# Supplementary material for: Female moths incorporate plant acoustic emissions into their oviposition decision-making process
Source: eLife. 2026 Jan 5;13:RP104700. doi: 10.7554/eLife.104700 (PMC12768406; doi:10.7554/eLife.104700)
Supplement: Source data 1. [file elife-104700-data1.zip]

Archive with 46 entries (42 files):
- Codes_and_tables_V2/
- Codes_and_tables_V2/.Rhistory
- Codes_and_tables_V2/basic_arena_fig1_S2/
- Codes_and_tables_V2/basic_arena_fig1_S2/Bayseian_analysis.R
- Codes_and_tables_V2/basic_arena_fig1_S2/data.xlsx
- Codes_and_tables_V2/basic_arena_fig1_S2/data_table_logistic.csv
- Codes_and_tables_V2/basic_arena_fig1_S2/deafend_analysis.m
- Codes_and_tables_V2/basic_arena_fig1_S2/deaf_control_follow_no_cont.xlsx
- Codes_and_tables_V2/basic_arena_fig1_S2/run_stats_whole.m
- Codes_and_tables_V2/coridor_arena_fig2_S3_S4/
- Codes_and_tables_V2/coridor_arena_fig2_S3_S4/cluster_eggs_count_by_distance.R
- Codes_and_tables_V2/coridor_arena_fig2_S3_S4/Coridor_experiment_notebook.csv
- Codes_and_tables_V2/coridor_arena_fig2_S3_S4/eggs_randomization.R
- Codes_and_tables_V2/coridor_arena_fig2_S3_S4/PlantandSound_vs_Soil.csv
- Codes_and_tables_V2/coridor_arena_fig2_S3_S4/SoundPlant_vs_soil.R
- Codes_and_tables_V2/Location_fig_3/
- Codes_and_tables_V2/Location_fig_3/220310_01_xypts.csv
- Codes_and_tables_V2/Location_fig_3/220310_02_xypts.csv
- Codes_and_tables_V2/Location_fig_3/220310_03_xypts.csv
- Codes_and_tables_V2/Location_fig_3/220310_04_xypts.csv
- Codes_and_tables_V2/Location_fig_3/220310_05_xypts.csv
- Codes_and_tables_V2/Location_fig_3/220310_06_xypts.csv
- Codes_and_tables_V2/Location_fig_3/220310_07_xypts.csv
- Codes_and_tables_V2/Location_fig_3/220310_08_xypts.csv
- Codes_and_tables_V2/Location_fig_3/220310_09_xypts.csv
- Codes_and_tables_V2/Location_fig_3/220310_10_xypts.csv
- Codes_and_tables_V2/Location_fig_3/220310_11_xypts.csv
- Codes_and_tables_V2/Location_fig_3/220314_01_xypts.csv
- Codes_and_tables_V2/Location_fig_3/220314_02_xypts.csv
- Codes_and_tables_V2/Location_fig_3/220314_03_xypts.csv
- Codes_and_tables_V2/Location_fig_3/220314_04_xypts.csv
- Codes_and_tables_V2/Location_fig_3/220314_05_xypts.csv
- Codes_and_tables_V2/Location_fig_3/220314_06_xypts.csv
- Codes_and_tables_V2/Location_fig_3/220314_07_xypts.csv
- Codes_and_tables_V2/Location_fig_3/220314_08_xypts.csv
- Codes_and_tables_V2/Location_fig_3/220314_09_xypts.csv
- Codes_and_tables_V2/Location_fig_3/220314_10_xypts.csv
- Codes_and_tables_V2/Location_fig_3/220314_11_xypts.csv
- Codes_and_tables_V2/Location_fig_3/230623_215850-225911_xypts.csv
- Codes_and_tables_V2/Location_fig_3/230623_225911-235932_xypts.csv
- Codes_and_tables_V2/Location_fig_3/230623_235932-009553_xypts.csv
- Codes_and_tables_V2/Location_fig_3/230624_005953-020014_xypts.csv
- Codes_and_tables_V2/Location_fig_3/230624_020014-030036_xypts.csv
- Codes_and_tables_V2/Location_fig_3/230624_030036-040057_xypts.csv
- Codes_and_tables_V2/Location_fig_3/binerize.m
- Codes_and_tables_V2/Location_fig_3/moths_location_analysis.m
