# Supplementary material for: Female moths incorporate plant acoustic emissions into their oviposition decision-making process
Source: eLife. 2026 Jan 5;13:RP104700. doi: 10.7554/eLife.104700 (PMC12768406; doi:10.7554/eLife.104700)
Supplement: Source data 1. [file elife-104700-data1.zip › Codes_and_tables_V2/basic_arena_fig1_S2/data_table_logistic.csv]

x_Experiment	Experiment	Season	ObservationDate	Arena	Type_of_control	Side_of_speaker	Number_of_females	Side_examined	Logistic_count
1	Wet-dry plant	1	13-Jul-2021	11	wet	left	5	Dry	0
1	Wet-dry plant	1	13-Jul-2021	11	wet	left	5	Wet	1
1	Wet-dry plant	1	13-Jul-2021	11	wet	left	5	Wet	1
1	Wet-dry plant	1	13-Jul-2021	11	wet	left	5	Wet	1
1	Wet-dry plant	1	18-May-2021	11	wet	right	15	Dry	0
1	Wet-dry plant	1	18-May-2021	11	wet	right	15	Dry	0
1	Wet-dry plant	1	18-May-2021	11	wet	right	15	Dry	0
1	Wet-dry plant	1	18-May-2021	11	wet	right	15	Dry	0
1	Wet-dry plant	1	18-May-2021	11	wet	right	15	Wet	1
1	Wet-dry plant	1	18-May-2021	11	wet	right	15	Wet	1
1	Wet-dry plant	1	18-May-2021	11	wet	right	15	Wet	1
1	Wet-dry plant	1	18-May-2021	11	wet	right	15	Wet	1
1	Wet-dry plant	1	18-May-2021	11	wet	right	15	Wet	1
1	Wet-dry plant	1	18-May-2021	11	wet	right	15	Wet	1
1	Wet-dry plant	1	18-May-2021	11	wet	right	15	Wet	1
1	Wet-dry plant	1	18-May-2021	11	wet	right	15	Wet	1
1	Wet-dry plant	1	18-May-2021	11	wet	right	15	Wet	1
1	Wet-dry plant	1	18-May-2021	11	wet	right	15	Wet	1
1	Wet-dry plant	1	18-May-2021	11	wet	right	15	Wet	1
1	Wet-dry plant	1	18-May-2021	12	wet	left	15	Wet	1
1	Wet-dry plant	1	18-May-2021	12	wet	left	15	Wet	1
1	Wet-dry plant	1	18-May-2021	12	wet	left	15	Wet	1
1	Wet-dry plant	1	18-May-2021	12	wet	left	15	Wet	1
1	Wet-dry plant	1	18-May-2021	12	wet	left	15	Wet	1
1	Wet-dry plant	1	18-May-2021	13	wet	left	15	Wet	1
1	Wet-dry plant	1	18-May-2021	13	wet	left	15	Wet	1
1	Wet-dry plant	1	19-May-2021	12	wet	right	8	Dry	0
1	Wet-dry plant	1	19-May-2021	12	wet	right	8	Dry	0
1	Wet-dry plant	1	19-May-2021	12	wet	right	8	Wet	1
1	Wet-dry plant	1	19-May-2021	13	wet	right	8	Dry	0
1	Wet-dry plant	1	20-May-2021	11	wet	left	19	Wet	1
1	Wet-dry plant	1	20-May-2021	12	wet	left	19	Dry	0
1	Wet-dry plant	1	20-May-2021	12	wet	left	19	Dry	0
1	Wet-dry plant	1	20-May-2021	12	wet	left	19	Wet	1
1	Wet-dry plant	1	20-May-2021	12	wet	left	19	Wet	1
1	Wet-dry plant	1	20-May-2021	12	wet	left	19	Wet	1
1	Wet-dry plant	1	30-May-2021	13	wet	left	8	Wet	1
1	Wet-dry plant	1	30-May-2021	13	wet	left	8	Wet	1
1	Wet-dry plant	1	30-May-2021	12	wet	left	8	Wet	1
1	Wet-dry plant	1	31-May-2021	13	wet	right	12	Dry	0
1	Wet-dry plant	1	31-May-2021	12	wet	right	13	Dry	0
1	Wet-dry plant	1	31-May-2021	12	wet	right	13	Dry	0
1	Wet-dry plant	1	31-May-2021	12	wet	right	13	Wet	1
1	Wet-dry plant	1	06-Jun-2021	13	wet	right	15	Wet	1
1	Wet-dry plant	1	06-Jun-2021	13	wet	right	15	Wet	1
1	Wet-dry plant	1	06-Jun-2021	12	wet	right	12	Dry	0
1	Wet-dry plant	1	11-Jun-2021	12	wet	left	6	Dry	0
1	Wet-dry plant	1	11-Jun-2021	12	wet	left	6	Wet	1
1	Wet-dry plant	1	11-Jun-2021	12	wet	left	6	Wet	1
1	Wet-dry plant	1	11-Jun-2021	13	wet	right	5	Wet	1
1	Wet-dry plant	1	11-Jun-2021	13	wet	right	5	Wet	1
1	Wet-dry plant	1	11-Jun-2021	13	wet	right	5	Wet	1
1	Wet-dry plant	1	11-Jun-2021	13	wet	right	5	Wet	1
2	Drought sounds_60 per minute	1	14-Aug-2019	3	silent	NaN	NaN	Drought sounds	1
2	Drought sounds_60 per minute	1	14-Aug-2019	3	silent	NaN	NaN	Silence	0
2	Drought sounds_60 per minute	1	14-Aug-2019	3	silent	NaN	NaN	Silence	0
2	Drought sounds_60 per minute	1	14-Aug-2019	3	silent	NaN	NaN	Drought sounds	1
2	Drought sounds_60 per minute	1	14-Aug-2019	3	silent	NaN	NaN	Drought sounds	1
2	Drought sounds_60 per minute	1	14-Aug-2019	3	silent	NaN	NaN	Drought sounds	1
2	Drought sounds_60 per minute	1	15-Aug-2019	2	silent	NaN	NaN	Silence	0
2	Drought sounds_60 per minute	1	15-Aug-2019	3	silent	NaN	NaN	Drought sounds	1
2	Drought sounds_60 per minute	1	13-Sep-2019	1	silent	NaN	8	Silence	0
2	Drought sounds_60 per minute	1	13-Sep-2019	2	silent	NaN	10	Drought sounds	1
2	Drought sounds_60 per minute	1	15-Sep-2019	2	silent	NaN	10	Drought sounds	1
2	Drought sounds_60 per minute	1	15-Sep-2019	3	silent	NaN	10	Drought sounds	1
2	Drought sounds_60 per minute	1	15-Sep-2019	3	silent	NaN	10	Drought sounds	1
2	Drought sounds_60 per minute	1	16-Sep-2019	1	silent	NaN	8	Drought sounds	1
2	Drought sounds_60 per minute	1	16-Sep-2019	4	silent	NaN	10	Drought sounds	1
2	Drought sounds_60 per minute	1	23-Sep-2019	1	resistor	NaN	8	Drought sounds	1
2	Drought sounds_60 per minute	1	23-Sep-2019	2	resistor	NaN	8	Drought sounds	1
2	Drought sounds_60 per minute	1	23-Sep-2019	2	resistor	NaN	8	Silence	0
2	Drought sounds_60 per minute	1	23-Sep-2019	3	silent	NaN	8	Drought sounds	1
2	Drought sounds_60 per minute	1	23-Sep-2019	3	silent	NaN	8	Drought sounds	1
2	Drought sounds_60 per minute	1	24-Sep-2019	1	resistor	NaN	8	Drought sounds	1
2	Drought sounds_60 per minute	1	24-Sep-2019	3	silent	NaN	8	Drought sounds	1
2	Drought sounds_60 per minute	1	24-Sep-2019	4	silent	NaN	7	Drought sounds	1
2	Drought sounds_60 per minute	1	25-Sep-2019	1	resistor	NaN	8	Drought sounds	1
2	Drought sounds_60 per minute	2	11-Feb-2020	3	resistor	left	8	Drought sounds	1
2	Drought sounds_60 per minute	2	11-Feb-2020	3	resistor	left	8	Drought sounds	1
2	Drought sounds_60 per minute	2	13-Feb-2020	3	resistor	left	15	Drought sounds	1
2	Drought sounds_60 per minute	2	11-May-2020	3	resistor	left	10	Silence	0
2	Drought sounds_60 per minute	2	11-Jun-2020	1	resistor	right	8	Drought sounds	1
2	Drought sounds_60 per minute	2	11-Jun-2020	3	resistor	right	8	Drought sounds	1
2	Drought sounds_60 per minute	2	11-Jun-2020	3	resistor	right	8	Silence	0
2	Drought sounds_60 per minute	2	12-Jul-2020	3	resistor	left	8	Silence	0
2	Drought sounds_60 per minute	2	17-Nov-2020	3	resistor	right	10	Drought sounds	1
2	Drought sounds_60 per minute	2	18-Nov-2020	3	resistor	left	8	Drought sounds	1
2	Drought sounds_60 per minute	2	11-Dec-2020	3	resistor	right	8	Drought sounds	1
2	Drought sounds_60 per minute	2	11-Dec-2020	3	resistor	right	8	Silence	0
2	Drought sounds_60 per minute	2	03-Mar-2021	3	silent	left	15	Silence	0
2	Drought sounds_60 per minute	2	03-Mar-2021	2	resistor	right	15	Drought sounds	1
2	Drought sounds_60 per minute	2	17-Mar-2021	3	resistor	left	12	Drought sounds	1
2	Drought sounds_60 per minute	2	17-Mar-2021	3	resistor	right	12	Silence	0
2	Drought sounds_60 per minute	2	31-Mar-2021	3	resistor	left	7	Drought sounds	1
2	Drought sounds_60 per minute	2	18-Apr-2021	2	silent	left	9	Drought sounds	1
2	Drought sounds_60 per minute	2	21-Apr-2021	2	silent	right	10	Drought sounds	1
2	Drought sounds_60 per minute	2	22-Apr-2021	1	resistor	right	8	Drought sounds	1
2	Drought sounds_60 per minute	2	22-Apr-2021	1	resistor	right	8	Drought sounds	1
2	Drought sounds_60 per minute	2	30-Apr-2021	3	resistor	left	8	Drought sounds	1
2	Drought sounds_60 per minute	2	01-May-2021	3	resistor	right	10	Drought sounds	1
2	Drought sounds_60 per minute	2	03-May-2021	3	resistor	left	15	Drought sounds	1
2	Drought sounds_60 per minute	2	03-May-2021	3	resistor	left	15	Drought sounds	1
2	Drought sounds_60 per minute	2	05-May-2021	1	resistor	left	12	Drought sounds	1
2	Drought sounds_60 per minute	2	05-May-2021	1	resistor	left	12	Drought sounds	1
2	Drought sounds_60 per minute	2	05-May-2021	1	resistor	left	12	Drought sounds	1
2	Drought sounds_60 per minute	2	05-Jun-2021	1	resistor	right	14	Drought sounds	1
2	Drought sounds_60 per minute	2	05-Jun-2021	1	resistor	right	14	Drought sounds	1
2	Drought sounds_60 per minute	2	05-Jun-2021	1	resistor	right	14	Drought sounds	1
2	Drought sounds_60 per minute	2	05-Jun-2021	1	resistor	right	14	Silence	0
2	Drought sounds_60 per minute	2	03-Jul-2021	3	resistor	right	15	Silence	0
2	Drought sounds_60 per minute	2	05-Aug-2021	1	resistor	left	13	Drought sounds	1
2	Drought sounds_60 per minute	2	05-Aug-2021	1	resistor	left	13	Drought sounds	1
2	Drought sounds_60 per minute	2	05-Aug-2021	1	resistor	left	13	Drought sounds	1
2	Drought sounds_60 per minute	2	05-Aug-2021	1	resistor	left	13	Silence	0
2	Drought sounds_60 per minute	2	05-Aug-2021	1	resistor	left	13	Silence	0
2	Drought sounds_60 per minute	2	05-Aug-2021	1	resistor	left	13	Silence	0
2	Drought sounds_60 per minute	2	04-Sep-2021	3	resistor	right	9	Silence	0
2	Drought sounds_60 per minute	2	05-Oct-2021	1	resistor	right	14	Drought sounds	1
2	Drought sounds_60 per minute	2	05-Oct-2021	2	silent	right	12	Drought sounds	1
2	Drought sounds_60 per minute	2	05-Oct-2021	3	resistor	left	13	Silence	0
3	Deaf females drought sounds_60 per minute	1	26-Feb-2023	3	resistor	left	8	Silence	0
3	Deaf females drought sounds_60 per minute	1	02-Mar-2023	1	resistor	left	12	Silence	0
3	Deaf females drought sounds_60 per minute	1	02-Mar-2023	3	resistor	left	10	Silence	0
3	Deaf females drought sounds_60 per minute	1	08-Mar-2023	1	resistor	left	9	Silence	0
3	Deaf females drought sounds_60 per minute	1	16-Mar-2023	1	resistor	left	10	Silence	0
3	Deaf females drought sounds_60 per minute	1	01-Mar-2023	2	resistor	left	8	Silence	0
3	Deaf females drought sounds_60 per minute	1	09-Mar-2023	3	resistor	left	11	Silence	0
3	Deaf females drought sounds_60 per minute	1	29-May-2023	1	resistor	left	8	Silence	0
3	Deaf females drought sounds_60 per minute	1	05-Mar-2023	2	resistor	left	8	Silence	0
3	Deaf females drought sounds_60 per minute	1	05-Mar-2023	2	resistor	left	8	Silence	0
3	Deaf females drought sounds_60 per minute	1	19-Apr-2023	1	resistor	left	8	Silence	0
3	Deaf females drought sounds_60 per minute	1	19-Apr-2023	1	resistor	left	8	Silence	0
3	Deaf females drought sounds_60 per minute	1	19-Apr-2023	1	resistor	left	8	Silence	0
3	Deaf females drought sounds_60 per minute	1	12-Apr-2022	2	resistor	right	10	Silence	0
3	Deaf females drought sounds_60 per minute	1	19-Apr-2023	2	resistor	right	13	Silence	0
3	Deaf females drought sounds_60 per minute	1	22-May-2023	1	resistor	right	8	Silence	0
3	Deaf females drought sounds_60 per minute	1	08-May-2023	1	resistor	right	12	Silence	0
3	Deaf females drought sounds_60 per minute	1	08-May-2023	1	resistor	right	12	Silence	0
3	Deaf females drought sounds_60 per minute	1	08-May-2023	1	resistor	right	12	Silence	0
3	Deaf females drought sounds_60 per minute	1	28-Feb-2023	2	resistor	right	12	Silence	0
3	Deaf females drought sounds_60 per minute	1	28-Feb-2023	2	resistor	right	12	Silence	0
3	Deaf females drought sounds_60 per minute	1	28-Feb-2023	2	resistor	right	12	Silence	0
3	Deaf females drought sounds_60 per minute	1	28-Feb-2023	2	resistor	right	12	Silence	0
3	Deaf females drought sounds_60 per minute	1	09-Mar-2023	2	resistor	left	12	Drought sounds	1
3	Deaf females drought sounds_60 per minute	1	18-Apr-2023	1	resistor	left	8	Drought sounds	1
3	Deaf females drought sounds_60 per minute	1	09-May-2023	1	resistor	left	6	Drought sounds	1
3	Deaf females drought sounds_60 per minute	1	27-Feb-2023	3	resistor	left	10	Drought sounds	1
3	Deaf females drought sounds_60 per minute	1	27-Feb-2023	3	resistor	left	10	Drought sounds	1
3	Deaf females drought sounds_60 per minute	1	01-Mar-2023	2	resistor	left	8	Drought sounds	1
3	Deaf females drought sounds_60 per minute	1	09-Mar-2023	3	resistor	left	11	Drought sounds	1
3	Deaf females drought sounds_60 per minute	1	14-Mar-2023	1	resistor	left	10	Drought sounds	1
3	Deaf females drought sounds_60 per minute	1	14-Mar-2023	1	resistor	left	10	Drought sounds	1
3	Deaf females drought sounds_60 per minute	1	23-May-2023	1	resistor	left	8	Drought sounds	1
3	Deaf females drought sounds_60 per minute	1	23-May-2023	1	resistor	left	8	Drought sounds	1
3	Deaf females drought sounds_60 per minute	1	29-May-2023	1	resistor	left	8	Drought sounds	1
3	Deaf females drought sounds_60 per minute	1	05-Mar-2023	2	resistor	left	8	Drought sounds	1
3	Deaf females drought sounds_60 per minute	1	05-Mar-2023	1	resistor	right	9	Drought sounds	1
3	Deaf females drought sounds_60 per minute	1	07-Mar-2023	1	resistor	right	11	Drought sounds	1
3	Deaf females drought sounds_60 per minute	1	22-May-2023	1	resistor	right	8	Drought sounds	1
5	Plants_60 per minute	1	05-Nov-2019	2	resistor	right	8	Drought sounds +plant	1
5	Plants_60 per minute	1	02-Dec-2019	3	silent	NaN	9	Drought sounds +plant	1
5	Plants_60 per minute	1	04-Dec-2019	1	resistor	left	9	Drought sounds +plant	1
5	Plants_60 per minute	1	04-Dec-2019	1	resistor	left	9	Plant	0
5	Plants_60 per minute	1	04-Dec-2019	1	resistor	left	9	Plant	0
5	Plants_60 per minute	1	05-Dec-2019	1	resistor	left	9	Drought sounds +plant	1
5	Plants_60 per minute	1	05-Dec-2019	3	silent	NaN	9	Plant	0
5	Plants_60 per minute	1	05-Dec-2019	3	silent	NaN	9	Plant	0
5	Plants_60 per minute	1	07-Jul-2020	1	resistor	right	10	Drought sounds +plant	1
5	Plants_60 per minute	1	07-Jul-2020	3	resistor	left	10	Drought sounds +plant	1
5	Plants_60 per minute	1	07-Jul-2020	3	resistor	left	10	Drought sounds +plant	1
5	Plants_60 per minute	1	07-Jul-2020	3	resistor	left	10	Plant	0
5	Plants_60 per minute	1	07-Jul-2020	3	resistor	left	10	Plant	0
5	Plants_60 per minute	1	08-Jul-2020	1	resistor	right	10	Drought sounds +plant	1
5	Plants_60 per minute	1	08-Jul-2020	1	resistor	right	10	Drought sounds +plant	1
5	Plants_60 per minute	1	08-Jul-2020	3	resistor	left	10	Plant	0
5	Plants_60 per minute	1	09-Jul-2020	1	resistor	right	10	Drought sounds +plant	1
5	Plants_60 per minute	1	09-Jul-2020	1	resistor	right	10	Plant	0
5	Plants_60 per minute	1	09-Jul-2020	1	resistor	right	10	Plant	0
5	Plants_60 per minute	1	09-Jul-2020	1	resistor	right	10	Plant	0
5	Plants_60 per minute	1	09-Jul-2020	3	resistor	left	10	Plant	0
5	Plants_60 per minute	1	10-Jul-2020	1	resistor	right	10	Drought sounds +plant	1
5	Plants_60 per minute	1	10-Jul-2020	1	resistor	right	10	Drought sounds +plant	1
5	Plants_60 per minute	1	10-Jul-2020	1	resistor	right	10	Drought sounds +plant	1
5	Plants_60 per minute	1	10-Jul-2020	1	resistor	right	10	Plant	0
5	Plants_60 per minute	1	10-Jul-2020	1	resistor	right	10	Plant	0
5	Plants_60 per minute	1	10-Jul-2020	1	resistor	right	10	Plant	0
5	Plants_60 per minute	1	12-Jul-2020	1	resistor	right	10	Plant	0
5	Plants_60 per minute	1	12-Jul-2020	1	resistor	right	10	Plant	0
5	Plants_60 per minute	1	12-Jul-2020	1	resistor	right	10	Plant	0
5	Plants_60 per minute	1	12-Jul-2020	1	resistor	right	10	Plant	0
5	Plants_60 per minute	1	12-Jul-2020	1	resistor	right	10	Plant	0
5	Plants_60 per minute	1	12-Jul-2020	3	resistor	left	10	Plant	0
5	Plants_60 per minute	1	12-Jul-2020	3	resistor	left	10	Plant	0
5	Plants_60 per minute	1	16-Jul-2020	4	silent	left	7	Plant	0
5	Plants_60 per minute	1	16-Jul-2020	4	silent	left	7	Plant	0
5	Plants_60 per minute	1	28-Jul-2020	2	silent	left	7	Drought sounds +plant	1
5	Plants_60 per minute	1	28-Jul-2020	2	silent	left	7	Drought sounds +plant	1
5	Plants_60 per minute	1	29-Jul-2020	4	silent	right	8	Plant	0
5	Plants_60 per minute	1	29-Jul-2020	4	silent	right	8	Plant	0
5	Plants_60 per minute	1	29-Jul-2020	4	silent	right	8	Plant	0
5	Plants_60 per minute	1	31-Jul-2020	3	resistor	left	7	Plant	0
5	Plants_60 per minute	1	31-Jul-2020	3	resistor	left	7	Plant	0
5	Plants_60 per minute	1	03-Aug-2020	4	silent	right	8	Plant	0
5	Plants_60 per minute	2	14-Aug-2021	3	resistor	left	12	Drought sounds +plant	1
5	Plants_60 per minute	2	14-Aug-2021	3	resistor	left	12	Plant	0
5	Plants_60 per minute	2	14-Aug-2021	3	resistor	left	12	Plant	0
5	Plants_60 per minute	2	17-Aug-2021	2	silent	right	10	Drought sounds +plant	1
5	Plants_60 per minute	2	17-Aug-2021	2	silent	right	10	Plant	0
5	Plants_60 per minute	2	17-Aug-2021	2	silent	right	10	Plant	0
5	Plants_60 per minute	2	21-Aug-2021	3	resistor	right	10	Drought sounds +plant	1
5	Plants_60 per minute	2	21-Aug-2021	2	silent	left	10	Plant	0
5	Plants_60 per minute	2	29-Aug-2021	2	silent	right	10	Drought sounds +plant	1
5	Plants_60 per minute	2	30-Aug-2021	3	resistor	left	10	Plant	0
5	Plants_60 per minute	2	01-Sep-2021	3	resistor	right	12	Drought sounds +plant	1
5	Plants_60 per minute	2	01-Sep-2021	3	resistor	right	12	Drought sounds +plant	1
5	Plants_60 per minute	2	01-Sep-2021	3	resistor	right	12	Plant	0
5	Plants_60 per minute	2	03-Sep-2021	3	resistor	left	14	Drought sounds +plant	1
5	Plants_60 per minute	2	03-Sep-2021	3	resistor	left	14	Plant	0
5	Plants_60 per minute	2	03-Sep-2021	3	resistor	left	14	Plant	0
5	Plants_60 per minute	2	03-Sep-2021	3	resistor	left	14	Plant	0
5	Plants_60 per minute	2	03-Sep-2021	3	resistor	left	14	Plant	0
5	Plants_60 per minute	2	03-Sep-2021	3	resistor	left	14	Plant	0
5	Plants_60 per minute	2	03-Sep-2021	3	resistor	left	14	Plant	0
5	Plants_60 per minute	2	03-Sep-2021	3	resistor	left	14	Plant	0
5	Plants_60 per minute	2	03-Sep-2021	2	silent	right	10	Plant	0
5	Plants_60 per minute	2	03-Sep-2021	2	silent	right	10	Plant	0
5	Plants_60 per minute	2	07-Sep-2021	3	resistor	right	8	Drought sounds +plant	1
5	Plants_60 per minute	2	07-Sep-2021	3	resistor	right	8	Plant	0
5	Plants_60 per minute	2	07-Sep-2021	3	resistor	right	8	Plant	0
5	Plants_60 per minute	2	07-Sep-2021	2	silent	left	12	Drought sounds +plant	1
5	Plants_60 per minute	2	07-Sep-2021	2	silent	left	12	Drought sounds +plant	1
5	Plants_60 per minute	2	07-Sep-2021	2	silent	left	12	Plant	0
5	Plants_60 per minute	2	07-Sep-2021	2	silent	left	12	Plant	0
5	Plants_60 per minute	2	07-Sep-2021	2	silent	left	12	Plant	0
5	Plants_60 per minute	2	07-Sep-2021	2	silent	left	12	Plant	0
5	Plants_60 per minute	2	08-Sep-2021	3	resistor	left	10	Drought sounds +plant	1
5	Plants_60 per minute	2	08-Sep-2021	2	silent	right	13	Drought sounds +plant	1
5	Plants_60 per minute	2	08-Sep-2021	2	silent	right	13	Drought sounds +plant	1
5	Plants_60 per minute	2	08-Sep-2021	2	silent	right	13	Plant	0
5	Plants_60 per minute	2	08-Sep-2021	2	silent	right	13	Plant	0
5	Plants_60 per minute	2	08-Sep-2021	2	silent	right	13	Plant	0
5	Plants_60 per minute	2	08-Sep-2021	2	silent	right	13	Plant	0
5	Plants_60 per minute	2	08-Sep-2021	2	silent	right	13	Plant	0
5	Plants_60 per minute	2	09-Sep-2021	3	resistor	right	9	Drought sounds +plant	1
5	Plants_60 per minute	2	09-Sep-2021	3	resistor	right	9	Drought sounds +plant	1
5	Plants_60 per minute	2	09-Sep-2021	3	resistor	right	9	Drought sounds +plant	1
5	Plants_60 per minute	2	09-Sep-2021	2	silent	left	10	Drought sounds +plant	1
5	Plants_60 per minute	2	09-Sep-2021	2	silent	left	10	Drought sounds +plant	1
5	Plants_60 per minute	2	09-Sep-2021	2	silent	left	10	Plant	0
5	Plants_60 per minute	2	09-Sep-2021	2	silent	left	10	Plant	0
5	Plants_60 per minute	2	09-Sep-2021	2	silent	left	10	Plant	0
5	Plants_60 per minute	2	13-Sep-2021	3	resistor	left	13	Drought sounds +plant	1
5	Plants_60 per minute	2	13-Sep-2021	3	resistor	left	13	Drought sounds +plant	1
5	Plants_60 per minute	2	13-Sep-2021	3	resistor	left	13	Plant	0
5	Plants_60 per minute	2	13-Sep-2021	3	resistor	left	13	Plant	0
5	Plants_60 per minute	2	13-Sep-2021	3	resistor	left	13	Plant	0
5	Plants_60 per minute	2	13-Sep-2021	3	resistor	left	13	Plant	0
5	Plants_60 per minute	2	13-Sep-2021	2	silent	right	14	Plant	0
5	Plants_60 per minute	2	13-Sep-2021	2	silent	right	14	Plant	0
5	Plants_60 per minute	2	19-Sep-2021	3	resistor	right	9	Drought sounds +plant	1
5	Plants_60 per minute	2	19-Sep-2021	3	resistor	right	9	Drought sounds +plant	1
5	Plants_60 per minute	2	19-Sep-2021	3	resistor	right	9	Drought sounds +plant	1
5	Plants_60 per minute	2	19-Sep-2021	3	resistor	right	9	Drought sounds +plant	1
5	Plants_60 per minute	2	19-Sep-2021	2	silent	left	10	Drought sounds +plant	1
5	Plants_60 per minute	2	19-Sep-2021	2	silent	left	10	Plant	0
5	Plants_60 per minute	2	19-Sep-2021	2	silent	left	10	Plant	0
5	Plants_60 per minute	2	20-Sep-2021	3	resistor	left	7	Drought sounds +plant	1
5	Plants_60 per minute	2	20-Sep-2021	3	resistor	left	7	Plant	0
5	Plants_60 per minute	2	20-Sep-2021	3	resistor	left	7	Plant	0
6	Bat	1	29-Mar-2020	1	resistor	left	10	Bat-echolocation	1
6	Bat	1	27-Apr-2020	1	resistor	right	11	Bat-echolocation	1
6	Bat	1	27-Apr-2020	2	resistor	right	10	Bat-echolocation	1
6	Bat	1	27-Apr-2020	2	resistor	right	10	Bat-echolocation	1
6	Bat	1	27-Apr-2020	2	resistor	right	10	Silence	0
6	Bat	1	27-Apr-2020	3	resistor	right	10	Bat-echolocation	1
6	Bat	1	27-Apr-2020	3	resistor	right	10	Bat-echolocation	1
6	Bat	1	27-Apr-2020	3	resistor	right	10	Bat-echolocation	1
6	Bat	1	27-Apr-2020	3	resistor	right	10	Bat-echolocation	1
6	Bat	1	27-Apr-2020	3	resistor	right	10	Bat-echolocation	1
6	Bat	1	30-Apr-2020	2	resistor	right	10	Bat-echolocation	1
6	Bat	1	30-Apr-2020	2	resistor	right	10	Bat-echolocation	1
6	Bat	1	30-Apr-2020	2	resistor	right	10	Bat-echolocation	1
6	Bat	1	30-Apr-2020	2	resistor	right	10	Bat-echolocation	1
6	Bat	1	30-Apr-2020	2	resistor	right	10	Bat-echolocation	1
6	Bat	1	30-Apr-2020	2	resistor	right	10	Silence	0
6	Bat	1	30-Apr-2020	3	resistor	right	10	Silence	0
6	Bat	1	30-Apr-2020	3	resistor	right	10	Silence	0
6	Bat	1	30-Apr-2020	3	resistor	right	10	Silence	0
6	Bat	1	30-Apr-2020	3	resistor	right	10	Silence	0
6	Bat	1	22-May-2020	3	resistor	right	9	Silence	0
6	Bat	1	27-May-2020	1	silent	right	12	Silence	0
6	Bat	1	28-May-2020	1	silent	left	10	Silence	0
6	Bat	1	29-May-2020	1	silent	left	10	Bat-echolocation	1
6	Bat	1	29-May-2020	1	silent	right	12	Silence	0
6	Bat	1	14-Jun-2020	2	silent	right	13	Bat-echolocation	1
6	Bat	1	14-Jun-2020	2	silent	right	13	Bat-echolocation	1
6	Bat	1	14-Jun-2020	2	silent	right	13	Bat-echolocation	1
6	Bat	1	14-Jun-2020	2	silent	right	13	Bat-echolocation	1
6	Bat	1	14-Jun-2020	2	silent	right	13	Bat-echolocation	1
6	Bat	1	14-Jun-2020	2	silent	right	13	Bat-echolocation	1
6	Bat	1	14-Jun-2020	2	silent	right	13	Silence	0
6	Bat	1	14-Jun-2020	2	silent	right	13	Silence	0
6	Bat	1	14-Jun-2020	2	silent	right	13	Silence	0
6	Bat	1	14-Jun-2020	2	silent	right	13	Silence	0
6	Bat	1	28-Jun-2021	1	resistor	left	10	Bat-echolocation	1
6	Bat	1	28-Jun-2021	2	silent	left	10	Bat-echolocation	1
6	Bat	1	03-Jul-2021	1	resistor	left	10	Silence	0
6	Bat	1	03-Jul-2021	2	silent	right	10	Bat-echolocation	1
6	Bat	1	03-Jul-2021	3	resistor	left	10	Bat-echolocation	1
6	Bat	1	04-Jul-2021	2	silent	right	10	Bat-echolocation	1
6	Bat	1	04-Jul-2021	2	silent	right	10	Bat-echolocation	1
7	Males	1	25-Oct-2019	3	silent	right	8	Empty box	0
7	Males	1	25-Oct-2019	3	silent	right	8	Empty box	0
7	Males	1	25-Oct-2019	3	silent	right	8	Empty box	0
7	Males	1	25-Oct-2019	3	silent	right	8	Empty box	0
7	Males	1	25-Oct-2019	3	silent	right	8	Empty box	0
7	Males	1	25-Oct-2019	3	silent	right	8	Empty box	0
7	Males	1	25-Oct-2019	3	silent	right	8	Empty box	0
7	Males	1	25-Oct-2019	3	silent	right	8	Males	1
7	Males	1	25-Oct-2019	3	silent	right	8	Males	1
7	Males	1	25-Oct-2019	3	silent	right	8	Males	1
7	Males	1	27-Oct-2019	3	silent	right	8	Males	1
7	Males	1	28-Oct-2019	3	silent	left	8	Empty box	0
7	Males	1	28-Oct-2019	3	silent	left	8	Males	1
7	Males	1	29-Oct-2019	3	silent	left	8	Empty box	0
7	Males	1	29-Oct-2019	3	silent	left	8	Males	1
7	Males	1	29-Oct-2019	3	silent	left	8	Males	1
7	Males	1	29-Oct-2019	3	silent	left	8	Males	1
7	Males	1	29-Oct-2019	3	silent	left	8	Males	1
7	Males	1	11-Dec-2019	3	silent	left	11	Males	1
7	Males	1	13-Dec-2019	3	silent	left	11	Males	1
7	Males	1	23-Dec-2019	3	silent	left	11	Empty box	0
7	Males	1	23-Dec-2019	3	silent	left	11	Empty box	0
7	Males	1	23-Dec-2019	4	silent	right	11	Empty box	0
7	Males	1	24-Dec-2019	4	silent	right	11	Empty box	0
7	Males	1	27-Dec-2019	3	silent	left	11	Empty box	0
7	Males	1	11-Feb-2020	4	silent	right	12	Males	1
7	Males	1	12-Feb-2020	4	silent	right	12	Empty box	0
7	Males	1	25-Feb-2020	4	silent	right	10	Males	1
7	Males	1	28-Feb-2020	4	silent	right	10	Empty box	0
7	Males	1	31-Mar-2020	5	silent	right	10	Empty box	0
7	Males	1	01-Apr-2020	5	silent	right	10	Males	1
7	Males	1	02-Apr-2020	5	silent	right	10	Empty box	0
7	Males	1	19-Jun-2021	12	silent	right	10	Males	1
7	Males	1	21-Jun-2021	12	silent	right	10	Empty box	0
7	Males	1	21-Jun-2021	13	silent	right	10	Males	1
7	Males	1	21-Jun-2021	13	silent	right	10	Empty box	0
7	Males	1	21-Jun-2021	13	silent	right	10	Empty box	0
7	Males	1	24-Jun-2021	12	silent	right	20	Empty box	0
7	Males	1	24-Jun-2021	13	silent	left	20	Empty box	0
7	Males	1	24-Jun-2021	13	silent	left	20	Males	1
7	Males	1	24-Jun-2021	13	silent	right	20	Males	1
7	Males	1	27-Jun-2021	12	silent	left	20	Empty box	0
7	Males	1	27-Jun-2021	12	silent	left	20	Males	1
7	Males	1	27-Jun-2021	13	silent	left	20	Empty box	0
7	Males	1	27-Jun-2021	13	silent	left	20	Empty box	0
7	Males	1	28-Jun-2021	12	silent	left	15	Empty box	0
7	Males	1	28-Jun-2021	13	silent	right	15	Males	1
7	Males	1	29-Jun-2021	11	silent	left	20	Males	1
