# Supplementary material for: Female moths incorporate plant acoustic emissions into their oviposition decision-making process
Source: eLife. 2026 Jan 5;13:RP104700. doi: 10.7554/eLife.104700 (PMC12768406; doi:10.7554/eLife.104700)
Supplement: Source data 1. [file elife-104700-data1.zip › Codes_and_tables_V2/coridor_arena_fig2_S3_S4/Coridor_experiment_notebook.csv]

Moth number	Arena number	Date	Speaker's location	Cluster's location	Number of eggs in the cluster	Cluster_number
1	7	05.07.24	West	11	40	1
2	6	05.07.24	West	32	55	2
3	5	05.07.24	West	73	41	3
3	5	07.07.24	West	29	6	4
2	6	07.07.24	West	4	10	5
5	6	09.07.24	East	93	18	6
5	6	09.07.24	East	80	4	7
5	6	09.07.24	East	77	75	8
5	6	09.07.24	East	77	108	9
4	7	10.07.24	West	97	2	10
10	5	21.07.24	East	104	5	11
10	5	21.07.24	East	26	9	12
10	5	21.07.24	East	129	32	13
15	4	24.07.24	West	70	58	14
15	4	24.07.24	West	75	38	15
16	3	24.07.24	West	75	9	16
17	2	24.07.24	West	75	12	17
18	1	24.07.24	West	75	4	18
40	5	20.08.24	West	28	24	19
40	5	20.08.24	West	26	102	20
41	5	21.08.24	West	0	243	21
44	1	04.09.24	East	0	11	22
44	1	04.09.24	East	0	6	23
46	5	15.09.24	West	0	41	24
47	2	15.09.24	East	80	24	25
47	2	15.09.24	East	80	11	26
47	2	15.09.24	East	56	73	27
47	2	16.09.24	West	83	23	28
48	6	17.09.24	West	0	68	29
48	6	18.09.24	East	0	42	30
49	2	23.09.24	East	75	56	31
49	2	23.09.24	East	75	31	32
50	3	23.09.24	East	0	74	33
51	7	24.09.24	East	1	105	34
51	7	24.09.24	East	4	82	35
51	7	24.09.24	East	82	12	36
52	1	25.09.24	East	96	9	37
