# Supplementary material for: Female moths incorporate plant acoustic emissions into their oviposition decision-making process
Source: eLife. 2026 Jan 5;13:RP104700. doi: 10.7554/eLife.104700 (PMC12768406; doi:10.7554/eLife.104700)
Supplement: Source data 1. [file elife-104700-data1.zip › Codes_and_tables_V2/coridor_arena_fig2_S3_S4/PlantandSound_vs_Soil.csv]

Moth number	Trial	Arena number	Date	Speaker's location	Cluster's location	Location in the arena	Comments
1	1	2	16.02.25	East	0	Eastern wall
2	1	3	16.02.25	East	0	Eastern wall	diverted numbers
3	2	2	9.03.25	East	39	Southern wall
3	2	2	9.03.25	East	39	Southern wall
4	2	3	9.03.25	East	0	Plant
5	2	5	9.03.25	West	41	Paper	very small cluster
5	2	5	9.03.25	West	149	Paper	very small cluster
6	7	6	23.03.25	West	152	Eastern Wall
7	7	1	23.03.25	East	152	Paper	very small cluster
8	7	5	23.03.25	West	19	Paper
8	7	5	23.03.25	West	21	Paper
8	7	5	23.03.25	West	23	Paper
8	7	5	23.03.25	West	45	Paper	very small cluster
8	7	5	23.03.25	West	75	on the cap with the sugar water
6	8	4	24.03.25	East	8	Plant
6	8	4	24.03.25	East	0	Soil
8	8	3	24.03.25	East	80	Paper
9	1	5	03.04.25	West	0	Plant
10	1	5	07.04.25	West	0	Upper net
10	1	5	07.04.25	West	60	Paper
11	1	1	07.04.25	East	0	Eastern Wall
12	1	6	07.04.25	West	6	Paper
15	1	1	24.04.25	East	5	Plant
16	1	5	24.04.25	West	141	Net	very small
16	1	5	24.04.25	West	75	Net	with a small cluster very close
17	6	6	29.04.25	West	0	Western wall
18	1	1	05.05.25	West	75	Feeder
18	2	6	06.05.25	West	80	Western wall
19	3	5	07.05.25	West	21	Western wall
20	3	2	07.05.25	West	0	Net
21	4	4	08.05.25	East	75	Feeder
20	4	5	05.05.25	West	0	Plant
