# Supplementary material for: Female moths incorporate plant acoustic emissions into their oviposition decision-making process
Source: eLife. 2026 Jan 5;13:RP104700. doi: 10.7554/eLife.104700 (PMC12768406; doi:10.7554/eLife.104700)
Supplement: Source data 1. [file elife-104700-data1.zip › Codes_and_tables_V2/Location_fig_3/220310_01_xypts.csv]

pt1_cam1_X	pt1_cam1_Y	pt2_cam1_X	pt2_cam1_Y	pt3_cam1_X	pt3_cam1_Y	pt4_cam1_X	pt4_cam1_Y
231.007545	198.923237	NaN	NaN	NaN	NaN	NaN	NaN
230.990000	198.990000	NaN	NaN	NaN	NaN	NaN	NaN
230.990000	198.990000	NaN	NaN	NaN	NaN	NaN	NaN
231.000000	198.990000	NaN	NaN	NaN	NaN	NaN	NaN
231.000000	198.990000	NaN	NaN	NaN	NaN	NaN	NaN
230.980000	198.980000	NaN	NaN	NaN	NaN	NaN	NaN
231.000000	198.990000	NaN	NaN	NaN	NaN	NaN	NaN
231.020000	198.980000	NaN	NaN	NaN	NaN	NaN	NaN
231.000000	198.980000	NaN	NaN	NaN	NaN	NaN	NaN
231.000000	198.990000	NaN	NaN	NaN	NaN	NaN	NaN
231.030000	198.990000	NaN	NaN	NaN	NaN	NaN	NaN
230.990000	198.990000	NaN	NaN	NaN	NaN	NaN	NaN
231.140000	198.950000	NaN	NaN	NaN	NaN	NaN	NaN
231.160000	198.960000	NaN	NaN	NaN	NaN	NaN	NaN
231.110000	198.960000	NaN	NaN	NaN	NaN	NaN	NaN
231.120000	198.970000	NaN	NaN	NaN	NaN	NaN	NaN
231.130000	198.980000	NaN	NaN	NaN	NaN	NaN	NaN
231.110000	198.980000	NaN	NaN	NaN	NaN	NaN	NaN
231.080000	198.980000	NaN	NaN	NaN	NaN	NaN	NaN
231.100000	198.980000	NaN	NaN	NaN	NaN	NaN	NaN
231.110000	198.980000	NaN	NaN	NaN	NaN	NaN	NaN
231.110000	198.980000	NaN	NaN	NaN	NaN	NaN	NaN
231.090000	198.980000	NaN	NaN	NaN	NaN	NaN	NaN
231.100000	198.990000	NaN	NaN	NaN	NaN	NaN	NaN
231.110000	198.980000	NaN	NaN	NaN	NaN	NaN	NaN
231.070000	198.980000	NaN	NaN	NaN	NaN	NaN	NaN
231.100000	198.980000	NaN	NaN	NaN	NaN	NaN	NaN
231.090000	198.980000	NaN	NaN	NaN	NaN	NaN	NaN
231.110000	198.970000	NaN	NaN	NaN	NaN	NaN	NaN
231.090000	198.970000	NaN	NaN	NaN	NaN	NaN	NaN
231.100000	198.970000	NaN	NaN	NaN	NaN	NaN	NaN
231.140000	198.980000	NaN	NaN	NaN	NaN	NaN	NaN
231.060000	198.980000	NaN	NaN	NaN	NaN	NaN	NaN
231.120000	198.970000	NaN	NaN	NaN	NaN	NaN	NaN
231.050000	198.980000	NaN	NaN	NaN	NaN	NaN	NaN
