# Supplementary material for: Female moths incorporate plant acoustic emissions into their oviposition decision-making process
Source: eLife. 2026 Jan 5;13:RP104700. doi: 10.7554/eLife.104700 (PMC12768406; doi:10.7554/eLife.104700)
Supplement: Source data 1. [file elife-104700-data1.zip › Codes_and_tables_V2/Location_fig_3/220310_02_xypts.csv]

pt1_cam1_X	pt1_cam1_Y	pt2_cam1_X	pt2_cam1_Y	pt3_cam1_X	pt3_cam1_Y	pt4_cam1_X	pt4_cam1_Y
234.114061	197.887190	NaN	NaN	NaN	NaN	NaN	NaN
233.970000	197.990000	NaN	NaN	NaN	NaN	NaN	NaN
233.970000	197.990000	NaN	NaN	NaN	NaN	NaN	NaN
234.000000	198.000000	NaN	NaN	NaN	NaN	NaN	NaN
233.980000	197.990000	NaN	NaN	NaN	NaN	NaN	NaN
233.960000	197.990000	NaN	NaN	NaN	NaN	NaN	NaN
233.980000	197.990000	NaN	NaN	NaN	NaN	NaN	NaN
233.990000	197.990000	NaN	NaN	NaN	NaN	NaN	NaN
