# Supplementary material for: Female moths incorporate plant acoustic emissions into their oviposition decision-making process
Source: eLife. 2026 Jan 5;13:RP104700. doi: 10.7554/eLife.104700 (PMC12768406; doi:10.7554/eLife.104700)
Supplement: Source data 1. [file elife-104700-data1.zip › Codes_and_tables_V2/Location_fig_3/220310_03_xypts.csv]

pt1_cam1_X	pt1_cam1_Y	pt2_cam1_X	pt2_cam1_Y	pt3_cam1_X	pt3_cam1_Y	pt4_cam1_X	pt4_cam1_Y
416.562531	348.542298	421.651736	385.148544	NaN	NaN	NaN	NaN
417.010000	349.000000	421.651736	385.148544	NaN	NaN	NaN	NaN
417.010000	349.000000	421.651736	385.148544	NaN	NaN	NaN	NaN
417.000000	349.000000	421.651736	385.148544	NaN	NaN	NaN	NaN
416.980000	349.000000	421.651736	385.148544	NaN	NaN	NaN	NaN
417.000000	349.000000	422.000000	385.000000	NaN	NaN	NaN	NaN
417.000000	349.000000	422.010000	385.000000	450.243059	353.145237	NaN	NaN
417.010000	349.000000	422.000000	385.000000	450.000000	352.940000	NaN	NaN
417.010000	349.000000	422.000000	385.000000	450.000000	352.930000	NaN	NaN
417.000000	349.000000	422.010000	385.000000	450.000000	352.960000	NaN	NaN
417.000000	348.990000	422.000000	385.000000	450.000000	352.930000	NaN	NaN
417.000000	349.000000	422.010000	384.990000	450.000000	352.890000	NaN	NaN
416.990000	349.000000	422.000000	384.980000	450.000000	352.900000	NaN	NaN
416.990000	348.990000	422.000000	384.990000	450.000000	352.960000	NaN	NaN
416.990000	348.990000	422.010000	384.990000	450.000000	352.950000	NaN	NaN
417.000000	348.990000	422.000000	384.980000	450.000000	352.900000	NaN	NaN
417.000000	348.990000	421.990000	384.990000	450.000000	352.950000	NaN	NaN
416.990000	348.990000	422.000000	385.000000	450.000000	352.900000	NaN	NaN
416.990000	349.000000	422.000000	384.990000	450.000000	352.920000	NaN	NaN
417.000000	348.990000	422.000000	384.980000	450.000000	352.930000	NaN	NaN
417.000000	348.990000	421.990000	384.980000	450.000000	352.940000	NaN	NaN
416.990000	348.990000	422.000000	384.990000	450.000000	352.930000	NaN	NaN
417.000000	348.990000	422.000000	384.990000	450.000000	352.930000	NaN	NaN
416.990000	348.990000	422.000000	385.000000	450.010000	352.850000	NaN	NaN
416.990000	348.990000	422.000000	384.990000	450.000000	352.920000	NaN	NaN
417.000000	348.990000	422.000000	384.990000	450.010000	352.880000	NaN	NaN
416.980000	348.990000	422.000000	384.990000	450.000000	352.870000	NaN	NaN
416.990000	348.990000	422.000000	384.990000	450.000000	352.910000	NaN	NaN
416.990000	348.990000	422.000000	384.990000	450.000000	352.860000	NaN	NaN
416.990000	348.990000	421.990000	384.990000	450.010000	352.890000	NaN	NaN
416.990000	348.990000	421.990000	384.990000	450.000000	352.880000	NaN	NaN
416.990000	348.990000	421.990000	384.990000	450.000000	352.900000	NaN	NaN
416.970000	348.990000	421.990000	384.990000	450.000000	352.910000	NaN	NaN
416.980000	348.990000	421.990000	384.980000	450.010000	352.830000	NaN	NaN
416.990000	348.990000	421.990000	384.990000	450.000000	352.900000	NaN	NaN
416.990000	348.990000	421.990000	384.990000	450.000000	352.900000	NaN	NaN
416.990000	348.990000	421.990000	384.990000	450.000000	352.900000	NaN	NaN
416.990000	348.990000	422.000000	384.990000	450.000000	352.890000	NaN	NaN
416.980000	348.990000	421.990000	384.980000	450.010000	352.860000	NaN	NaN
416.990000	348.980000	422.000000	384.990000	450.000000	352.860000	NaN	NaN
416.980000	348.990000	422.000000	384.990000	450.010000	352.920000	NaN	NaN
416.990000	348.990000	421.990000	384.990000	450.000000	352.860000	NaN	NaN
416.990000	348.990000	421.990000	384.980000	450.000000	352.870000	NaN	NaN
416.980000	348.990000	422.000000	384.990000	450.010000	352.880000	NaN	NaN
416.990000	348.990000	422.000000	384.980000	450.010000	352.870000	NaN	NaN
416.970000	348.990000	422.000000	384.990000	450.010000	352.860000	NaN	NaN
416.980000	348.980000	422.000000	384.980000	450.010000	352.830000	NaN	NaN
416.990000	348.990000	421.990000	384.980000	450.000000	352.900000	NaN	NaN
416.980000	348.980000	421.990000	384.990000	450.010000	352.890000	NaN	NaN
416.990000	348.980000	421.990000	384.980000	450.000000	352.900000	NaN	NaN
416.980000	348.980000	421.990000	384.980000	450.000000	352.890000	NaN	NaN
416.980000	348.980000	421.990000	384.980000	450.010000	352.860000	NaN	NaN
416.990000	348.980000	421.990000	384.980000	450.000000	352.850000	NaN	NaN
416.990000	348.980000	421.980000	384.990000	450.000000	352.890000	NaN	NaN
416.980000	348.980000	421.990000	384.990000	450.000000	352.890000	NaN	NaN
416.970000	348.980000	421.990000	384.980000	450.000000	352.900000	NaN	NaN
416.980000	348.980000	421.990000	384.980000	450.010000	352.840000	NaN	NaN
416.970000	348.980000	421.990000	384.980000	450.010000	352.870000	NaN	NaN
416.970000	348.980000	421.990000	384.990000	450.000000	352.890000	NaN	NaN
416.980000	348.980000	421.990000	384.980000	450.010000	352.890000	NaN	NaN
416.980000	348.980000	422.000000	384.980000	450.010000	352.870000	NaN	NaN
416.960000	348.980000	421.990000	384.970000	450.010000	352.870000	NaN	NaN
416.970000	348.980000	421.990000	384.970000	450.010000	352.860000	NaN	NaN
416.970000	348.980000	421.980000	384.980000	450.010000	352.890000	NaN	NaN
416.970000	348.980000	421.990000	384.990000	450.010000	352.830000	NaN	NaN
416.980000	348.980000	421.980000	384.970000	450.010000	352.820000	NaN	NaN
416.980000	348.980000	421.980000	384.960000	450.010000	352.850000	NaN	NaN
416.980000	348.980000	421.990000	384.940000	450.010000	352.820000	NaN	NaN
416.970000	348.970000	421.990000	384.970000	450.010000	352.770000	NaN	NaN
416.970000	348.980000	422.000000	384.860000	450.010000	352.760000	NaN	NaN
416.970000	348.980000	421.990000	384.920000	450.010000	352.820000	NaN	NaN
416.980000	348.970000	421.990000	384.900000	450.010000	352.810000	NaN	NaN
416.970000	348.970000	422.010000	384.630000	450.010000	352.770000	NaN	NaN
416.970000	348.970000	422.010000	384.430000	450.010000	352.790000	NaN	NaN
416.960000	348.970000	422.010000	384.540000	450.010000	352.840000	NaN	NaN
416.970000	348.970000	422.020000	384.860000	450.010000	352.790000	NaN	NaN
416.970000	348.970000	422.030000	384.800000	450.010000	352.760000	NaN	NaN
416.980000	348.970000	422.020000	384.890000	450.010000	352.750000	NaN	NaN
416.970000	348.980000	422.000000	384.880000	450.020000	352.750000	NaN	NaN
416.970000	348.970000	422.010000	384.880000	450.010000	352.770000	NaN	NaN
416.960000	348.970000	422.010000	384.850000	450.010000	352.780000	NaN	NaN
416.960000	348.970000	422.010000	384.850000	450.010000	352.760000	NaN	NaN
416.970000	348.970000	422.010000	384.860000	450.010000	352.720000	NaN	NaN
416.980000	348.970000	422.000000	384.860000	450.010000	352.780000	NaN	NaN
416.970000	348.970000	422.010000	384.840000	450.020000	352.690000	NaN	NaN
416.960000	348.970000	422.010000	384.870000	450.020000	352.710000	NaN	NaN
416.970000	348.970000	421.980000	384.860000	450.020000	352.720000	NaN	NaN
416.980000	348.970000	421.980000	384.880000	450.020000	352.710000	NaN	NaN
416.970000	348.960000	437.771365	358.889208	450.010000	352.650000	NaN	NaN
416.430000	348.980000	395.795785	452.155803	450.020000	352.650000	NaN	NaN
416.160000	348.980000	422.000000	384.960000	450.020000	352.670000	NaN	NaN
416.190000	348.970000	448.100950	357.309303	450.020000	352.700000	NaN	NaN
416.110000	348.980000	459.007446	426.374546	450.020000	352.720000	NaN	NaN
416.160000	348.980000	459.007446	443.337939	450.020000	352.670000	NaN	NaN
416.130000	348.980000	490.636286	446.972952	450.020000	352.620000	NaN	NaN
416.180000	348.980000	541.896819	386.389406	450.020000	352.660000	NaN	NaN
416.170000	348.970000	422.000000	384.980000	450.020000	352.700000	NaN	NaN
416.170000	348.980000	404.045771	227.561381	450.020000	352.690000	NaN	NaN
416.080000	348.970000	NaN	NaN	450.020000	352.630000	NaN	NaN
416.110000	348.970000	402.753149	224.689272	450.020000	352.720000	NaN	NaN
416.150000	348.980000	402.753149	216.072945	450.020000	352.640000	NaN	NaN
416.130000	348.970000	402.753149	216.072945	450.020000	352.670000	440.177924	228.563347
416.150000	348.970000	402.753149	214.636891	450.020000	352.700000	437.850000	214.910000
416.140000	348.970000	402.753149	214.636891	450.020000	352.640000	445.989143	229.854556
416.150000	348.970000	587.598066	359.678388	450.020000	352.610000	577.322689	327.986465
416.160000	348.970000	650.936534	450.149817	450.020000	352.650000	658.679753	431.283211
416.100000	348.970000	658.692265	444.405599	450.030000	352.660000	663.328728	458.398606
416.150000	348.970000	659.984887	451.585871	450.020000	352.710000	648.219559	444.195304
416.110000	348.970000	NaN	NaN	450.020000	352.670000	645.895072	444.195304
416.070000	348.970000	NaN	NaN	450.020000	352.660000	645.895072	444.195304
416.080000	348.970000	NaN	NaN	450.020000	352.410000	645.895072	444.195304
416.130000	348.960000	NaN	NaN	450.010000	351.840000	645.895072	444.195304
416.090000	348.970000	NaN	NaN	449.980000	351.080000	568.024739	116.228136
416.080000	348.960000	NaN	NaN	449.980000	350.780000	559.889033	122.684183
416.060000	348.960000	NaN	NaN	449.970000	350.680000	543.617620	126.557811
416.060000	348.960000	NaN	NaN	449.990000	351.150000	543.617620	126.557811
416.040000	348.960000	NaN	NaN	449.990000	351.140000	543.617620	126.557811
416.040000	348.960000	NaN	NaN	449.990000	351.160000	543.617620	127.849020
416.090000	348.970000	NaN	NaN	449.990000	351.230000	543.617620	127.849020
416.080000	348.960000	NaN	NaN	449.980000	351.190000	543.617620	127.849020
416.110000	348.960000	NaN	NaN	449.990000	351.130000	543.617620	127.849020
416.080000	348.960000	NaN	NaN	449.990000	351.170000	543.617620	127.849020
416.060000	348.960000	NaN	NaN	449.990000	351.210000	534.319670	120.101764
416.060000	348.960000	NaN	NaN	449.990000	351.150000	533.810000	120.070000
416.090000	348.970000	NaN	NaN	449.990000	351.110000	533.830000	120.100000
416.050000	348.960000	NaN	NaN	449.990000	351.150000	533.880000	120.030000
416.090000	348.960000	NaN	NaN	449.990000	351.170000	533.990000	119.970000
416.070000	348.960000	NaN	NaN	449.990000	351.160000	533.980000	120.000000
416.070000	348.960000	NaN	NaN	449.990000	351.170000	533.990000	120.020000
416.090000	348.960000	NaN	NaN	449.990000	351.180000	534.010000	120.020000
416.090000	348.960000	NaN	NaN	449.990000	351.150000	534.010000	120.040000
416.070000	348.960000	NaN	NaN	449.990000	351.120000	534.070000	120.010000
416.060000	348.960000	NaN	NaN	449.990000	351.180000	534.040000	120.010000
416.040000	348.960000	NaN	NaN	449.990000	351.120000	534.030000	120.010000
416.050000	348.960000	NaN	NaN	449.990000	351.150000	534.000000	120.000000
416.090000	348.960000	NaN	NaN	449.990000	351.160000	534.000000	119.990000
416.110000	348.960000	NaN	NaN	449.990000	351.140000	533.990000	119.990000
416.100000	348.960000	NaN	NaN	449.990000	351.150000	533.960000	119.990000
416.070000	348.960000	NaN	NaN	449.980000	351.160000	533.970000	119.980000
416.070000	348.960000	NaN	NaN	449.990000	351.140000	533.980000	119.990000
416.060000	348.960000	NaN	NaN	449.990000	351.110000	533.970000	119.990000
416.040000	348.960000	NaN	NaN	449.990000	351.090000	534.020000	119.990000
416.050000	348.960000	NaN	NaN	449.990000	351.070000	534.030000	120.010000
416.030000	348.950000	NaN	NaN	449.990000	351.120000	533.980000	120.010000
416.060000	348.950000	NaN	NaN	449.990000	351.090000	534.020000	120.010000
416.030000	348.960000	NaN	NaN	450.000000	351.060000	534.080000	120.010000
416.030000	348.960000	NaN	NaN	449.990000	351.050000	534.040000	120.030000
416.030000	348.960000	NaN	NaN	449.990000	351.090000	534.040000	120.020000
416.070000	348.950000	NaN	NaN	450.000000	351.130000	534.060000	120.010000
416.080000	348.960000	NaN	NaN	449.990000	351.070000	534.020000	120.020000
416.030000	348.960000	NaN	NaN	449.990000	351.100000	534.010000	120.020000
416.050000	348.960000	NaN	NaN	449.990000	351.090000	534.030000	120.010000
416.060000	348.950000	NaN	NaN	450.000000	351.110000	534.000000	120.000000
416.020000	348.950000	NaN	NaN	450.000000	351.050000	534.010000	120.010000
416.050000	348.960000	NaN	NaN	449.990000	351.090000	534.000000	120.030000
416.030000	348.950000	NaN	NaN	449.990000	351.080000	534.010000	120.010000
416.010000	348.950000	NaN	NaN	449.990000	351.090000	533.990000	119.980000
416.030000	348.950000	NaN	NaN	449.990000	351.090000	533.970000	119.990000
416.050000	348.950000	NaN	NaN	449.990000	351.100000	534.000000	120.020000
416.050000	348.950000	NaN	NaN	449.990000	351.090000	533.930000	119.980000
416.050000	348.950000	NaN	NaN	449.990000	351.100000	533.970000	119.990000
416.010000	348.950000	NaN	NaN	449.990000	351.090000	533.960000	119.980000
416.050000	348.950000	NaN	NaN	449.990000	351.050000	533.940000	119.950000
416.020000	348.950000	NaN	NaN	449.990000	351.100000	533.950000	119.960000
416.050000	348.940000	NaN	NaN	450.000000	351.090000	533.870000	119.930000
416.010000	348.950000	NaN	NaN	449.990000	351.090000	533.980000	120.000000
416.030000	348.950000	NaN	NaN	450.000000	351.020000	533.920000	120.000000
416.010000	348.950000	NaN	NaN	450.000000	351.020000	533.950000	119.960000
416.020000	348.940000	NaN	NaN	450.000000	351.020000	534.030000	119.930000
416.000000	348.950000	NaN	NaN	450.000000	351.010000	534.020000	119.960000
416.000000	348.950000	NaN	NaN	450.000000	351.030000	537.806401	122.684183
416.010000	348.950000	NaN	NaN	449.990000	351.030000	538.190000	123.030000
416.010000	348.950000	NaN	NaN	450.000000	351.000000	538.030000	123.000000
416.000000	348.950000	NaN	NaN	449.990000	351.010000	538.120000	123.200000
415.990000	348.940000	NaN	NaN	450.000000	350.990000	538.220000	123.040000
415.990000	348.950000	NaN	NaN	450.000000	351.020000	537.940000	122.630000
416.010000	348.940000	NaN	NaN	450.000000	351.010000	538.020000	122.930000
416.030000	348.940000	NaN	NaN	450.000000	351.060000	537.980000	122.690000
416.010000	348.940000	NaN	NaN	450.000000	351.000000	537.940000	122.820000
416.010000	348.950000	NaN	NaN	450.000000	350.970000	537.930000	122.760000
415.990000	348.940000	NaN	NaN	450.000000	351.000000	537.950000	122.940000
415.980000	348.950000	NaN	NaN	450.000000	350.960000	538.020000	122.970000
415.980000	348.950000	NaN	NaN	450.000000	350.950000	537.780000	122.890000
415.990000	348.950000	NaN	NaN	450.000000	350.990000	538.030000	122.900000
415.980000	348.930000	NaN	NaN	450.000000	350.970000	538.080000	122.910000
416.030000	348.940000	NaN	NaN	450.000000	350.970000	538.010000	122.930000
416.030000	348.940000	NaN	NaN	450.000000	350.960000	538.030000	122.970000
415.960000	348.940000	NaN	NaN	450.010000	350.970000	538.040000	122.980000
415.970000	348.940000	NaN	NaN	450.000000	350.980000	538.010000	122.980000
415.960000	348.940000	NaN	NaN	450.000000	350.940000	538.020000	122.980000
415.950000	348.940000	NaN	NaN	450.000000	350.960000	538.000000	122.990000
415.980000	348.940000	NaN	NaN	450.000000	350.970000	538.000000	122.980000
415.990000	348.940000	NaN	NaN	450.000000	350.960000	538.000000	122.980000
416.010000	348.930000	NaN	NaN	450.000000	350.900000	538.000000	122.980000
415.970000	348.930000	NaN	NaN	450.010000	350.880000	538.010000	122.980000
415.960000	348.930000	NaN	NaN	450.000000	350.920000	538.000000	122.980000
415.930000	348.930000	NaN	NaN	450.000000	350.870000	538.030000	122.980000
415.990000	348.930000	NaN	NaN	450.000000	350.940000	538.020000	122.980000
415.960000	348.930000	NaN	NaN	450.000000	350.930000	538.000000	122.970000
415.950000	348.930000	NaN	NaN	450.010000	350.950000	538.020000	122.970000
415.920000	348.930000	NaN	NaN	450.010000	350.910000	538.030000	122.970000
415.960000	348.930000	NaN	NaN	450.010000	350.980000	538.020000	122.980000
415.920000	348.930000	NaN	NaN	450.010000	350.950000	538.020000	122.970000
415.950000	348.930000	NaN	NaN	450.010000	350.890000	538.020000	122.980000
415.940000	348.930000	NaN	NaN	450.010000	350.910000	538.010000	122.980000
415.950000	348.930000	NaN	NaN	450.010000	350.870000	537.990000	122.980000
415.930000	348.930000	NaN	NaN	450.010000	350.900000	537.990000	122.980000
415.930000	348.930000	NaN	NaN	450.010000	350.830000	538.010000	122.980000
415.940000	348.930000	NaN	NaN	450.010000	350.860000	538.010000	122.980000
415.920000	348.930000	NaN	NaN	450.010000	350.910000	NaN	NaN
415.920000	348.930000	NaN	NaN	450.010000	350.900000	NaN	NaN
415.890000	348.930000	NaN	NaN	450.010000	350.830000	NaN	NaN
415.960000	348.930000	NaN	NaN	450.010000	350.870000	NaN	NaN
415.920000	348.920000	NaN	NaN	450.010000	350.830000	NaN	NaN
415.920000	348.930000	NaN	NaN	450.010000	350.890000	NaN	NaN
415.950000	348.930000	NaN	NaN	450.010000	350.850000	NaN	NaN
415.920000	348.930000	NaN	NaN	450.010000	350.840000	NaN	NaN
415.960000	348.930000	NaN	NaN	450.010000	350.840000	NaN	NaN
415.900000	348.930000	NaN	NaN	450.010000	350.830000	NaN	NaN
415.940000	348.920000	NaN	NaN	450.010000	350.810000	NaN	NaN
415.920000	348.920000	NaN	NaN	450.010000	350.810000	NaN	NaN
415.940000	348.930000	NaN	NaN	450.010000	350.790000	NaN	NaN
415.940000	348.930000	NaN	NaN	450.010000	350.830000	NaN	NaN
415.900000	348.930000	NaN	NaN	450.010000	350.820000	NaN	NaN
415.890000	348.920000	NaN	NaN	450.010000	350.820000	NaN	NaN
415.940000	348.930000	NaN	NaN	450.010000	350.820000	NaN	NaN
415.940000	348.920000	NaN	NaN	450.010000	350.780000	NaN	NaN
415.960000	348.930000	NaN	NaN	450.010000	350.810000	NaN	NaN
416.230000	348.920000	NaN	NaN	450.010000	350.840000	NaN	NaN
416.550000	348.900000	NaN	NaN	450.010000	350.770000	NaN	NaN
416.830000	348.900000	NaN	NaN	450.010000	350.760000	NaN	NaN
416.810000	348.900000	NaN	NaN	450.010000	350.830000	NaN	NaN
418.503568	351.922319	NaN	NaN	450.010000	350.850000	NaN	NaN
416.929484	357.168565	NaN	NaN	450.010000	350.820000	NaN	NaN
416.142442	358.917314	NaN	NaN	450.010000	350.810000	NaN	NaN
416.142442	358.917314	NaN	NaN	450.010000	350.820000	NaN	NaN
416.142442	358.917314	NaN	NaN	450.010000	350.800000	NaN	NaN
415.355400	360.666063	NaN	NaN	450.010000	350.790000	NaN	NaN
415.355400	360.666063	NaN	NaN	450.010000	350.730000	NaN	NaN
405.910894	412.254148	NaN	NaN	450.010000	350.780000	NaN	NaN
405.910894	433.239132	NaN	NaN	450.010000	350.830000	NaN	NaN
406.697936	434.987880	NaN	NaN	450.010000	350.800000	NaN	NaN
406.697936	434.987880	NaN	NaN	450.010000	350.840000	NaN	NaN
406.697936	434.987880	NaN	NaN	450.020000	350.760000	NaN	NaN
406.697936	434.987880	NaN	NaN	450.010000	350.820000	NaN	NaN
406.697936	434.987880	NaN	NaN	450.010000	350.830000	NaN	NaN
406.697936	434.987880	NaN	NaN	450.010000	350.820000	NaN	NaN
406.697936	434.987880	NaN	NaN	450.010000	350.810000	NaN	NaN
406.980000	435.010000	NaN	NaN	450.010000	350.830000	NaN	NaN
406.980000	435.040000	NaN	NaN	450.010000	350.830000	NaN	NaN
406.980000	435.030000	NaN	NaN	450.010000	350.740000	NaN	NaN
406.980000	435.030000	NaN	NaN	450.010000	350.780000	NaN	NaN
406.970000	435.020000	NaN	NaN	450.010000	350.820000	NaN	NaN
406.950000	435.020000	NaN	NaN	450.010000	350.770000	NaN	NaN
406.950000	435.020000	NaN	NaN	450.010000	350.840000	NaN	NaN
406.960000	435.020000	NaN	NaN	450.010000	350.840000	NaN	NaN
406.960000	435.010000	NaN	NaN	450.020000	350.850000	NaN	NaN
453.133421	502.314703	NaN	NaN	450.010000	350.830000	NaN	NaN
449.198210	504.937826	NaN	NaN	450.010000	350.810000	NaN	NaN
449.198210	504.937826	NaN	NaN	450.010000	350.830000	NaN	NaN
438.966663	497.068457	NaN	NaN	450.010000	350.820000	NaN	NaN
449.198210	504.937826	NaN	NaN	450.010000	350.860000	NaN	NaN
406.990000	434.990000	NaN	NaN	450.010000	350.830000	NaN	NaN
406.980000	434.990000	NaN	NaN	450.010000	350.830000	NaN	NaN
406.980000	434.990000	NaN	NaN	450.010000	350.830000	NaN	NaN
406.980000	434.990000	NaN	NaN	450.010000	350.820000	NaN	NaN
406.990000	434.990000	NaN	NaN	450.010000	350.840000	NaN	NaN
406.980000	434.990000	NaN	NaN	450.010000	350.870000	NaN	NaN
413.750000	348.990000	NaN	NaN	450.010000	350.850000	NaN	NaN
413.700000	348.990000	NaN	NaN	450.010000	350.870000	NaN	NaN
413.640000	348.990000	NaN	NaN	450.010000	350.780000	NaN	NaN
413.650000	348.990000	NaN	NaN	450.020000	350.860000	NaN	NaN
427.161031	518.053441	NaN	NaN	450.010000	350.840000	NaN	NaN
433.457368	513.681570	NaN	NaN	450.010000	350.870000	NaN	NaN
431.096242	513.681570	NaN	NaN	450.010000	350.840000	NaN	NaN
431.096242	513.681570	NaN	NaN	450.010000	350.830000	NaN	NaN
431.096242	513.681570	NaN	NaN	450.020000	350.820000	NaN	NaN
431.096242	513.681570	537.567772	445.901295	450.010000	350.750000	NaN	NaN
431.096242	513.681570	538.842996	433.150764	450.020000	350.790000	NaN	NaN
431.096242	513.681570	541.393443	433.150764	450.010000	350.820000	NaN	NaN
431.096242	513.681570	542.668667	433.150764	450.020000	350.750000	NaN	NaN
431.096242	513.681570	542.668667	433.150764	450.020000	350.810000	NaN	NaN
431.096242	513.681570	542.668667	433.150764	450.010000	350.840000	NaN	NaN
431.096242	513.681570	501.861512	401.982799	450.010000	350.820000	NaN	NaN
506.652285	411.379773	503.136736	400.566074	450.010000	350.810000	NaN	NaN
506.652285	411.379773	503.136736	400.566074	450.020000	350.820000	NaN	NaN
505.865243	411.379773	707.172509	285.811295	450.020000	350.840000	NaN	NaN
505.865243	411.379773	707.172509	285.811295	450.020000	350.860000	NaN	NaN
505.865243	411.379773	719.924745	219.225189	450.020000	350.880000	NaN	NaN
505.078200	411.379773	694.420273	189.473950	450.010000	350.810000	NaN	NaN
504.291158	412.254148	691.869826	206.474658	450.020000	350.800000	NaN	NaN
504.291158	412.254148	668.915802	237.642622	450.010000	350.870000	NaN	NaN
504.291158	412.254148	617.906858	264.560410	450.020000	350.760000	NaN	NaN
