# Supplementary material for: Female moths incorporate plant acoustic emissions into their oviposition decision-making process
Source: eLife. 2026 Jan 5;13:RP104700. doi: 10.7554/eLife.104700 (PMC12768406; doi:10.7554/eLife.104700)
Supplement: Source data 1. [file elife-104700-data1.zip › Codes_and_tables_V2/Location_fig_3/220310_04_xypts.csv]

pt1_cam1_X	pt1_cam1_Y	pt2_cam1_X	pt2_cam1_Y	pt3_cam1_X	pt3_cam1_Y	pt4_cam1_X	pt4_cam1_Y
NaN	NaN	454.198370	350.504355	407.806303	267.111955	415.314264	240.431548
NaN	NaN	454.010000	350.990000	408.000000	267.010000	415.314264	240.431548
NaN	NaN	454.010000	350.990000	408.000000	267.010000	417.302309	244.112620
NaN	NaN	454.000000	351.030000	408.000000	267.020000	417.302309	244.112620
NaN	NaN	454.000000	350.980000	408.000000	267.000000	417.302309	244.112620
NaN	NaN	454.000000	350.990000	408.000000	267.010000	417.302309	244.112620
NaN	NaN	454.000000	351.030000	408.000000	267.010000	415.976946	241.167762
NaN	NaN	454.010000	350.970000	408.000000	267.010000	415.976946	241.167762
NaN	NaN	454.000000	350.970000	408.000000	267.020000	415.976946	241.167762
NaN	NaN	454.000000	350.990000	408.000000	267.000000	415.976946	241.167762
NaN	NaN	454.000000	350.990000	408.000000	267.020000	415.976946	241.167762
NaN	NaN	454.000000	351.010000	408.010000	267.010000	415.976946	241.167762
NaN	NaN	454.000000	350.980000	408.010000	267.000000	415.976946	241.167762
NaN	NaN	454.000000	350.990000	408.010000	267.010000	415.976946	241.167762
NaN	NaN	454.000000	350.990000	408.010000	267.010000	415.976946	241.167762
NaN	NaN	454.010000	350.990000	408.010000	267.000000	415.976946	241.167762
NaN	NaN	454.000000	351.010000	408.010000	267.000000	415.976946	241.167762
NaN	NaN	454.010000	350.980000	408.010000	267.010000	415.976946	241.167762
NaN	NaN	454.000000	350.990000	408.010000	267.020000	415.976946	241.167762
NaN	NaN	454.000000	350.980000	408.020000	267.010000	415.976946	241.167762
NaN	NaN	454.000000	351.020000	408.010000	267.000000	415.976946	241.167762
NaN	NaN	454.000000	351.010000	408.010000	267.010000	415.976946	241.167762
NaN	NaN	454.000000	350.990000	408.020000	267.010000	415.976946	241.167762
NaN	NaN	454.000000	351.010000	408.020000	267.000000	415.314264	241.167762
NaN	NaN	454.000000	351.000000	408.020000	267.010000	415.314264	241.167762
NaN	NaN	454.000000	351.020000	408.010000	267.020000	415.314264	241.167762
NaN	NaN	454.000000	351.010000	408.010000	267.020000	415.314264	241.167762
NaN	NaN	454.000000	351.020000	408.010000	267.020000	418.782194	244.515725
NaN	NaN	454.000000	351.020000	408.020000	267.010000	419.010000	245.200000
NaN	NaN	454.000000	350.980000	408.010000	267.010000	419.000000	245.110000
NaN	NaN	454.000000	350.990000	408.010000	267.010000	418.990000	245.000000
NaN	NaN	454.000000	350.990000	408.010000	267.010000	419.000000	245.010000
NaN	NaN	454.000000	350.990000	408.010000	267.000000	419.000000	245.000000
NaN	NaN	454.000000	350.990000	408.010000	267.000000	419.000000	245.000000
NaN	NaN	454.000000	350.980000	408.000000	267.010000	418.990000	245.020000
NaN	NaN	454.000000	351.010000	408.000000	267.020000	419.000000	245.020000
NaN	NaN	454.000000	351.020000	408.010000	267.010000	419.000000	245.020000
NaN	NaN	454.000000	351.010000	408.010000	267.010000	418.990000	245.010000
NaN	NaN	454.000000	350.970000	408.010000	267.020000	418.990000	245.010000
NaN	NaN	454.010000	350.990000	408.010000	267.010000	418.990000	245.020000
NaN	NaN	454.000000	351.010000	408.010000	267.000000	419.000000	245.010000
NaN	NaN	454.000000	351.010000	408.010000	267.010000	419.000000	245.020000
NaN	NaN	454.000000	351.000000	408.010000	267.010000	419.000000	245.030000
NaN	NaN	454.000000	351.010000	408.010000	267.010000	419.000000	245.010000
NaN	NaN	454.000000	350.980000	408.010000	267.000000	419.000000	245.010000
NaN	NaN	454.000000	350.980000	408.000000	267.010000	419.000000	245.000000
NaN	NaN	454.000000	351.000000	408.000000	267.000000	418.990000	245.020000
NaN	NaN	454.000000	350.990000	408.010000	267.000000	419.000000	245.040000
NaN	NaN	454.000000	350.980000	408.010000	267.010000	419.000000	245.020000
NaN	NaN	454.000000	350.980000	408.010000	267.010000	422.932107	242.994619
NaN	NaN	454.000000	350.960000	408.010000	267.010000	421.535840	239.202795
NaN	NaN	454.000000	350.970000	408.010000	267.010000	415.330207	233.170348
NaN	NaN	454.000000	350.980000	408.010000	267.010000	408.307944	222.808158
NaN	NaN	454.000000	351.000000	408.010000	267.010000	403.513688	226.197582
NaN	NaN	454.000000	351.010000	408.010000	267.010000	400.898640	225.713379
NaN	NaN	454.000000	351.030000	408.010000	267.000000	400.898640	225.713379
NaN	NaN	454.000000	350.980000	408.010000	267.010000	400.898640	225.713379
NaN	NaN	454.000000	351.010000	408.000000	267.010000	400.462798	225.713379
NaN	NaN	454.000000	350.980000	408.000000	267.010000	399.155274	225.713379
NaN	NaN	454.000000	350.990000	408.010000	267.010000	397.847750	226.197582
NaN	NaN	454.000000	351.010000	408.010000	267.010000	396.976067	227.165989
NaN	NaN	454.000000	351.020000	408.000000	267.000000	396.976067	227.165989
NaN	NaN	454.000000	351.010000	408.010000	267.010000	396.976067	227.165989
NaN	NaN	454.000000	351.010000	408.010000	267.010000	396.976067	227.165989
NaN	NaN	454.000000	351.020000	408.000000	267.000000	396.976067	227.165989
NaN	NaN	454.000000	351.000000	408.010000	267.000000	396.976067	227.165989
NaN	NaN	454.000000	350.980000	408.010000	267.000000	396.540226	227.650193
NaN	NaN	454.000000	350.990000	408.010000	267.000000	396.540226	227.650193
NaN	NaN	454.000000	350.990000	408.010000	267.000000	396.540226	227.650193
NaN	NaN	454.000000	351.020000	408.010000	267.010000	396.540226	227.650193
NaN	NaN	454.000000	350.990000	408.010000	267.020000	396.540226	227.650193
NaN	NaN	454.000000	350.990000	408.010000	267.000000	396.540226	227.650193
NaN	NaN	454.000000	351.020000	408.010000	267.000000	396.540226	227.650193
NaN	NaN	454.000000	350.990000	408.010000	267.010000	396.540226	227.650193
NaN	NaN	454.000000	350.990000	408.010000	267.010000	396.540226	227.650193
NaN	NaN	454.000000	350.970000	408.000000	267.010000	396.540226	227.650193
