# Supplementary material for: Female moths incorporate plant acoustic emissions into their oviposition decision-making process
Source: eLife. 2026 Jan 5;13:RP104700. doi: 10.7554/eLife.104700 (PMC12768406; doi:10.7554/eLife.104700)
Supplement: Source data 1. [file elife-104700-data1.zip › Codes_and_tables_V2/Location_fig_3/220310_05_xypts.csv]

pt1_cam1_X	pt1_cam1_Y	pt2_cam1_X	pt2_cam1_Y	pt3_cam1_X	pt3_cam1_Y	pt4_cam1_X	pt4_cam1_Y
NaN	NaN	408.865871	264.250890	450.870881	348.159776	NaN	NaN
NaN	NaN	408.990000	264.010000	451.000000	347.990000	NaN	NaN
NaN	NaN	408.990000	264.010000	451.000000	347.990000	NaN	NaN
NaN	NaN	409.000000	264.010000	451.010000	347.990000	NaN	NaN
NaN	NaN	408.990000	264.010000	451.010000	347.990000	NaN	NaN
NaN	NaN	409.000000	264.000000	451.010000	347.990000	NaN	NaN
NaN	NaN	409.000000	264.010000	451.000000	347.990000	NaN	NaN
NaN	NaN	409.000000	264.000000	451.010000	347.990000	NaN	NaN
NaN	NaN	408.990000	264.010000	451.010000	347.990000	NaN	NaN
NaN	NaN	409.000000	264.020000	451.010000	347.990000	NaN	NaN
NaN	NaN	409.000000	264.010000	451.010000	348.000000	NaN	NaN
NaN	NaN	409.010000	264.000000	451.010000	348.000000	NaN	NaN
NaN	NaN	409.000000	264.000000	451.000000	348.000000	NaN	NaN
NaN	NaN	409.000000	264.020000	451.010000	348.000000	NaN	NaN
NaN	NaN	409.000000	264.020000	451.000000	348.000000	NaN	NaN
NaN	NaN	409.000000	264.020000	451.000000	347.990000	NaN	NaN
NaN	NaN	409.000000	264.010000	451.000000	348.000000	NaN	NaN
NaN	NaN	409.000000	264.010000	451.010000	347.990000	NaN	NaN
NaN	NaN	409.000000	264.010000	451.010000	347.990000	NaN	NaN
NaN	NaN	409.000000	264.010000	451.010000	348.000000	NaN	NaN
NaN	NaN	409.010000	264.010000	451.010000	347.990000	NaN	NaN
NaN	NaN	409.000000	264.010000	451.010000	347.990000	NaN	NaN
NaN	NaN	409.000000	264.010000	451.010000	347.980000	NaN	NaN
NaN	NaN	409.000000	264.010000	451.010000	347.990000	NaN	NaN
NaN	NaN	409.000000	264.010000	451.010000	348.000000	NaN	NaN
NaN	NaN	409.000000	264.010000	451.000000	348.000000	NaN	NaN
NaN	NaN	409.000000	264.020000	451.000000	348.000000	NaN	NaN
NaN	NaN	409.000000	264.010000	451.010000	348.000000	NaN	NaN
NaN	NaN	409.000000	264.010000	451.000000	347.990000	NaN	NaN
NaN	NaN	409.000000	264.010000	451.010000	347.990000	NaN	NaN
NaN	NaN	408.990000	264.010000	451.000000	347.990000	NaN	NaN
NaN	NaN	409.000000	264.010000	451.000000	347.990000	NaN	NaN
NaN	NaN	409.000000	264.010000	451.000000	347.990000	NaN	NaN
NaN	NaN	409.000000	264.010000	451.000000	347.990000	NaN	NaN
NaN	NaN	408.990000	264.010000	451.010000	347.990000	NaN	NaN
NaN	NaN	408.990000	264.010000	451.010000	347.990000	NaN	NaN
NaN	NaN	408.990000	264.010000	451.000000	348.000000	NaN	NaN
NaN	NaN	408.990000	264.020000	451.000000	348.000000	NaN	NaN
NaN	NaN	408.990000	264.010000	451.000000	347.990000	NaN	NaN
NaN	NaN	408.990000	264.010000	451.010000	348.000000	NaN	NaN
NaN	NaN	408.990000	264.020000	451.010000	348.010000	NaN	NaN
NaN	NaN	409.000000	264.010000	451.010000	348.000000	NaN	NaN
NaN	NaN	408.990000	264.010000	451.000000	348.000000	NaN	NaN
NaN	NaN	409.000000	264.020000	451.000000	348.000000	NaN	NaN
NaN	NaN	408.990000	264.010000	451.010000	347.980000	NaN	NaN
NaN	NaN	408.990000	264.010000	451.010000	347.990000	NaN	NaN
NaN	NaN	408.990000	264.010000	451.000000	348.000000	NaN	NaN
NaN	NaN	409.000000	264.000000	451.010000	347.990000	NaN	NaN
NaN	NaN	409.000000	264.010000	451.010000	347.990000	NaN	NaN
NaN	NaN	408.990000	264.010000	451.010000	347.980000	NaN	NaN
NaN	NaN	408.990000	264.000000	451.000000	347.990000	NaN	NaN
NaN	NaN	408.990000	264.010000	451.010000	347.990000	NaN	NaN
NaN	NaN	408.990000	264.010000	451.000000	348.000000	NaN	NaN
NaN	NaN	408.990000	264.010000	451.010000	347.980000	NaN	NaN
NaN	NaN	408.990000	264.020000	451.000000	348.000000	NaN	NaN
NaN	NaN	409.000000	264.010000	451.000000	347.990000	NaN	NaN
NaN	NaN	408.990000	264.000000	451.010000	348.000000	NaN	NaN
NaN	NaN	409.000000	264.010000	451.010000	348.000000	NaN	NaN
NaN	NaN	409.000000	264.020000	451.010000	347.980000	NaN	NaN
NaN	NaN	408.990000	264.010000	451.000000	347.990000	NaN	NaN
NaN	NaN	408.990000	264.010000	451.000000	348.000000	NaN	NaN
NaN	NaN	408.990000	264.010000	451.010000	347.990000	NaN	NaN
NaN	NaN	408.990000	264.010000	451.000000	347.990000	NaN	NaN
NaN	NaN	408.990000	264.000000	451.010000	347.990000	NaN	NaN
NaN	NaN	409.000000	264.020000	451.000000	348.000000	NaN	NaN
NaN	NaN	409.000000	264.020000	451.000000	348.000000	NaN	NaN
NaN	NaN	408.990000	264.010000	451.000000	348.000000	NaN	NaN
NaN	NaN	409.000000	264.010000	451.000000	348.000000	NaN	NaN
NaN	NaN	408.990000	264.010000	451.000000	347.990000	NaN	NaN
NaN	NaN	409.000000	264.020000	451.010000	348.000000	NaN	NaN
NaN	NaN	408.990000	264.020000	451.000000	347.970000	NaN	NaN
NaN	NaN	408.990000	264.010000	451.000000	347.980000	NaN	NaN
NaN	NaN	408.990000	264.000000	451.010000	347.980000	NaN	NaN
NaN	NaN	409.000000	264.020000	451.000000	347.980000	NaN	NaN
NaN	NaN	408.990000	264.020000	451.010000	347.980000	NaN	NaN
NaN	NaN	408.990000	264.010000	451.000000	347.970000	NaN	NaN
NaN	NaN	408.990000	264.010000	451.000000	347.970000	NaN	NaN
NaN	NaN	408.990000	264.010000	451.000000	347.980000	NaN	NaN
NaN	NaN	408.980000	264.020000	451.010000	347.980000	NaN	NaN
NaN	NaN	408.990000	264.010000	451.000000	348.000000	NaN	NaN
NaN	NaN	408.990000	264.010000	451.000000	347.990000	NaN	NaN
NaN	NaN	408.990000	264.010000	451.010000	347.990000	NaN	NaN
NaN	NaN	408.990000	264.010000	451.000000	347.980000	NaN	NaN
NaN	NaN	408.980000	264.010000	451.010000	347.970000	NaN	NaN
NaN	NaN	408.980000	264.010000	451.010000	347.970000	NaN	NaN
NaN	NaN	408.980000	264.010000	451.000000	347.980000	NaN	NaN
NaN	NaN	408.990000	264.010000	451.000000	347.960000	NaN	NaN
NaN	NaN	408.980000	264.020000	451.010000	347.980000	NaN	NaN
NaN	NaN	408.990000	264.000000	451.000000	347.980000	NaN	NaN
NaN	NaN	408.990000	264.010000	451.000000	347.980000	NaN	NaN
NaN	NaN	408.980000	264.020000	451.000000	347.980000	NaN	NaN
NaN	NaN	408.990000	264.010000	451.000000	347.990000	NaN	NaN
NaN	NaN	408.980000	264.020000	451.000000	347.980000	NaN	NaN
NaN	NaN	408.990000	264.020000	451.000000	347.980000	NaN	NaN
NaN	NaN	408.980000	264.020000	451.000000	347.980000	NaN	NaN
NaN	NaN	408.990000	264.020000	451.000000	347.980000	NaN	NaN
NaN	NaN	408.980000	264.010000	451.010000	347.980000	NaN	NaN
NaN	NaN	409.000000	264.020000	451.010000	347.970000	NaN	NaN
NaN	NaN	408.990000	264.010000	451.010000	347.980000	NaN	NaN
NaN	NaN	408.990000	264.010000	451.000000	347.970000	NaN	NaN
NaN	NaN	408.990000	264.010000	451.000000	347.980000	NaN	NaN
NaN	NaN	408.980000	264.010000	451.000000	347.970000	NaN	NaN
NaN	NaN	408.980000	264.000000	451.000000	347.980000	NaN	NaN
NaN	NaN	408.980000	264.010000	451.000000	347.980000	NaN	NaN
NaN	NaN	408.980000	264.030000	451.000000	347.970000	NaN	NaN
NaN	NaN	408.980000	264.020000	451.000000	347.980000	NaN	NaN
NaN	NaN	408.980000	264.010000	451.000000	347.980000	NaN	NaN
NaN	NaN	408.980000	264.010000	451.000000	347.990000	NaN	NaN
NaN	NaN	408.980000	264.010000	451.000000	347.980000	NaN	NaN
NaN	NaN	408.990000	264.010000	451.000000	347.990000	NaN	NaN
NaN	NaN	408.980000	264.010000	451.000000	347.980000	NaN	NaN
NaN	NaN	408.980000	264.020000	451.000000	347.980000	NaN	NaN
NaN	NaN	408.980000	264.010000	451.000000	347.980000	NaN	NaN
NaN	NaN	408.980000	264.020000	451.000000	347.980000	NaN	NaN
NaN	NaN	408.980000	264.020000	451.000000	347.990000	NaN	NaN
NaN	NaN	408.980000	264.020000	451.010000	347.990000	NaN	NaN
NaN	NaN	408.990000	264.010000	451.010000	347.980000	NaN	NaN
NaN	NaN	408.980000	264.020000	451.000000	348.000000	NaN	NaN
NaN	NaN	408.990000	264.010000	451.010000	347.970000	NaN	NaN
NaN	NaN	408.990000	264.000000	451.000000	347.980000	NaN	NaN
NaN	NaN	408.990000	264.010000	451.010000	347.970000	NaN	NaN
NaN	NaN	408.980000	264.010000	451.000000	347.980000	NaN	NaN
NaN	NaN	408.980000	264.020000	451.000000	347.980000	NaN	NaN
NaN	NaN	408.980000	264.000000	451.000000	347.980000	NaN	NaN
NaN	NaN	408.980000	264.010000	451.000000	347.990000	NaN	NaN
NaN	NaN	408.980000	264.010000	451.000000	347.970000	NaN	NaN
NaN	NaN	408.980000	264.010000	451.010000	347.970000	NaN	NaN
NaN	NaN	408.980000	264.010000	451.000000	347.980000	NaN	NaN
NaN	NaN	408.990000	264.020000	451.010000	347.970000	NaN	NaN
NaN	NaN	408.990000	264.030000	451.000000	347.980000	NaN	NaN
NaN	NaN	408.990000	264.010000	451.000000	347.960000	NaN	NaN
NaN	NaN	408.980000	264.020000	451.000000	347.980000	NaN	NaN
NaN	NaN	408.980000	264.020000	451.000000	347.990000	NaN	NaN
NaN	NaN	408.980000	264.010000	451.000000	347.970000	NaN	NaN
NaN	NaN	408.980000	264.010000	451.000000	347.980000	NaN	NaN
NaN	NaN	408.980000	264.010000	451.000000	347.970000	NaN	NaN
NaN	NaN	408.990000	264.000000	451.010000	347.990000	NaN	NaN
NaN	NaN	408.980000	264.020000	451.000000	347.980000	NaN	NaN
NaN	NaN	408.980000	264.000000	451.000000	347.980000	NaN	NaN
NaN	NaN	408.980000	264.020000	451.000000	347.970000	NaN	NaN
NaN	NaN	408.980000	264.010000	451.000000	347.970000	NaN	NaN
NaN	NaN	408.990000	264.010000	451.000000	347.980000	NaN	NaN
NaN	NaN	408.980000	264.010000	451.000000	347.960000	NaN	NaN
NaN	NaN	408.980000	264.010000	451.000000	347.980000	NaN	NaN
NaN	NaN	408.980000	264.010000	451.010000	347.970000	NaN	NaN
NaN	NaN	408.980000	264.010000	451.010000	347.980000	NaN	NaN
NaN	NaN	408.980000	264.010000	451.010000	347.980000	NaN	NaN
NaN	NaN	408.990000	263.990000	451.010000	347.970000	NaN	NaN
NaN	NaN	408.990000	263.990000	451.000000	347.980000	NaN	NaN
NaN	NaN	408.990000	264.000000	451.000000	347.970000	NaN	NaN
NaN	NaN	408.990000	264.000000	451.010000	347.970000	NaN	NaN
NaN	NaN	408.990000	263.990000	451.000000	347.960000	NaN	NaN
NaN	NaN	408.990000	263.990000	451.010000	347.950000	NaN	NaN
NaN	NaN	408.990000	263.980000	451.010000	347.960000	NaN	NaN
NaN	NaN	408.990000	263.990000	451.010000	347.960000	NaN	NaN
NaN	NaN	408.990000	263.990000	451.010000	347.950000	NaN	NaN
NaN	NaN	408.990000	263.990000	451.010000	347.950000	NaN	NaN
NaN	NaN	409.000000	263.990000	451.010000	347.960000	NaN	NaN
NaN	NaN	408.990000	263.990000	451.010000	347.950000	NaN	NaN
NaN	NaN	408.990000	264.000000	451.010000	347.960000	NaN	NaN
NaN	NaN	408.980000	263.990000	451.010000	347.950000	NaN	NaN
NaN	NaN	408.990000	264.000000	451.010000	347.960000	NaN	NaN
NaN	NaN	409.000000	263.990000	451.010000	347.960000	NaN	NaN
NaN	NaN	408.990000	264.000000	451.010000	347.950000	NaN	NaN
NaN	NaN	408.990000	263.990000	451.010000	347.950000	NaN	NaN
NaN	NaN	408.990000	263.980000	451.010000	347.940000	NaN	NaN
NaN	NaN	408.990000	263.980000	451.010000	347.950000	NaN	NaN
NaN	NaN	408.990000	263.980000	451.010000	347.930000	NaN	NaN
NaN	NaN	408.990000	263.970000	451.010000	347.950000	NaN	NaN
NaN	NaN	409.000000	263.970000	451.020000	347.940000	NaN	NaN
NaN	NaN	409.000000	263.960000	451.010000	347.940000	NaN	NaN
NaN	NaN	409.000000	263.980000	451.020000	347.940000	NaN	NaN
NaN	NaN	409.000000	263.980000	451.010000	347.930000	NaN	NaN
NaN	NaN	409.000000	263.980000	451.020000	347.940000	NaN	NaN
NaN	NaN	408.990000	263.980000	451.020000	347.920000	NaN	NaN
NaN	NaN	409.000000	263.960000	451.020000	347.930000	NaN	NaN
NaN	NaN	409.000000	263.970000	451.020000	347.910000	NaN	NaN
NaN	NaN	409.010000	263.970000	451.020000	347.920000	NaN	NaN
NaN	NaN	409.010000	263.960000	451.020000	347.920000	NaN	NaN
NaN	NaN	409.000000	263.960000	451.020000	347.940000	NaN	NaN
NaN	NaN	409.000000	263.970000	451.010000	347.940000	NaN	NaN
NaN	NaN	409.000000	263.970000	451.020000	347.910000	NaN	NaN
NaN	NaN	408.990000	263.970000	451.020000	347.940000	NaN	NaN
NaN	NaN	409.010000	263.970000	451.020000	347.930000	NaN	NaN
NaN	NaN	409.010000	263.970000	451.020000	347.920000	NaN	NaN
NaN	NaN	409.010000	263.960000	451.020000	347.930000	NaN	NaN
NaN	NaN	409.010000	263.960000	451.020000	347.920000	NaN	NaN
NaN	NaN	409.000000	263.960000	451.020000	347.920000	NaN	NaN
NaN	NaN	409.000000	263.970000	451.020000	347.900000	NaN	NaN
NaN	NaN	409.000000	263.970000	451.020000	347.910000	NaN	NaN
NaN	NaN	409.000000	263.960000	451.020000	347.920000	NaN	NaN
NaN	NaN	409.010000	263.950000	451.020000	347.910000	NaN	NaN
NaN	NaN	409.010000	263.960000	451.020000	347.920000	NaN	NaN
NaN	NaN	409.000000	263.970000	451.020000	347.920000	NaN	NaN
NaN	NaN	409.010000	263.970000	451.020000	347.910000	NaN	NaN
NaN	NaN	409.010000	263.950000	451.020000	347.940000	NaN	NaN
NaN	NaN	409.010000	263.960000	451.020000	347.920000	NaN	NaN
NaN	NaN	409.010000	263.960000	451.020000	347.910000	NaN	NaN
NaN	NaN	409.010000	263.950000	451.020000	347.900000	NaN	NaN
NaN	NaN	409.010000	263.960000	451.020000	347.900000	NaN	NaN
NaN	NaN	409.010000	263.960000	451.020000	347.910000	NaN	NaN
NaN	NaN	409.010000	263.970000	451.020000	347.910000	NaN	NaN
NaN	NaN	409.010000	263.960000	451.020000	347.910000	NaN	NaN
NaN	NaN	409.010000	263.970000	451.020000	347.900000	NaN	NaN
NaN	NaN	409.000000	263.960000	451.020000	347.920000	NaN	NaN
NaN	NaN	409.010000	263.960000	451.020000	347.900000	NaN	NaN
NaN	NaN	409.000000	263.950000	451.020000	347.910000	NaN	NaN
NaN	NaN	409.010000	263.950000	451.020000	347.890000	NaN	NaN
NaN	NaN	409.010000	263.960000	451.020000	347.910000	NaN	NaN
NaN	NaN	409.000000	263.960000	451.020000	347.910000	NaN	NaN
NaN	NaN	409.020000	263.950000	451.020000	347.910000	NaN	NaN
NaN	NaN	409.010000	263.950000	451.030000	347.900000	NaN	NaN
NaN	NaN	409.020000	263.950000	451.030000	347.900000	NaN	NaN
NaN	NaN	409.010000	263.960000	451.020000	347.920000	NaN	NaN
