# Supplementary material for: Female moths incorporate plant acoustic emissions into their oviposition decision-making process
Source: eLife. 2026 Jan 5;13:RP104700. doi: 10.7554/eLife.104700 (PMC12768406; doi:10.7554/eLife.104700)
Supplement: Source data 1. [file elife-104700-data1.zip › Codes_and_tables_V2/Location_fig_3/220310_06_xypts.csv]

pt1_cam1_X	pt1_cam1_Y	pt2_cam1_X	pt2_cam1_Y	pt3_cam1_X	pt3_cam1_Y	pt4_cam1_X	pt4_cam1_Y
452.684403	348.530607	404.282996	263.931804	NaN	NaN	NaN	NaN
453.000000	349.010000	404.000000	264.000000	NaN	NaN	NaN	NaN
453.000000	349.010000	404.000000	264.000000	NaN	NaN	NaN	NaN
452.990000	349.020000	404.010000	264.000000	NaN	NaN	NaN	NaN
453.000000	348.990000	404.010000	264.000000	NaN	NaN	NaN	NaN
452.990000	349.000000	404.010000	264.000000	NaN	NaN	NaN	NaN
453.000000	348.990000	404.000000	264.000000	NaN	NaN	NaN	NaN
452.990000	349.000000	404.000000	263.990000	NaN	NaN	NaN	NaN
453.000000	349.020000	404.000000	264.000000	NaN	NaN	NaN	NaN
453.000000	349.000000	404.000000	264.000000	NaN	NaN	NaN	NaN
453.000000	348.990000	404.000000	264.000000	NaN	NaN	NaN	NaN
452.990000	349.000000	404.010000	264.000000	NaN	NaN	NaN	NaN
453.000000	348.980000	404.000000	264.000000	NaN	NaN	NaN	NaN
453.000000	349.000000	404.000000	264.000000	NaN	NaN	NaN	NaN
453.000000	348.990000	404.000000	264.000000	NaN	NaN	NaN	NaN
453.000000	348.990000	404.000000	264.010000	NaN	NaN	NaN	NaN
453.000000	349.000000	404.000000	264.000000	NaN	NaN	NaN	NaN
453.000000	349.000000	404.000000	264.010000	NaN	NaN	NaN	NaN
453.000000	348.990000	404.000000	264.000000	NaN	NaN	NaN	NaN
453.000000	348.990000	404.000000	263.990000	NaN	NaN	NaN	NaN
453.000000	349.000000	404.010000	264.000000	NaN	NaN	NaN	NaN
453.000000	349.000000	404.000000	264.000000	NaN	NaN	NaN	NaN
453.000000	348.990000	404.000000	264.010000	NaN	NaN	NaN	NaN
452.990000	349.000000	404.000000	264.000000	NaN	NaN	NaN	NaN
453.000000	348.990000	404.000000	264.000000	NaN	NaN	NaN	NaN
453.000000	348.980000	404.010000	264.000000	NaN	NaN	NaN	NaN
453.000000	348.990000	404.010000	264.000000	NaN	NaN	NaN	NaN
453.000000	349.000000	404.000000	264.000000	NaN	NaN	NaN	NaN
453.000000	349.000000	404.000000	264.000000	NaN	NaN	NaN	NaN
453.000000	348.980000	404.000000	264.010000	NaN	NaN	NaN	NaN
453.000000	348.990000	404.000000	264.000000	NaN	NaN	NaN	NaN
453.000000	348.990000	404.000000	264.010000	NaN	NaN	NaN	NaN
453.000000	348.990000	404.000000	264.000000	NaN	NaN	NaN	NaN
453.000000	349.000000	404.000000	264.000000	NaN	NaN	NaN	NaN
453.000000	349.000000	404.010000	264.010000	NaN	NaN	NaN	NaN
453.000000	348.990000	404.010000	264.000000	NaN	NaN	NaN	NaN
453.000000	348.990000	404.000000	264.000000	NaN	NaN	NaN	NaN
453.000000	348.970000	404.000000	264.000000	NaN	NaN	NaN	NaN
453.000000	349.000000	404.000000	264.000000	NaN	NaN	NaN	NaN
453.000000	348.990000	404.000000	264.000000	NaN	NaN	NaN	NaN
453.000000	348.970000	404.000000	264.000000	NaN	NaN	NaN	NaN
453.000000	348.980000	404.000000	263.990000	NaN	NaN	NaN	NaN
453.000000	348.980000	404.010000	264.000000	NaN	NaN	NaN	NaN
453.000000	348.990000	404.000000	264.000000	NaN	NaN	NaN	NaN
453.000000	348.980000	404.000000	264.000000	NaN	NaN	NaN	NaN
453.000000	348.990000	404.000000	264.000000	NaN	NaN	NaN	NaN
453.000000	348.990000	404.000000	264.000000	NaN	NaN	NaN	NaN
453.000000	349.000000	404.000000	264.000000	NaN	NaN	NaN	NaN
453.000000	348.990000	404.000000	264.000000	NaN	NaN	NaN	NaN
453.010000	348.980000	404.000000	263.990000	NaN	NaN	NaN	NaN
453.010000	348.980000	404.000000	263.990000	NaN	NaN	NaN	NaN
453.000000	348.990000	404.000000	264.000000	NaN	NaN	NaN	NaN
453.000000	349.010000	404.000000	264.000000	NaN	NaN	NaN	NaN
453.000000	348.980000	404.000000	263.990000	NaN	NaN	NaN	NaN
453.000000	349.000000	404.000000	263.990000	NaN	NaN	NaN	NaN
453.000000	348.970000	404.000000	264.010000	NaN	NaN	NaN	NaN
453.000000	348.980000	404.000000	264.000000	NaN	NaN	NaN	NaN
453.000000	348.990000	404.000000	263.990000	NaN	NaN	NaN	NaN
453.000000	348.990000	404.000000	263.990000	NaN	NaN	NaN	NaN
453.000000	348.990000	404.000000	263.990000	NaN	NaN	NaN	NaN
453.000000	348.980000	404.000000	263.990000	NaN	NaN	NaN	NaN
453.010000	348.980000	404.000000	264.000000	NaN	NaN	NaN	NaN
453.010000	348.980000	404.000000	264.000000	NaN	NaN	NaN	NaN
453.000000	348.990000	404.000000	264.000000	NaN	NaN	NaN	NaN
453.000000	349.000000	404.000000	264.000000	NaN	NaN	NaN	NaN
453.000000	348.980000	404.000000	264.000000	NaN	NaN	NaN	NaN
453.000000	348.980000	404.000000	264.000000	NaN	NaN	NaN	NaN
453.000000	348.990000	404.000000	264.000000	NaN	NaN	NaN	NaN
453.000000	348.980000	404.010000	264.000000	NaN	NaN	NaN	NaN
453.000000	348.980000	404.000000	264.010000	NaN	NaN	NaN	NaN
453.000000	348.980000	404.000000	264.010000	NaN	NaN	NaN	NaN
453.000000	348.990000	404.000000	264.010000	NaN	NaN	NaN	NaN
453.000000	348.980000	404.010000	264.000000	NaN	NaN	NaN	NaN
453.000000	348.970000	404.000000	263.990000	NaN	NaN	NaN	NaN
453.000000	348.960000	404.000000	264.000000	NaN	NaN	NaN	NaN
453.000000	348.970000	404.000000	264.000000	NaN	NaN	NaN	NaN
453.000000	348.990000	404.000000	264.000000	NaN	NaN	NaN	NaN
453.000000	348.970000	404.000000	264.000000	NaN	NaN	NaN	NaN
453.000000	349.000000	404.000000	264.000000	NaN	NaN	NaN	NaN
453.000000	348.990000	404.000000	264.000000	NaN	NaN	NaN	NaN
453.000000	348.970000	404.000000	263.990000	NaN	NaN	NaN	NaN
453.000000	348.960000	404.000000	264.000000	NaN	NaN	NaN	NaN
453.000000	348.980000	404.000000	263.990000	NaN	NaN	NaN	NaN
453.000000	348.960000	404.000000	263.990000	NaN	NaN	NaN	NaN
453.000000	348.990000	404.000000	264.000000	NaN	NaN	NaN	NaN
453.000000	348.970000	404.010000	264.000000	NaN	NaN	NaN	NaN
453.000000	348.990000	405.388525	260.861298	NaN	NaN	NaN	NaN
453.000000	348.980000	389.358345	250.421581	NaN	NaN	NaN	NaN
453.000000	348.980000	387.700051	269.458713	NaN	NaN	NaN	NaN
453.000000	348.990000	392.674934	286.039441	NaN	NaN	NaN	NaN
453.000000	348.970000	383.277932	335.167524	NaN	NaN	NaN	NaN
453.000000	348.980000	387.304515	329.505146	NaN	NaN	NaN	NaN
453.000000	348.980000	385.339129	334.599910	NaN	NaN	NaN	NaN
453.000000	348.970000	385.339129	335.327733	NaN	NaN	NaN	NaN
453.000000	349.000000	385.339129	335.327733	NaN	NaN	NaN	NaN
463.010000	357.980000	384.684000	336.055557	NaN	NaN	NaN	NaN
463.020000	358.000000	384.684000	336.055557	NaN	NaN	NaN	NaN
463.040000	357.950000	384.684000	336.055557	NaN	NaN	NaN	NaN
463.030000	358.000000	384.684000	336.055557	NaN	NaN	NaN	NaN
463.030000	357.940000	384.028872	336.055557	NaN	NaN	NaN	NaN
463.040000	357.960000	384.028872	336.055557	NaN	NaN	NaN	NaN
463.030000	357.950000	384.028872	336.055557	NaN	NaN	NaN	NaN
463.030000	357.990000	384.028872	336.055557	NaN	NaN	NaN	NaN
463.020000	358.000000	384.028872	336.055557	NaN	NaN	NaN	NaN
463.030000	358.020000	384.028872	336.055557	NaN	NaN	NaN	NaN
463.020000	358.010000	384.028872	336.055557	NaN	NaN	NaN	NaN
463.040000	357.980000	384.028872	336.055557	NaN	NaN	NaN	NaN
463.010000	357.970000	384.028872	336.055557	NaN	NaN	NaN	NaN
463.030000	357.980000	384.028872	336.055557	NaN	NaN	NaN	NaN
463.010000	357.960000	384.028872	336.055557	NaN	NaN	NaN	NaN
463.020000	357.970000	384.028872	336.055557	NaN	NaN	NaN	NaN
463.020000	358.000000	384.028872	336.055557	NaN	NaN	NaN	NaN
463.010000	357.970000	384.028872	336.055557	NaN	NaN	NaN	NaN
463.020000	357.920000	384.000000	336.000000	NaN	NaN	NaN	NaN
463.040000	357.950000	383.990000	336.000000	NaN	NaN	NaN	NaN
463.020000	357.950000	384.000000	336.000000	NaN	NaN	NaN	NaN
463.020000	357.980000	384.000000	336.000000	NaN	NaN	NaN	NaN
463.030000	358.000000	384.000000	336.000000	NaN	NaN	NaN	NaN
463.010000	357.970000	383.990000	336.000000	NaN	NaN	NaN	NaN
463.010000	358.010000	383.990000	336.000000	NaN	NaN	NaN	NaN
463.010000	358.030000	384.000000	336.000000	NaN	NaN	NaN	NaN
463.000000	357.990000	383.990000	336.000000	NaN	NaN	NaN	NaN
463.010000	358.000000	384.000000	336.000000	NaN	NaN	NaN	NaN
463.010000	357.960000	383.990000	336.000000	NaN	NaN	NaN	NaN
463.010000	357.970000	384.000000	336.000000	NaN	NaN	NaN	NaN
463.010000	358.020000	384.000000	336.000000	NaN	NaN	NaN	NaN
463.020000	358.030000	384.000000	336.000000	NaN	NaN	NaN	NaN
463.010000	358.000000	384.000000	336.000000	NaN	NaN	NaN	NaN
463.010000	358.000000	383.990000	336.000000	NaN	NaN	NaN	NaN
463.010000	358.010000	383.990000	336.000000	NaN	NaN	NaN	NaN
463.020000	358.000000	383.990000	336.000000	NaN	NaN	NaN	NaN
463.000000	357.990000	384.000000	336.000000	NaN	NaN	NaN	NaN
463.000000	358.000000	383.990000	336.000000	NaN	NaN	NaN	NaN
463.020000	357.980000	384.000000	336.000000	NaN	NaN	NaN	NaN
463.000000	357.980000	383.990000	336.000000	NaN	NaN	NaN	NaN
463.020000	357.980000	384.000000	336.000000	NaN	NaN	NaN	NaN
463.010000	357.980000	383.990000	336.000000	NaN	NaN	NaN	NaN
463.010000	358.000000	384.000000	336.000000	NaN	NaN	NaN	NaN
463.020000	357.980000	384.000000	336.000000	NaN	NaN	NaN	NaN
463.020000	357.970000	384.000000	336.000000	NaN	NaN	NaN	NaN
463.030000	358.000000	383.990000	336.000000	NaN	NaN	NaN	NaN
463.030000	358.010000	384.000000	336.000000	NaN	NaN	NaN	NaN
463.000000	357.970000	384.000000	336.000000	NaN	NaN	NaN	NaN
463.020000	357.990000	383.990000	336.000000	NaN	NaN	NaN	NaN
463.010000	357.960000	383.990000	336.000000	NaN	NaN	NaN	NaN
463.020000	357.990000	384.000000	336.000000	NaN	NaN	NaN	NaN
463.010000	357.950000	384.000000	336.000000	NaN	NaN	NaN	NaN
463.020000	357.960000	383.990000	336.000000	NaN	NaN	NaN	NaN
463.000000	358.010000	383.990000	336.000000	NaN	NaN	NaN	NaN
463.010000	357.990000	384.000000	336.000000	NaN	NaN	NaN	NaN
463.040000	357.960000	383.990000	336.000000	NaN	NaN	NaN	NaN
463.020000	357.970000	384.000000	336.000000	NaN	NaN	NaN	NaN
463.020000	357.950000	384.000000	336.000000	NaN	NaN	NaN	NaN
463.010000	357.970000	384.000000	336.000000	NaN	NaN	NaN	NaN
462.990000	357.980000	384.000000	336.000000	NaN	NaN	NaN	NaN
463.010000	357.970000	384.000000	336.000000	NaN	NaN	NaN	NaN
463.000000	358.010000	384.000000	336.000000	NaN	NaN	NaN	NaN
463.030000	357.970000	383.990000	336.000000	NaN	NaN	NaN	NaN
463.000000	357.950000	383.990000	336.000000	NaN	NaN	NaN	NaN
463.010000	357.960000	384.000000	335.990000	NaN	NaN	NaN	NaN
463.010000	357.960000	391.235287	316.404323	NaN	NaN	NaN	NaN
463.010000	358.000000	375.512199	219.603805	NaN	NaN	NaN	NaN
463.000000	358.010000	254.924521	194.445545	NaN	NaN	NaN	NaN
463.020000	357.990000	254.311030	194.445545	NaN	NaN	NaN	NaN
463.010000	357.960000	252.552768	193.763980	NaN	NaN	NaN	NaN
463.010000	357.990000	249.030000	195.020000	NaN	NaN	NaN	NaN
463.010000	358.000000	245.700000	195.970000	NaN	NaN	NaN	NaN
463.040000	358.000000	241.780000	196.950000	NaN	NaN	NaN	NaN
463.020000	357.950000	237.990000	197.960000	NaN	NaN	NaN	NaN
463.010000	357.950000	234.030000	198.970000	NaN	NaN	NaN	NaN
463.000000	358.000000	230.210000	199.970000	NaN	NaN	NaN	NaN
463.030000	357.990000	226.050000	200.940000	NaN	NaN	NaN	NaN
463.010000	357.990000	221.920000	201.820000	NaN	NaN	NaN	NaN
463.020000	357.950000	220.340000	201.840000	NaN	NaN	NaN	NaN
463.020000	357.970000	220.380000	201.800000	NaN	NaN	NaN	NaN
463.040000	358.000000	220.520000	201.910000	NaN	NaN	NaN	NaN
463.020000	357.980000	221.210000	201.880000	NaN	NaN	NaN	NaN
463.010000	357.990000	221.870000	201.840000	NaN	NaN	NaN	NaN
463.020000	357.940000	252.552768	193.082415	NaN	NaN	NaN	NaN
463.000000	357.970000	253.166259	194.445545	NaN	NaN	NaN	NaN
463.010000	357.970000	253.166259	194.445545	NaN	NaN	NaN	NaN
463.010000	357.960000	253.100000	193.990000	NaN	NaN	NaN	NaN
463.020000	358.010000	253.000000	193.990000	NaN	NaN	NaN	NaN
463.010000	357.980000	253.779749	193.763980	NaN	NaN	NaN	NaN
