# Supplementary material for: Female moths incorporate plant acoustic emissions into their oviposition decision-making process
Source: eLife. 2026 Jan 5;13:RP104700. doi: 10.7554/eLife.104700 (PMC12768406; doi:10.7554/eLife.104700)
Supplement: Source data 1. [file elife-104700-data1.zip › Codes_and_tables_V2/Location_fig_3/220310_07_xypts.csv]

pt1_cam1_X	pt1_cam1_Y	pt2_cam1_X	pt2_cam1_Y	pt3_cam1_X	pt3_cam1_Y	pt4_cam1_X	pt4_cam1_Y
NaN	NaN	NaN	NaN	NaN	NaN	248.536082	196.532662
NaN	NaN	NaN	NaN	NaN	NaN	248.536082	196.200992
NaN	NaN	NaN	NaN	NaN	NaN	248.237539	195.869321
NaN	NaN	NaN	NaN	NaN	NaN	247.640452	195.869321
NaN	NaN	NaN	NaN	NaN	NaN	247.640452	195.869321
NaN	NaN	NaN	NaN	NaN	NaN	247.640452	195.869321
NaN	NaN	NaN	NaN	NaN	NaN	247.640452	195.869321
NaN	NaN	NaN	NaN	NaN	NaN	247.640452	195.869321
NaN	NaN	NaN	NaN	NaN	NaN	247.640452	195.869321
NaN	NaN	NaN	NaN	NaN	NaN	247.640452	195.869321
NaN	NaN	NaN	NaN	NaN	NaN	247.640452	195.869321
NaN	NaN	NaN	NaN	NaN	NaN	247.640452	195.869321
NaN	NaN	NaN	NaN	NaN	NaN	247.640452	195.869321
NaN	NaN	NaN	NaN	NaN	NaN	247.640452	195.869321
NaN	NaN	NaN	NaN	NaN	NaN	247.640452	195.869321
NaN	NaN	NaN	NaN	NaN	NaN	247.640452	195.869321
NaN	NaN	NaN	NaN	NaN	NaN	247.640452	195.869321
NaN	NaN	NaN	NaN	NaN	NaN	247.640452	195.869321
NaN	NaN	NaN	NaN	NaN	NaN	247.640452	195.869321
NaN	NaN	NaN	NaN	NaN	NaN	247.640452	195.869321
NaN	NaN	NaN	NaN	NaN	NaN	247.640452	195.869321
NaN	NaN	NaN	NaN	NaN	NaN	247.640452	195.869321
NaN	NaN	NaN	NaN	NaN	NaN	247.640452	195.869321
NaN	NaN	NaN	NaN	NaN	NaN	247.640452	195.869321
NaN	NaN	NaN	NaN	NaN	NaN	247.640452	195.869321
NaN	NaN	NaN	NaN	NaN	NaN	247.640452	195.869321
NaN	NaN	NaN	NaN	NaN	NaN	247.640452	195.869321
NaN	NaN	NaN	NaN	NaN	NaN	247.640452	195.205980
NaN	NaN	NaN	NaN	NaN	NaN	248.000000	195.000000
NaN	NaN	NaN	NaN	NaN	NaN	248.000000	194.990000
NaN	NaN	NaN	NaN	NaN	NaN	247.990000	195.000000
NaN	NaN	NaN	NaN	NaN	NaN	248.000000	194.990000
NaN	NaN	NaN	NaN	NaN	NaN	247.990000	195.000000
NaN	NaN	NaN	NaN	NaN	NaN	247.990000	195.000000
NaN	NaN	NaN	NaN	NaN	NaN	247.990000	195.000000
NaN	NaN	NaN	NaN	NaN	NaN	247.990000	195.000000
NaN	NaN	NaN	NaN	NaN	NaN	247.990000	194.990000
NaN	NaN	NaN	NaN	NaN	NaN	247.990000	195.000000
NaN	NaN	NaN	NaN	NaN	NaN	247.990000	195.000000
NaN	NaN	NaN	NaN	NaN	NaN	248.000000	195.000000
NaN	NaN	NaN	NaN	NaN	NaN	247.980000	195.000000
NaN	NaN	NaN	NaN	NaN	NaN	247.990000	195.000000
NaN	NaN	NaN	NaN	NaN	NaN	247.980000	195.000000
NaN	NaN	NaN	NaN	NaN	NaN	247.980000	195.000000
NaN	NaN	NaN	NaN	NaN	NaN	247.980000	194.990000
NaN	NaN	NaN	NaN	NaN	NaN	247.990000	195.000000
NaN	NaN	NaN	NaN	NaN	NaN	247.990000	195.000000
NaN	NaN	NaN	NaN	NaN	NaN	248.010000	195.000000
NaN	NaN	NaN	NaN	NaN	NaN	247.980000	195.000000
NaN	NaN	NaN	NaN	NaN	NaN	247.990000	194.990000
NaN	NaN	NaN	NaN	NaN	NaN	248.000000	194.990000
NaN	NaN	NaN	NaN	NaN	NaN	247.990000	194.990000
NaN	NaN	NaN	NaN	NaN	NaN	247.980000	194.990000
NaN	NaN	NaN	NaN	NaN	NaN	247.990000	194.990000
NaN	NaN	NaN	NaN	NaN	NaN	248.000000	194.990000
NaN	NaN	NaN	NaN	NaN	NaN	248.010000	194.990000
NaN	NaN	NaN	NaN	NaN	NaN	248.000000	195.000000
NaN	NaN	NaN	NaN	NaN	NaN	248.000000	194.990000
NaN	NaN	NaN	NaN	NaN	NaN	248.000000	195.000000
NaN	NaN	NaN	NaN	NaN	NaN	237.150731	189.023870
NaN	NaN	NaN	NaN	NaN	NaN	209.728965	190.399688
NaN	NaN	NaN	NaN	NaN	NaN	208.809792	196.528301
NaN	NaN	NaN	NaN	NaN	NaN	204.523070	197.770663
NaN	NaN	NaN	NaN	NaN	NaN	204.336691	197.770663
NaN	NaN	NaN	NaN	NaN	NaN	202.659278	197.977723
NaN	NaN	NaN	NaN	NaN	NaN	202.659278	197.977723
NaN	NaN	NaN	NaN	NaN	NaN	202.659278	197.977723
NaN	NaN	NaN	NaN	NaN	NaN	202.659278	197.977723
NaN	NaN	NaN	NaN	NaN	NaN	202.472899	197.977723
NaN	NaN	NaN	NaN	NaN	NaN	201.980000	198.000000
NaN	NaN	NaN	NaN	NaN	NaN	201.990000	198.000000
NaN	NaN	NaN	NaN	NaN	NaN	201.990000	198.000000
NaN	NaN	NaN	NaN	NaN	NaN	201.990000	198.000000
NaN	NaN	NaN	NaN	NaN	NaN	202.000000	198.000000
NaN	NaN	NaN	NaN	NaN	NaN	201.980000	198.000000
NaN	NaN	NaN	NaN	NaN	NaN	201.980000	198.000000
NaN	NaN	NaN	NaN	NaN	NaN	201.990000	198.000000
NaN	NaN	NaN	NaN	NaN	NaN	201.980000	198.000000
NaN	NaN	NaN	NaN	NaN	NaN	202.010000	198.000000
NaN	NaN	NaN	NaN	NaN	NaN	202.000000	198.000000
NaN	NaN	NaN	NaN	NaN	NaN	202.010000	198.000000
NaN	NaN	NaN	NaN	NaN	NaN	202.010000	198.000000
NaN	NaN	NaN	NaN	NaN	NaN	202.030000	198.000000
NaN	NaN	NaN	NaN	NaN	NaN	202.010000	198.000000
NaN	NaN	NaN	NaN	NaN	NaN	202.020000	198.000000
NaN	NaN	NaN	NaN	NaN	NaN	202.020000	198.000000
NaN	NaN	NaN	NaN	NaN	NaN	202.020000	198.000000
NaN	NaN	NaN	NaN	NaN	NaN	202.020000	198.000000
NaN	NaN	NaN	NaN	NaN	NaN	202.020000	198.000000
NaN	NaN	NaN	NaN	NaN	NaN	202.020000	198.000000
NaN	NaN	NaN	NaN	NaN	NaN	202.030000	198.000000
NaN	NaN	NaN	NaN	NaN	NaN	202.030000	198.000000
NaN	NaN	NaN	NaN	NaN	NaN	202.020000	197.990000
NaN	NaN	NaN	NaN	NaN	NaN	202.010000	198.000000
NaN	NaN	NaN	NaN	NaN	NaN	202.000000	198.010000
NaN	NaN	NaN	NaN	NaN	NaN	201.990000	198.010000
NaN	NaN	NaN	NaN	NaN	NaN	202.010000	198.010000
NaN	NaN	NaN	NaN	NaN	NaN	202.000000	198.000000
NaN	NaN	NaN	NaN	NaN	NaN	202.020000	198.000000
NaN	NaN	NaN	NaN	NaN	NaN	201.980000	198.010000
NaN	NaN	NaN	NaN	NaN	NaN	201.970000	198.010000
NaN	NaN	NaN	NaN	NaN	NaN	202.090000	197.990000
NaN	NaN	NaN	NaN	NaN	NaN	197.331819	199.729756
NaN	NaN	NaN	NaN	NaN	NaN	197.331819	199.729756
NaN	NaN	NaN	NaN	NaN	NaN	197.331819	199.729756
NaN	NaN	NaN	NaN	NaN	NaN	197.331819	199.729756
NaN	NaN	NaN	NaN	NaN	NaN	197.331819	199.438906
NaN	NaN	NaN	NaN	NaN	NaN	197.331819	199.438906
NaN	NaN	NaN	NaN	NaN	NaN	197.331819	199.148056
NaN	NaN	NaN	NaN	NaN	NaN	197.331819	199.148056
NaN	NaN	NaN	NaN	NaN	NaN	197.331819	199.148056
NaN	NaN	NaN	NaN	NaN	NaN	197.331819	199.148056
NaN	NaN	NaN	NaN	NaN	NaN	197.331819	199.148056
NaN	NaN	NaN	NaN	NaN	NaN	197.331819	199.148056
NaN	NaN	NaN	NaN	NaN	NaN	197.331819	199.148056
NaN	NaN	NaN	NaN	NaN	NaN	197.593620	198.566356
NaN	NaN	NaN	NaN	NaN	NaN	197.593620	198.566356
NaN	NaN	NaN	NaN	NaN	NaN	197.593620	198.566356
NaN	NaN	NaN	NaN	NaN	NaN	197.593620	198.566356
NaN	NaN	NaN	NaN	NaN	NaN	197.593620	198.275506
NaN	NaN	NaN	NaN	NaN	NaN	198.000000	198.000000
NaN	NaN	NaN	NaN	NaN	NaN	198.020000	198.000000
NaN	NaN	NaN	NaN	NaN	NaN	198.010000	198.000000
NaN	NaN	NaN	NaN	NaN	NaN	198.010000	198.010000
NaN	NaN	NaN	NaN	NaN	NaN	198.010000	198.000000
NaN	NaN	NaN	NaN	NaN	NaN	198.000000	198.010000
NaN	NaN	NaN	NaN	NaN	NaN	198.000000	198.010000
NaN	NaN	NaN	NaN	NaN	NaN	198.000000	198.010000
NaN	NaN	NaN	NaN	NaN	NaN	198.000000	198.020000
NaN	NaN	NaN	NaN	NaN	NaN	198.010000	198.020000
NaN	NaN	NaN	NaN	NaN	NaN	198.000000	198.030000
NaN	NaN	NaN	NaN	NaN	NaN	197.990000	198.030000
NaN	NaN	NaN	NaN	NaN	NaN	197.990000	198.030000
NaN	NaN	NaN	NaN	NaN	NaN	197.980000	198.030000
NaN	NaN	NaN	NaN	NaN	NaN	197.980000	198.040000
NaN	NaN	NaN	NaN	NaN	NaN	197.960000	198.040000
NaN	NaN	NaN	NaN	NaN	NaN	197.950000	198.040000
NaN	NaN	NaN	NaN	NaN	NaN	197.940000	198.040000
NaN	NaN	NaN	NaN	NaN	NaN	197.950000	198.040000
NaN	NaN	NaN	NaN	NaN	NaN	197.950000	198.050000
NaN	NaN	NaN	NaN	NaN	NaN	197.920000	198.040000
NaN	NaN	NaN	NaN	NaN	NaN	197.910000	198.040000
NaN	NaN	NaN	NaN	NaN	NaN	197.900000	198.040000
NaN	NaN	NaN	NaN	NaN	NaN	197.940000	198.040000
NaN	NaN	NaN	NaN	NaN	NaN	197.950000	198.040000
NaN	NaN	NaN	NaN	NaN	NaN	197.970000	198.030000
NaN	NaN	NaN	NaN	NaN	NaN	197.970000	198.030000
NaN	NaN	NaN	NaN	NaN	NaN	198.000000	198.040000
NaN	NaN	NaN	NaN	NaN	NaN	197.950000	198.040000
NaN	NaN	NaN	NaN	NaN	NaN	197.950000	198.040000
NaN	NaN	NaN	NaN	NaN	NaN	197.930000	198.040000
NaN	NaN	NaN	NaN	NaN	NaN	197.930000	198.040000
NaN	NaN	NaN	NaN	NaN	NaN	197.950000	198.050000
NaN	NaN	NaN	NaN	NaN	NaN	197.920000	198.040000
NaN	NaN	NaN	NaN	NaN	NaN	197.930000	198.040000
NaN	NaN	NaN	NaN	NaN	NaN	197.890000	198.050000
NaN	NaN	NaN	NaN	NaN	NaN	197.920000	198.040000
NaN	NaN	NaN	NaN	NaN	NaN	197.920000	198.040000
NaN	NaN	NaN	NaN	NaN	NaN	197.930000	198.050000
NaN	NaN	NaN	NaN	NaN	NaN	197.930000	198.040000
NaN	NaN	NaN	NaN	NaN	NaN	197.940000	198.050000
NaN	NaN	NaN	NaN	NaN	NaN	197.920000	198.050000
NaN	NaN	NaN	NaN	NaN	NaN	197.950000	198.040000
NaN	NaN	NaN	NaN	NaN	NaN	197.970000	198.050000
NaN	NaN	NaN	NaN	NaN	NaN	197.990000	198.040000
NaN	NaN	NaN	NaN	NaN	NaN	197.960000	198.050000
NaN	NaN	NaN	NaN	NaN	NaN	197.950000	198.050000
NaN	NaN	NaN	NaN	NaN	NaN	197.960000	198.050000
NaN	NaN	NaN	NaN	NaN	NaN	197.930000	198.050000
NaN	NaN	NaN	NaN	NaN	NaN	197.950000	198.050000
NaN	NaN	NaN	NaN	NaN	NaN	197.990000	198.050000
NaN	NaN	NaN	NaN	NaN	NaN	197.980000	198.050000
NaN	NaN	NaN	NaN	NaN	NaN	197.990000	198.050000
NaN	NaN	NaN	NaN	NaN	NaN	198.000000	198.050000
NaN	NaN	NaN	NaN	NaN	NaN	198.010000	198.060000
