# Supplementary material for: Female moths incorporate plant acoustic emissions into their oviposition decision-making process
Source: eLife. 2026 Jan 5;13:RP104700. doi: 10.7554/eLife.104700 (PMC12768406; doi:10.7554/eLife.104700)
Supplement: Source data 1. [file elife-104700-data1.zip › Codes_and_tables_V2/Location_fig_3/220310_08_xypts.csv]

pt1_cam1_X	pt1_cam1_Y	pt2_cam1_X	pt2_cam1_Y	pt3_cam1_X	pt3_cam1_Y	pt4_cam1_X	pt4_cam1_Y
NaN	NaN	NaN	NaN	NaN	NaN	198.446141	197.072492
NaN	NaN	NaN	NaN	NaN	NaN	197.980000	197.000000
NaN	NaN	NaN	NaN	NaN	NaN	197.980000	197.000000
NaN	NaN	NaN	NaN	NaN	NaN	197.990000	197.000000
NaN	NaN	NaN	NaN	NaN	NaN	197.980000	197.000000
NaN	NaN	NaN	NaN	NaN	NaN	198.000000	197.000000
NaN	NaN	NaN	NaN	NaN	NaN	198.010000	197.000000
NaN	NaN	NaN	NaN	NaN	NaN	198.020000	197.000000
NaN	NaN	NaN	NaN	NaN	NaN	198.000000	197.000000
NaN	NaN	NaN	NaN	NaN	NaN	198.010000	197.000000
NaN	NaN	NaN	NaN	NaN	NaN	198.010000	197.000000
NaN	NaN	NaN	NaN	NaN	NaN	198.000000	197.000000
NaN	NaN	NaN	NaN	NaN	NaN	198.000000	197.000000
NaN	NaN	NaN	NaN	NaN	NaN	198.000000	197.010000
NaN	NaN	NaN	NaN	NaN	NaN	198.010000	197.000000
NaN	NaN	NaN	NaN	NaN	NaN	198.120000	196.960000
NaN	NaN	NaN	NaN	NaN	NaN	198.190000	197.000000
NaN	NaN	NaN	NaN	NaN	NaN	198.250000	196.990000
NaN	NaN	NaN	NaN	NaN	NaN	198.320000	196.990000
NaN	NaN	NaN	NaN	NaN	NaN	198.270000	196.990000
NaN	NaN	NaN	NaN	NaN	NaN	198.240000	196.980000
NaN	NaN	NaN	NaN	NaN	NaN	198.360000	196.980000
NaN	NaN	NaN	NaN	NaN	NaN	198.330000	196.980000
NaN	NaN	NaN	NaN	NaN	NaN	198.330000	196.990000
NaN	NaN	NaN	NaN	NaN	NaN	198.180000	196.990000
NaN	NaN	NaN	NaN	NaN	NaN	198.190000	196.980000
NaN	NaN	NaN	NaN	NaN	NaN	198.290000	196.980000
NaN	NaN	NaN	NaN	NaN	NaN	198.200000	196.980000
NaN	NaN	NaN	NaN	NaN	NaN	198.270000	196.980000
NaN	NaN	NaN	NaN	NaN	NaN	198.260000	196.980000
NaN	NaN	NaN	NaN	NaN	NaN	198.330000	196.980000
NaN	NaN	NaN	NaN	NaN	NaN	198.310000	196.980000
NaN	NaN	NaN	NaN	NaN	NaN	198.230000	196.980000
NaN	NaN	NaN	NaN	NaN	NaN	197.950000	197.000000
NaN	NaN	NaN	NaN	NaN	NaN	198.040000	197.000000
NaN	NaN	NaN	NaN	NaN	NaN	198.060000	197.000000
NaN	NaN	NaN	NaN	NaN	NaN	198.120000	197.010000
NaN	NaN	NaN	NaN	NaN	NaN	198.080000	197.000000
NaN	NaN	NaN	NaN	NaN	NaN	198.160000	197.010000
NaN	NaN	NaN	NaN	NaN	NaN	198.090000	197.000000
NaN	NaN	NaN	NaN	NaN	NaN	198.090000	197.010000
NaN	NaN	NaN	NaN	NaN	NaN	198.140000	197.010000
NaN	NaN	NaN	NaN	NaN	NaN	198.180000	197.000000
NaN	NaN	NaN	NaN	NaN	NaN	198.120000	197.010000
NaN	NaN	NaN	NaN	NaN	NaN	198.170000	197.000000
NaN	NaN	NaN	NaN	NaN	NaN	198.140000	197.000000
NaN	NaN	NaN	NaN	NaN	NaN	198.140000	197.000000
NaN	NaN	NaN	NaN	NaN	NaN	198.110000	197.010000
NaN	NaN	NaN	NaN	NaN	NaN	198.130000	197.010000
NaN	NaN	NaN	NaN	NaN	NaN	198.110000	197.020000
NaN	NaN	NaN	NaN	NaN	NaN	198.110000	197.010000
NaN	NaN	NaN	NaN	NaN	NaN	198.110000	197.000000
NaN	NaN	NaN	NaN	NaN	NaN	210.251773	198.384053
