# Supplementary material for: Female moths incorporate plant acoustic emissions into their oviposition decision-making process
Source: eLife. 2026 Jan 5;13:RP104700. doi: 10.7554/eLife.104700 (PMC12768406; doi:10.7554/eLife.104700)
Supplement: Source data 1. [file elife-104700-data1.zip › Codes_and_tables_V2/Location_fig_3/220310_09_xypts.csv]

pt1_cam1_X	pt1_cam1_Y	pt2_cam1_X	pt2_cam1_Y	pt3_cam1_X	pt3_cam1_Y	pt4_cam1_X	pt4_cam1_Y
NaN	NaN	NaN	NaN	NaN	NaN	214.636422	201.056073
NaN	NaN	NaN	NaN	NaN	NaN	214.990000	200.990000
NaN	NaN	NaN	NaN	NaN	NaN	214.990000	200.990000
NaN	NaN	NaN	NaN	NaN	NaN	214.990000	201.000000
NaN	NaN	NaN	NaN	NaN	NaN	215.020000	200.990000
NaN	NaN	NaN	NaN	NaN	NaN	215.030000	201.000000
NaN	NaN	NaN	NaN	NaN	NaN	215.040000	200.990000
NaN	NaN	NaN	NaN	NaN	NaN	215.050000	200.990000
NaN	NaN	NaN	NaN	NaN	NaN	215.050000	200.990000
NaN	NaN	NaN	NaN	NaN	NaN	215.070000	200.990000
NaN	NaN	NaN	NaN	NaN	NaN	215.060000	200.990000
NaN	NaN	NaN	NaN	NaN	NaN	215.090000	200.990000
NaN	NaN	NaN	NaN	NaN	NaN	215.070000	200.990000
NaN	NaN	NaN	NaN	NaN	NaN	215.070000	200.980000
NaN	NaN	NaN	NaN	NaN	NaN	214.880000	201.000000
NaN	NaN	NaN	NaN	NaN	NaN	214.890000	201.000000
NaN	NaN	NaN	NaN	NaN	NaN	214.870000	201.000000
NaN	NaN	NaN	NaN	NaN	NaN	214.870000	201.000000
NaN	NaN	NaN	NaN	NaN	NaN	214.900000	201.000000
NaN	NaN	NaN	NaN	NaN	NaN	214.880000	201.000000
NaN	NaN	NaN	NaN	NaN	NaN	214.910000	200.990000
NaN	NaN	NaN	NaN	NaN	NaN	214.900000	201.000000
NaN	NaN	NaN	NaN	NaN	NaN	214.910000	201.000000
NaN	NaN	NaN	NaN	NaN	NaN	214.900000	201.000000
NaN	NaN	NaN	NaN	NaN	NaN	214.930000	201.000000
NaN	NaN	NaN	NaN	NaN	NaN	214.920000	201.000000
NaN	NaN	NaN	NaN	NaN	NaN	214.920000	200.990000
NaN	NaN	NaN	NaN	NaN	NaN	214.940000	201.000000
NaN	NaN	NaN	NaN	NaN	NaN	214.920000	201.000000
NaN	NaN	NaN	NaN	NaN	NaN	214.930000	200.990000
NaN	NaN	NaN	NaN	NaN	NaN	214.900000	201.000000
NaN	NaN	NaN	NaN	NaN	NaN	214.890000	201.000000
NaN	NaN	NaN	NaN	NaN	NaN	214.890000	201.000000
NaN	NaN	NaN	NaN	NaN	NaN	214.870000	201.010000
NaN	NaN	NaN	NaN	NaN	NaN	214.880000	201.020000
NaN	NaN	NaN	NaN	NaN	NaN	214.850000	201.010000
NaN	NaN	NaN	NaN	NaN	NaN	214.860000	201.010000
NaN	NaN	NaN	NaN	NaN	NaN	214.860000	201.020000
NaN	NaN	NaN	NaN	NaN	NaN	214.870000	201.020000
NaN	NaN	NaN	NaN	NaN	NaN	214.850000	201.020000
NaN	NaN	NaN	NaN	NaN	NaN	214.870000	201.020000
NaN	NaN	NaN	NaN	NaN	NaN	214.870000	201.020000
NaN	NaN	NaN	NaN	NaN	NaN	214.870000	201.020000
NaN	NaN	NaN	NaN	NaN	NaN	214.870000	201.020000
NaN	NaN	NaN	NaN	NaN	NaN	214.890000	201.030000
NaN	NaN	NaN	NaN	NaN	NaN	214.880000	201.020000
NaN	NaN	NaN	NaN	NaN	NaN	214.900000	201.020000
NaN	NaN	NaN	NaN	NaN	NaN	214.890000	201.020000
NaN	NaN	NaN	NaN	NaN	NaN	214.890000	201.020000
NaN	NaN	NaN	NaN	NaN	NaN	214.880000	201.020000
NaN	NaN	NaN	NaN	NaN	NaN	214.880000	201.020000
NaN	NaN	NaN	NaN	NaN	NaN	214.900000	201.020000
NaN	NaN	NaN	NaN	NaN	NaN	214.900000	201.020000
NaN	NaN	NaN	NaN	NaN	NaN	214.910000	201.020000
NaN	NaN	NaN	NaN	NaN	NaN	214.910000	201.020000
NaN	NaN	NaN	NaN	NaN	NaN	214.900000	201.020000
NaN	NaN	NaN	NaN	NaN	NaN	214.910000	201.020000
NaN	NaN	NaN	NaN	NaN	NaN	214.900000	201.020000
NaN	NaN	NaN	NaN	NaN	NaN	215.100000	200.990000
NaN	NaN	NaN	NaN	NaN	NaN	214.740000	201.020000
NaN	NaN	NaN	NaN	NaN	NaN	214.350000	201.030000
NaN	NaN	NaN	NaN	NaN	NaN	214.330000	201.050000
NaN	NaN	NaN	NaN	NaN	NaN	214.280000	201.040000
NaN	NaN	NaN	NaN	NaN	NaN	214.300000	201.040000
NaN	NaN	NaN	NaN	NaN	NaN	214.330000	201.030000
NaN	NaN	NaN	NaN	NaN	NaN	214.350000	201.030000
NaN	NaN	NaN	NaN	NaN	NaN	214.370000	201.030000
NaN	NaN	NaN	NaN	NaN	NaN	214.320000	201.040000
NaN	NaN	NaN	NaN	NaN	NaN	214.340000	201.030000
NaN	NaN	NaN	NaN	NaN	NaN	214.370000	201.030000
NaN	NaN	NaN	NaN	NaN	NaN	214.360000	201.030000
NaN	NaN	NaN	NaN	NaN	NaN	214.390000	201.030000
NaN	NaN	NaN	NaN	NaN	NaN	214.430000	201.040000
NaN	NaN	NaN	NaN	NaN	NaN	214.410000	201.030000
NaN	NaN	NaN	NaN	NaN	NaN	214.450000	201.030000
NaN	NaN	NaN	NaN	NaN	NaN	214.370000	201.030000
NaN	NaN	NaN	NaN	NaN	NaN	214.460000	201.030000
NaN	NaN	NaN	NaN	NaN	NaN	214.780000	201.040000
NaN	NaN	NaN	NaN	NaN	NaN	214.770000	201.040000
NaN	NaN	NaN	NaN	NaN	NaN	214.800000	201.040000
NaN	NaN	NaN	NaN	NaN	NaN	214.780000	201.040000
NaN	NaN	NaN	NaN	NaN	NaN	214.780000	201.040000
NaN	NaN	NaN	NaN	NaN	NaN	214.810000	201.040000
NaN	NaN	NaN	NaN	NaN	NaN	214.770000	201.040000
NaN	NaN	NaN	NaN	NaN	NaN	214.800000	201.040000
NaN	NaN	NaN	NaN	NaN	NaN	214.790000	201.040000
NaN	NaN	NaN	NaN	NaN	NaN	214.770000	201.050000
NaN	NaN	NaN	NaN	NaN	NaN	214.770000	201.050000
NaN	NaN	NaN	NaN	NaN	NaN	214.810000	201.040000
NaN	NaN	NaN	NaN	NaN	NaN	214.770000	201.050000
NaN	NaN	NaN	NaN	NaN	NaN	214.780000	201.050000
