# Supplementary material for: Female moths incorporate plant acoustic emissions into their oviposition decision-making process
Source: eLife. 2026 Jan 5;13:RP104700. doi: 10.7554/eLife.104700 (PMC12768406; doi:10.7554/eLife.104700)
Supplement: Source data 1. [file elife-104700-data1.zip › Codes_and_tables_V2/Location_fig_3/220310_10_xypts.csv]

pt1_cam1_X	pt1_cam1_Y	pt2_cam1_X	pt2_cam1_Y	pt3_cam1_X	pt3_cam1_Y	pt4_cam1_X	pt4_cam1_Y
NaN	NaN	NaN	NaN	NaN	NaN	215.730530	198.969710
NaN	NaN	NaN	NaN	NaN	NaN	215.980000	199.000000
NaN	NaN	NaN	NaN	NaN	NaN	215.980000	199.000000
NaN	NaN	NaN	NaN	NaN	NaN	215.990000	199.000000
NaN	NaN	NaN	NaN	NaN	NaN	215.990000	199.000000
NaN	NaN	NaN	NaN	NaN	NaN	216.010000	199.000000
NaN	NaN	NaN	NaN	NaN	NaN	215.980000	199.000000
NaN	NaN	NaN	NaN	NaN	NaN	215.930000	199.000000
NaN	NaN	NaN	NaN	NaN	NaN	215.800000	198.970000
NaN	NaN	NaN	NaN	NaN	NaN	215.690000	198.980000
NaN	NaN	NaN	NaN	NaN	NaN	215.750000	198.980000
NaN	NaN	NaN	NaN	NaN	NaN	215.920000	198.980000
NaN	NaN	NaN	NaN	NaN	NaN	215.900000	198.970000
NaN	NaN	NaN	NaN	NaN	NaN	215.930000	198.970000
NaN	NaN	NaN	NaN	NaN	NaN	215.850000	198.970000
NaN	NaN	NaN	NaN	NaN	NaN	215.810000	198.970000
NaN	NaN	NaN	NaN	NaN	NaN	215.840000	198.980000
NaN	NaN	NaN	NaN	NaN	NaN	215.800000	198.970000
NaN	NaN	NaN	NaN	NaN	NaN	215.920000	198.970000
NaN	NaN	NaN	NaN	NaN	NaN	215.860000	198.970000
NaN	NaN	NaN	NaN	NaN	NaN	215.800000	198.980000
NaN	NaN	NaN	NaN	NaN	NaN	215.760000	198.980000
NaN	NaN	NaN	NaN	NaN	NaN	215.810000	198.980000
NaN	NaN	NaN	NaN	NaN	NaN	215.740000	198.980000
NaN	NaN	NaN	NaN	NaN	NaN	215.920000	198.970000
NaN	NaN	NaN	NaN	NaN	NaN	215.830000	198.980000
NaN	NaN	NaN	NaN	NaN	NaN	215.840000	198.980000
NaN	NaN	NaN	NaN	NaN	NaN	215.830000	198.990000
NaN	NaN	NaN	NaN	NaN	NaN	215.940000	198.980000
NaN	NaN	NaN	NaN	NaN	NaN	215.950000	198.980000
NaN	NaN	NaN	NaN	NaN	NaN	215.940000	198.970000
NaN	NaN	NaN	NaN	NaN	NaN	215.910000	198.970000
NaN	NaN	NaN	NaN	NaN	NaN	215.880000	198.980000
NaN	NaN	NaN	NaN	NaN	NaN	215.870000	198.980000
NaN	NaN	NaN	NaN	NaN	NaN	215.840000	198.970000
NaN	NaN	NaN	NaN	NaN	NaN	215.890000	198.970000
NaN	NaN	NaN	NaN	NaN	NaN	215.850000	198.980000
NaN	NaN	NaN	NaN	NaN	NaN	215.920000	198.980000
NaN	NaN	NaN	NaN	NaN	NaN	215.930000	198.980000
NaN	NaN	NaN	NaN	NaN	NaN	215.980000	198.980000
NaN	NaN	NaN	NaN	NaN	NaN	215.930000	198.980000
NaN	NaN	NaN	NaN	NaN	NaN	215.940000	198.980000
NaN	NaN	NaN	NaN	NaN	NaN	215.990000	198.980000
NaN	NaN	NaN	NaN	NaN	NaN	215.990000	198.980000
NaN	NaN	NaN	NaN	NaN	NaN	215.880000	198.990000
NaN	NaN	NaN	NaN	NaN	NaN	215.980000	198.980000
NaN	NaN	NaN	NaN	NaN	NaN	215.920000	198.980000
NaN	NaN	NaN	NaN	NaN	NaN	215.900000	198.990000
NaN	NaN	NaN	NaN	NaN	NaN	215.890000	198.990000
NaN	NaN	NaN	NaN	NaN	NaN	215.970000	198.990000
NaN	NaN	NaN	NaN	NaN	NaN	215.950000	198.980000
NaN	NaN	NaN	NaN	NaN	NaN	215.930000	198.990000
NaN	NaN	NaN	NaN	NaN	NaN	215.930000	198.980000
NaN	NaN	NaN	NaN	NaN	NaN	216.050000	198.980000
NaN	NaN	NaN	NaN	NaN	NaN	216.030000	198.990000
NaN	NaN	NaN	NaN	NaN	NaN	216.070000	198.990000
NaN	NaN	NaN	NaN	NaN	NaN	216.040000	198.980000
NaN	NaN	NaN	NaN	NaN	NaN	216.010000	198.980000
