# Supplementary material for: Female moths incorporate plant acoustic emissions into their oviposition decision-making process
Source: eLife. 2026 Jan 5;13:RP104700. doi: 10.7554/eLife.104700 (PMC12768406; doi:10.7554/eLife.104700)
Supplement: Source data 1. [file elife-104700-data1.zip › Codes_and_tables_V2/Location_fig_3/220310_11_xypts.csv]

pt1_cam1_X	pt1_cam1_Y	pt2_cam1_X	pt2_cam1_Y	pt3_cam1_X	pt3_cam1_Y	pt4_cam1_X	pt4_cam1_Y
NaN	NaN	NaN	NaN	NaN	NaN	216.624055	198.199909
NaN	NaN	NaN	NaN	NaN	NaN	216.980000	198.000000
NaN	NaN	NaN	NaN	NaN	NaN	216.980000	198.000000
NaN	NaN	NaN	NaN	NaN	NaN	216.980000	197.990000
NaN	NaN	NaN	NaN	NaN	NaN	216.980000	198.000000
NaN	NaN	NaN	NaN	NaN	NaN	217.000000	197.990000
NaN	NaN	NaN	NaN	NaN	NaN	216.970000	198.000000
NaN	NaN	NaN	NaN	NaN	NaN	216.930000	198.000000
NaN	NaN	NaN	NaN	NaN	NaN	216.790000	197.970000
NaN	NaN	NaN	NaN	NaN	NaN	216.590000	197.980000
NaN	NaN	NaN	NaN	NaN	NaN	216.020000	197.990000
NaN	NaN	NaN	NaN	NaN	NaN	216.080000	197.990000
NaN	NaN	NaN	NaN	NaN	NaN	216.020000	197.990000
NaN	NaN	NaN	NaN	NaN	NaN	216.060000	197.990000
NaN	NaN	NaN	NaN	NaN	NaN	215.940000	197.990000
NaN	NaN	NaN	NaN	NaN	NaN	215.960000	197.990000
NaN	NaN	NaN	NaN	NaN	NaN	215.990000	197.990000
NaN	NaN	NaN	NaN	NaN	NaN	215.970000	197.980000
NaN	NaN	NaN	NaN	NaN	NaN	216.010000	197.990000
NaN	NaN	NaN	NaN	NaN	NaN	216.000000	197.990000
NaN	NaN	NaN	NaN	NaN	NaN	215.950000	197.990000
NaN	NaN	NaN	NaN	NaN	NaN	215.960000	197.990000
NaN	NaN	NaN	NaN	NaN	NaN	215.970000	197.990000
NaN	NaN	NaN	NaN	NaN	NaN	215.970000	197.990000
NaN	NaN	NaN	NaN	NaN	NaN	216.000000	197.980000
NaN	NaN	NaN	NaN	NaN	NaN	216.020000	197.990000
NaN	NaN	NaN	NaN	NaN	NaN	216.050000	197.990000
NaN	NaN	NaN	NaN	NaN	NaN	215.990000	197.990000
NaN	NaN	NaN	NaN	NaN	NaN	216.010000	198.000000
NaN	NaN	NaN	NaN	NaN	NaN	216.030000	198.000000
NaN	NaN	NaN	NaN	NaN	NaN	215.990000	197.990000
NaN	NaN	NaN	NaN	NaN	NaN	215.970000	197.990000
NaN	NaN	NaN	NaN	NaN	NaN	216.020000	197.990000
NaN	NaN	NaN	NaN	NaN	NaN	216.000000	197.990000
NaN	NaN	NaN	NaN	NaN	NaN	215.950000	197.990000
NaN	NaN	NaN	NaN	NaN	NaN	216.000000	197.990000
NaN	NaN	NaN	NaN	NaN	NaN	215.970000	198.000000
NaN	NaN	NaN	NaN	NaN	NaN	215.920000	198.000000
NaN	NaN	NaN	NaN	NaN	NaN	215.980000	197.990000
NaN	NaN	NaN	NaN	NaN	NaN	216.050000	198.000000
NaN	NaN	NaN	NaN	NaN	NaN	216.040000	197.990000
NaN	NaN	NaN	NaN	NaN	NaN	216.000000	198.000000
NaN	NaN	NaN	NaN	NaN	NaN	216.100000	198.000000
NaN	NaN	NaN	NaN	NaN	NaN	216.050000	198.000000
NaN	NaN	NaN	NaN	NaN	NaN	216.030000	198.000000
NaN	NaN	NaN	NaN	NaN	NaN	216.060000	197.990000
NaN	NaN	NaN	NaN	NaN	NaN	216.100000	197.990000
NaN	NaN	NaN	NaN	NaN	NaN	216.090000	198.000000
NaN	NaN	NaN	NaN	NaN	NaN	216.080000	198.000000
NaN	NaN	NaN	NaN	NaN	NaN	216.130000	197.990000
NaN	NaN	NaN	NaN	NaN	NaN	216.120000	197.990000
NaN	NaN	NaN	NaN	NaN	NaN	216.020000	198.010000
NaN	NaN	NaN	NaN	NaN	NaN	216.010000	198.000000
NaN	NaN	NaN	NaN	NaN	NaN	216.020000	198.010000
NaN	NaN	NaN	NaN	NaN	NaN	216.100000	198.010000
NaN	NaN	NaN	NaN	NaN	NaN	216.100000	198.010000
NaN	NaN	NaN	NaN	NaN	NaN	216.240000	198.000000
NaN	NaN	NaN	NaN	NaN	NaN	216.130000	198.000000
