# Supplementary material for: Female moths incorporate plant acoustic emissions into their oviposition decision-making process
Source: eLife. 2026 Jan 5;13:RP104700. doi: 10.7554/eLife.104700 (PMC12768406; doi:10.7554/eLife.104700)
Supplement: Source data 1. [file elife-104700-data1.zip › Codes_and_tables_V2/Location_fig_3/220314_01_xypts.csv]

pt1_cam1_X	pt1_cam1_Y	pt2_cam1_X	pt2_cam1_Y	pt3_cam1_X	pt3_cam1_Y	pt4_cam1_X	pt4_cam1_Y
417.135447	321.067006	250.134122	498.972994	187.376043	490.768575	NaN	NaN
414.792650	319.647318	247.359329	499.413378	182.493262	491.853493	NaN	NaN
412.875816	318.227631	247.000000	499.000000	182.493262	491.853493	NaN	NaN
410.533019	313.022112	247.130000	499.000000	182.493262	491.853493	NaN	NaN
407.551278	301.664616	246.930000	499.010000	182.493262	491.853493	NaN	NaN
401.587795	298.115398	246.920000	499.010000	182.493262	491.853493	364.108707	419.698380
401.374813	298.115398	246.880000	499.010000	183.469818	491.853493	360.829407	435.985536
401.374813	298.115398	246.860000	499.020000	183.170000	491.990000	362.526862	478.287739
398.393072	297.878783	246.870000	499.020000	186.050000	491.990000	350.333676	480.996973
397.115182	299.771700	246.960000	499.020000	186.100000	491.980000	349.520797	480.996973
396.902201	300.481543	246.830000	499.010000	186.150000	491.980000	349.520797	480.996973
396.689219	300.954772	246.950000	499.020000	186.030000	491.980000	349.520797	480.996973
396.263256	301.428001	246.900000	499.010000	186.100000	491.990000	303.999571	466.547722
394.772386	302.374459	246.830000	499.030000	186.120000	492.000000	267.420013	446.680002
371.770380	297.878783	246.770000	499.030000	186.060000	491.970000	221.771669	420.678120
367.297768	299.298470	246.810000	499.030000	186.050000	491.970000	207.603445	393.303365
363.038137	301.191387	246.850000	499.030000	186.020000	491.980000	192.302491	368.796646
361.760248	301.191387	246.820000	499.040000	186.120000	492.000000	192.302491	365.830252
361.121303	301.901230	246.910000	499.020000	186.130000	492.010000	191.412453	364.841454
361.121303	301.901230	246.890000	499.030000	186.110000	492.010000	191.412453	364.841454
359.843414	300.954772	246.830000	499.020000	186.100000	492.000000	191.412453	364.841454
358.991488	301.191387	246.910000	499.000000	186.010000	492.030000	191.412453	364.841454
384.336290	306.633520	246.850000	499.010000	186.150000	492.020000	191.412453	364.841454
403.930591	320.120547	246.890000	499.010000	186.190000	492.020000	191.412453	364.841454
421.395077	318.464246	246.730000	499.000000	186.130000	491.970000	191.412453	364.841454
421.182096	300.954772	246.760000	498.980000	186.080000	491.980000	193.192528	364.841454
419.904206	301.191387	246.840000	498.960000	186.220000	491.970000	193.192528	364.841454
415.431594	309.472894	246.600000	498.980000	186.030000	491.990000	193.192528	364.841454
408.616185	316.098101	246.630000	498.970000	186.160000	491.960000	193.192528	364.841454
364.002877	314.441799	246.760000	498.960000	186.190000	492.000000	193.192528	364.841454
347.910000	316.300000	246.750000	498.970000	186.230000	492.000000	193.192528	364.841454
362.512006	317.044559	246.780000	498.970000	186.220000	491.980000	193.192528	364.841454
362.990000	317.000000	246.160000	498.930000	186.130000	491.990000	193.192528	364.841454
362.980000	317.000000	246.150000	498.870000	186.260000	491.980000	193.192528	364.841454
362.970000	317.010000	245.830000	498.950000	186.070000	491.980000	193.192528	364.841454
363.000000	317.010000	245.660000	498.980000	186.150000	491.980000	193.192528	364.841454
362.990000	317.000000	245.570000	498.960000	186.240000	491.950000	193.192528	364.841454
363.010000	317.000000	245.250000	498.970000	186.130000	492.040000	194.082565	364.841454
363.000000	316.990000	245.700000	498.940000	186.090000	492.040000	194.082565	364.841454
363.000000	317.000000	245.930000	498.950000	186.080000	491.980000	194.082565	364.841454
363.010000	317.010000	245.870000	498.940000	186.070000	492.000000	194.082565	364.841454
363.000000	317.010000	245.740000	498.970000	186.220000	491.980000	194.082565	364.841454
363.000000	317.010000	245.680000	498.970000	186.190000	492.020000	194.082565	364.841454
363.010000	317.000000	245.690000	498.950000	186.290000	491.970000	194.082565	364.841454
363.010000	316.990000	245.670000	498.960000	186.250000	491.940000	194.082565	364.841454
363.010000	316.990000	245.700000	498.970000	186.280000	491.960000	194.082565	364.841454
363.010000	317.000000	245.670000	498.960000	186.200000	491.980000	194.082565	364.841454
363.010000	317.000000	245.620000	498.970000	186.420000	491.990000	194.082565	364.841454
363.000000	317.000000	245.610000	498.970000	186.820000	492.020000	195.792394	369.343471
362.990000	317.000000	245.510000	498.950000	186.660000	491.980000	195.950000	369.100000
363.000000	317.000000	245.330000	498.950000	186.920000	491.990000	195.980000	369.050000
362.990000	317.000000	245.230000	498.960000	186.890000	492.000000	196.060000	368.810000
362.990000	317.000000	245.230000	498.980000	186.890000	492.010000	191.880000	352.950000
363.000000	317.000000	245.260000	498.970000	186.920000	492.010000	NaN	NaN
360.013758	311.210072	245.330000	498.970000	186.930000	492.050000	195.430502	353.123726
360.771025	314.995904	245.360000	498.970000	186.980000	492.050000	166.289963	316.359977
366.450533	335.607657	245.160000	498.970000	186.920000	492.050000	137.952521	247.810595
366.829167	339.814137	245.150000	498.970000	187.010000	492.010000	228.907650	256.471831
366.829167	340.655433	245.150000	498.980000	186.870000	492.010000	188.627521	298.334467
402.042114	344.861914	245.130000	498.990000	186.900000	492.000000	212.015983	291.838541
409.614790	315.837200	245.140000	498.980000	186.960000	492.010000	271.136817	314.935168
395.983972	295.225447	245.210000	498.970000	186.880000	492.010000	289.825217	333.416396
389.925831	301.535168	245.320000	498.980000	186.850000	492.030000	290.906794	376.673728
394.090803	302.376464	245.220000	498.980000	186.930000	492.020000	303.885729	400.104783
394.848071	302.376464	245.300000	498.960000	186.910000	492.010000	292.529161	387.488061
394.848071	302.376464	245.210000	498.960000	186.940000	492.010000	228.716065	394.697617
394.848071	302.797112	245.220000	498.970000	186.960000	491.990000	246.562101	324.404452
394.848071	302.797112	245.090000	498.970000	186.860000	492.010000	281.172593	322.602063
394.848071	302.797112	245.050000	498.980000	186.900000	492.030000	254.133146	278.143139
394.848071	302.797112	245.070000	498.990000	186.940000	492.020000	204.921352	271.534380
394.848071	302.797112	245.240000	498.960000	186.860000	492.040000	197.350306	273.937565
395.226705	303.217760	245.230000	498.960000	186.950000	492.030000	164.362181	266.127213
395.226705	303.217760	245.410000	498.950000	186.880000	492.020000	143.812201	243.897751
395.226705	303.217760	245.730000	498.910000	186.770000	492.020000	132.168553	207.956284
363.042828	367.997555	245.740000	498.960000	186.760000	492.020000	131.397612	207.839297
365.314631	385.664772	245.670000	498.950000	186.880000	492.000000	131.397612	207.839297
366.114214	385.618796	245.900000	498.930000	186.900000	492.020000	131.397612	207.839297
366.114214	388.685839	245.970000	498.920000	186.940000	492.030000	89.533739	175.832969
366.114214	388.685839	245.960000	498.940000	186.770000	492.040000	76.929562	173.832573
366.114214	390.219360	246.150000	498.930000	186.900000	492.040000	76.929562	173.832573
366.804391	390.986120	246.520000	498.940000	186.800000	492.010000	76.929562	173.832573
366.804391	390.986120	246.670000	498.990000	186.760000	492.050000	76.479413	173.832573
366.804391	390.986120	246.840000	498.990000	186.750000	492.010000	79.180308	175.332870
366.804391	393.286402	247.150000	498.980000	186.920000	492.000000	79.040000	175.000000
366.804391	394.819923	247.020000	498.980000	186.820000	492.000000	79.000000	175.000000
366.804391	394.819923	247.030000	499.010000	186.730000	492.010000	79.000000	175.010000
366.804391	394.819923	247.000000	499.030000	186.730000	492.010000	79.000000	175.000000
366.804391	394.819923	246.970000	499.020000	186.770000	492.000000	79.010000	175.000000
366.804391	394.819923	247.050000	499.030000	186.860000	491.990000	79.010000	175.010000
366.804391	394.819923	246.950000	499.020000	186.990000	492.020000	79.050000	175.010000
366.804391	394.819923	247.030000	499.020000	186.820000	492.020000	79.020000	175.020000
366.804391	394.819923	247.060000	499.020000	186.800000	492.010000	79.030000	175.010000
366.804391	394.819923	247.040000	499.030000	186.960000	492.000000	79.080000	175.010000
366.804391	394.819923	247.060000	499.010000	186.950000	491.990000	79.040000	175.000000
410.285525	362.615981	247.060000	499.030000	187.040000	492.000000	79.040000	175.010000
412.356055	362.615981	247.150000	499.020000	186.870000	492.000000	79.080000	175.030000
413.046231	362.615981	247.020000	499.030000	187.030000	492.010000	79.050000	175.030000
416.497115	377.951191	246.990000	499.020000	186.540000	492.010000	79.080000	175.030000
361.618869	398.019609	247.020000	499.030000	186.230000	492.030000	79.030000	175.030000
361.618869	398.019609	246.970000	499.030000	186.210000	492.020000	78.990000	174.990000
361.618869	398.976978	246.930000	499.020000	186.360000	492.010000	79.030000	175.010000
361.618869	398.976978	246.950000	499.010000	186.290000	491.990000	78.990000	175.020000
361.618869	398.976978	246.950000	499.010000	186.390000	491.990000	79.020000	175.020000
360.757121	398.976978	247.010000	499.010000	186.320000	491.980000	79.040000	174.990000
360.757121	398.976978	247.030000	499.010000	186.220000	491.990000	79.030000	175.020000
338.351676	368.341151	247.050000	499.010000	186.280000	492.000000	79.000000	175.020000
341.798668	356.852715	246.990000	499.010000	186.390000	492.000000	79.020000	175.000000
341.798668	356.852715	246.980000	499.010000	186.240000	492.000000	79.000000	175.000000
341.798668	356.852715	247.080000	499.000000	186.440000	492.020000	79.020000	175.000000
341.798668	356.852715	247.020000	498.990000	186.740000	492.010000	79.040000	175.010000
341.798668	356.852715	247.070000	499.010000	186.870000	492.000000	79.030000	175.010000
341.798668	356.852715	247.060000	499.010000	186.840000	492.010000	78.990000	175.020000
341.798668	356.852715	246.970000	498.940000	187.010000	492.000000	79.010000	175.010000
341.798668	356.852715	246.960000	498.980000	186.830000	492.000000	79.010000	175.000000
343.522164	359.724824	246.910000	498.990000	186.760000	492.050000	79.010000	175.000000
343.522164	363.554303	246.900000	498.990000	186.880000	492.050000	79.000000	175.010000
343.522164	366.426411	246.880000	498.990000	186.890000	492.050000	79.030000	175.010000
343.522164	366.426411	246.800000	499.010000	186.770000	492.050000	79.040000	175.010000
343.522164	367.383781	246.570000	498.990000	186.830000	492.050000	64.325386	161.830200
344.383911	368.341151	246.230000	499.020000	186.870000	492.030000	64.325386	161.830200
344.383911	368.341151	246.230000	499.020000	186.840000	492.020000	64.325386	161.830200
345.245659	370.255890	245.840000	498.890000	186.730000	492.000000	65.225684	161.830200
345.245659	371.213259	245.330000	498.870000	186.760000	492.010000	65.225684	161.830200
345.245659	372.170629	246.810000	498.950000	186.910000	492.030000	65.225684	161.830200
344.022369	372.462227	247.010000	498.860000	186.930000	491.990000	65.225684	161.830200
344.000000	372.030000	247.100000	498.860000	186.850000	492.000000	65.225684	161.830200
344.000000	372.010000	246.870000	498.830000	186.960000	492.030000	65.225684	161.830200
344.000000	371.940000	246.920000	498.900000	186.950000	491.980000	65.225684	161.830200
344.000000	371.890000	246.850000	498.920000	186.830000	492.010000	65.225684	161.830200
343.960000	371.810000	246.910000	498.920000	186.940000	492.030000	65.225684	161.830200
343.990000	371.950000	246.970000	498.930000	186.990000	492.040000	66.576131	162.330299
343.990000	371.940000	246.900000	498.950000	186.990000	492.030000	66.576131	162.330299
343.990000	371.950000	246.880000	498.950000	186.910000	492.020000	66.576131	162.330299
343.990000	371.990000	246.810000	498.980000	186.860000	491.990000	66.576131	162.330299
343.990000	371.980000	246.860000	498.980000	186.870000	492.010000	66.576131	162.330299
343.990000	371.960000	246.630000	498.970000	186.920000	492.020000	66.576131	162.330299
343.990000	371.940000	246.360000	498.940000	186.790000	492.040000	67.000000	162.000000
343.990000	371.950000	246.440000	498.940000	186.760000	492.050000	67.000000	161.990000
371.598301	378.702858	246.740000	498.950000	186.800000	492.030000	67.000000	162.000000
371.853633	380.404849	246.740000	498.960000	186.770000	492.060000	66.980000	162.010000
371.853633	380.972179	246.650000	498.960000	186.880000	492.030000	67.000000	162.000000
343.256371	401.112399	246.510000	498.970000	186.880000	492.030000	66.980000	162.000000
346.065031	401.396064	246.280000	498.950000	187.010000	492.020000	66.980000	162.000000
346.320363	400.261404	246.350000	498.960000	186.850000	492.000000	66.990000	161.990000
346.320363	399.126744	246.360000	498.970000	187.030000	492.010000	67.000000	162.000000
346.320363	399.126744	246.350000	498.960000	186.690000	491.990000	67.030000	161.990000
346.320363	399.126744	246.440000	498.970000	186.460000	491.980000	66.970000	161.990000
346.320363	399.126744	246.750000	499.010000	186.570000	491.980000	67.050000	161.990000
346.320363	399.126744	246.740000	499.020000	186.880000	492.000000	67.030000	162.010000
346.000000	398.990000	246.800000	499.000000	186.770000	491.990000	67.020000	162.000000
346.000000	398.990000	246.760000	499.000000	186.950000	492.000000	67.020000	162.010000
346.000000	399.000000	247.530000	498.940000	186.900000	491.990000	66.980000	162.000000
346.000000	399.000000	247.820000	498.820000	186.840000	491.990000	66.980000	162.000000
346.000000	399.000000	247.820000	498.970000	187.020000	492.010000	67.030000	162.010000
346.000000	399.000000	247.600000	498.990000	186.890000	492.020000	67.040000	162.010000
346.000000	398.990000	247.220000	499.010000	186.970000	492.000000	67.020000	162.000000
346.000000	398.990000	246.960000	499.030000	186.840000	492.010000	69.358766	153.480020
346.010000	398.990000	246.820000	499.030000	186.890000	492.050000	72.731077	152.231183
346.000000	398.990000	246.940000	499.010000	186.810000	492.030000	94.651098	144.738160
346.000000	398.980000	246.920000	498.990000	186.790000	492.030000	131.746518	134.747464
346.000000	398.990000	246.960000	499.010000	186.790000	492.030000	131.746518	134.123045
346.000000	398.990000	247.230000	499.060000	186.900000	492.020000	132.000000	133.970000
346.000000	399.000000	241.830000	497.880000	186.920000	492.000000	132.070000	134.050000
346.010000	399.000000	238.910000	498.000000	186.890000	492.010000	131.990000	134.030000
345.990000	399.000000	238.810000	497.990000	186.820000	491.990000	131.950000	134.010000
346.000000	399.000000	237.820000	497.970000	186.730000	491.990000	131.950000	134.010000
345.990000	399.000000	237.360000	497.950000	186.920000	492.000000	131.940000	134.010000
345.990000	399.000000	238.880000	497.910000	186.850000	491.990000	131.900000	134.010000
345.990000	398.990000	239.730000	497.940000	186.840000	492.000000	131.880000	134.010000
345.990000	399.000000	239.050000	497.950000	186.800000	492.020000	131.850000	134.050000
345.990000	399.000000	239.110000	497.960000	186.750000	492.020000	131.800000	134.040000
345.990000	399.000000	237.170000	498.000000	186.710000	492.020000	131.820000	134.050000
345.990000	399.000000	236.370000	498.000000	186.920000	492.010000	131.800000	134.080000
345.990000	399.000000	236.070000	497.970000	186.830000	492.020000	131.780000	134.070000
345.990000	399.000000	236.120000	498.050000	186.890000	492.030000	131.750000	134.090000
345.990000	399.000000	230.910000	497.070000	186.750000	492.030000	131.740000	134.160000
345.990000	399.000000	229.910000	497.030000	186.980000	491.990000	138.800000	134.980000
345.990000	399.010000	230.100000	497.080000	186.810000	492.010000	171.090146	126.630023
345.990000	399.010000	230.010000	497.130000	186.850000	491.980000	190.199908	121.634675
346.000000	399.000000	229.770000	497.080000	186.780000	492.000000	199.192737	116.639326
345.990000	399.000000	222.250000	499.950000	186.860000	491.990000	204.251203	115.390489
346.000000	399.000000	221.010000	499.970000	186.710000	492.020000	253.755051	114.738825
346.000000	399.000000	216.520000	499.980000	186.910000	492.030000	291.650759	110.645700
345.990000	398.990000	213.570000	495.000000	186.950000	492.030000	330.866178	108.005160
345.990000	399.000000	213.360000	495.020000	186.750000	492.020000	349.102633	115.123545
346.000000	398.990000	213.310000	494.990000	186.880000	492.030000	367.339088	112.933273
346.000000	398.990000	213.160000	494.980000	186.880000	492.030000	390.504315	101.981911
346.000000	399.000000	213.000000	494.970000	186.860000	491.990000	409.726525	108.005160
345.990000	398.990000	212.960000	494.970000	186.790000	492.010000	500.529781	109.900438
346.000000	398.990000	213.250000	494.950000	186.780000	492.030000	542.342144	113.806207
345.990000	398.980000	213.070000	494.960000	186.850000	492.000000	588.904201	123.455524
346.000000	398.990000	213.380000	494.980000	186.830000	492.010000	629.918428	120.257961
345.990000	398.990000	214.020000	495.050000	186.920000	492.020000	688.512907	120.474497
346.575696	394.588102	213.100000	495.000000	186.820000	492.050000	731.721312	124.264201
346.320363	396.290093	209.780000	507.100000	186.820000	492.030000	781.752095	136.896549
390.492921	417.564973	210.060000	507.950000	186.970000	492.030000	793.852800	151.866945
394.140934	483.983610	214.310000	495.010000	186.920000	492.020000	778.579653	163.178874
387.692385	529.711906	214.210000	495.050000	186.890000	492.020000	564.059079	290.003422
378.965714	551.428716	215.270000	495.090000	186.890000	492.020000	562.191590	299.339620
375.125978	560.735921	215.630000	495.070000	186.800000	492.040000	545.384186	318.012017
373.031577	561.123721	215.540000	495.060000	186.910000	492.020000	534.179249	333.572348
374.078778	561.123721	215.610000	495.110000	186.840000	492.040000	562.191590	364.693009
370.239043	565.777323	215.310000	495.050000	186.870000	492.070000	588.336441	386.477472
355.229169	568.879724	214.840000	495.050000	186.850000	492.010000	579.932739	440.419952
343.709963	568.104124	214.010000	495.010000	186.940000	492.020000	581.724382	475.062102
319.520911	571.864841	214.510000	495.040000	186.940000	492.000000	570.357204	479.919221
256.637168	546.126399	215.030000	495.060000	187.050000	491.970000	528.386085	475.062102
192.650200	530.193077	215.470000	495.060000	186.900000	491.980000	461.931814	484.776340
144.108363	514.259756	215.270000	495.070000	186.760000	491.980000	444.443848	485.747764
117.641568	488.163367	214.990000	495.060000	186.980000	491.980000	414.714305	469.233559
124.185518	402.892352	214.980000	495.040000	186.890000	492.000000	NaN	NaN
133.164609	388.382631	214.610000	495.020000	186.900000	492.020000	NaN	NaN
144.592542	376.593483	214.230000	495.010000	187.020000	492.040000	NaN	NaN
143.776261	374.779767	214.320000	494.990000	186.910000	492.020000	NaN	NaN
143.776261	374.779767	214.060000	495.010000	186.950000	492.010000	422.461775	213.646543
143.776261	374.779767	214.300000	495.000000	186.840000	492.030000	486.268651	266.811831
143.776261	374.779767	214.030000	494.990000	186.950000	492.020000	521.530346	257.950950
143.776261	374.779767	214.570000	495.040000	186.780000	492.040000	559.310733	299.923546
143.776261	374.779767	215.110000	495.040000	186.990000	491.990000	587.937809	329.732017
143.776261	374.779767	215.030000	495.070000	186.820000	492.000000	585.579198	372.967437
143.776261	374.779767	214.950000	495.010000	186.890000	492.060000	579.649412	424.330355
138.520424	376.776155	214.940000	495.040000	186.880000	492.040000	581.422709	461.972218
138.990000	376.790000	214.950000	495.020000	186.960000	492.040000	573.920403	479.532705
138.980000	376.790000	214.980000	495.040000	186.910000	492.000000	572.467753	479.532705
138.990000	376.860000	214.910000	495.030000	186.900000	492.040000	567.625585	480.608598
138.980000	376.800000	214.850000	495.080000	187.050000	491.990000	567.625585	480.608598
138.980000	376.760000	214.960000	495.070000	186.880000	491.990000	567.625585	480.608598
138.980000	376.810000	214.980000	495.060000	186.970000	491.990000	567.625585	480.608598
139.000000	376.820000	211.900000	504.980000	186.900000	492.000000	567.625585	480.608598
138.990000	376.790000	211.950000	504.940000	186.800000	491.990000	567.625585	480.608598
139.010000	376.780000	211.970000	504.910000	186.890000	492.030000	567.625585	480.608598
139.010000	376.730000	211.970000	504.880000	186.850000	492.030000	567.625585	480.608598
139.020000	376.720000	211.960000	504.880000	186.920000	492.010000	567.625585	480.608598
139.020000	376.610000	211.930000	504.910000	186.930000	492.020000	567.625585	480.608598
139.187632	375.730490	211.970000	504.930000	186.880000	492.010000	567.625585	480.608598
139.683607	374.812142	211.950000	504.900000	186.990000	492.050000	567.625585	480.608598
139.683607	374.812142	211.970000	504.870000	187.060000	492.040000	567.625585	480.608598
139.683607	374.444802	212.000000	504.900000	186.990000	492.030000	567.625585	480.608598
139.683607	374.444802	211.950000	504.900000	186.970000	492.080000	567.625585	480.608598
139.683607	374.444802	211.940000	504.900000	186.960000	492.020000	567.625585	480.608598
139.683607	374.444802	211.970000	504.810000	186.980000	492.010000	567.625585	480.608598
139.683607	374.444802	211.920000	504.880000	187.030000	492.020000	567.625585	480.608598
260.979094	357.816379	212.010000	504.800000	186.870000	492.020000	567.625585	480.608598
260.979094	357.816379	212.000000	504.830000	186.830000	492.030000	568.020000	480.970000
260.979094	357.816379	211.920000	504.790000	186.930000	492.010000	568.040000	480.970000
261.703163	357.816379	211.900000	504.680000	186.770000	492.010000	568.030000	480.950000
247.945842	331.270713	211.910000	504.740000	186.980000	492.010000	568.020000	480.990000
187.124002	243.589571	211.870000	504.700000	187.130000	491.990000	568.010000	480.990000
167.574124	248.416056	211.880000	504.780000	187.060000	492.010000	568.010000	481.020000
166.125985	250.829298	211.940000	504.780000	186.980000	492.010000	568.010000	480.980000
166.125985	250.829298	212.030000	504.700000	186.960000	492.000000	568.000000	480.950000
166.125985	250.829298	211.950000	504.820000	187.030000	492.000000	568.040000	480.960000
166.125985	250.829298	211.860000	504.840000	187.010000	491.970000	568.030000	480.980000
164.677846	254.046955	211.840000	505.020000	186.930000	492.070000	568.000000	481.020000
164.677846	254.046955	212.140000	505.140000	187.010000	492.070000	568.010000	480.990000
164.677846	254.046955	211.860000	505.430000	186.860000	492.020000	568.030000	481.010000
164.677846	254.046955	211.950000	505.990000	186.960000	492.040000	568.000000	480.980000
164.677846	254.046955	212.190000	506.130000	186.920000	492.010000	568.030000	480.970000
164.677846	254.046955	212.140000	506.200000	186.870000	492.040000	568.020000	480.990000
164.677846	254.851369	212.140000	506.230000	186.910000	492.010000	568.020000	480.980000
165.726275	254.633610	212.990000	506.680000	186.880000	491.990000	568.020000	481.000000
165.726275	254.633610	212.640000	506.800000	186.940000	491.990000	568.010000	481.010000
165.726275	254.633610	212.890000	506.890000	187.120000	492.020000	568.040000	481.000000
166.862780	259.645053	214.610000	495.030000	187.040000	492.040000	568.030000	481.000000
166.862780	259.645053	214.330000	495.030000	187.080000	492.020000	568.060000	480.960000
166.862780	259.645053	212.810000	500.910000	186.850000	492.020000	568.010000	481.010000
166.862780	259.645053	212.070000	500.920000	186.980000	491.990000	568.020000	481.000000
166.862780	259.645053	212.100000	500.900000	187.010000	492.020000	568.020000	480.990000
166.862780	259.645053	212.090000	500.950000	186.940000	492.020000	568.010000	481.000000
166.862780	259.645053	212.190000	500.910000	186.930000	491.990000	568.010000	481.010000
166.862780	259.645053	212.600000	500.920000	187.010000	492.020000	568.100000	480.970000
166.862780	259.645053	212.390000	500.950000	187.050000	492.020000	568.020000	480.990000
166.862780	259.645053	212.330000	500.880000	186.930000	491.980000	568.060000	480.970000
166.862780	259.645053	212.470000	500.960000	186.960000	492.000000	568.040000	481.000000
166.862780	259.645053	213.230000	494.990000	187.000000	492.010000	568.050000	481.010000
166.862780	259.645053	214.230000	494.990000	186.890000	492.000000	568.080000	480.990000
166.862780	259.645053	215.040000	495.030000	187.040000	492.020000	568.070000	480.990000
166.862780	259.645053	215.600000	495.070000	186.790000	491.970000	568.000000	481.020000
166.862780	259.645053	215.450000	495.050000	186.910000	492.010000	568.010000	481.020000
166.862780	259.645053	214.980000	495.010000	186.870000	492.030000	568.030000	481.010000
166.862780	259.645053	215.120000	495.010000	186.990000	492.020000	568.010000	481.030000
166.862780	259.645053	215.160000	494.990000	186.950000	492.010000	568.090000	480.980000
166.862780	259.645053	215.370000	495.050000	187.070000	492.000000	568.040000	480.970000
166.862780	259.645053	216.040000	495.110000	186.930000	492.010000	568.040000	480.990000
166.862780	259.645053	220.460000	495.970000	186.920000	492.020000	568.010000	480.980000
166.862780	259.645053	222.900000	496.010000	186.950000	492.020000	568.020000	480.970000
166.862780	259.645053	222.710000	495.990000	186.940000	492.000000	568.000000	480.990000
166.862780	259.645053	222.640000	496.020000	187.030000	491.980000	568.010000	480.980000
166.862780	259.645053	222.170000	496.020000	186.820000	492.000000	568.030000	481.010000
166.862780	259.645053	221.970000	496.020000	186.850000	491.990000	567.980000	480.990000
166.862780	259.645053	222.170000	496.010000	186.950000	491.970000	568.030000	481.000000
166.862780	259.645053	222.180000	495.980000	186.900000	491.990000	568.020000	481.000000
