# Supplementary material for: Female moths incorporate plant acoustic emissions into their oviposition decision-making process
Source: eLife. 2026 Jan 5;13:RP104700. doi: 10.7554/eLife.104700 (PMC12768406; doi:10.7554/eLife.104700)
Supplement: Source data 1. [file elife-104700-data1.zip › Codes_and_tables_V2/Location_fig_3/220314_02_xypts.csv]

pt1_cam1_X	pt1_cam1_Y	pt2_cam1_X	pt2_cam1_Y	pt3_cam1_X	pt3_cam1_Y	pt4_cam1_X	pt4_cam1_Y
214.876481	505.223747	189.591457	494.127619	158.333578	259.908009	572.276347	475.755810
214.876481	505.095953	190.000000	493.980000	158.333578	259.908009	571.845032	478.151682
215.336598	505.479334	190.000000	493.980000	158.694104	259.908009	571.845032	478.151682
215.681687	505.479334	190.100000	493.980000	158.694104	262.311194	571.413717	478.151682
216.026775	505.607127	190.060000	493.990000	159.415156	264.313848	571.413717	478.151682
216.486893	505.734920	190.000000	493.990000	158.694104	285.942514	571.413717	478.151682
216.601922	505.862714	190.000000	493.990000	160.857259	319.987637	571.413717	478.151682
217.407129	506.118301	190.090000	493.990000	157.612526	341.215772	571.413717	478.151682
217.867246	506.246094	190.080000	494.000000	149.320429	344.420019	571.413717	478.151682
218.212335	506.373888	190.130000	493.980000	140.307279	346.422673	571.413717	478.151682
218.672453	506.501681	190.070000	493.980000	137.423072	332.804624	571.413717	478.151682
219.017541	506.629474	190.030000	493.990000	139.225702	329.199846	571.413717	478.151682
219.017541	506.629474	190.110000	494.000000	141.749383	319.186575	571.413717	478.151682
219.017541	506.757268	190.010000	493.990000	140.667805	309.573835	571.413717	478.151682
219.017541	506.885061	190.070000	493.970000	140.667805	302.764810	571.413717	478.151682
218.902511	507.012855	189.980000	493.950000	141.749383	297.557909	571.010000	477.990000
218.902511	507.012855	190.000000	493.970000	144.994117	283.539329	570.950000	478.010000
218.902511	507.012855	190.050000	493.970000	145.354643	265.515441	570.990000	477.990000
218.902511	507.012855	190.080000	493.980000	144.273065	256.303231	571.000000	477.910000
218.902511	507.012855	189.820000	493.980000	128.049397	266.717033	570.940000	477.970000
218.787482	507.524028	190.010000	493.990000	124.083611	272.324465	571.020000	477.920000
218.787482	507.779615	189.900000	493.980000	102.812579	273.125527	571.000000	477.940000
220.282865	508.162995	189.830000	493.970000	85.835755	268.818875	570.990000	477.960000
221.893277	508.162995	189.770000	493.980000	80.138554	268.818875	570.940000	477.940000
223.618719	508.546376	189.850000	493.990000	66.465273	270.084750	570.940000	477.960000
225.114102	508.674169	189.930000	494.010000	60.768073	270.084750	570.950000	477.940000
225.919308	508.674169	189.840000	493.980000	55.070872	265.021249	570.950000	477.940000
227.069603	509.440930	189.900000	493.990000	55.070872	265.021249	570.980000	477.950000
241.523797	511.740152	189.960000	493.980000	57.349753	265.021249	570.930000	477.980000
241.523797	511.740152	189.880000	494.000000	61.907513	265.021249	570.990000	477.980000
244.593774	512.996700	189.730000	493.970000	63.046953	265.021249	571.010000	477.970000
268.913193	518.531730	190.000000	493.980000	65.325833	265.021249	570.940000	477.950000
288.387163	517.335936	189.940000	493.980000	71.023034	265.021249	570.930000	477.980000
288.387163	517.335936	189.900000	493.990000	71.023034	265.021249	570.970000	477.960000
298.070892	520.922023	189.920000	493.980000	71.023034	265.021249	570.960000	477.930000
298.608877	520.922023	189.840000	493.990000	33.421511	205.525110	570.990000	477.930000
303.450741	522.117385	189.790000	493.980000	32.282071	205.525110	570.940000	477.960000
308.292606	522.715066	189.820000	493.970000	32.282071	204.259235	570.960000	477.950000
332.999196	526.179126	189.830000	493.960000	32.282071	204.259235	570.970000	478.020000
340.388146	526.179126	189.960000	493.980000	32.282071	201.727485	571.030000	477.990000
340.724007	526.179126	189.950000	493.990000	32.282071	200.461609	570.990000	477.950000
351.471571	527.671643	189.960000	493.970000	33.421511	199.195734	570.980000	477.940000
357.852936	527.671643	189.870000	494.000000	39.118711	199.195734	570.930000	477.930000
371.623252	527.298514	189.660000	493.990000	126.855598	197.929859	570.970000	477.970000
375.809152	510.473726	189.370000	493.980000	302.329371	223.247364	570.950000	477.960000
346.774911	445.125527	189.550000	493.980000	304.608252	233.374367	570.950000	477.970000
316.144296	437.272573	189.830000	494.000000	304.608252	233.374367	570.960000	477.960000
299.650888	443.816701	189.920000	493.990000	304.608252	233.374367	570.980000	477.950000
294.042181	461.851125	189.950000	493.980000	304.608252	233.374367	570.930000	478.000000
311.146456	488.609338	189.930000	493.990000	304.608252	233.374367	570.970000	477.980000
310.099255	488.609338	190.000000	493.980000	309.166012	338.442015	570.960000	477.970000
309.750188	488.221538	189.740000	493.980000	304.608252	371.354773	571.010000	477.950000
330.694198	501.018944	190.030000	493.970000	300.050491	377.684149	571.030000	477.940000
347.449407	506.448147	189.900000	493.970000	295.492731	380.215900	570.990000	477.980000
354.779810	504.121346	189.950000	494.000000	293.213851	380.215900	570.970000	477.970000
354.779810	503.733546	189.950000	493.990000	289.795530	378.950024	570.950000	477.970000
357.223278	501.018944	189.860000	494.000000	287.516650	377.684149	570.990000	477.960000
351.638209	490.548339	189.860000	494.020000	287.516650	377.684149	570.990000	477.960000
345.005939	495.977542	189.820000	493.990000	287.516650	377.684149	570.980000	477.960000
350.940075	502.570145	190.030000	493.990000	287.516650	377.684149	570.980000	477.880000
354.081676	503.345745	189.970000	493.980000	287.516650	377.684149	570.980000	477.920000
354.430743	503.345745	189.870000	493.970000	287.516650	377.684149	570.960000	477.950000
354.779810	503.345745	189.800000	493.960000	287.516650	377.684149	571.030000	477.950000
354.779810	503.345745	189.900000	493.970000	287.516650	377.684149	570.960000	477.970000
355.477944	502.957945	189.980000	493.990000	288.321475	383.096448	570.990000	477.970000
355.040000	502.980000	189.940000	494.000000	288.321475	383.096448	570.970000	477.960000
355.020000	503.000000	189.890000	494.010000	288.321475	383.096448	570.930000	477.960000
355.010000	502.980000	190.040000	493.990000	288.321475	382.721374	570.930000	477.960000
355.030000	502.980000	189.890000	494.010000	288.321475	381.596151	570.930000	477.970000
355.040000	502.980000	189.880000	493.980000	288.321475	381.596151	570.900000	477.980000
355.050000	502.980000	190.030000	493.990000	289.334310	380.095855	570.970000	477.950000
355.040000	502.980000	189.930000	493.980000	290.009534	379.720781	571.000000	477.930000
355.040000	502.970000	190.140000	493.970000	290.009534	379.720781	570.960000	477.950000
355.030000	502.960000	189.910000	493.980000	290.009534	379.720781	570.940000	477.960000
355.050000	502.940000	189.960000	493.970000	290.009534	379.720781	570.950000	477.940000
355.030000	502.950000	189.970000	493.980000	290.009534	379.720781	570.990000	477.940000
355.050000	502.970000	190.030000	493.980000	290.009534	379.720781	570.940000	477.990000
355.040000	502.970000	189.930000	493.990000	290.000000	379.970000	570.950000	477.980000
355.040000	502.960000	190.080000	493.990000	290.000000	380.000000	570.950000	477.960000
355.060000	502.970000	189.880000	493.980000	289.990000	380.020000	570.950000	477.940000
355.060000	502.970000	189.920000	493.980000	290.000000	380.020000	570.990000	477.960000
355.040000	502.960000	189.930000	493.990000	289.990000	379.990000	570.960000	477.960000
355.090000	502.950000	189.760000	493.980000	290.010000	380.000000	570.990000	477.970000
355.050000	502.960000	190.000000	493.970000	290.020000	379.990000	570.940000	477.970000
355.040000	502.970000	189.910000	493.960000	290.020000	380.000000	570.970000	477.980000
355.010000	502.960000	189.980000	493.990000	290.010000	380.000000	570.990000	477.970000
355.050000	502.950000	190.100000	493.990000	290.000000	379.980000	570.940000	477.940000
355.070000	502.940000	189.950000	493.980000	290.010000	379.990000	570.980000	477.920000
355.070000	502.960000	189.990000	493.980000	290.010000	379.990000	571.010000	477.940000
355.050000	502.960000	190.040000	493.980000	290.010000	379.980000	570.980000	477.940000
355.100000	502.940000	189.740000	493.980000	290.020000	379.970000	570.960000	477.970000
355.040000	502.950000	190.000000	493.980000	290.010000	379.980000	570.950000	477.990000
355.070000	502.950000	189.880000	493.990000	290.000000	379.990000	570.980000	477.930000
355.050000	502.960000	189.940000	493.980000	290.020000	379.970000	570.940000	477.920000
355.050000	502.950000	189.900000	493.970000	290.010000	380.000000	570.950000	477.930000
355.070000	502.940000	189.950000	493.980000	290.010000	379.970000	570.950000	477.950000
355.070000	502.940000	189.840000	493.970000	290.010000	379.980000	570.980000	477.950000
355.060000	502.930000	189.900000	494.000000	290.000000	379.990000	570.960000	477.940000
355.040000	502.940000	190.010000	493.990000	290.000000	379.980000	570.930000	477.960000
355.030000	502.940000	189.950000	494.000000	290.010000	379.940000	570.910000	477.910000
355.070000	502.950000	189.960000	493.980000	290.010000	379.960000	570.980000	477.950000
355.100000	502.940000	189.930000	493.970000	290.020000	379.980000	570.930000	477.930000
355.050000	502.920000	189.950000	493.960000	290.020000	379.970000	570.990000	477.960000
355.050000	502.910000	190.000000	493.980000	290.020000	379.970000	570.930000	477.970000
355.040000	502.920000	190.090000	493.970000	290.030000	379.970000	570.960000	477.980000
355.030000	502.940000	190.010000	493.980000	290.030000	379.960000	570.940000	477.950000
355.080000	502.910000	190.100000	493.980000	290.030000	379.990000	570.950000	477.940000
355.120000	502.910000	190.020000	493.990000	290.050000	379.950000	570.950000	477.990000
355.140000	502.920000	190.370000	493.990000	290.060000	379.920000	570.940000	477.820000
355.160000	502.880000	190.170000	493.870000	290.080000	379.960000	570.900000	478.080000
355.290000	502.960000	190.470000	493.880000	290.530000	379.730000	570.770000	477.980000
355.300000	502.920000	190.380000	493.890000	290.170000	383.510000	570.950000	478.070000
355.350000	502.970000	190.310000	493.860000	286.750000	389.590000	570.210000	477.770000
355.260000	502.930000	190.070000	493.880000	286.940000	404.940000	570.560000	477.950000
355.010000	502.890000	189.780000	493.910000	280.560000	400.990000	570.240000	477.910000
355.050000	502.960000	190.200000	493.700000	282.100000	407.230000	570.470000	477.990000
355.130000	502.950000	190.770000	494.000000	282.150000	407.080000	570.470000	477.940000
355.120000	502.950000	198.889381	485.772995	282.890000	405.040000	570.570000	477.960000
355.130000	502.930000	208.339761	480.428040	282.960000	404.940000	570.610000	477.980000
355.150000	502.980000	216.415541	472.410608	284.030000	404.190000	568.394515	476.714159
355.110000	502.970000	221.398468	470.119913	283.090000	404.900000	567.990000	476.990000
355.180000	502.970000	228.099647	469.738130	282.190000	407.050000	568.020000	476.990000
355.190000	502.970000	228.271472	469.356348	283.257297	403.725527	568.080000	476.990000
355.180000	502.960000	228.271472	469.356348	283.257297	403.725527	567.950000	476.980000
355.070000	502.940000	228.271472	469.356348	283.257297	403.725527	567.920000	476.940000
354.920000	502.950000	228.271472	469.356348	283.020000	404.000000	567.920000	476.960000
355.000000	502.950000	228.271472	469.356348	283.020000	404.010000	567.910000	476.960000
354.990000	503.000000	228.802276	468.527174	282.990000	404.000000	567.890000	476.960000
355.000000	502.980000	241.111458	478.180143	283.030000	404.010000	567.870000	476.970000
354.960000	502.980000	255.954883	489.039734	282.970000	404.150000	567.910000	476.990000
355.000000	502.970000	263.431028	489.075578	283.000000	404.040000	567.910000	477.000000
354.779810	495.201942	265.719446	488.651854	283.000000	404.040000	567.900000	476.970000
345.355006	492.875140	266.100849	488.651854	283.010000	404.040000	568.010000	477.020000
324.760062	492.099540	266.482251	488.651854	282.970000	404.050000	568.090000	476.970000
315.684324	492.487340	264.193834	491.194200	257.598794	412.727307	568.050000	476.980000
312.193656	492.487340	283.645381	491.617924	236.186657	476.036371	568.040000	476.950000
309.750188	492.487340	277.924338	464.923292	217.638947	414.687249	568.100000	476.950000
309.750188	492.487340	271.821892	459.414876	216.795869	408.130855	568.070000	476.950000
309.750188	492.487340	271.821892	458.991151	217.217408	407.662541	568.080000	476.960000
309.750188	492.487340	271.821892	458.991151	218.482024	403.916030	568.150000	476.960000
309.750188	492.487340	268.770669	458.143703	216.795869	382.841904	576.589493	474.797461
311.146456	492.875140	258.091388	451.787838	221.011257	378.158765	580.902639	472.401589
311.030000	492.980000	243.598079	446.279422	221.432796	377.690451	580.902639	472.401589
311.060000	492.960000	231.393186	434.838865	221.432796	377.690451	580.902639	472.401589
310.860000	493.020000	232.155992	427.211827	222.275874	376.753823	586.509729	468.089020
310.980000	492.980000	232.155992	426.364378	222.697413	376.285510	587.372358	463.776450
311.000000	492.980000	232.155992	421.279687	228.177418	377.222137	587.372358	463.776450
311.010000	492.980000	230.325992	418.692976	230.706651	380.032021	587.372358	463.776450
310.900000	493.020000	223.658970	402.292177	232.814346	381.905276	595.567336	458.505532
310.950000	493.000000	226.516265	397.530655	251.362056	384.715160	601.605740	459.463881
310.940000	493.010000	237.469230	391.181959	268.223611	386.120102	535.183290	416.817360
310.920000	493.000000	238.421662	390.652901	270.331305	386.120102	557.180335	423.525802
310.920000	492.990000	238.421662	390.652901	253.048211	394.081438	558.905594	397.650385
306.350000	479.150000	238.421662	390.652901	243.774356	394.081438	NaN	NaN
302.770000	474.150000	257.946513	408.640873	243.352817	393.613124	503.804828	367.258243
304.500000	475.920000	264.137319	413.931453	247.989745	402.511088	514.563383	285.085820
305.910453	474.648532	264.613535	414.989569	255.998983	412.345680	553.934016	274.489105
305.910453	474.648532	264.613535	414.989569	260.214372	415.623877	552.989506	273.439790
305.910453	474.648532	264.613535	414.989569	261.478989	417.028819	551.100487	270.291845
282.522975	489.384939	264.613535	414.989569	261.900528	417.497133	532.210293	262.946641
310.448322	427.724709	256.517865	410.228047	261.900528	417.497133	566.212642	244.058973
308.437640	412.746138	256.041650	409.698989	255.155906	409.535797	428.314228	259.798696
283.837974	459.328893	255.089218	407.582757	250.940517	405.320971	455.705009	255.601437
338.528798	425.775162	255.089218	407.582757	250.940517	405.320971	484.040300	258.749382
158.130709	405.824296	255.089218	407.053699	250.940517	404.852658	519.931667	259.798696
137.723685	326.927687	254.613002	407.053699	254.734367	404.852658	493.485396	274.489105
161.395832	459.328893	254.613002	407.053699	254.312828	404.852658	515.209119	315.412386
141.030479	470.188923	254.613002	407.053699	254.312828	404.852658	518.987158	307.017867
167.529688	455.469108	254.613002	407.053699	254.312828	404.852658	510.486571	360.532927
163.452887	470.755070	243.183821	401.234061	253.891289	404.852658	NaN	NaN
166.000888	475.284243	236.516798	394.356307	247.568206	402.979402	NaN	NaN
166.000888	477.548830	224.099032	397.993457	241.245123	394.549752	NaN	NaN
165.491288	479.813417	188.541579	378.241957	230.706651	396.423007	NaN	NaN
162.943287	481.511857	153.340472	347.099860	210.472786	394.549752	NaN	NaN
162.943287	481.511857	157.098921	329.353999	156.278602	334.866692	NaN	NaN
161.924086	481.511857	154.280084	284.467409	155.225944	333.697228	NaN	NaN
162.020000	482.010000	155.219696	281.335786	154.173285	309.723211	NaN	NaN
161.960000	481.970000	157.098921	278.204164	135.246720	245.399652	484.017781	486.367317
162.010000	482.010000	266.093957	322.046880	276.149200	315.505350	517.562471	472.392232
162.050000	481.990000	304.618065	371.108966	297.760009	351.998727	527.346338	467.733870
161.980000	482.000000	303.678453	385.723205	294.302280	391.373161	528.744034	463.075509
162.030000	482.000000	286.765430	406.600688	279.606929	402.897385	528.744034	463.075509
161.950000	482.050000	268.912795	405.556814	269.233740	405.778441	528.744034	463.075509
162.010000	482.010000	258.577058	396.161947	273.555902	247.320356	528.744034	463.075509
161.950000	481.990000	148.112332	429.035757	260.589416	241.558244	526.223212	462.177486
161.960000	481.990000	159.394314	482.040010	248.487363	245.399652	525.947124	461.870763
162.020000	482.000000	NaN	NaN	239.843039	245.399652	525.947124	461.870763
162.030000	482.070000	NaN	NaN	232.927580	248.280708	524.014508	461.870763
162.060000	481.980000	NaN	NaN	232.063148	248.280708	523.462332	462.177486
161.940000	481.980000	NaN	NaN	232.063148	248.280708	522.634068	462.484209
162.010000	481.990000	NaN	NaN	211.316770	250.201412	522.357980	462.484209
162.010000	481.980000	NaN	NaN	194.028122	250.201412	520.425365	464.017826
161.990000	481.980000	NaN	NaN	178.468339	245.399652	519.930000	463.970000
162.050000	482.010000	NaN	NaN	170.688448	241.558244	518.492749	486.101912
162.030000	482.020000	NaN	NaN	158.586394	239.637540	520.701453	487.022082
162.030000	482.000000	NaN	NaN	142.162179	236.756484	520.701453	487.022082
162.010000	482.050000	NaN	NaN	NaN	NaN	519.321013	487.635529
162.100000	482.030000	NaN	NaN	NaN	NaN	487.570895	413.408464
162.080000	481.990000	NaN	NaN	NaN	NaN	531.131980	474.127276
162.030000	481.970000	NaN	NaN	NaN	NaN	538.985149	463.948602
161.990000	481.990000	NaN	NaN	NaN	NaN	561.235795	425.415054
161.990000	482.000000	NaN	NaN	NaN	NaN	556.000349	406.511804
162.040000	482.080000	NaN	NaN	NaN	NaN	545.529456	358.526631
162.010000	482.080000	NaN	NaN	NaN	NaN	587.413025	330.898804
162.020000	482.080000	NaN	NaN	NaN	NaN	520.006657	311.995554
162.040000	481.970000	NaN	NaN	NaN	NaN	441.612637	257.536770
162.040000	482.010000	NaN	NaN	NaN	NaN	398.368914	251.489363
162.080000	482.050000	NaN	NaN	NaN	NaN	387.866216	155.560172
162.070000	481.980000	NaN	NaN	NaN	NaN	384.784934	155.845156
162.060000	482.080000	NaN	NaN	NaN	NaN	384.784934	155.845156
162.020000	481.980000	NaN	NaN	NaN	NaN	384.784934	155.845156
162.010000	482.030000	NaN	NaN	NaN	NaN	384.784934	155.845156
162.100000	482.020000	NaN	NaN	NaN	NaN	384.784934	155.845156
162.090000	482.020000	NaN	NaN	NaN	NaN	384.784934	155.845156
162.110000	481.960000	NaN	NaN	NaN	NaN	384.784934	155.845156
162.020000	481.940000	NaN	NaN	NaN	NaN	384.784934	155.845156
162.050000	481.980000	NaN	NaN	NaN	NaN	384.784934	155.845156
162.060000	481.970000	NaN	NaN	NaN	NaN	363.019756	163.023682
162.070000	482.000000	NaN	NaN	NaN	NaN	333.432716	135.443029
162.010000	481.950000	NaN	NaN	NaN	NaN	366.441823	164.900184
162.080000	481.990000	NaN	NaN	NaN	NaN	376.473510	171.799364
162.020000	482.010000	NaN	NaN	NaN	NaN	382.205903	180.290662
161.970000	482.030000	NaN	NaN	NaN	NaN	383.639001	185.067017
161.980000	481.980000	NaN	NaN	NaN	NaN	383.639001	186.659136
162.040000	482.060000	NaN	NaN	NaN	NaN	384.116700	194.619728
162.030000	481.920000	NaN	NaN	NaN	NaN	385.072099	198.865377
162.060000	481.960000	NaN	NaN	NaN	NaN	385.549799	202.580320
162.030000	481.970000	NaN	NaN	NaN	NaN	385.549799	204.703145
161.940000	481.990000	NaN	NaN	NaN	NaN	385.549799	204.703145
162.090000	482.030000	NaN	NaN	NaN	NaN	385.549799	204.703145
162.140000	481.970000	NaN	NaN	NaN	NaN	389.849093	199.926789
162.090000	482.030000	NaN	NaN	NaN	NaN	389.849093	199.926789
162.080000	482.010000	NaN	NaN	NaN	NaN	390.804492	195.150434
162.030000	482.030000	NaN	NaN	NaN	NaN	390.804492	195.150434
162.010000	481.940000	NaN	NaN	NaN	NaN	390.804492	195.150434
161.990000	481.980000	NaN	NaN	NaN	NaN	390.804492	195.150434
162.040000	481.940000	NaN	NaN	NaN	NaN	390.804492	195.150434
162.250000	481.980000	NaN	NaN	NaN	NaN	390.990000	194.990000
162.040000	481.990000	NaN	NaN	NaN	NaN	390.990000	195.000000
162.130000	481.960000	NaN	NaN	NaN	NaN	390.990000	194.990000
162.030000	481.950000	NaN	NaN	NaN	NaN	390.980000	194.990000
162.070000	482.030000	NaN	NaN	NaN	NaN	390.980000	195.000000
162.120000	481.990000	NaN	NaN	NaN	NaN	390.980000	194.990000
162.070000	482.020000	NaN	NaN	NaN	NaN	390.980000	194.990000
162.100000	481.980000	NaN	NaN	NaN	NaN	390.980000	194.990000
162.040000	481.960000	NaN	NaN	NaN	NaN	390.980000	194.990000
162.240000	481.960000	NaN	NaN	NaN	NaN	390.980000	194.990000
162.140000	481.990000	NaN	NaN	NaN	NaN	390.970000	194.990000
162.100000	482.010000	NaN	NaN	NaN	NaN	390.970000	194.980000
162.080000	481.950000	NaN	NaN	NaN	NaN	390.980000	194.990000
162.070000	482.020000	NaN	NaN	NaN	NaN	390.990000	194.990000
162.050000	482.050000	NaN	NaN	NaN	NaN	390.980000	194.990000
162.080000	482.060000	NaN	NaN	NaN	NaN	390.980000	194.990000
162.020000	481.940000	NaN	NaN	NaN	NaN	390.980000	194.980000
162.110000	481.970000	NaN	NaN	NaN	NaN	390.990000	194.990000
162.040000	482.000000	NaN	NaN	NaN	NaN	390.990000	194.990000
162.130000	482.010000	NaN	NaN	NaN	NaN	390.980000	194.990000
162.130000	481.960000	NaN	NaN	NaN	NaN	390.980000	194.990000
162.140000	481.980000	NaN	NaN	NaN	NaN	390.980000	194.990000
162.060000	481.970000	NaN	NaN	NaN	NaN	390.990000	194.990000
162.030000	482.010000	NaN	NaN	NaN	NaN	390.990000	194.990000
162.090000	481.980000	NaN	NaN	NaN	NaN	390.990000	195.000000
162.060000	481.990000	NaN	NaN	NaN	NaN	390.980000	195.000000
162.120000	482.000000	NaN	NaN	NaN	NaN	390.990000	194.990000
162.060000	482.010000	NaN	NaN	NaN	NaN	390.980000	194.990000
162.160000	482.010000	NaN	NaN	136.781140	236.395922	390.990000	195.000000
162.090000	481.990000	NaN	NaN	136.781140	236.395922	390.990000	194.990000
162.110000	481.970000	NaN	NaN	136.781140	236.395922	390.990000	194.990000
162.070000	481.990000	NaN	NaN	136.781140	236.395922	390.980000	194.990000
162.090000	481.990000	NaN	NaN	136.781140	236.395922	390.990000	195.000000
162.090000	481.980000	NaN	NaN	129.097296	227.290362	390.990000	195.000000
162.130000	482.000000	NaN	NaN	131.658577	203.957365	391.000000	195.000000
162.100000	482.000000	NaN	NaN	139.854677	192.575415	390.990000	194.990000
162.090000	481.990000	NaN	NaN	133.707602	185.177147	391.000000	194.990000
162.060000	482.030000	NaN	NaN	119.364428	174.933392	390.990000	194.980000
162.100000	481.980000	NaN	NaN	98.739056	154.186305	390.980000	195.000000
162.080000	481.970000	NaN	NaN	107.373630	138.198491	390.980000	194.990000
162.100000	482.010000	NaN	NaN	114.089410	138.198491	390.990000	194.990000
162.120000	482.040000	NaN	NaN	114.089410	138.198491	390.980000	194.990000
162.090000	481.980000	NaN	NaN	166.664048	128.271902	390.980000	194.990000
162.200000	481.980000	NaN	NaN	209.612490	121.610106	390.980000	194.980000
162.050000	482.020000	NaN	NaN	247.288405	106.874086	390.990000	194.990000
162.040000	482.020000	NaN	NaN	228.380075	101.622475	390.990000	194.990000
162.050000	481.990000	NaN	NaN	230.743616	116.064407	390.990000	194.990000
162.160000	481.990000	NaN	NaN	260.878767	123.285373	390.980000	194.990000
162.140000	481.980000	NaN	NaN	312.285788	129.849887	390.980000	195.000000
162.090000	481.960000	NaN	NaN	327.648806	119.346664	390.990000	194.990000
162.170000	481.950000	NaN	NaN	327.648806	115.407955	390.990000	194.990000
162.170000	481.990000	NaN	NaN	327.648806	115.407955	390.990000	194.990000
162.130000	481.890000	NaN	NaN	363.692809	97.683766	390.990000	194.980000
162.000000	482.010000	NaN	NaN	369.196636	93.130567	391.000000	194.990000
162.100000	482.010000	NaN	NaN	383.514054	92.438997	390.990000	194.990000
