# Supplementary material for: Female moths incorporate plant acoustic emissions into their oviposition decision-making process
Source: eLife. 2026 Jan 5;13:RP104700. doi: 10.7554/eLife.104700 (PMC12768406; doi:10.7554/eLife.104700)
Supplement: Source data 1. [file elife-104700-data1.zip › Codes_and_tables_V2/Location_fig_3/220314_03_xypts.csv]

pt1_cam1_X	pt1_cam1_Y	pt2_cam1_X	pt2_cam1_Y	pt3_cam1_X	pt3_cam1_Y	pt4_cam1_X	pt4_cam1_Y
158.162602	476.164827	313.561937	273.254177	393.177119	174.832499	NaN	NaN
157.790000	475.930000	286.416879	299.641677	393.479736	181.220216	NaN	NaN
157.790000	475.930000	281.569547	303.411320	393.479736	181.220216	NaN	NaN
157.970000	475.800000	273.813817	311.489126	393.479736	181.220216	NaN	NaN
157.830000	475.940000	268.481752	320.643973	393.479736	181.220216	NaN	NaN
157.880000	475.940000	267.512285	324.413616	393.479736	181.220216	NaN	NaN
157.850000	475.870000	268.190000	323.970000	393.479736	181.220216	NaN	NaN
157.930000	475.960000	268.230000	323.970000	393.479736	181.220216	NaN	NaN
157.940000	475.950000	268.350000	323.950000	393.479736	181.556411	NaN	NaN
157.880000	475.910000	268.080000	323.900000	393.479736	181.556411	NaN	NaN
157.830000	475.900000	268.100000	323.920000	397.212901	174.679653	NaN	NaN
157.870000	476.000000	268.070000	323.930000	397.212901	174.679653	NaN	NaN
157.730000	476.010000	268.070000	323.900000	397.212901	174.679653	NaN	NaN
157.910000	475.970000	268.060000	323.920000	397.212901	174.679653	NaN	NaN
157.870000	475.970000	268.060000	323.950000	397.212901	174.679653	NaN	NaN
157.900000	475.940000	268.090000	323.910000	397.212901	174.679653	NaN	NaN
157.870000	475.940000	268.080000	323.910000	397.212901	174.679653	NaN	NaN
157.880000	475.970000	268.080000	323.960000	397.212901	174.679653	NaN	NaN
157.830000	475.910000	268.070000	323.930000	379.997383	176.804742	NaN	NaN
157.760000	475.910000	268.090000	323.900000	379.997383	176.804742	NaN	NaN
157.840000	475.920000	268.070000	323.910000	382.866636	184.242551	NaN	NaN
157.960000	475.970000	268.070000	323.880000	384.779471	216.118879	NaN	NaN
157.870000	475.920000	268.070000	323.950000	545.119416	108.283336	NaN	NaN
157.860000	475.940000	268.050000	323.930000	545.119416	108.283336	NaN	NaN
157.860000	475.940000	268.090000	323.870000	395.493182	269.475234	NaN	NaN
157.860000	476.000000	268.070000	323.910000	389.130184	279.759127	NaN	NaN
157.990000	475.940000	268.070000	323.880000	380.173881	283.739174	NaN	NaN
157.900000	475.940000	268.080000	323.920000	379.726066	281.251645	NaN	NaN
157.940000	475.920000	268.050000	323.940000	379.726066	281.251645	NaN	NaN
157.960000	475.910000	268.070000	323.940000	379.726066	281.251645	NaN	NaN
157.920000	475.900000	268.050000	323.970000	379.726066	281.251645	NaN	NaN
157.870000	475.940000	268.040000	323.930000	379.726066	281.251645	NaN	NaN
157.740000	475.850000	268.050000	323.930000	379.726066	281.251645	NaN	NaN
157.790000	475.880000	268.060000	323.930000	379.726066	281.251645	NaN	NaN
157.820000	475.880000	268.080000	323.930000	379.726066	280.754139	NaN	NaN
157.860000	475.920000	268.070000	323.960000	379.726066	280.754139	NaN	NaN
157.990000	475.880000	268.070000	323.950000	379.726066	280.754139	NaN	NaN
157.750000	475.940000	268.070000	323.970000	379.726066	280.256633	NaN	NaN
157.880000	475.930000	268.070000	323.940000	379.726066	280.256633	NaN	NaN
157.960000	475.900000	268.060000	323.960000	379.726066	280.256633	NaN	NaN
157.790000	475.920000	268.050000	323.940000	379.726066	280.256633	NaN	NaN
158.050000	476.010000	268.060000	323.950000	379.726066	280.256633	NaN	NaN
157.980000	475.940000	268.070000	323.930000	379.726066	280.256633	NaN	NaN
157.930000	475.970000	268.070000	323.930000	379.726066	280.256633	NaN	NaN
157.730000	475.920000	268.070000	323.950000	463.465289	138.619187	NaN	NaN
157.800000	475.910000	268.060000	323.910000	490.310059	508.625474	NaN	NaN
157.840000	475.910000	268.080000	323.950000	493.173327	508.625474	NaN	NaN
157.980000	475.870000	268.060000	323.950000	493.173327	508.625474	NaN	NaN
157.860000	475.880000	268.070000	323.980000	493.173327	508.625474	NaN	NaN
157.840000	475.910000	268.080000	323.970000	606.749621	446.066132	610.700549	444.961038
157.760000	475.980000	268.060000	323.930000	624.883652	436.523182	632.401800	428.566729
157.850000	475.920000	268.060000	323.880000	515.125048	404.713347	504.798444	399.635596
157.820000	475.890000	268.060000	323.950000	490.310059	401.532363	496.117943	400.599967
157.970000	475.880000	268.040000	323.920000	487.446791	399.411708	496.117943	400.599967
157.900000	475.920000	268.050000	323.930000	487.446791	399.411708	496.117943	400.599967
158.020000	475.920000	268.040000	323.950000	408.229711	488.479245	496.117943	400.599967
157.830000	475.910000	268.050000	323.960000	430.960701	486.560345	445.771041	455.569120
157.810000	475.900000	268.040000	323.910000	421.345777	487.188688	429.278090	484.500253
157.730000	475.910000	268.050000	323.930000	417.669482	484.989489	415.389289	491.250851
157.840000	475.930000	268.050000	323.920000	NaN	NaN	616.040000	447.930000
157.770000	475.910000	268.040000	323.900000	411.363823	493.578361	405.208144	484.295579
157.920000	475.910000	268.040000	323.910000	400.783035	471.374738	405.208144	475.151912
159.340000	477.970000	268.010000	323.950000	400.783035	468.762547	405.894011	469.818106
159.650000	479.810000	268.030000	323.940000	400.783035	468.762547	408.637478	453.816689
159.840000	480.590000	268.030000	323.970000	437.227971	349.907858	414.810278	431.719495
159.890000	479.630000	268.020000	323.950000	454.862618	329.010330	444.302546	379.905383
159.690000	479.340000	268.010000	323.920000	458.389547	326.398139	455.962280	342.568744
159.730000	479.470000	268.050000	323.900000	458.389547	325.092044	461.449214	322.757466
159.770000	479.340000	268.040000	323.900000	458.389547	325.092044	465.564414	322.757466
159.790000	479.420000	268.040000	323.840000	458.389547	325.092044	473.794814	333.425077
159.880000	479.410000	268.050000	323.880000	458.389547	325.092044	475.166548	334.949022
159.520000	479.360000	268.030000	323.920000	458.389547	325.092044	476.538281	336.472966
159.380000	479.530000	268.030000	323.860000	456.496117	326.744277	479.967615	341.044800
159.350000	479.400000	268.030000	323.950000	456.496117	326.744277	485.454548	347.140577
159.390000	479.160000	268.030000	323.890000	456.496117	326.744277	492.999082	354.760300
159.250000	479.210000	268.030000	323.900000	456.496117	326.744277	498.486015	362.380022
159.320000	479.240000	268.020000	323.910000	456.496117	326.744277	500.543616	368.475800
159.250000	479.220000	268.050000	323.910000	456.496117	326.744277	502.601216	376.095522
159.370000	479.520000	268.060000	323.900000	456.496117	326.744277	506.716416	384.477217
159.380000	480.090000	268.040000	323.860000	456.496117	327.002271	508.774016	392.096939
159.440000	480.590000	268.040000	323.880000	456.496117	327.002271	508.774016	398.192717
159.370000	479.460000	268.040000	323.890000	456.728342	327.260265	509.459883	401.240606
159.360000	479.340000	268.050000	323.900000	456.728342	327.260265	508.088149	406.574411
159.300000	479.210000	268.020000	323.910000	456.728342	327.260265	508.088149	408.098356
159.740000	479.340000	268.020000	323.910000	456.728342	327.260265	506.030549	410.384272
159.400000	479.100000	268.020000	323.950000	456.728342	327.260265	506.030549	410.384272
159.380000	479.150000	268.010000	323.980000	456.728342	327.260265	506.030549	410.384272
159.310000	479.080000	268.010000	323.960000	456.728342	327.260265	506.030549	410.384272
159.270000	479.120000	268.010000	323.930000	456.728342	327.260265	506.030549	410.384272
159.570000	479.160000	268.020000	323.920000	456.728342	327.260265	506.030549	410.384272
159.690000	479.230000	268.010000	323.980000	456.728342	327.260265	506.030549	410.384272
159.550000	479.270000	268.020000	323.960000	456.980000	326.990000	505.344682	411.146245
159.400000	479.250000	268.000000	323.990000	456.990000	327.000000	505.344682	411.146245
159.700000	479.580000	268.020000	323.930000	456.990000	327.000000	505.344682	411.146245
159.670000	479.740000	268.010000	323.930000	456.990000	327.000000	505.344682	411.146245
159.760000	479.750000	268.000000	323.990000	456.990000	327.010000	505.344682	411.146245
159.850000	479.610000	268.030000	323.950000	457.000000	327.000000	505.344682	411.146245
159.570000	479.730000	268.010000	324.000000	456.970000	327.000000	505.344682	411.146245
159.460000	479.850000	268.000000	324.010000	457.000000	327.000000	505.344682	411.146245
159.280000	479.760000	268.010000	323.980000	456.990000	327.000000	505.344682	411.146245
159.370000	479.770000	267.990000	324.000000	456.980000	326.990000	505.344682	411.146245
159.350000	479.630000	268.010000	323.930000	456.990000	327.010000	505.344682	411.146245
159.280000	479.550000	268.000000	323.970000	456.990000	327.000000	501.229482	413.432161
159.150000	479.290000	268.020000	323.960000	456.990000	327.000000	499.171882	414.956106
159.490000	479.440000	268.000000	323.930000	457.000000	327.010000	499.171882	414.956106
159.620000	479.590000	268.000000	323.930000	456.990000	327.010000	499.171882	414.956106
159.610000	479.800000	268.010000	323.950000	456.990000	327.000000	499.171882	414.956106
159.830000	479.590000	268.010000	323.930000	457.000000	327.000000	499.171882	414.956106
159.730000	479.290000	268.000000	323.950000	457.000000	327.010000	499.171882	414.956106
159.330000	479.260000	268.010000	323.950000	456.980000	327.010000	499.171882	414.956106
159.310000	479.350000	268.030000	323.950000	456.990000	327.000000	499.171882	414.956106
159.250000	479.410000	268.020000	323.950000	456.990000	327.000000	499.171882	414.956106
159.070000	479.330000	268.030000	323.970000	456.990000	327.000000	499.171882	414.956106
159.420000	479.250000	268.020000	323.920000	457.000000	327.000000	499.171882	414.956106
159.510000	479.380000	268.040000	323.920000	457.000000	327.010000	499.171882	414.956106
159.790000	479.840000	268.010000	323.930000	456.990000	327.010000	499.171882	414.956106
159.820000	479.940000	268.020000	323.920000	457.000000	327.000000	499.171882	414.956106
159.500000	479.830000	268.020000	323.900000	456.990000	327.010000	499.171882	414.956106
159.530000	480.220000	268.020000	323.910000	457.000000	327.000000	499.171882	414.956106
159.400000	480.640000	268.050000	323.930000	456.990000	326.980000	499.171882	414.956106
159.640000	480.050000	268.000000	323.940000	457.000000	327.010000	499.171882	414.956106
162.870000	482.030000	268.020000	323.940000	456.990000	327.000000	499.171882	414.956106
163.250000	482.770000	268.030000	323.940000	456.990000	327.010000	499.171882	414.956106
163.380000	482.950000	268.030000	323.970000	457.000000	327.000000	499.171882	414.956106
163.200000	482.930000	268.040000	323.970000	456.990000	327.010000	499.171882	414.956106
163.070000	482.750000	268.020000	323.950000	457.000000	327.010000	499.171882	414.956106
163.020000	482.680000	268.010000	323.950000	456.990000	327.010000	499.171882	414.956106
163.330000	482.750000	268.000000	323.990000	456.980000	327.010000	499.171882	414.956106
163.350000	482.710000	268.020000	323.950000	456.990000	327.000000	499.171882	414.956106
163.240000	482.590000	268.010000	323.960000	457.000000	326.990000	499.735003	415.244904
163.210000	482.590000	268.000000	323.950000	456.990000	327.000000	499.735003	415.244904
163.240000	482.830000	268.010000	323.930000	456.990000	327.010000	499.735003	415.244904
163.270000	482.840000	268.010000	323.970000	456.990000	327.010000	499.735003	415.244904
163.380000	482.910000	268.000000	323.950000	457.000000	327.010000	499.735003	415.244904
163.240000	482.980000	268.010000	323.900000	456.970000	327.000000	499.735003	415.244904
163.120000	482.870000	268.000000	323.900000	456.970000	327.000000	499.735003	415.244904
163.040000	482.890000	268.000000	323.950000	456.990000	326.990000	499.735003	415.244904
163.410000	482.850000	268.020000	323.960000	456.990000	327.000000	499.735003	415.244904
163.200000	482.810000	268.010000	323.920000	456.990000	327.000000	499.735003	415.244904
163.180000	482.800000	268.010000	323.880000	457.000000	327.010000	499.735003	415.244904
163.110000	482.460000	267.990000	323.880000	456.990000	327.010000	499.735003	415.244904
163.060000	482.170000	267.990000	323.900000	456.990000	327.010000	499.735003	415.244904
163.020000	482.240000	268.010000	323.930000	457.000000	327.000000	499.735003	415.244904
163.030000	482.210000	268.000000	323.940000	456.990000	327.010000	499.735003	415.244904
162.980000	482.260000	268.010000	323.890000	457.000000	327.010000	499.735003	415.244904
163.080000	482.180000	268.000000	323.910000	457.010000	327.010000	499.735003	415.244904
163.300000	482.440000	268.010000	323.880000	456.970000	327.010000	499.735003	415.244904
163.340000	482.750000	268.000000	323.860000	457.010000	327.020000	499.735003	415.244904
163.030000	482.590000	268.010000	323.860000	457.010000	327.020000	499.735003	415.244904
163.200000	482.540000	268.000000	323.880000	456.990000	327.000000	498.883304	416.032022
163.420000	482.350000	268.010000	323.870000	457.000000	327.000000	498.883304	416.032022
163.470000	482.300000	267.990000	323.910000	456.970000	327.020000	498.883304	416.032022
163.680000	482.260000	268.010000	323.900000	456.960000	327.010000	498.883304	416.032022
163.190000	482.350000	268.010000	323.890000	456.980000	327.000000	498.883304	416.032022
163.030000	482.340000	268.020000	323.900000	456.960000	327.010000	498.883304	416.032022
163.070000	482.280000	268.010000	323.840000	456.960000	327.020000	498.883304	416.032022
163.220000	482.260000	268.010000	323.860000	456.940000	327.020000	452.057412	415.974995
163.000000	482.400000	268.020000	323.840000	456.950000	327.000000	448.493243	417.558858
163.080000	482.720000	268.030000	323.890000	456.950000	327.000000	448.493243	417.558858
163.190000	482.910000	268.000000	323.900000	456.960000	327.010000	448.493243	417.558858
163.200000	482.740000	268.020000	323.860000	456.970000	327.010000	448.493243	417.558858
163.310000	482.820000	268.020000	323.860000	456.960000	327.010000	449.206077	415.974995
163.240000	482.760000	267.990000	323.940000	456.950000	327.010000	449.206077	415.974995
163.260000	482.480000	268.020000	323.860000	456.950000	327.020000	449.206077	415.974995
163.250000	482.230000	268.000000	323.840000	456.970000	327.010000	449.206077	400.136362
163.140000	482.420000	268.000000	323.910000	456.960000	327.000000	449.206077	397.760567
163.310000	482.820000	268.020000	323.900000	456.960000	327.000000	448.493243	388.257387
163.520000	482.760000	268.030000	323.850000	456.960000	327.010000	448.493243	381.130003
163.650000	482.550000	268.020000	323.880000	456.980000	327.030000	456.334415	361.331712
163.450000	482.600000	268.020000	323.870000	456.970000	327.020000	460.611418	340.741489
163.330000	482.940000	268.020000	323.890000	456.930000	327.010000	464.175587	331.238309
163.570000	482.880000	268.020000	323.870000	456.940000	327.000000	465.601254	328.070583
163.610000	482.890000	268.030000	323.860000	456.960000	326.990000	484.847766	332.822173
163.790000	482.840000	268.010000	323.890000	456.970000	327.000000	514.073951	358.163985
163.310000	482.660000	268.040000	323.860000	456.950000	327.010000	521.202289	377.170344
163.400000	482.770000	268.010000	323.890000	456.960000	326.990000	524.766457	391.425114
163.180000	482.670000	268.000000	323.880000	456.970000	326.980000	524.053624	397.760567
163.330000	482.700000	268.000000	323.880000	456.960000	327.000000	522.627956	400.136362
163.140000	482.820000	268.010000	323.870000	456.970000	327.000000	522.627956	400.136362
163.290000	482.700000	268.020000	323.880000	456.980000	326.980000	522.627956	400.136362
163.330000	482.770000	268.020000	323.850000	456.980000	327.000000	522.627956	400.136362
163.230000	482.820000	268.030000	323.780000	456.950000	326.980000	522.627956	390.633182
163.180000	482.760000	268.010000	323.840000	456.940000	327.000000	522.627956	390.633182
163.220000	482.800000	268.020000	323.840000	451.387149	324.164335	522.627956	390.633182
163.010000	482.780000	268.010000	323.870000	450.922697	323.906341	522.970000	390.890000
163.380000	482.780000	268.020000	323.870000	443.723698	314.102562	521.915122	389.841251
163.350000	482.600000	268.020000	323.820000	456.960568	327.260265	521.960000	389.860000
163.300000	482.320000	268.020000	323.890000	458.586149	329.840207	521.970000	389.990000
163.140000	482.260000	267.990000	323.830000	458.586149	329.840207	521.980000	389.980000
163.290000	482.400000	267.990000	323.860000	458.586149	330.098201	521.990000	389.950000
163.360000	482.440000	268.010000	323.820000	465.785149	335.258084	522.010000	389.950000
163.280000	482.420000	268.030000	323.890000	473.448600	337.064043	522.050000	390.170000
163.270000	482.270000	268.010000	323.940000	479.950922	335.774073	522.070000	390.320000
163.150000	482.320000	268.000000	323.890000	478.789793	335.000090	522.230000	390.340000
163.200000	482.370000	268.020000	323.870000	475.074181	332.936137	522.350000	390.370000
163.280000	482.390000	268.030000	323.860000	471.823019	329.840207	522.420000	390.680000
163.300000	482.460000	268.020000	323.920000	471.823019	329.840207	522.850000	391.040000
163.290000	482.760000	268.020000	323.880000	458.353923	313.328580	518.000000	401.720000
163.710000	482.800000	268.030000	323.890000	455.334988	307.652708	517.830000	401.210000
163.420000	482.820000	268.040000	323.890000	455.334988	307.136720	517.110000	403.570000
163.230000	482.820000	267.990000	323.910000	454.870536	306.620731	517.010000	404.100000
163.160000	482.860000	268.040000	323.870000	454.870536	306.362737	517.010000	404.200000
163.220000	482.620000	268.010000	323.870000	454.870536	306.362737	553.279808	286.098206
163.020000	482.530000	268.010000	323.830000	454.870536	306.362737	553.279808	313.815813
163.130000	482.350000	268.030000	323.820000	454.870536	306.362737	553.279808	336.781831
163.230000	482.360000	268.010000	323.900000	454.870536	306.362737	553.279808	336.781831
163.080000	482.290000	268.020000	323.860000	454.870536	306.362737	553.279808	336.781831
163.140000	482.390000	268.030000	323.880000	455.000000	306.010000	499.104442	389.841251
163.150000	482.320000	268.020000	323.870000	455.020000	306.000000	509.084114	257.588667
163.300000	482.530000	268.000000	323.900000	455.020000	306.010000	642.377450	204.448163
163.410000	482.670000	268.010000	323.850000	455.020000	306.010000	685.433001	187.762195
163.700000	482.690000	268.010000	323.850000	455.030000	306.000000	779.115417	146.384268
163.530000	482.560000	268.000000	323.890000	455.020000	306.000000	789.664006	147.556177
163.180000	482.630000	268.030000	323.880000	455.010000	305.990000	794.938301	144.040451
163.330000	482.670000	268.020000	323.870000	455.010000	305.990000	779.115417	137.008998
163.050000	482.750000	268.010000	323.850000	455.567213	307.136720	779.115417	137.008998
163.430000	482.760000	268.030000	323.830000	455.567213	307.136720	779.115417	137.008998
163.650000	482.510000	267.990000	323.890000	455.567213	307.136720	778.060558	135.837089
163.580000	482.350000	268.000000	323.860000	420.313754	275.870775	778.060558	135.837089
163.540000	482.400000	268.000000	323.850000	419.589685	275.870775	778.060558	135.837089
163.440000	482.410000	268.010000	323.810000	419.589685	275.870775	777.005699	134.665180
163.240000	482.290000	268.010000	323.810000	419.589685	275.870775	777.005699	134.665180
163.220000	482.290000	268.020000	323.840000	419.589685	275.870775	777.005699	134.665180
163.250000	482.280000	268.010000	323.810000	440.587701	318.504724	777.005699	134.665180
163.360000	482.280000	268.020000	323.810000	445.656188	332.984179	777.005699	134.665180
163.280000	482.290000	268.040000	323.840000	466.654204	348.268048	777.005699	133.493271
163.250000	482.290000	268.030000	323.830000	548.474061	279.088431	777.005699	133.493271
163.340000	482.340000	268.030000	323.800000	560.783244	267.022219	777.005699	133.493271
163.050000	482.270000	268.020000	323.820000	557.886965	346.659219	777.005699	133.493271
163.150000	482.740000	268.020000	323.890000	575.988704	329.766522	777.005699	133.493271
163.200000	482.540000	268.040000	323.830000	NaN	NaN	777.005699	133.493271
163.060000	482.260000	268.020000	323.850000	579.074473	354.912087	777.005699	133.493271
163.210000	482.330000	268.020000	323.800000	600.772059	341.352908	777.005699	133.493271
163.090000	482.420000	268.020000	323.860000	581.786671	296.155647	777.005699	133.493271
163.240000	482.460000	268.040000	323.870000	585.854968	264.517564	777.005699	133.493271
163.170000	482.670000	268.020000	323.880000	591.279365	294.649072	777.005699	133.493271
163.330000	482.680000	268.020000	323.910000	595.347662	306.701675	777.040000	133.010000
163.200000	482.670000	268.010000	323.870000	593.037691	305.156733	777.010000	133.020000
163.210000	482.760000	268.020000	323.880000	593.929588	303.835580	777.010000	133.010000
163.370000	482.760000	268.020000	323.870000	594.375537	303.670436	777.000000	133.020000
163.270000	482.670000	268.040000	323.900000	594.375537	303.505292	777.000000	133.010000
163.370000	482.710000	268.020000	323.900000	594.375537	303.175003	776.990000	133.010000
163.210000	482.770000	268.020000	323.820000	594.375537	303.175003	777.020000	133.010000
163.030000	482.800000	268.030000	323.820000	594.375537	303.175003	777.020000	133.010000
163.280000	482.610000	268.020000	323.840000	594.078238	302.679571	777.010000	133.010000
163.170000	482.320000	268.020000	323.870000	593.990000	302.990000	777.020000	133.010000
163.280000	482.450000	268.010000	323.840000	593.980000	303.020000	777.020000	133.010000
163.410000	482.240000	268.020000	323.890000	593.990000	303.010000	777.040000	133.010000
163.370000	482.370000	268.000000	323.840000	593.980000	303.000000	777.020000	133.010000
163.270000	482.380000	268.010000	323.880000	593.980000	303.000000	777.040000	133.000000
163.010000	482.360000	268.040000	323.850000	593.990000	303.020000	777.050000	133.020000
163.290000	482.350000	268.020000	323.810000	593.990000	303.010000	777.050000	133.010000
163.320000	482.370000	268.020000	323.820000	593.990000	303.010000	777.070000	133.020000
163.220000	482.310000	267.990000	323.910000	593.990000	303.000000	777.050000	133.020000
163.380000	482.390000	268.000000	323.920000	593.980000	303.000000	777.040000	133.010000
163.320000	482.590000	268.010000	323.900000	593.990000	303.010000	777.060000	133.000000
163.220000	482.810000	268.010000	323.890000	593.990000	303.000000	777.040000	133.000000
163.330000	482.970000	268.020000	323.910000	593.990000	302.970000	777.030000	133.010000
163.140000	482.640000	268.020000	323.890000	594.000000	303.000000	777.040000	133.000000
163.290000	482.260000	268.020000	323.840000	594.000000	302.990000	777.030000	133.010000
163.170000	482.320000	268.030000	323.820000	593.980000	302.990000	777.020000	133.010000
162.970000	482.380000	268.040000	323.870000	594.000000	303.000000	777.020000	133.010000
163.270000	482.290000	268.000000	323.900000	594.000000	303.000000	777.060000	133.010000
163.270000	482.580000	268.010000	323.890000	594.000000	302.980000	777.030000	133.010000
163.490000	482.880000	268.010000	323.860000	594.000000	302.980000	777.040000	133.010000
163.280000	482.580000	268.010000	323.920000	594.000000	302.990000	777.060000	133.010000
163.160000	482.340000	268.030000	323.870000	593.980000	302.980000	777.070000	133.020000
163.230000	482.440000	268.030000	323.820000	593.990000	302.990000	777.060000	133.020000
163.260000	482.390000	268.030000	323.860000	593.980000	302.980000	777.020000	133.020000
163.330000	482.340000	268.020000	323.860000	593.980000	303.000000	777.060000	133.010000
163.010000	482.300000	268.010000	323.840000	594.000000	303.000000	777.060000	133.020000
163.310000	482.300000	268.020000	323.870000	594.000000	303.010000	777.020000	133.020000
163.170000	482.350000	268.040000	323.800000	593.990000	303.010000	777.050000	133.010000
163.420000	482.340000	268.040000	323.810000	594.000000	302.990000	777.060000	133.010000
163.760000	482.450000	268.020000	323.870000	593.990000	303.010000	777.080000	133.010000
163.500000	482.650000	268.000000	323.890000	594.000000	302.960000	777.040000	133.020000
163.350000	482.620000	268.010000	323.880000	593.980000	302.980000	777.010000	133.020000
163.390000	482.850000	268.020000	323.820000	593.970000	302.990000	777.020000	133.000000
163.420000	482.780000	268.010000	323.830000	594.000000	303.020000	777.030000	133.010000
163.310000	482.690000	267.990000	323.900000	594.000000	303.010000	777.020000	133.000000
163.160000	482.770000	268.010000	323.830000	594.000000	302.990000	777.030000	133.000000
163.220000	482.890000	268.020000	323.830000	594.000000	302.990000	777.020000	133.010000
163.090000	482.900000	268.030000	323.820000	593.990000	303.010000	777.000000	133.000000
163.210000	482.830000	268.030000	323.880000	594.000000	303.010000	777.040000	133.020000
163.150000	482.860000	268.010000	323.860000	594.010000	302.990000	777.070000	133.010000
163.210000	482.880000	268.030000	323.820000	594.010000	303.020000	777.060000	133.020000
163.420000	482.870000	268.010000	323.810000	594.010000	303.010000	777.070000	133.010000
163.810000	482.880000	268.000000	323.870000	594.000000	303.010000	777.060000	133.020000
164.000000	482.700000	268.030000	323.890000	594.000000	302.990000	777.060000	133.010000
163.220000	482.680000	268.000000	323.840000	594.000000	303.000000	777.010000	133.010000
163.310000	482.730000	268.020000	323.870000	593.970000	303.060000	785.938043	132.161323
163.340000	482.570000	268.030000	323.840000	593.990000	303.000000	785.938043	135.042065
