# Supplementary material for: Female moths incorporate plant acoustic emissions into their oviposition decision-making process
Source: eLife. 2026 Jan 5;13:RP104700. doi: 10.7554/eLife.104700 (PMC12768406; doi:10.7554/eLife.104700)
Supplement: Source data 1. [file elife-104700-data1.zip › Codes_and_tables_V2/Location_fig_3/220314_04_xypts.csv]

pt1_cam1_X	pt1_cam1_Y	pt2_cam1_X	pt2_cam1_Y	pt3_cam1_X	pt3_cam1_Y	pt4_cam1_X	pt4_cam1_Y
165.855573	485.990392	270.231414	320.182844	NaN	NaN	579.083681	322.901340
165.980000	485.970000	269.990000	319.990000	NaN	NaN	574.316950	322.901340
165.980000	485.970000	269.990000	319.990000	NaN	NaN	574.316950	322.901340
165.920000	486.050000	270.010000	319.980000	NaN	NaN	575.508633	322.901340
166.070000	486.000000	270.000000	319.990000	NaN	NaN	575.508633	322.901340
165.890000	486.000000	270.010000	319.980000	NaN	NaN	575.508633	322.901340
165.940000	486.010000	270.010000	320.000000	NaN	NaN	575.508633	322.901340
166.120000	486.030000	270.000000	319.970000	NaN	NaN	575.508633	322.901340
166.040000	486.060000	269.990000	320.020000	NaN	NaN	575.508633	322.901340
166.030000	486.030000	270.000000	320.020000	NaN	NaN	575.508633	322.901340
166.090000	486.020000	270.010000	319.990000	NaN	NaN	589.808825	279.212148
166.040000	486.030000	270.010000	319.970000	NaN	NaN	595.767239	265.972999
165.990000	486.060000	270.010000	319.980000	NaN	NaN	595.767239	265.972999
166.000000	486.020000	270.000000	320.020000	NaN	NaN	595.767239	265.972999
165.970000	486.020000	270.010000	320.000000	NaN	NaN	481.365698	259.353425
166.140000	486.010000	270.010000	320.030000	NaN	NaN	526.649642	256.705595
166.000000	486.030000	270.010000	319.990000	NaN	NaN	546.908248	258.029510
166.010000	486.010000	270.010000	319.990000	NaN	NaN	556.441709	259.353425
166.070000	486.010000	270.010000	319.960000	NaN	NaN	575.508633	182.566361
166.030000	486.020000	270.000000	319.990000	NaN	NaN	613.642480	254.057765
166.000000	486.050000	269.990000	320.010000	NaN	NaN	589.808825	236.846872
166.070000	486.040000	270.000000	320.000000	NaN	NaN	632.709403	223.607723
166.040000	486.060000	270.000000	320.020000	NaN	NaN	679.185029	195.805510
166.020000	486.050000	270.000000	320.010000	NaN	NaN	744.727579	157.411978
165.990000	486.030000	270.010000	319.990000	NaN	NaN	757.836088	126.961936
165.990000	486.020000	270.000000	320.020000	NaN	NaN	585.404384	257.795456
165.940000	485.980000	270.010000	319.980000	NaN	NaN	NaN	NaN
165.920000	485.990000	270.000000	319.970000	NaN	NaN	NaN	NaN
166.160000	486.010000	270.010000	319.980000	NaN	NaN	NaN	NaN
166.020000	486.040000	270.010000	319.980000	NaN	NaN	NaN	NaN
166.030000	486.040000	270.000000	319.980000	NaN	NaN	NaN	NaN
165.930000	486.060000	270.000000	319.980000	NaN	NaN	NaN	NaN
165.930000	486.030000	270.000000	319.980000	NaN	NaN	NaN	NaN
165.970000	486.040000	270.020000	320.000000	NaN	NaN	602.065752	216.691227
165.940000	486.030000	270.000000	319.980000	NaN	NaN	771.322614	146.212696
166.030000	486.040000	270.000000	319.990000	NaN	NaN	793.359183	138.481601
165.960000	486.030000	270.010000	319.980000	NaN	NaN	793.359183	138.481601
166.010000	486.030000	269.990000	320.000000	NaN	NaN	793.359183	138.481601
166.070000	486.050000	270.000000	320.010000	NaN	NaN	793.359183	138.481601
166.070000	486.020000	269.990000	320.050000	NaN	NaN	793.359183	138.481601
166.070000	486.030000	270.010000	320.010000	NaN	NaN	793.359183	138.481601
166.040000	486.040000	270.020000	320.000000	NaN	NaN	793.359183	138.481601
166.080000	486.060000	270.010000	320.000000	NaN	NaN	793.359183	138.481601
165.980000	486.050000	270.000000	320.000000	NaN	NaN	793.359183	138.481601
166.100000	486.040000	270.000000	320.000000	NaN	NaN	793.359183	138.481601
166.180000	486.030000	269.990000	319.990000	NaN	NaN	793.359183	138.481601
166.110000	486.020000	270.020000	320.000000	NaN	NaN	793.359183	138.481601
165.870000	486.020000	270.000000	319.980000	NaN	NaN	793.359183	138.481601
166.030000	486.050000	270.000000	319.970000	NaN	NaN	793.359183	138.481601
165.960000	486.040000	270.010000	319.990000	NaN	NaN	793.359183	138.481601
165.990000	486.040000	270.000000	320.000000	NaN	NaN	793.010000	138.000000
166.040000	486.060000	270.010000	319.990000	NaN	NaN	793.000000	138.010000
166.010000	486.060000	270.010000	319.980000	NaN	NaN	793.000000	138.000000
166.030000	486.060000	270.000000	319.980000	NaN	NaN	793.000000	138.010000
165.960000	486.040000	270.000000	320.010000	NaN	NaN	792.990000	137.990000
166.100000	486.030000	270.000000	319.990000	NaN	NaN	793.010000	138.000000
166.050000	486.040000	270.000000	319.980000	NaN	NaN	793.000000	138.000000
165.820000	486.040000	270.000000	319.990000	NaN	NaN	792.990000	137.990000
166.130000	486.030000	270.010000	319.970000	NaN	NaN	793.000000	138.000000
165.910000	486.020000	269.990000	320.000000	NaN	NaN	793.000000	137.990000
165.930000	486.010000	270.010000	319.980000	NaN	NaN	793.010000	138.000000
165.970000	486.030000	270.000000	320.000000	NaN	NaN	792.990000	138.000000
166.010000	486.020000	270.000000	319.970000	NaN	NaN	793.020000	138.000000
165.980000	486.040000	270.010000	319.980000	NaN	NaN	792.990000	138.000000
166.020000	486.040000	270.010000	319.980000	NaN	NaN	792.990000	138.000000
166.140000	486.030000	270.010000	319.980000	NaN	NaN	793.010000	138.000000
165.990000	486.020000	270.010000	320.000000	NaN	NaN	793.000000	138.000000
166.030000	486.040000	270.010000	320.000000	NaN	NaN	793.010000	137.990000
166.080000	486.050000	270.000000	319.990000	NaN	NaN	793.020000	138.000000
166.080000	486.050000	270.000000	319.990000	NaN	NaN	793.010000	138.000000
165.870000	486.010000	270.000000	320.020000	NaN	NaN	793.000000	137.990000
166.000000	486.030000	270.000000	319.960000	NaN	NaN	793.000000	138.000000
165.930000	486.030000	270.000000	320.000000	NaN	NaN	793.010000	138.000000
165.850000	486.030000	270.000000	320.000000	NaN	NaN	792.990000	138.000000
165.990000	486.030000	270.000000	319.970000	NaN	NaN	793.000000	138.000000
165.980000	486.010000	270.010000	319.990000	NaN	NaN	793.010000	137.990000
165.950000	486.020000	270.010000	320.000000	NaN	NaN	792.980000	138.000000
165.910000	486.010000	270.010000	320.000000	NaN	NaN	792.990000	138.000000
165.950000	486.020000	270.010000	319.990000	NaN	NaN	792.990000	138.000000
166.060000	486.030000	270.000000	319.980000	NaN	NaN	793.010000	137.990000
165.880000	486.030000	270.010000	319.980000	NaN	NaN	793.010000	138.000000
166.060000	486.010000	270.010000	319.970000	NaN	NaN	793.010000	137.990000
166.010000	486.010000	270.010000	319.970000	NaN	NaN	793.010000	138.000000
165.700000	486.030000	270.010000	319.970000	NaN	NaN	793.010000	138.000000
165.560000	486.010000	270.010000	319.960000	NaN	NaN	793.020000	138.000000
165.880000	486.010000	270.000000	319.970000	NaN	NaN	793.020000	137.990000
165.910000	486.020000	270.000000	319.970000	NaN	NaN	793.000000	137.990000
165.920000	486.050000	270.000000	319.970000	NaN	NaN	792.990000	138.000000
165.890000	486.020000	270.000000	319.960000	NaN	NaN	793.010000	138.000000
165.990000	486.030000	270.000000	319.980000	NaN	NaN	793.000000	137.990000
165.900000	486.040000	270.010000	319.970000	NaN	NaN	793.000000	138.000000
165.930000	486.050000	270.010000	319.990000	NaN	NaN	793.010000	138.000000
165.970000	486.040000	270.020000	319.980000	NaN	NaN	793.010000	138.000000
166.030000	486.000000	270.010000	319.960000	NaN	NaN	793.000000	138.000000
165.770000	486.000000	270.010000	319.990000	NaN	NaN	793.010000	138.010000
165.800000	486.030000	270.010000	319.970000	NaN	NaN	793.000000	138.010000
165.930000	486.010000	270.010000	319.980000	NaN	NaN	793.010000	138.000000
165.850000	486.040000	270.020000	320.000000	NaN	NaN	793.010000	138.000000
165.960000	486.050000	270.010000	319.990000	NaN	NaN	793.000000	138.010000
165.910000	486.020000	270.010000	319.970000	NaN	NaN	793.000000	138.000000
166.040000	486.020000	270.010000	319.960000	NaN	NaN	792.990000	138.000000
165.730000	486.030000	270.010000	319.970000	NaN	NaN	793.000000	138.000000
165.970000	486.040000	270.010000	319.960000	NaN	NaN	793.010000	137.990000
165.980000	486.060000	270.010000	319.960000	NaN	NaN	793.010000	137.990000
165.870000	486.060000	270.000000	319.980000	NaN	NaN	793.000000	138.010000
166.050000	486.020000	270.010000	319.980000	NaN	NaN	792.990000	138.000000
165.860000	486.030000	270.010000	320.000000	NaN	NaN	793.000000	138.000000
165.910000	486.030000	270.010000	319.980000	NaN	NaN	793.000000	138.000000
165.960000	486.040000	270.010000	319.990000	NaN	NaN	793.010000	137.990000
165.990000	486.030000	270.010000	320.000000	NaN	NaN	793.000000	138.000000
165.950000	486.030000	270.010000	319.990000	NaN	NaN	793.010000	138.000000
165.990000	486.020000	270.000000	319.980000	NaN	NaN	793.000000	138.000000
166.010000	486.040000	270.010000	320.000000	NaN	NaN	793.000000	138.010000
165.990000	486.060000	270.010000	319.980000	NaN	NaN	793.000000	138.000000
165.970000	486.050000	270.010000	319.970000	NaN	NaN	793.000000	138.000000
165.920000	486.040000	270.000000	319.990000	NaN	NaN	792.990000	138.010000
165.860000	486.010000	270.010000	319.970000	NaN	NaN	793.010000	138.000000
166.000000	486.010000	270.010000	319.970000	NaN	NaN	793.000000	138.000000
165.990000	486.020000	270.020000	319.970000	NaN	NaN	793.000000	138.000000
165.960000	486.000000	270.010000	319.960000	NaN	NaN	793.000000	138.010000
165.920000	486.000000	270.010000	319.980000	NaN	NaN	793.020000	138.000000
166.010000	486.040000	270.010000	319.990000	NaN	NaN	793.000000	138.000000
165.990000	486.060000	270.000000	320.000000	NaN	NaN	792.980000	138.010000
165.960000	485.990000	270.000000	319.980000	NaN	NaN	792.990000	138.010000
165.890000	486.050000	270.000000	319.970000	NaN	NaN	793.000000	138.010000
165.910000	486.010000	270.000000	319.960000	NaN	NaN	793.020000	138.010000
165.890000	486.030000	270.010000	319.990000	NaN	NaN	793.000000	138.010000
165.990000	486.040000	270.010000	319.980000	NaN	NaN	793.010000	138.000000
165.900000	486.040000	270.000000	320.000000	NaN	NaN	792.990000	138.010000
165.900000	486.040000	270.010000	319.980000	NaN	NaN	793.010000	138.000000
165.730000	486.020000	270.000000	319.960000	NaN	NaN	792.990000	138.010000
165.930000	486.020000	270.010000	319.980000	NaN	NaN	793.000000	138.010000
165.840000	486.050000	270.010000	319.990000	NaN	NaN	792.980000	138.010000
165.790000	486.030000	270.010000	319.990000	NaN	NaN	792.990000	138.010000
166.020000	486.020000	270.020000	319.990000	NaN	NaN	793.010000	138.010000
166.060000	486.000000	270.010000	319.990000	NaN	NaN	793.010000	138.000000
166.000000	486.000000	270.000000	320.000000	NaN	NaN	793.010000	138.000000
165.980000	486.010000	270.010000	320.000000	NaN	NaN	793.010000	138.010000
165.950000	486.020000	270.000000	320.000000	NaN	NaN	792.990000	138.010000
165.980000	486.010000	270.000000	319.980000	NaN	NaN	793.010000	138.010000
165.710000	486.030000	270.000000	319.970000	NaN	NaN	793.010000	138.000000
165.930000	486.040000	270.000000	319.970000	NaN	NaN	793.010000	138.000000
165.880000	486.010000	270.010000	319.970000	NaN	NaN	793.000000	138.010000
165.880000	486.010000	270.010000	319.970000	NaN	NaN	793.020000	138.000000
165.870000	486.020000	270.020000	319.960000	NaN	NaN	793.000000	138.000000
165.940000	485.990000	270.000000	319.980000	NaN	NaN	793.020000	138.000000
165.940000	486.020000	270.010000	319.980000	NaN	NaN	793.000000	138.010000
165.950000	486.020000	270.010000	319.970000	NaN	NaN	792.990000	138.010000
166.090000	486.020000	270.000000	319.990000	NaN	NaN	793.000000	138.010000
165.970000	486.040000	270.000000	319.990000	NaN	NaN	793.010000	138.000000
166.090000	486.010000	270.020000	319.950000	NaN	NaN	792.990000	138.000000
166.060000	486.020000	270.010000	319.970000	NaN	NaN	793.010000	138.010000
166.110000	486.030000	270.010000	319.970000	NaN	NaN	793.000000	138.020000
165.870000	486.060000	270.020000	319.970000	NaN	NaN	793.000000	138.010000
165.960000	486.020000	270.020000	319.960000	NaN	NaN	792.990000	138.010000
165.930000	486.010000	270.010000	319.970000	NaN	NaN	793.020000	138.010000
165.990000	486.020000	270.010000	319.970000	NaN	NaN	793.010000	138.010000
165.920000	486.010000	270.010000	319.980000	NaN	NaN	793.010000	138.010000
166.000000	486.010000	270.020000	319.980000	NaN	NaN	793.010000	138.010000
165.920000	486.020000	270.010000	319.970000	NaN	NaN	793.000000	138.010000
165.970000	486.030000	270.010000	319.980000	NaN	NaN	793.010000	138.000000
166.010000	486.010000	270.010000	319.990000	NaN	NaN	792.980000	138.010000
166.030000	486.010000	270.010000	319.960000	NaN	NaN	793.000000	138.000000
165.980000	486.060000	270.010000	319.970000	NaN	NaN	793.000000	138.010000
165.920000	486.080000	270.010000	319.980000	NaN	NaN	793.010000	138.000000
165.930000	486.050000	270.020000	320.000000	NaN	NaN	793.000000	138.010000
165.950000	486.030000	270.020000	319.960000	NaN	NaN	793.010000	138.010000
165.960000	486.020000	270.010000	319.970000	NaN	NaN	793.000000	138.010000
165.780000	486.030000	270.010000	319.950000	NaN	NaN	793.000000	138.010000
165.900000	486.020000	270.010000	319.970000	NaN	NaN	792.990000	138.020000
165.990000	485.990000	270.020000	319.960000	NaN	NaN	793.000000	138.010000
165.800000	486.020000	270.020000	319.960000	NaN	NaN	792.990000	138.020000
166.040000	486.010000	270.010000	319.970000	NaN	NaN	793.000000	138.020000
165.860000	486.050000	270.010000	319.950000	NaN	NaN	792.990000	138.010000
165.820000	486.040000	270.020000	319.960000	NaN	NaN	793.000000	138.010000
166.020000	486.060000	270.010000	319.950000	NaN	NaN	793.010000	138.010000
165.970000	486.050000	270.020000	319.960000	NaN	NaN	793.010000	138.020000
166.050000	486.040000	270.010000	319.960000	NaN	NaN	793.010000	138.020000
166.010000	486.030000	270.010000	319.970000	NaN	NaN	793.020000	138.020000
165.890000	486.020000	270.010000	319.980000	NaN	NaN	793.000000	138.010000
166.020000	486.020000	270.020000	319.960000	NaN	NaN	793.000000	138.020000
165.880000	486.070000	270.010000	319.960000	NaN	NaN	792.990000	138.020000
165.780000	486.030000	270.010000	319.990000	NaN	NaN	792.990000	138.010000
165.830000	486.050000	270.010000	319.990000	NaN	NaN	793.020000	138.000000
166.070000	486.040000	270.010000	319.970000	NaN	NaN	793.000000	138.030000
165.820000	486.050000	270.010000	319.950000	NaN	NaN	793.020000	138.010000
166.040000	486.040000	270.010000	319.970000	NaN	NaN	792.990000	138.010000
165.820000	486.030000	270.010000	319.950000	NaN	NaN	793.020000	138.010000
166.080000	485.990000	270.010000	319.950000	NaN	NaN	793.010000	138.010000
166.020000	486.020000	270.000000	319.960000	NaN	NaN	792.990000	138.020000
166.000000	486.020000	270.000000	319.970000	NaN	NaN	793.020000	138.010000
166.010000	486.040000	270.000000	319.970000	NaN	NaN	793.010000	138.020000
165.950000	486.030000	270.000000	319.970000	NaN	NaN	793.020000	138.010000
165.960000	486.000000	270.010000	319.970000	NaN	NaN	793.030000	138.020000
165.880000	486.030000	270.020000	319.950000	NaN	NaN	793.020000	138.020000
166.040000	486.020000	270.010000	319.980000	NaN	NaN	793.020000	138.010000
165.860000	485.990000	270.020000	319.990000	NaN	NaN	793.000000	138.020000
166.040000	486.000000	270.010000	319.960000	NaN	NaN	793.000000	138.020000
165.930000	486.010000	270.010000	319.950000	NaN	NaN	792.990000	138.010000
166.000000	486.020000	270.020000	319.950000	NaN	NaN	793.010000	138.010000
166.080000	486.020000	270.010000	319.960000	NaN	NaN	793.010000	138.010000
166.030000	486.040000	270.010000	319.950000	NaN	NaN	793.000000	138.020000
166.020000	486.080000	270.000000	319.980000	NaN	NaN	793.000000	138.010000
165.950000	486.020000	270.010000	319.970000	NaN	NaN	793.000000	138.010000
166.000000	485.970000	270.010000	319.980000	NaN	NaN	793.010000	138.020000
166.010000	486.000000	270.000000	319.990000	NaN	NaN	793.020000	138.020000
165.890000	486.020000	270.010000	319.990000	NaN	NaN	792.990000	138.020000
165.840000	486.040000	270.010000	319.970000	NaN	NaN	792.990000	138.020000
166.050000	486.040000	270.020000	319.940000	NaN	NaN	793.000000	138.010000
166.030000	486.030000	270.010000	319.950000	NaN	NaN	793.010000	138.010000
166.030000	486.040000	270.010000	319.940000	NaN	NaN	793.020000	138.010000
166.010000	486.040000	270.010000	319.970000	NaN	NaN	792.980000	138.020000
166.150000	486.050000	270.010000	319.950000	NaN	NaN	793.000000	138.010000
165.910000	486.030000	270.020000	319.960000	NaN	NaN	793.000000	138.010000
166.010000	486.030000	270.010000	319.970000	NaN	NaN	793.000000	138.010000
166.170000	486.020000	270.010000	319.960000	NaN	NaN	793.000000	138.030000
165.820000	486.030000	270.010000	319.980000	NaN	NaN	793.010000	138.020000
165.980000	486.030000	270.010000	319.940000	NaN	NaN	793.000000	138.010000
165.930000	486.050000	270.010000	319.970000	NaN	NaN	793.010000	138.010000
165.960000	486.040000	270.020000	319.970000	NaN	NaN	793.000000	138.010000
166.040000	486.020000	270.010000	319.950000	NaN	NaN	793.000000	138.010000
166.010000	486.050000	270.010000	319.980000	NaN	NaN	792.990000	138.010000
165.880000	486.020000	270.010000	319.970000	NaN	NaN	792.990000	138.000000
166.030000	486.010000	270.010000	319.970000	NaN	NaN	793.000000	138.010000
166.020000	486.020000	270.010000	319.960000	NaN	NaN	793.010000	138.020000
165.910000	486.020000	270.010000	319.960000	NaN	NaN	792.990000	138.020000
166.010000	486.040000	270.010000	319.960000	NaN	NaN	793.000000	138.020000
166.110000	486.030000	270.010000	319.950000	NaN	NaN	793.010000	138.010000
165.950000	486.020000	270.010000	319.960000	NaN	NaN	793.010000	138.010000
166.030000	486.020000	270.000000	319.980000	NaN	NaN	792.990000	138.020000
165.950000	486.010000	270.020000	319.950000	NaN	NaN	793.020000	138.010000
166.050000	485.980000	270.020000	319.950000	NaN	NaN	793.010000	138.020000
165.870000	486.030000	270.020000	319.960000	NaN	NaN	793.010000	138.010000
165.970000	486.030000	270.020000	319.950000	NaN	NaN	793.010000	138.010000
165.950000	486.050000	270.020000	319.950000	NaN	NaN	793.020000	138.000000
166.000000	486.010000	270.020000	319.960000	NaN	NaN	792.980000	138.010000
165.970000	486.020000	270.020000	319.960000	NaN	NaN	792.990000	138.010000
166.040000	486.040000	270.020000	319.960000	NaN	NaN	793.000000	138.010000
166.030000	486.030000	270.010000	319.970000	NaN	NaN	793.000000	138.010000
165.950000	486.050000	270.010000	319.990000	NaN	NaN	793.010000	138.020000
166.000000	486.070000	270.020000	319.970000	NaN	NaN	793.000000	138.010000
165.950000	486.010000	270.010000	319.980000	NaN	NaN	793.010000	138.000000
165.820000	486.010000	270.010000	319.980000	NaN	NaN	793.010000	138.010000
166.070000	486.030000	270.000000	319.980000	NaN	NaN	793.010000	138.010000
166.060000	486.010000	270.020000	319.970000	NaN	NaN	792.990000	138.010000
165.790000	486.050000	270.010000	319.980000	NaN	NaN	793.010000	138.010000
166.020000	486.040000	270.010000	319.960000	NaN	NaN	793.000000	138.010000
165.840000	486.030000	270.020000	319.940000	NaN	NaN	793.000000	138.010000
165.890000	486.020000	270.010000	319.980000	NaN	NaN	792.990000	138.020000
166.050000	486.040000	270.020000	319.970000	NaN	NaN	792.990000	138.000000
165.880000	486.040000	270.020000	319.970000	NaN	NaN	793.000000	138.010000
166.010000	486.020000	270.020000	319.970000	NaN	NaN	792.990000	138.010000
165.850000	486.020000	270.020000	319.960000	NaN	NaN	792.980000	138.020000
165.960000	485.980000	270.020000	319.980000	NaN	NaN	793.020000	138.010000
165.970000	486.030000	270.010000	319.980000	NaN	NaN	793.000000	138.000000
165.950000	486.030000	270.020000	319.970000	NaN	NaN	793.000000	138.020000
166.130000	486.000000	270.020000	319.950000	NaN	NaN	793.000000	138.010000
166.000000	486.010000	270.010000	319.940000	NaN	NaN	793.000000	138.020000
165.880000	486.050000	270.000000	319.990000	NaN	NaN	793.020000	138.010000
165.900000	486.040000	270.010000	319.980000	NaN	NaN	793.000000	138.020000
166.070000	486.020000	270.020000	319.960000	NaN	NaN	793.010000	138.010000
165.860000	486.030000	270.010000	319.960000	NaN	NaN	792.990000	138.010000
166.070000	486.000000	270.020000	319.970000	NaN	NaN	793.000000	138.000000
165.980000	486.020000	270.020000	319.950000	NaN	NaN	793.010000	138.010000
165.930000	486.050000	270.010000	319.940000	NaN	NaN	793.010000	138.020000
165.870000	486.010000	270.000000	319.980000	NaN	NaN	792.980000	138.020000
165.770000	486.020000	270.010000	319.970000	NaN	NaN	793.000000	138.010000
165.970000	486.030000	270.010000	319.980000	NaN	NaN	793.040000	138.010000
165.930000	486.010000	270.020000	319.970000	NaN	NaN	793.000000	138.010000
165.980000	486.040000	270.020000	319.960000	NaN	NaN	793.010000	138.000000
165.990000	486.040000	270.010000	319.990000	NaN	NaN	792.990000	138.020000
166.010000	486.020000	270.000000	320.000000	NaN	NaN	793.000000	138.020000
166.020000	486.030000	270.010000	319.980000	NaN	NaN	792.990000	138.020000
166.040000	486.030000	270.020000	319.980000	NaN	NaN	793.000000	138.010000
165.780000	486.000000	270.010000	319.980000	NaN	NaN	793.000000	138.010000
165.990000	486.000000	270.000000	319.970000	NaN	NaN	792.980000	138.020000
165.910000	486.000000	270.010000	319.960000	NaN	NaN	793.000000	138.010000
165.930000	486.110000	270.010000	319.990000	NaN	NaN	793.000000	138.010000
166.020000	486.060000	270.020000	319.980000	NaN	NaN	793.000000	138.010000
165.780000	486.040000	270.020000	319.960000	NaN	NaN	793.020000	138.000000
166.000000	486.010000	270.010000	319.980000	NaN	NaN	793.010000	138.000000
165.720000	486.010000	270.000000	319.980000	NaN	NaN	793.020000	138.010000
165.930000	486.050000	270.010000	319.960000	NaN	NaN	793.010000	138.010000
165.950000	486.040000	270.000000	319.970000	NaN	NaN	793.010000	138.010000
165.940000	486.070000	270.010000	319.960000	NaN	NaN	793.010000	138.000000
165.880000	486.050000	270.010000	319.970000	NaN	NaN	793.010000	137.990000
165.870000	486.010000	270.010000	319.960000	NaN	NaN	793.010000	138.010000
165.870000	486.010000	270.010000	319.960000	NaN	NaN	793.010000	138.000000
165.890000	486.020000	270.020000	319.970000	NaN	NaN	793.000000	138.000000
165.900000	485.990000	270.020000	319.940000	NaN	NaN	793.000000	138.010000
165.920000	486.010000	270.010000	319.970000	NaN	NaN	793.020000	138.010000
165.940000	485.980000	270.010000	319.950000	NaN	NaN	793.020000	138.000000
