# Supplementary material for: Female moths incorporate plant acoustic emissions into their oviposition decision-making process
Source: eLife. 2026 Jan 5;13:RP104700. doi: 10.7554/eLife.104700 (PMC12768406; doi:10.7554/eLife.104700)
Supplement: Source data 1. [file elife-104700-data1.zip › Codes_and_tables_V2/Location_fig_3/220314_05_xypts.csv]

pt1_cam1_X	pt1_cam1_Y	pt2_cam1_X	pt2_cam1_Y	pt3_cam1_X	pt3_cam1_Y	pt4_cam1_X	pt4_cam1_Y
165.903590	486.259089	272.236216	318.816108	NaN	NaN	792.635585	135.529341
166.190000	486.060000	271.990000	319.010000	NaN	NaN	793.000000	136.000000
166.190000	486.060000	271.990000	319.010000	NaN	NaN	793.000000	136.000000
166.200000	486.070000	272.000000	318.990000	NaN	NaN	793.030000	135.980000
166.090000	486.070000	271.990000	319.000000	NaN	NaN	792.970000	135.990000
166.080000	486.090000	272.000000	318.990000	NaN	NaN	793.000000	135.980000
166.190000	486.040000	272.000000	318.990000	NaN	NaN	792.950000	136.000000
166.020000	486.040000	272.000000	319.000000	NaN	NaN	792.970000	135.980000
166.000000	486.060000	271.990000	319.000000	NaN	NaN	792.960000	135.990000
166.100000	486.050000	272.000000	319.000000	NaN	NaN	792.960000	135.990000
166.000000	486.030000	272.000000	318.980000	NaN	NaN	792.980000	135.980000
166.060000	486.050000	272.000000	318.970000	NaN	NaN	792.970000	135.990000
166.140000	486.050000	272.000000	318.970000	NaN	NaN	792.980000	135.980000
165.990000	486.050000	271.990000	319.000000	NaN	NaN	792.980000	135.990000
166.010000	486.060000	272.000000	318.960000	NaN	NaN	792.970000	136.000000
165.940000	486.050000	272.000000	319.000000	NaN	NaN	792.980000	135.990000
165.970000	486.050000	272.000000	319.010000	NaN	NaN	792.980000	135.990000
166.070000	486.030000	272.000000	319.010000	NaN	NaN	792.980000	135.980000
165.990000	486.050000	272.000000	319.000000	NaN	NaN	792.960000	135.990000
165.910000	486.050000	272.010000	318.980000	NaN	NaN	792.980000	135.990000
165.960000	486.050000	272.010000	318.980000	NaN	NaN	792.970000	135.990000
166.080000	486.050000	272.000000	318.980000	NaN	NaN	792.960000	135.990000
166.040000	486.050000	272.000000	318.980000	NaN	NaN	792.960000	135.980000
166.110000	486.040000	272.010000	318.990000	NaN	NaN	792.960000	135.980000
166.080000	486.020000	272.010000	319.010000	NaN	NaN	792.960000	136.000000
166.090000	486.030000	272.010000	318.990000	NaN	NaN	792.970000	135.980000
165.830000	486.050000	272.010000	318.970000	NaN	NaN	792.960000	135.990000
166.130000	486.060000	272.000000	318.980000	NaN	NaN	792.970000	135.990000
166.100000	486.060000	272.000000	318.990000	NaN	NaN	792.970000	136.000000
166.100000	486.070000	272.000000	318.990000	NaN	NaN	792.990000	135.980000
166.080000	486.070000	272.000000	318.990000	NaN	NaN	792.970000	136.000000
166.080000	486.060000	271.990000	318.990000	NaN	NaN	792.980000	135.980000
166.060000	486.060000	272.000000	319.000000	NaN	NaN	792.980000	135.990000
166.060000	486.030000	272.020000	318.980000	NaN	NaN	792.940000	136.010000
165.910000	486.030000	272.000000	319.010000	NaN	NaN	792.970000	135.980000
166.010000	486.070000	272.000000	318.980000	NaN	NaN	792.950000	135.990000
166.030000	486.020000	271.990000	319.000000	NaN	NaN	792.930000	136.000000
166.110000	486.040000	272.000000	318.980000	NaN	NaN	792.970000	135.990000
166.090000	486.060000	272.000000	319.020000	NaN	NaN	792.980000	135.980000
166.070000	486.040000	271.990000	319.010000	NaN	NaN	792.970000	135.990000
166.080000	486.030000	272.000000	318.990000	NaN	NaN	792.940000	135.990000
166.060000	486.060000	272.000000	318.990000	NaN	NaN	792.990000	135.980000
166.130000	486.070000	272.000000	319.000000	NaN	NaN	792.990000	135.990000
165.900000	486.040000	272.000000	319.020000	NaN	NaN	792.970000	135.980000
165.950000	486.020000	272.010000	318.990000	NaN	NaN	792.960000	135.990000
166.000000	486.050000	272.000000	318.990000	NaN	NaN	792.970000	135.990000
165.960000	486.070000	272.010000	318.990000	NaN	NaN	792.980000	135.990000
166.090000	486.040000	272.000000	318.990000	NaN	NaN	792.990000	136.000000
165.900000	486.080000	271.990000	318.980000	NaN	NaN	792.990000	135.980000
166.090000	486.030000	271.990000	318.990000	NaN	NaN	792.990000	135.990000
166.260000	486.020000	272.000000	318.990000	NaN	NaN	792.990000	135.980000
166.000000	486.040000	271.990000	318.980000	NaN	NaN	792.960000	136.000000
166.120000	486.040000	272.000000	318.980000	NaN	NaN	792.970000	135.980000
166.020000	486.040000	272.000000	318.980000	NaN	NaN	792.970000	135.980000
165.930000	486.020000	271.990000	318.980000	NaN	NaN	792.990000	135.980000
166.000000	486.040000	271.990000	319.000000	NaN	NaN	792.990000	135.980000
166.020000	486.050000	271.990000	318.990000	NaN	NaN	792.980000	135.990000
165.950000	486.080000	272.000000	318.990000	NaN	NaN	792.980000	135.980000
166.120000	486.060000	272.010000	318.980000	NaN	NaN	792.980000	135.980000
166.110000	486.070000	272.010000	318.980000	NaN	NaN	792.960000	135.990000
166.050000	486.070000	271.990000	318.990000	NaN	NaN	792.970000	135.980000
166.030000	486.040000	272.010000	319.010000	NaN	NaN	792.970000	135.980000
166.000000	486.060000	272.010000	318.990000	NaN	NaN	792.980000	135.990000
166.080000	486.060000	272.010000	319.000000	NaN	NaN	792.970000	136.000000
166.050000	486.050000	272.000000	318.980000	NaN	NaN	792.980000	135.970000
166.090000	486.050000	271.990000	319.000000	NaN	NaN	792.980000	135.980000
165.870000	486.040000	272.000000	318.970000	NaN	NaN	793.010000	135.980000
165.830000	486.050000	272.010000	319.000000	NaN	NaN	792.980000	135.980000
166.020000	486.050000	272.010000	318.990000	NaN	NaN	792.990000	135.970000
166.080000	486.050000	272.000000	318.990000	NaN	NaN	792.970000	135.980000
166.100000	486.050000	272.000000	318.980000	NaN	NaN	792.970000	135.990000
166.080000	486.030000	272.010000	318.960000	NaN	NaN	792.980000	135.980000
166.020000	486.060000	271.990000	318.980000	NaN	NaN	792.970000	135.980000
165.970000	486.030000	272.000000	319.010000	NaN	NaN	792.970000	136.000000
166.190000	486.060000	272.000000	318.990000	NaN	NaN	792.970000	136.000000
165.980000	486.070000	272.010000	319.000000	NaN	NaN	792.980000	135.990000
166.150000	486.050000	272.000000	318.980000	NaN	NaN	792.990000	135.980000
166.100000	486.070000	271.990000	318.990000	NaN	NaN	792.950000	135.990000
166.080000	486.060000	272.000000	318.980000	NaN	NaN	792.980000	135.990000
166.110000	486.060000	272.000000	318.990000	NaN	NaN	793.010000	135.980000
166.110000	486.050000	271.990000	318.980000	NaN	NaN	792.980000	135.990000
166.040000	486.050000	272.000000	318.980000	NaN	NaN	792.990000	135.970000
166.100000	486.040000	272.000000	319.000000	NaN	NaN	792.980000	135.990000
166.100000	486.040000	272.010000	318.990000	NaN	NaN	792.970000	135.990000
166.040000	486.040000	272.000000	318.990000	NaN	NaN	792.980000	135.980000
166.020000	486.060000	272.000000	318.980000	NaN	NaN	792.980000	135.990000
166.180000	486.050000	272.010000	318.980000	NaN	NaN	792.960000	135.990000
166.080000	486.030000	272.020000	318.960000	NaN	NaN	792.990000	135.980000
166.110000	486.050000	272.010000	318.960000	NaN	NaN	793.010000	135.970000
166.110000	486.070000	272.000000	318.990000	NaN	NaN	793.000000	135.970000
166.050000	486.060000	272.010000	318.980000	NaN	NaN	792.960000	135.990000
166.240000	486.050000	272.010000	318.970000	NaN	NaN	792.960000	135.990000
166.180000	486.060000	271.990000	318.980000	NaN	NaN	793.000000	135.980000
166.000000	486.070000	272.010000	318.980000	NaN	NaN	792.990000	135.990000
166.030000	486.040000	272.010000	318.980000	NaN	NaN	792.950000	135.990000
166.080000	486.040000	272.000000	318.970000	NaN	NaN	792.990000	135.980000
166.050000	486.060000	272.000000	318.980000	NaN	NaN	792.980000	135.990000
166.010000	486.040000	272.000000	318.990000	NaN	NaN	792.970000	135.980000
166.100000	486.040000	272.010000	318.990000	NaN	NaN	792.990000	135.990000
165.980000	486.060000	272.000000	318.990000	NaN	NaN	792.980000	135.990000
166.180000	486.060000	272.000000	318.980000	NaN	NaN	792.990000	135.980000
166.100000	486.050000	272.000000	318.990000	NaN	NaN	792.970000	135.990000
166.100000	486.060000	272.000000	319.000000	NaN	NaN	792.970000	135.990000
166.110000	486.050000	272.010000	318.990000	NaN	NaN	792.960000	135.990000
165.930000	486.080000	272.010000	319.010000	NaN	NaN	792.960000	135.990000
166.120000	486.050000	271.990000	319.000000	NaN	NaN	792.980000	135.980000
166.040000	486.050000	272.000000	318.990000	NaN	NaN	792.980000	135.980000
166.030000	486.040000	272.000000	319.000000	NaN	NaN	793.000000	135.990000
166.060000	486.050000	272.000000	319.000000	NaN	NaN	792.980000	135.990000
166.070000	486.090000	272.000000	318.970000	NaN	NaN	792.980000	135.990000
166.070000	486.080000	272.000000	318.970000	NaN	NaN	792.980000	136.000000
165.860000	486.100000	272.000000	318.970000	NaN	NaN	792.970000	135.980000
166.160000	486.100000	272.000000	318.960000	NaN	NaN	792.980000	135.980000
166.100000	486.050000	272.000000	318.990000	NaN	NaN	792.970000	135.990000
166.060000	486.070000	272.000000	318.990000	NaN	NaN	792.970000	135.990000
166.100000	486.080000	272.000000	318.990000	NaN	NaN	792.970000	135.970000
166.150000	486.060000	271.990000	318.990000	NaN	NaN	792.960000	135.990000
166.120000	486.070000	271.990000	318.990000	NaN	NaN	792.950000	135.980000
166.130000	486.060000	272.000000	319.020000	NaN	NaN	792.920000	135.990000
165.920000	486.060000	272.000000	319.010000	NaN	NaN	792.960000	135.990000
165.980000	486.050000	272.000000	319.000000	NaN	NaN	792.960000	135.990000
166.070000	486.070000	272.000000	318.980000	NaN	NaN	792.960000	135.990000
166.080000	486.090000	272.000000	318.990000	NaN	NaN	792.970000	135.980000
166.130000	486.090000	272.000000	318.990000	NaN	NaN	792.980000	135.980000
166.150000	486.080000	272.010000	318.990000	NaN	NaN	792.970000	135.980000
166.080000	486.090000	272.000000	318.970000	NaN	NaN	792.980000	135.990000
166.090000	486.080000	272.000000	319.000000	NaN	NaN	792.970000	136.000000
166.100000	486.090000	272.010000	318.990000	NaN	NaN	792.960000	135.990000
166.130000	486.080000	272.010000	318.990000	NaN	NaN	792.980000	135.980000
166.120000	486.100000	272.000000	318.980000	NaN	NaN	792.970000	135.990000
166.130000	486.070000	272.010000	318.980000	NaN	NaN	792.970000	136.000000
166.160000	486.080000	272.010000	318.990000	NaN	NaN	792.980000	135.980000
166.130000	486.080000	272.000000	318.990000	NaN	NaN	792.940000	135.990000
166.150000	486.070000	271.990000	318.990000	NaN	NaN	792.970000	135.990000
166.170000	486.090000	272.000000	318.990000	NaN	NaN	792.960000	135.990000
166.070000	486.070000	271.990000	318.990000	NaN	NaN	792.970000	135.990000
166.090000	486.080000	272.000000	318.980000	NaN	NaN	792.970000	135.990000
166.080000	486.090000	272.000000	318.990000	NaN	NaN	792.960000	135.990000
166.070000	486.080000	272.000000	319.000000	NaN	NaN	792.960000	135.980000
166.070000	486.080000	272.000000	318.990000	NaN	NaN	792.980000	135.970000
166.080000	486.060000	272.000000	318.980000	NaN	NaN	792.950000	135.990000
166.100000	486.080000	272.000000	318.980000	NaN	NaN	792.960000	135.980000
166.100000	486.090000	272.000000	318.970000	NaN	NaN	792.970000	135.990000
166.140000	486.080000	271.990000	318.970000	NaN	NaN	792.970000	136.010000
165.930000	486.090000	272.000000	318.970000	NaN	NaN	792.960000	135.990000
166.070000	486.100000	272.010000	318.960000	NaN	NaN	792.980000	135.990000
166.070000	486.060000	272.010000	318.980000	NaN	NaN	792.960000	135.990000
166.110000	486.080000	272.020000	318.980000	NaN	NaN	792.980000	135.990000
166.020000	486.090000	272.020000	318.980000	NaN	NaN	792.940000	135.990000
166.080000	486.090000	272.010000	318.960000	NaN	NaN	792.950000	135.990000
166.000000	486.070000	272.010000	318.980000	NaN	NaN	792.960000	135.990000
166.160000	486.070000	272.010000	318.980000	NaN	NaN	792.980000	135.990000
165.920000	486.070000	272.010000	318.990000	NaN	NaN	792.970000	136.000000
166.010000	486.070000	272.010000	319.000000	NaN	NaN	792.980000	135.990000
166.000000	486.070000	272.010000	318.990000	NaN	NaN	792.960000	135.990000
166.030000	486.090000	272.010000	318.980000	NaN	NaN	792.980000	135.980000
166.150000	486.080000	272.010000	318.970000	NaN	NaN	792.990000	135.970000
166.090000	486.050000	271.990000	319.020000	NaN	NaN	792.970000	135.980000
166.040000	486.050000	272.000000	318.990000	NaN	NaN	792.970000	135.990000
166.090000	486.070000	272.010000	318.970000	NaN	NaN	792.960000	135.990000
166.040000	486.070000	272.000000	318.970000	NaN	NaN	792.960000	135.990000
166.240000	486.090000	271.990000	318.980000	NaN	NaN	792.960000	135.990000
166.150000	486.080000	272.000000	318.990000	NaN	NaN	792.940000	135.990000
166.080000	486.070000	272.000000	318.960000	NaN	NaN	792.980000	135.970000
166.070000	486.060000	272.020000	318.970000	NaN	NaN	793.000000	135.970000
166.090000	486.060000	272.010000	318.960000	NaN	NaN	792.950000	135.990000
166.070000	486.100000	272.000000	318.980000	NaN	NaN	792.950000	135.980000
165.960000	486.070000	272.010000	318.980000	NaN	NaN	792.960000	135.990000
166.160000	486.070000	272.010000	318.970000	NaN	NaN	792.960000	135.990000
166.150000	486.060000	272.010000	318.980000	NaN	NaN	792.960000	136.000000
166.130000	486.090000	272.020000	318.970000	NaN	NaN	792.970000	135.990000
166.140000	486.060000	272.000000	318.980000	NaN	NaN	792.980000	135.970000
166.160000	486.060000	272.000000	318.990000	NaN	NaN	792.960000	135.990000
166.160000	486.060000	272.010000	318.970000	NaN	NaN	792.960000	135.990000
166.140000	486.070000	272.010000	318.980000	NaN	NaN	792.960000	135.990000
166.110000	486.060000	272.000000	318.990000	NaN	NaN	792.970000	135.990000
166.120000	486.090000	272.000000	318.990000	NaN	NaN	792.960000	135.990000
166.200000	486.050000	272.010000	318.970000	NaN	NaN	792.950000	135.990000
166.080000	486.060000	272.010000	318.990000	NaN	NaN	792.970000	135.990000
166.110000	486.060000	272.010000	318.960000	NaN	NaN	792.970000	135.990000
166.200000	486.070000	272.010000	318.970000	NaN	NaN	792.960000	136.000000
166.050000	486.080000	272.000000	318.990000	NaN	NaN	792.970000	135.990000
166.010000	486.060000	272.010000	318.970000	NaN	NaN	792.990000	136.000000
166.140000	486.070000	272.010000	318.960000	NaN	NaN	792.980000	135.990000
166.040000	486.080000	272.000000	318.990000	NaN	NaN	792.980000	135.980000
166.150000	486.080000	272.000000	318.970000	NaN	NaN	792.980000	135.990000
166.070000	486.060000	272.000000	318.980000	NaN	NaN	792.970000	136.000000
166.080000	486.090000	272.010000	318.970000	NaN	NaN	792.960000	136.000000
166.110000	486.090000	272.010000	318.970000	NaN	NaN	792.930000	136.000000
166.130000	486.080000	272.010000	318.980000	NaN	NaN	792.970000	136.000000
166.090000	486.100000	272.010000	318.990000	NaN	NaN	792.960000	135.990000
166.110000	486.090000	272.000000	318.960000	NaN	NaN	792.960000	135.980000
166.200000	486.060000	272.020000	318.960000	NaN	NaN	792.990000	135.980000
166.120000	486.060000	272.000000	318.980000	NaN	NaN	792.970000	136.000000
166.150000	486.090000	272.010000	319.000000	NaN	NaN	792.980000	135.990000
166.140000	486.060000	272.010000	319.000000	NaN	NaN	792.970000	136.000000
166.080000	486.040000	272.020000	318.990000	NaN	NaN	792.980000	135.990000
166.120000	486.070000	272.010000	318.970000	NaN	NaN	792.980000	135.990000
165.890000	486.070000	272.010000	318.990000	NaN	NaN	792.990000	135.980000
165.950000	486.080000	272.000000	318.980000	NaN	NaN	792.970000	135.990000
166.150000	486.080000	272.010000	318.980000	NaN	NaN	792.990000	135.990000
165.970000	486.060000	272.010000	318.980000	NaN	NaN	792.990000	136.000000
166.130000	486.050000	272.000000	318.990000	NaN	NaN	792.980000	136.000000
166.140000	486.070000	272.010000	318.980000	NaN	NaN	792.970000	136.000000
166.160000	486.090000	272.010000	319.000000	NaN	NaN	792.980000	136.000000
166.070000	486.030000	272.010000	318.960000	NaN	NaN	792.990000	135.980000
166.140000	486.060000	272.010000	318.970000	NaN	NaN	792.970000	135.990000
166.100000	486.070000	272.000000	318.990000	NaN	NaN	792.970000	136.000000
166.090000	486.080000	271.990000	318.970000	NaN	NaN	792.970000	136.000000
166.090000	486.070000	272.010000	318.980000	NaN	NaN	793.000000	135.990000
166.010000	486.090000	272.010000	318.970000	NaN	NaN	792.970000	136.000000
166.180000	486.070000	272.010000	318.980000	NaN	NaN	792.980000	135.990000
166.160000	486.080000	271.990000	318.980000	NaN	NaN	792.990000	135.990000
166.090000	486.070000	272.000000	318.990000	NaN	NaN	792.980000	135.990000
166.120000	486.070000	272.000000	318.970000	NaN	NaN	792.970000	136.000000
166.130000	486.080000	272.000000	318.980000	NaN	NaN	792.970000	136.000000
166.130000	486.080000	272.010000	319.000000	NaN	NaN	792.980000	135.990000
166.020000	486.080000	271.990000	318.970000	NaN	NaN	792.950000	136.010000
166.050000	486.090000	272.000000	318.970000	NaN	NaN	792.970000	135.990000
165.930000	486.070000	271.990000	318.970000	NaN	NaN	792.970000	136.000000
166.140000	486.050000	272.000000	318.970000	NaN	NaN	792.960000	135.990000
166.140000	486.040000	272.010000	318.980000	NaN	NaN	792.960000	136.000000
166.000000	486.050000	272.010000	318.980000	NaN	NaN	792.980000	136.010000
166.180000	486.060000	272.020000	318.970000	NaN	NaN	793.010000	136.020000
166.110000	486.060000	272.010000	318.970000	NaN	NaN	793.010000	136.000000
166.080000	486.070000	272.000000	318.980000	NaN	NaN	793.020000	136.010000
166.040000	486.090000	272.000000	318.970000	NaN	NaN	793.030000	136.010000
166.120000	486.060000	272.020000	318.990000	NaN	NaN	793.030000	136.000000
166.060000	486.050000	272.010000	318.970000	NaN	NaN	793.020000	136.000000
166.060000	486.040000	271.990000	318.970000	NaN	NaN	793.020000	136.000000
166.060000	486.030000	272.000000	318.960000	NaN	NaN	793.050000	136.000000
166.040000	486.050000	272.010000	318.980000	NaN	NaN	793.050000	135.990000
166.070000	486.070000	272.010000	318.980000	NaN	NaN	793.060000	136.000000
166.170000	486.100000	272.010000	318.980000	NaN	NaN	793.060000	136.000000
166.220000	486.080000	272.010000	318.950000	NaN	NaN	793.050000	136.000000
166.110000	486.030000	272.000000	318.970000	NaN	NaN	793.060000	135.990000
166.130000	486.050000	272.000000	318.980000	NaN	NaN	793.040000	136.000000
166.070000	486.070000	272.010000	318.980000	NaN	NaN	793.050000	136.000000
166.120000	486.080000	272.010000	318.970000	NaN	NaN	793.060000	136.000000
166.120000	486.070000	272.010000	318.970000	NaN	NaN	793.050000	136.000000
166.130000	486.050000	272.010000	318.990000	NaN	NaN	793.030000	136.010000
166.020000	486.030000	272.000000	319.000000	NaN	NaN	793.050000	136.000000
166.240000	486.050000	272.000000	318.990000	NaN	NaN	793.050000	136.000000
166.120000	486.080000	272.010000	319.000000	NaN	NaN	793.050000	135.990000
166.000000	486.070000	272.010000	318.990000	NaN	NaN	793.040000	135.990000
166.050000	486.050000	272.000000	318.970000	NaN	NaN	793.050000	136.000000
166.110000	486.090000	272.010000	318.950000	NaN	NaN	793.060000	136.000000
166.010000	486.080000	272.000000	318.960000	NaN	NaN	793.060000	135.990000
166.260000	486.090000	272.000000	318.980000	NaN	NaN	793.040000	136.000000
166.200000	486.080000	271.990000	318.970000	NaN	NaN	793.060000	135.990000
166.180000	486.080000	272.010000	319.010000	NaN	NaN	793.040000	136.000000
166.070000	486.070000	271.990000	318.980000	NaN	NaN	793.040000	136.010000
166.180000	486.080000	272.000000	318.980000	NaN	NaN	793.020000	135.990000
166.160000	486.060000	272.010000	318.980000	NaN	NaN	793.030000	136.000000
166.160000	486.060000	272.010000	318.970000	NaN	NaN	793.060000	135.990000
166.130000	486.090000	272.000000	318.960000	NaN	NaN	793.030000	136.020000
166.080000	486.090000	272.000000	318.980000	NaN	NaN	793.060000	136.000000
166.070000	486.060000	272.010000	318.960000	NaN	NaN	793.050000	136.010000
166.120000	486.080000	272.010000	318.970000	NaN	NaN	793.040000	136.000000
166.150000	486.060000	272.010000	318.980000	NaN	NaN	793.040000	136.000000
166.170000	486.070000	272.010000	318.980000	NaN	NaN	793.060000	136.000000
166.170000	486.100000	272.000000	318.990000	NaN	NaN	793.040000	136.000000
166.020000	486.100000	272.010000	318.980000	NaN	NaN	793.070000	136.000000
166.080000	486.080000	272.010000	318.990000	NaN	NaN	793.050000	136.000000
166.100000	486.070000	272.010000	318.960000	NaN	NaN	793.050000	136.000000
166.050000	486.050000	272.000000	319.010000	NaN	NaN	793.030000	136.010000
166.200000	486.050000	272.010000	318.990000	NaN	NaN	793.060000	135.990000
166.070000	486.090000	272.010000	318.990000	NaN	NaN	793.030000	136.000000
166.330000	486.110000	271.990000	319.000000	NaN	NaN	793.060000	135.990000
166.200000	486.080000	272.010000	318.980000	NaN	NaN	793.020000	136.010000
166.090000	486.090000	272.010000	318.970000	NaN	NaN	793.020000	136.010000
166.090000	486.110000	272.010000	318.970000	NaN	NaN	793.020000	136.010000
166.150000	486.080000	272.010000	318.970000	NaN	NaN	793.030000	136.010000
166.190000	486.070000	272.020000	318.980000	NaN	NaN	793.060000	136.010000
166.150000	486.080000	272.020000	318.970000	NaN	NaN	793.040000	136.000000
166.150000	486.120000	272.010000	318.970000	NaN	NaN	793.040000	136.000000
166.080000	486.090000	272.010000	318.950000	NaN	NaN	793.060000	135.990000
166.200000	486.040000	272.000000	319.000000	NaN	NaN	793.010000	136.000000
165.990000	486.030000	272.010000	318.990000	NaN	NaN	793.050000	136.010000
166.040000	486.070000	272.010000	318.970000	NaN	NaN	793.060000	136.000000
166.090000	486.050000	272.000000	318.980000	NaN	NaN	793.050000	136.000000
166.100000	486.060000	272.010000	318.980000	NaN	NaN	793.040000	136.000000
166.100000	486.050000	272.010000	318.970000	NaN	NaN	793.030000	136.020000
165.990000	486.080000	272.010000	318.980000	NaN	NaN	793.050000	136.000000
165.990000	486.080000	272.010000	318.990000	NaN	NaN	793.040000	136.000000
166.010000	486.070000	272.020000	318.980000	NaN	NaN	793.030000	136.010000
166.210000	486.080000	272.010000	318.980000	NaN	NaN	793.020000	136.010000
166.131484	483.668586	272.020000	318.960000	NaN	NaN	793.050000	136.000000
