# Supplementary material for: Female moths incorporate plant acoustic emissions into their oviposition decision-making process
Source: eLife. 2026 Jan 5;13:RP104700. doi: 10.7554/eLife.104700 (PMC12768406; doi:10.7554/eLife.104700)
Supplement: Source data 1. [file elife-104700-data1.zip › Codes_and_tables_V2/Location_fig_3/220314_06_xypts.csv]

pt1_cam1_X	pt1_cam1_Y	pt2_cam1_X	pt2_cam1_Y	pt3_cam1_X	pt3_cam1_Y	pt4_cam1_X	pt4_cam1_Y
353.331244	315.164676	393.218166	401.841161	414.743914	403.614541	NaN	NaN
353.010000	315.010000	393.218166	401.841161	415.010000	404.010000	NaN	NaN
353.010000	315.010000	391.975638	401.841161	415.010000	404.010000	NaN	NaN
353.020000	315.000000	391.727133	401.841161	415.030000	403.960000	NaN	NaN
353.060000	315.010000	391.727133	401.841161	415.010000	403.940000	NaN	NaN
353.080000	315.010000	391.478627	401.841161	415.030000	403.960000	NaN	NaN
353.090000	315.010000	390.236099	401.841161	414.990000	403.970000	NaN	NaN
353.060000	315.010000	390.236099	401.841161	414.940000	403.970000	NaN	NaN
353.050000	315.020000	390.236099	401.841161	414.510000	404.000000	NaN	NaN
353.040000	315.040000	390.236099	401.841161	414.300000	404.000000	NaN	NaN
353.050000	315.050000	389.987594	401.565080	414.180000	404.000000	NaN	NaN
353.060000	315.020000	389.987594	401.565080	414.380000	403.990000	NaN	NaN
353.050000	315.020000	389.987594	401.565080	414.630000	403.990000	NaN	NaN
353.040000	315.080000	389.987594	401.565080	414.730000	403.990000	336.631328	309.598093
353.030000	315.040000	389.987594	401.565080	414.710000	403.990000	336.631328	309.598093
355.020000	317.020000	389.987594	401.565080	414.610000	403.980000	336.631328	309.598093
354.900000	316.970000	388.745066	401.012920	414.600000	403.980000	324.912653	372.252078
353.030000	315.130000	388.496560	401.012920	414.230000	403.990000	301.475301	401.544851
353.060000	314.960000	388.496560	401.012920	414.120000	403.990000	278.770368	409.681732
353.070000	314.970000	388.496560	401.012920	414.160000	403.990000	266.319275	407.240667
353.070000	315.030000	388.496560	401.012920	414.150000	403.990000	262.657189	406.426979
353.070000	315.010000	388.496560	401.012920	414.180000	403.990000	259.610000	405.170000
353.060000	314.990000	388.496560	401.012920	414.210000	403.990000	250.810000	405.010000
353.030000	315.060000	388.496560	401.012920	414.170000	403.990000	246.220000	403.090000
353.020000	315.030000	388.496560	401.012920	414.230000	403.980000	246.130000	400.940000
352.990000	315.120000	388.496560	401.012920	414.200000	403.990000	246.070000	400.860000
352.980000	315.010000	388.496560	401.012920	414.150000	403.990000	246.070000	400.840000
353.010000	315.010000	386.260010	400.184678	414.150000	403.990000	246.090000	400.910000
353.010000	315.250000	385.990000	400.000000	414.170000	404.000000	246.120000	400.950000
353.010000	315.100000	385.980000	399.990000	414.230000	403.980000	246.190000	400.960000
353.010000	315.080000	386.010000	399.990000	414.220000	403.990000	246.110000	400.920000
352.970000	314.970000	386.010000	399.980000	414.200000	403.990000	246.100000	400.970000
352.970000	314.960000	386.020000	399.980000	414.210000	403.970000	246.060000	400.890000
352.970000	314.950000	386.010000	399.980000	414.210000	403.970000	246.140000	400.830000
352.980000	314.950000	386.010000	399.980000	414.290000	403.980000	246.040000	400.860000
352.970000	314.940000	386.010000	399.980000	414.200000	403.970000	246.120000	400.900000
352.980000	314.930000	386.000000	399.970000	414.220000	403.980000	246.040000	400.890000
352.990000	314.890000	386.010000	399.980000	414.270000	403.980000	246.040000	400.980000
353.000000	314.900000	386.010000	399.980000	414.370000	403.990000	246.030000	400.950000
353.000000	315.030000	386.000000	399.980000	414.270000	403.980000	246.050000	400.950000
352.960000	315.060000	386.020000	400.000000	414.270000	403.980000	246.140000	400.930000
352.970000	315.030000	385.970000	399.990000	414.320000	403.970000	246.040000	400.940000
353.020000	314.960000	385.970000	399.990000	414.220000	403.970000	246.030000	400.940000
353.000000	314.990000	385.960000	399.990000	414.230000	403.970000	245.990000	400.910000
352.990000	315.060000	385.960000	399.990000	414.280000	403.960000	246.180000	400.930000
352.990000	314.990000	385.960000	400.000000	414.240000	403.970000	246.120000	400.920000
352.990000	315.010000	385.970000	399.990000	414.290000	403.970000	246.010000	400.920000
352.980000	315.050000	385.960000	399.990000	414.330000	403.970000	245.870000	400.950000
352.980000	315.020000	385.960000	399.990000	414.210000	403.960000	246.120000	400.920000
352.990000	315.040000	385.970000	399.990000	414.260000	403.990000	246.040000	400.910000
352.990000	315.020000	385.980000	399.990000	414.250000	403.970000	246.170000	400.900000
352.990000	315.020000	385.970000	399.990000	414.270000	403.980000	246.040000	400.910000
353.000000	315.020000	385.970000	399.990000	414.210000	403.980000	246.000000	400.900000
352.990000	315.030000	385.980000	399.990000	414.770000	403.860000	246.010000	400.900000
352.990000	315.040000	385.980000	399.990000	415.030000	403.980000	245.930000	400.970000
352.990000	315.060000	386.000000	399.990000	414.990000	403.950000	245.960000	400.920000
352.990000	315.050000	386.020000	400.000000	414.980000	403.960000	245.960000	400.960000
352.990000	315.050000	386.000000	399.990000	414.880000	403.940000	246.080000	400.970000
352.990000	315.020000	386.000000	399.990000	414.890000	403.960000	246.180000	400.970000
353.000000	315.030000	385.990000	400.000000	414.830000	403.950000	246.080000	400.900000
352.980000	315.050000	385.880000	399.990000	414.800000	403.940000	246.170000	400.900000
352.980000	315.020000	385.860000	399.990000	414.840000	403.950000	246.070000	400.900000
352.990000	315.020000	385.870000	399.990000	414.850000	403.950000	246.010000	400.810000
353.000000	315.030000	385.870000	400.000000	414.850000	403.940000	245.980000	400.940000
353.000000	315.040000	385.890000	400.000000	414.830000	403.960000	246.190000	400.870000
353.000000	315.010000	385.880000	400.000000	414.830000	403.940000	246.160000	400.890000
352.990000	314.990000	385.880000	400.000000	414.890000	403.940000	246.060000	400.870000
353.000000	315.020000	385.890000	400.000000	414.910000	403.950000	246.020000	400.830000
352.990000	315.050000	385.920000	400.000000	414.950000	403.950000	245.760000	400.860000
352.990000	315.010000	385.900000	400.000000	414.940000	403.950000	246.160000	400.930000
353.010000	315.010000	385.890000	400.000000	414.940000	403.960000	246.180000	400.930000
353.010000	315.020000	385.900000	400.000000	414.940000	403.970000	246.060000	400.940000
352.980000	315.020000	385.900000	400.000000	414.980000	403.980000	245.970000	400.930000
353.050000	315.110000	385.900000	400.000000	414.890000	403.970000	245.840000	400.870000
353.050000	315.120000	385.930000	400.000000	414.980000	403.960000	246.050000	400.860000
353.030000	315.000000	385.920000	400.000000	414.910000	403.970000	245.940000	400.940000
353.030000	315.030000	385.930000	400.000000	415.020000	403.950000	246.210000	400.910000
353.050000	315.020000	385.930000	400.000000	415.010000	403.980000	245.930000	400.900000
353.000000	315.000000	385.930000	400.000000	414.960000	403.970000	246.010000	400.860000
352.990000	315.010000	385.920000	400.000000	414.890000	403.960000	245.970000	400.850000
353.010000	315.010000	385.920000	400.000000	414.940000	403.950000	246.030000	400.890000
353.030000	314.970000	385.950000	400.000000	414.920000	403.970000	245.950000	400.900000
353.020000	314.970000	386.000000	399.990000	414.990000	403.980000	246.000000	400.960000
353.020000	314.990000	385.980000	399.990000	414.900000	403.960000	245.970000	400.970000
352.970000	315.080000	385.960000	399.980000	414.870000	403.970000	245.860000	400.930000
352.980000	315.010000	385.930000	399.990000	415.020000	403.970000	246.180000	400.860000
352.970000	315.030000	385.910000	399.990000	415.000000	403.980000	245.980000	400.870000
352.970000	315.030000	385.910000	399.990000	414.840000	404.050000	245.930000	400.850000
352.990000	315.010000	385.920000	399.990000	414.850000	404.010000	246.000000	400.840000
352.980000	315.040000	385.930000	400.000000	414.880000	404.030000	246.000000	400.890000
352.990000	315.030000	385.920000	400.000000	415.130000	403.940000	246.150000	400.880000
352.990000	315.020000	385.930000	400.000000	415.000000	403.950000	245.780000	400.930000
352.990000	315.020000	385.920000	400.000000	414.960000	403.970000	245.970000	400.860000
352.990000	315.020000	385.930000	400.000000	414.850000	403.990000	245.930000	400.850000
352.990000	315.030000	385.960000	400.010000	414.920000	404.000000	245.840000	400.900000
352.990000	315.030000	385.960000	400.000000	415.070000	404.010000	246.000000	400.980000
352.990000	315.030000	385.970000	400.000000	414.990000	403.980000	244.200000	400.720000
355.542303	344.641526	385.990000	400.010000	414.890000	403.980000	245.420000	400.720000
355.542303	346.483829	385.960000	400.020000	415.000000	403.980000	244.780000	400.640000
355.542303	346.483829	386.020000	400.000000	415.030000	403.970000	244.490000	400.720000
355.542303	347.097930	385.880000	399.990000	415.010000	403.970000	244.630000	400.680000
355.542303	348.940233	385.940000	399.990000	428.130337	398.215259	245.210000	400.360000
355.542303	350.168435	385.900000	400.000000	430.775534	396.256116	244.670000	400.720000
354.989538	352.010739	385.860000	400.000000	430.775534	396.256116	244.450000	400.720000
354.436773	356.923547	385.850000	400.000000	430.775534	395.766330	245.170000	400.240000
354.436773	356.923547	385.830000	400.000000	430.775534	395.766330	245.160000	400.360000
354.436773	360.608153	385.860000	400.000000	430.775534	395.766330	245.080000	400.410000
354.436773	360.608153	385.870000	400.000000	430.775534	395.766330	245.220000	400.310000
354.436773	360.608153	385.880000	400.000000	430.775534	395.766330	244.990000	400.420000
354.436773	360.608153	385.960000	400.010000	430.775534	395.766330	245.100000	400.560000
354.989538	360.608153	385.920000	400.000000	430.775534	395.766330	245.050000	400.700000
354.989538	361.222254	386.010000	400.000000	430.775534	395.766330	245.190000	400.430000
354.989538	364.292759	386.020000	400.000000	430.775534	395.766330	245.120000	400.440000
354.989538	364.292759	386.000000	400.000000	430.775534	395.766330	245.050000	400.540000
354.989538	364.292759	386.000000	400.000000	430.775534	395.766330	244.450000	400.750000
354.989538	364.292759	386.000000	400.000000	430.775534	395.766330	244.770000	400.730000
354.989538	366.749163	386.000000	399.990000	430.775534	395.766330	244.820000	400.620000
354.989538	367.977365	386.010000	400.000000	430.775534	395.766330	245.240000	400.350000
354.436773	371.661972	386.010000	399.990000	430.775534	395.766330	245.460000	400.470000
354.436773	372.890174	386.000000	400.000000	430.775534	395.766330	246.000000	400.550000
353.884008	376.574780	386.010000	400.000000	430.775534	395.766330	245.050000	400.720000
353.884008	377.802982	385.990000	400.000000	430.775534	395.766330	244.630000	400.670000
353.884008	379.645285	386.000000	399.990000	430.775534	395.766330	244.880000	400.660000
353.884008	380.873487	386.000000	400.000000	430.775534	395.766330	245.030000	400.420000
353.884008	382.715790	386.010000	399.990000	430.775534	395.766330	245.320000	400.400000
353.884008	382.715790	386.010000	400.000000	430.775534	395.766330	245.440000	400.350000
353.884008	382.715790	385.980000	399.990000	430.775534	395.766330	245.210000	400.540000
353.884008	382.715790	385.990000	399.990000	430.775534	395.766330	245.050000	400.630000
353.884008	382.715790	385.990000	400.000000	430.775534	395.766330	245.320000	400.380000
353.884008	382.715790	385.990000	399.990000	430.775534	395.766330	245.230000	400.430000
353.884008	382.715790	385.980000	399.990000	430.775534	395.766330	244.650000	400.820000
353.884008	382.715790	385.990000	400.000000	430.775534	395.766330	244.940000	400.770000
353.884008	382.101689	385.980000	400.000000	430.775534	395.276545	244.570000	400.800000
353.884008	379.031184	385.990000	399.990000	429.452936	395.276545	245.100000	400.960000
353.331244	377.188881	385.980000	400.000000	429.452936	395.276545	245.490000	400.920000
353.331244	375.960679	385.980000	399.990000	429.452936	395.276545	245.930000	400.390000
353.331244	372.890174	385.960000	399.990000	429.452936	395.276545	245.900000	400.420000
353.884008	369.205568	385.980000	400.000000	429.452936	395.276545	245.860000	400.310000
353.884008	369.205568	385.980000	399.990000	429.452936	395.276545	245.840000	400.300000
353.884008	369.205568	385.980000	399.990000	427.689471	392.827616	245.770000	400.260000
353.884008	369.205568	385.980000	400.000000	427.689471	392.337830	244.550000	400.260000
353.884008	369.205568	385.990000	400.010000	427.689471	392.337830	245.590000	400.980000
353.884008	369.205568	385.970000	400.020000	427.689471	392.337830	245.780000	400.950000
353.884008	369.205568	385.970000	400.020000	427.689471	392.337830	247.190000	402.430000
353.884008	369.205568	385.980000	400.020000	427.689471	390.868472	244.270000	402.420000
353.884008	369.205568	385.960000	400.020000	423.721675	385.480829	241.070000	402.580000
353.884008	369.205568	385.970000	400.020000	421.517345	387.439972	239.910000	402.800000
353.884008	369.205568	385.970000	400.010000	378.881161	364.659099	236.000000	403.480000
353.884008	369.205568	385.970000	400.010000	357.883144	391.204766	221.170000	399.950000
353.884008	369.205568	385.970000	400.020000	354.986866	396.835665	218.200000	391.040000
353.884008	369.205568	385.970000	400.020000	354.986866	396.835665	218.330000	388.840000
353.884008	369.205568	385.980000	400.010000	354.986866	396.835665	218.340000	387.510000
354.436773	359.379951	385.980000	400.010000	354.986866	396.835665	218.490000	387.930000
354.436773	359.379951	385.970000	400.010000	354.986866	396.835665	218.550000	388.000000
354.436773	358.765850	385.970000	400.000000	354.986866	396.835665	218.510000	387.970000
354.436773	358.151749	385.960000	400.000000	354.986866	396.835665	218.510000	387.750000
353.884008	357.537648	385.970000	400.010000	354.986866	396.835665	217.900000	383.430000
353.884008	357.537648	385.980000	400.010000	354.986866	396.835665	204.300000	369.590000
353.884008	357.537648	385.990000	400.010000	354.986866	396.835665	199.320000	362.500000
353.884008	357.537648	385.990000	400.010000	354.986866	396.835665	198.630000	359.950000
353.884008	357.537648	385.980000	400.010000	354.986866	396.835665	203.080000	350.630000
353.884008	357.537648	385.970000	400.010000	354.986866	396.835665	207.880000	346.260000
353.884008	357.537648	385.980000	400.020000	354.986866	396.835665	213.200000	344.810000
353.884008	357.537648	385.990000	400.010000	354.986866	396.835665	223.430000	332.880000
353.884008	357.537648	385.970000	400.010000	354.986866	396.835665	228.950000	325.860000
353.884008	356.309446	385.970000	400.000000	354.986866	396.835665	226.010000	329.220000
353.884008	356.309446	385.970000	400.000000	355.000000	397.000000	228.640000	339.110000
353.884008	356.309446	385.970000	400.000000	355.000000	397.000000	230.330000	340.200000
353.884008	356.309446	385.970000	399.990000	355.000000	397.000000	230.760000	353.930000
353.884008	356.309446	385.960000	400.000000	355.000000	397.000000	227.060000	358.050000
353.884008	356.309446	385.970000	400.000000	355.000000	397.000000	222.170000	365.780000
353.884008	356.309446	385.960000	399.990000	355.000000	397.000000	222.020000	373.380000
353.884008	356.309446	385.960000	400.000000	355.000000	397.000000	221.620000	391.830000
353.884008	356.309446	385.970000	400.000000	355.000000	397.000000	222.374242	389.339529
353.884008	356.309446	385.960000	400.000000	354.990000	396.990000	221.960000	384.060000
353.884008	356.309446	385.960000	400.000000	354.990000	396.990000	221.940000	379.730000
353.884008	356.309446	385.980000	400.000000	354.990000	396.990000	220.970000	374.570000
353.884008	356.309446	385.970000	400.010000	354.990000	396.990000	220.160000	367.130000
353.884008	356.309446	385.970000	400.000000	354.980000	396.990000	219.320000	354.430000
353.884008	356.309446	385.960000	400.000000	354.990000	396.990000	220.900000	343.310000
353.884008	356.309446	385.980000	400.000000	354.990000	396.990000	220.350000	341.910000
353.884008	356.309446	385.970000	400.000000	354.980000	396.990000	219.340000	340.380000
353.884008	356.309446	385.980000	400.000000	354.990000	396.990000	221.730000	338.740000
353.884008	356.309446	385.980000	400.000000	354.990000	396.990000	220.180000	336.830000
353.884008	356.309446	385.970000	400.000000	354.990000	396.980000	220.260000	336.540000
353.884008	356.309446	385.970000	400.000000	354.990000	396.990000	231.790000	339.940000
353.884008	356.309446	385.960000	400.000000	355.000000	396.980000	239.910000	335.800000
353.884008	356.309446	385.960000	400.000000	355.000000	396.980000	253.830000	335.730000
353.884008	356.309446	385.960000	400.000000	355.000000	396.990000	260.200000	337.570000
353.884008	356.309446	385.970000	400.010000	355.010000	397.010000	264.122023	338.890866
353.884008	356.309446	385.960000	400.000000	354.990000	397.000000	273.643447	338.077178
353.884008	356.309446	324.231046	478.619145	355.000000	397.000000	281.700036	360.046757
353.884008	356.309446	317.162442	480.364245	355.000000	397.010000	280.967619	368.183638
353.884008	356.309446	240.300114	379.893802	354.980000	397.000000	280.235202	369.811014
354.989538	357.537648	164.901678	486.926654	354.970000	397.000000	278.770368	386.898465
354.989538	358.765850	167.015657	486.686137	354.980000	396.990000	278.770368	390.153217
354.436773	361.836355	165.285137	485.641492	354.980000	396.990000	272.911030	399.103786
354.436773	362.450456	155.478705	366.890585	354.980000	396.990000	271.446195	405.613291
354.436773	363.678658	157.439991	370.158958	354.980000	396.990000	265.586858	411.309108
354.436773	364.906860	157.439991	369.069500	354.970000	396.990000	265.586858	411.309108
354.436773	365.520961	157.439991	367.980042	354.970000	396.990000	263.389606	406.426979
354.436773	365.520961	156.520251	358.915108	354.980000	396.990000	263.050000	405.980000
354.436773	365.520961	219.470181	333.598760	354.980000	396.990000	262.970000	406.010000
354.989538	366.135062	153.561891	397.762055	NaN	NaN	263.010000	406.050000
354.989538	365.520961	146.767222	393.232882	NaN	NaN	263.030000	406.020000
354.989538	365.520961	139.972553	390.968295	NaN	NaN	263.110000	406.010000
354.989538	365.520961	137.254686	388.703708	NaN	NaN	263.220000	405.980000
354.989538	365.520961	136.575219	387.193983	NaN	NaN	263.130000	405.980000
354.989538	365.520961	134.536818	398.516918	NaN	NaN	263.170000	405.990000
354.989538	365.520961	135.216285	399.271780	NaN	NaN	263.270000	405.980000
354.989538	365.520961	135.216285	405.310678	NaN	NaN	263.270000	405.980000
354.989538	365.520961	135.216285	408.330127	NaN	NaN	263.280000	405.980000
354.989538	365.520961	133.177884	412.859301	NaN	NaN	263.300000	405.970000
354.989538	365.520961	131.139484	419.653062	NaN	NaN	263.290000	405.950000
354.989538	365.520961	131.139484	428.711409	NaN	NaN	263.250000	405.940000
354.989538	365.520961	131.139484	429.466272	NaN	NaN	263.210000	405.910000
354.989538	365.520961	131.139484	430.221134	NaN	NaN	263.230000	405.310000
354.989538	365.520961	131.139484	431.730858	NaN	NaN	263.180000	405.070000
354.989538	365.520961	132.498417	439.279481	NaN	NaN	263.150000	405.030000
354.989538	365.520961	132.498417	439.279481	NaN	NaN	263.060000	405.010000
354.989538	365.520961	132.498417	439.279481	NaN	NaN	263.080000	405.010000
354.989538	365.520961	132.498417	439.279481	NaN	NaN	263.020000	405.020000
354.989538	365.520961	132.498417	439.279481	NaN	NaN	262.980000	405.020000
354.989538	365.520961	132.498417	439.279481	NaN	NaN	262.870000	405.000000
354.989538	365.520961	132.498417	439.279481	NaN	NaN	262.850000	405.000000
354.989538	365.520961	133.177884	437.769757	NaN	NaN	260.240000	404.680000
354.989538	365.520961	133.177884	437.769757	NaN	NaN	260.530000	405.880000
354.989538	365.520961	133.177884	437.769757	NaN	NaN	252.415812	389.339529
354.989538	365.520961	133.177884	437.769757	NaN	NaN	239.964719	377.947895
354.989538	365.520961	133.857351	435.505170	NaN	NaN	236.302633	354.350940
354.989538	365.520961	133.857351	435.505170	NaN	NaN	232.640547	323.430791
354.989538	365.520961	133.857351	435.505170	NaN	NaN	247.288891	323.430791
354.989538	365.520961	133.857351	435.505170	NaN	NaN	246.556474	321.803415
354.989538	365.520961	133.857351	435.505170	NaN	NaN	247.070000	322.100000
354.989538	365.520961	133.857351	435.505170	NaN	NaN	247.050000	322.120000
354.989538	365.520961	133.857351	435.505170	NaN	NaN	247.020000	322.160000
354.989538	365.520961	133.857351	435.505170	NaN	NaN	247.000000	322.170000
354.989538	365.520961	133.857351	435.505170	NaN	NaN	247.000000	322.170000
354.989538	365.520961	133.857351	435.505170	NaN	NaN	247.020000	322.210000
354.989538	365.520961	133.857351	435.505170	NaN	NaN	247.000000	322.250000
354.989538	365.520961	133.857351	435.505170	NaN	NaN	247.000000	322.420000
354.989538	365.520961	133.857351	435.505170	NaN	NaN	246.950000	322.560000
354.989538	365.520961	133.857351	435.505170	349.221797	363.763818	246.960000	322.390000
351.672949	321.305687	133.857351	435.505170	NaN	NaN	247.000000	322.390000
369.914189	317.621081	133.857351	435.505170	NaN	NaN	246.970000	322.410000
420.215788	310.251868	133.857351	435.505170	NaN	NaN	246.920000	322.560000
383.502862	318.806310	133.857351	435.505170	NaN	NaN	246.880000	322.680000
350.777851	234.729232	135.216285	433.240583	NaN	NaN	246.890000	322.600000
353.669887	230.035860	135.000000	432.980000	NaN	NaN	246.870000	322.570000
322.263965	310.029411	134.990000	432.960000	326.253322	322.684997	246.940000	322.680000
321.114968	259.820693	134.980000	432.960000	320.233012	278.096074	247.040000	322.510000
241.629471	215.764205	134.970000	432.960000	230.931756	226.818813	247.040000	322.860000
185.948029	156.593772	134.960000	432.960000	188.789590	169.967937	246.330000	323.720000
130.518285	436.916014	134.960000	433.000000	114.145025	108.587612	246.540000	323.790000
133.468313	434.390802	134.960000	432.960000	106.628126	113.806983	246.710000	323.750000
133.468313	434.390802	134.960000	432.990000	106.628126	113.806983	246.760000	323.740000
133.468313	434.390802	135.470000	433.320000	107.567739	112.763109	246.740000	323.750000
133.468313	434.390802	134.950000	433.210000	109.446964	112.763109	246.820000	323.770000
133.468313	434.390802	134.960000	433.130000	116.024250	111.719234	246.860000	323.790000
133.468313	434.390802	134.960000	433.180000	121.661925	111.719234	246.790000	323.960000
133.468313	434.390802	134.960000	433.170000	121.661925	111.719234	246.760000	324.150000
133.468313	434.390802	134.990000	433.170000	121.661925	111.719234	246.800000	324.070000
133.468313	434.390802	135.020000	433.180000	121.661925	111.719234	246.900000	324.020000
133.468313	434.390802	135.040000	433.160000	121.661925	111.719234	246.930000	324.040000
133.468313	434.390802	135.080000	433.210000	124.480762	111.719234	246.970000	324.110000
133.468313	434.390802	135.010000	433.160000	125.420374	111.719234	245.960000	324.930000
133.468313	434.390802	135.350000	433.010000	125.420374	111.719234	245.560000	325.060000
133.468313	434.390802	135.300000	432.980000	125.420374	111.719234	245.720000	324.980000
133.468313	434.390802	136.030000	433.290000	125.420374	111.719234	245.850000	324.900000
133.468313	434.390802	135.980000	433.310000	125.420374	111.719234	245.710000	324.930000
133.468313	434.390802	135.920000	433.290000	116.963863	123.201850	245.680000	324.950000
133.468313	434.390802	135.920000	433.280000	114.145025	116.938605	245.680000	325.000000
133.468313	434.390802	135.990000	433.330000	114.550000	116.980000	245.890000	325.070000
133.468313	434.390802	135.720000	433.200000	114.800000	117.030000	244.100000	321.990000
133.468313	434.390802	135.230000	433.300000	113.110000	117.090000	251.830000	325.010000
133.468313	434.390802	135.200000	433.240000	112.630000	117.140000	264.134487	325.753403
133.468313	434.059132	135.180000	433.250000	112.950000	117.120000	265.599322	325.753403
133.468313	434.059132	135.140000	433.410000	119.970000	115.990000	266.331739	325.753403
133.468313	434.059132	135.130000	433.420000	120.130000	116.010000	266.331739	325.753403
133.468313	434.059132	135.130000	433.330000	120.210000	116.000000	266.331739	325.753403
133.468313	434.059132	135.130000	433.300000	120.260000	116.000000	266.331739	325.753403
133.468313	434.059132	135.140000	433.290000	114.740000	116.990000	266.331739	325.753403
133.468313	434.059132	135.170000	433.280000	113.910000	117.030000	266.331739	325.753403
133.468313	434.059132	135.210000	433.270000	119.810000	116.090000	266.331739	325.753403
NaN	NaN	135.190000	433.300000	120.090000	116.060000	266.331739	325.753403
NaN	NaN	135.190000	433.310000	120.070000	116.070000	266.331739	325.753403
NaN	NaN	135.180000	433.310000	119.050000	116.200000	266.331739	325.753403
NaN	NaN	135.250000	433.220000	115.450000	117.050000	266.331739	325.753403
NaN	NaN	135.190000	433.210000	114.510000	117.040000	266.331739	325.753403
NaN	NaN	135.190000	433.240000	113.650000	117.050000	267.064156	327.380779
NaN	NaN	135.180000	433.230000	118.060000	119.810000	267.064156	327.380779
NaN	NaN	135.170000	433.230000	118.010000	119.920000	267.064156	328.194467
