# Supplementary material for: Female moths incorporate plant acoustic emissions into their oviposition decision-making process
Source: eLife. 2026 Jan 5;13:RP104700. doi: 10.7554/eLife.104700 (PMC12768406; doi:10.7554/eLife.104700)
Supplement: Source data 1. [file elife-104700-data1.zip › Codes_and_tables_V2/Location_fig_3/220314_07_xypts.csv]

pt1_cam1_X	pt1_cam1_Y	pt2_cam1_X	pt2_cam1_Y	pt3_cam1_X	pt3_cam1_Y	pt4_cam1_X	pt4_cam1_Y
216.692614	502.402740	138.118633	436.752854	402.666439	402.673795	269.753195	324.799481
216.990000	501.960000	138.010000	436.990000	403.000000	403.000000	269.990000	325.000000
216.990000	501.960000	138.010000	436.990000	403.000000	403.000000	269.990000	325.000000
216.980000	501.960000	137.990000	437.000000	402.990000	403.000000	270.000000	325.010000
217.010000	501.960000	138.000000	437.010000	402.990000	402.990000	270.000000	325.000000
216.990000	501.950000	137.980000	436.990000	403.000000	402.990000	270.010000	325.010000
216.990000	501.970000	137.980000	436.990000	403.010000	402.990000	270.000000	325.000000
216.970000	501.970000	137.960000	437.020000	403.010000	402.990000	270.010000	325.010000
216.960000	501.960000	137.960000	437.060000	403.010000	402.990000	270.020000	325.010000
216.980000	501.970000	137.970000	437.030000	403.010000	402.980000	270.010000	325.000000
213.655011	501.562511	137.720000	437.090000	403.010000	402.990000	270.000000	325.010000
214.050000	502.010000	137.760000	437.130000	403.020000	402.980000	270.010000	324.990000
214.070000	501.990000	137.820000	437.120000	403.020000	402.980000	270.000000	324.990000
214.050000	502.000000	137.870000	437.020000	403.010000	402.980000	270.000000	325.010000
214.090000	501.990000	137.900000	437.000000	403.050000	402.980000	269.980000	325.000000
214.080000	501.990000	137.880000	437.160000	403.040000	402.990000	269.990000	325.040000
214.060000	501.980000	137.880000	437.120000	403.030000	403.000000	270.000000	325.010000
214.110000	502.010000	137.900000	437.120000	403.040000	402.990000	270.010000	325.000000
214.020000	502.020000	137.900000	437.080000	403.050000	402.980000	270.010000	325.010000
214.150000	501.990000	137.910000	437.150000	403.020000	402.990000	270.000000	325.000000
214.080000	502.010000	137.910000	437.150000	403.010000	402.980000	270.000000	324.990000
214.180000	502.010000	137.930000	437.150000	403.020000	402.990000	270.010000	324.990000
214.180000	502.010000	137.950000	437.190000	403.030000	402.990000	269.990000	325.020000
214.180000	502.030000	137.940000	437.140000	403.020000	403.000000	270.000000	325.030000
214.200000	502.010000	137.930000	437.210000	403.000000	402.990000	270.000000	325.020000
214.170000	502.010000	137.950000	437.130000	402.990000	403.000000	270.010000	325.000000
214.080000	501.980000	137.950000	437.200000	403.030000	402.990000	270.020000	325.010000
214.180000	501.990000	137.940000	437.260000	403.020000	402.990000	270.000000	325.020000
214.180000	502.000000	137.950000	437.180000	403.020000	403.000000	270.010000	325.010000
214.190000	502.000000	137.960000	437.220000	403.020000	403.000000	270.020000	325.010000
214.050000	502.000000	137.960000	437.160000	403.030000	403.000000	270.010000	325.020000
214.210000	502.010000	137.970000	437.170000	403.030000	403.000000	270.010000	325.030000
214.250000	502.020000	137.970000	437.170000	403.040000	403.000000	270.000000	325.030000
214.120000	502.000000	137.970000	437.120000	403.040000	403.010000	270.000000	325.030000
214.150000	502.000000	137.960000	437.090000	403.040000	403.000000	270.020000	325.010000
214.110000	502.020000	137.950000	437.140000	403.020000	403.000000	270.010000	325.010000
214.160000	502.010000	137.970000	437.230000	403.020000	403.000000	270.020000	325.040000
214.090000	502.020000	137.980000	437.120000	403.020000	403.000000	270.010000	325.020000
214.040000	502.030000	137.970000	437.160000	403.020000	403.000000	270.010000	325.010000
214.030000	502.040000	137.980000	437.170000	403.030000	403.000000	270.010000	325.020000
214.100000	502.010000	137.960000	437.150000	403.020000	403.010000	270.000000	325.010000
214.110000	502.010000	137.970000	437.170000	403.020000	403.010000	270.010000	325.020000
214.130000	502.020000	137.980000	437.230000	403.030000	403.010000	270.010000	325.020000
214.110000	502.020000	137.980000	437.300000	403.010000	403.000000	270.000000	325.040000
214.110000	502.020000	137.990000	437.300000	403.020000	403.010000	270.000000	325.040000
214.140000	502.010000	137.980000	437.270000	403.010000	403.000000	270.020000	325.000000
214.160000	502.010000	137.970000	437.280000	403.010000	403.010000	270.010000	325.000000
214.150000	502.000000	137.980000	437.290000	403.010000	403.000000	270.020000	325.000000
214.110000	501.990000	137.990000	437.260000	403.020000	403.000000	270.020000	324.990000
214.160000	502.020000	138.000000	437.190000	403.000000	402.990000	269.980000	325.030000
214.150000	502.030000	138.010000	437.220000	403.020000	403.000000	270.010000	325.010000
214.130000	502.040000	138.000000	437.250000	403.020000	402.990000	270.010000	325.030000
214.210000	502.030000	138.010000	437.240000	403.010000	403.000000	270.010000	325.000000
214.140000	502.020000	138.010000	437.260000	403.000000	403.000000	270.020000	325.010000
214.090000	502.020000	138.000000	437.290000	403.000000	403.000000	270.000000	325.020000
214.180000	502.030000	137.990000	437.300000	403.000000	403.000000	270.010000	325.030000
214.120000	502.030000	137.990000	437.300000	403.020000	403.000000	270.010000	325.000000
214.120000	502.020000	138.010000	437.210000	402.990000	403.000000	270.010000	325.010000
214.090000	502.030000	137.970000	437.480000	402.980000	403.000000	270.010000	325.010000
214.240000	502.020000	138.010000	437.430000	402.980000	403.000000	270.010000	325.010000
214.190000	502.000000	138.050000	437.350000	402.970000	403.000000	270.010000	325.010000
214.190000	502.030000	138.010000	437.390000	402.990000	403.000000	270.000000	325.020000
214.380000	502.030000	137.990000	437.450000	402.990000	403.000000	269.990000	325.030000
214.690000	501.990000	138.010000	437.450000	403.000000	403.000000	270.000000	325.030000
214.790000	502.010000	138.010000	437.370000	403.000000	402.990000	270.020000	325.020000
214.720000	502.010000	138.000000	437.300000	403.000000	402.990000	270.020000	325.010000
216.990000	501.970000	138.000000	437.440000	402.990000	402.990000	270.020000	325.030000
217.120000	501.960000	138.000000	437.360000	402.990000	402.990000	269.990000	324.990000
217.010000	501.970000	137.990000	437.360000	402.990000	402.990000	270.010000	325.030000
216.850000	501.970000	137.990000	437.310000	402.990000	402.990000	270.010000	325.000000
216.970000	501.960000	138.020000	437.390000	402.990000	402.980000	270.000000	324.980000
216.890000	501.960000	138.020000	437.510000	402.990000	402.990000	269.990000	325.010000
216.850000	501.980000	138.010000	437.820000	403.000000	403.000000	270.010000	325.030000
216.790000	501.940000	138.080000	437.520000	402.990000	402.990000	270.010000	324.980000
217.060000	501.950000	138.060000	437.630000	402.990000	402.990000	270.020000	325.000000
216.910000	501.960000	137.990000	437.860000	403.000000	402.990000	270.010000	325.020000
216.960000	501.980000	137.990000	437.920000	402.990000	402.990000	270.010000	325.000000
217.020000	501.980000	137.990000	437.790000	402.990000	402.990000	270.010000	324.990000
216.930000	501.970000	138.010000	437.770000	402.990000	402.990000	270.000000	324.950000
216.890000	501.970000	137.990000	437.930000	403.000000	402.990000	270.000000	324.940000
217.050000	501.960000	138.000000	437.980000	402.990000	402.990000	254.317753	337.726214
217.040000	501.970000	138.030000	437.990000	402.990000	402.990000	239.749788	334.613817
217.080000	501.970000	138.010000	438.230000	403.000000	402.990000	232.465806	325.276626
217.090000	501.970000	138.010000	437.680000	402.990000	402.990000	229.103968	320.919271
217.070000	501.980000	138.020000	438.210000	402.990000	402.990000	232.465806	320.296791
216.980000	501.990000	138.020000	438.040000	402.980000	402.990000	232.465806	319.674312
217.020000	501.970000	138.020000	438.070000	402.990000	402.990000	232.465806	319.674312
216.930000	501.970000	138.030000	437.900000	402.990000	402.990000	238.629175	319.674312
216.920000	501.980000	138.060000	437.920000	402.980000	402.990000	238.629175	319.674312
216.980000	501.970000	138.080000	437.860000	402.980000	403.000000	238.629175	319.674312
216.870000	501.990000	138.090000	437.920000	402.980000	403.000000	244.792545	309.714642
216.890000	501.970000	138.060000	437.950000	402.980000	403.000000	234.146725	300.999930
216.900000	501.970000	138.050000	438.000000	400.915495	404.512868	237.508563	274.855797
216.810000	501.980000	138.070000	437.790000	400.915495	404.512868	238.629175	277.345714
216.900000	501.990000	138.060000	437.850000	400.915495	404.512868	239.110000	277.010000
216.840000	501.980000	138.050000	437.890000	403.303843	402.522844	244.232239	261.161250
216.950000	501.990000	138.060000	437.840000	404.498017	401.196162	253.757447	260.538771
216.990000	501.960000	138.050000	437.770000	404.498017	401.196162	266.084186	259.293812
217.050000	502.000000	138.030000	437.850000	416.439754	381.295928	284.574296	261.161250
217.020000	501.980000	138.030000	437.700000	424.201883	366.702423	286.815521	263.651168
216.980000	501.970000	138.020000	437.730000	424.201883	366.702423	296.340729	270.498441
216.980000	501.960000	138.080000	437.760000	424.798970	364.712399	331.079723	284.192987
217.000000	501.960000	138.080000	437.790000	423.007709	343.485483	345.647688	285.437946
217.020000	501.980000	138.090000	437.760000	420.619362	338.178754	270.010000	324.970000
216.980000	501.940000	138.040000	437.820000	420.619362	338.178754	319.873596	404.953987
217.000000	501.950000	138.080000	437.770000	420.619362	337.515412	319.046041	412.462917
216.890000	501.940000	138.970000	437.190000	420.022275	336.852071	311.077240	418.364943
216.960000	501.910000	138.970000	436.960000	420.022275	336.852071	299.124038	424.266970
216.900000	501.960000	137.980000	436.400000	422.410622	342.158800	275.217634	425.742477
216.820000	501.970000	139.310000	437.310000	422.020000	342.010000	271.675944	418.856779
216.940000	501.950000	139.980000	439.190000	422.010000	342.010000	270.790522	409.511903
217.010000	501.950000	140.030000	439.160000	422.010000	342.000000	271.233233	409.020068
216.900000	501.950000	140.030000	438.640000	422.010000	342.000000	268.134255	406.069054
216.980000	501.960000	139.160000	438.330000	422.010000	342.000000	268.134255	406.069054
216.970000	501.950000	139.170000	438.070000	422.010000	342.000000	266.806121	405.085383
216.700000	501.930000	139.130000	438.240000	422.010000	342.000000	266.363410	404.101712
216.050000	501.890000	139.130000	439.050000	422.010000	342.000000	265.477987	403.118041
215.630000	501.880000	141.180000	439.920000	422.020000	342.000000	265.477987	403.118041
215.880000	501.880000	142.050000	440.590000	422.020000	342.000000	265.477987	403.118041
216.080000	501.890000	139.910000	441.560000	422.020000	342.000000	264.910000	402.940000
216.050000	501.880000	142.150000	440.240000	422.020000	342.000000	264.890000	402.930000
216.110000	501.860000	140.010000	442.150000	422.020000	342.000000	264.870000	402.880000
216.130000	501.850000	139.890000	441.580000	422.020000	342.000000	264.810000	402.710000
216.050000	501.890000	139.890000	441.440000	422.020000	342.000000	264.660000	402.440000
216.060000	501.870000	139.880000	441.230000	422.030000	342.000000	264.710000	402.510000
216.120000	501.880000	140.040000	441.320000	422.020000	342.000000	264.930000	402.660000
216.040000	501.920000	139.990000	441.390000	422.020000	342.000000	264.660000	402.920000
216.060000	501.900000	139.940000	441.200000	422.030000	342.000000	262.080000	400.970000
216.040000	501.890000	140.020000	441.360000	422.030000	342.000000	260.960000	398.930000
216.130000	501.910000	139.990000	441.340000	422.030000	342.000000	259.290000	383.060000
216.220000	501.890000	140.010000	441.280000	422.020000	342.000000	263.130000	381.120000
216.200000	501.890000	140.050000	441.180000	422.030000	342.000000	288.941680	364.754868
216.110000	501.890000	140.130000	441.180000	422.020000	342.000000	287.613547	355.901828
216.410000	501.850000	140.820000	440.200000	422.030000	342.000000	287.613547	351.967143
216.730000	501.940000	140.230000	441.150000	422.020000	342.000000	287.613547	351.967143
216.340000	501.930000	140.870000	440.050000	422.030000	342.000000	287.613547	351.967143
216.090000	501.900000	140.970000	439.930000	422.030000	342.000000	287.613547	351.475307
216.050000	501.910000	140.960000	439.920000	422.020000	342.000000	287.613547	347.048787
215.980000	501.900000	140.920000	440.030000	422.020000	342.000000	287.613547	347.048787
215.970000	501.930000	140.870000	439.890000	422.020000	342.000000	287.613547	347.048787
216.000000	501.910000	140.930000	439.920000	422.030000	342.000000	287.613547	347.048787
216.120000	501.910000	141.000000	439.690000	422.020000	342.000000	287.613547	347.048787
216.040000	501.920000	141.010000	439.310000	422.010000	342.000000	287.613547	347.048787
216.080000	501.900000	141.020000	439.230000	422.010000	342.000000	287.990000	346.930000
216.010000	501.900000	141.020000	439.230000	422.010000	342.000000	287.990000	346.990000
216.220000	501.950000	141.010000	439.260000	422.010000	342.000000	287.980000	346.940000
216.270000	501.920000	141.820000	438.980000	422.010000	342.000000	287.980000	347.000000
216.160000	501.890000	141.790000	438.670000	422.000000	342.000000	287.980000	346.980000
216.120000	501.900000	141.740000	438.460000	422.010000	342.000000	287.980000	346.990000
216.210000	501.910000	141.320000	438.890000	422.010000	342.000000	287.980000	347.010000
216.050000	501.870000	141.040000	438.970000	422.010000	342.000000	287.970000	347.030000
216.060000	501.870000	141.000000	438.960000	422.010000	342.000000	287.980000	347.060000
216.060000	501.910000	141.030000	438.790000	422.010000	342.000000	287.970000	346.970000
216.120000	501.930000	141.020000	438.720000	422.010000	342.000000	287.980000	347.070000
216.080000	501.940000	141.010000	438.630000	422.010000	342.000000	287.980000	346.990000
216.050000	501.910000	141.010000	438.600000	422.010000	342.000000	287.980000	347.100000
216.060000	501.910000	140.990000	438.470000	422.010000	342.000000	287.970000	346.950000
216.300000	501.870000	141.010000	438.240000	422.010000	342.000000	287.960000	347.060000
215.900000	501.970000	141.010000	438.280000	422.010000	342.000000	287.970000	346.970000
216.100000	501.960000	141.020000	438.140000	422.020000	342.000000	287.960000	346.930000
217.130000	501.880000	140.980000	438.030000	422.010000	342.000000	287.960000	346.980000
223.733010	501.680148	140.980000	438.030000	422.010000	342.000000	287.980000	346.700000
223.460348	501.680148	141.280000	438.240000	422.010000	342.000000	288.030000	346.700000
223.460348	501.680148	142.000000	438.130000	422.010000	342.000000	287.980000	346.700000
223.460348	501.680148	142.080000	438.290000	421.990000	342.000000	287.990000	346.890000
224.005673	501.680148	142.050000	438.340000	422.000000	342.000000	287.980000	346.710000
224.550998	501.680148	142.050000	438.420000	421.990000	342.000000	287.990000	346.230000
224.550998	501.680148	142.090000	438.370000	421.990000	342.000000	288.000000	346.150000
224.550998	501.680148	142.110000	438.390000	421.990000	342.000000	288.010000	346.010000
227.822946	503.194737	142.140000	438.740000	421.990000	342.000000	287.990000	346.450000
228.095609	503.194737	141.920000	437.900000	421.990000	342.000000	287.980000	346.670000
228.913596	503.800572	141.990000	438.000000	422.000000	342.000000	287.980000	346.760000
229.060000	503.960000	141.960000	438.190000	422.000000	342.000000	287.980000	346.650000
229.100000	503.950000	142.290000	438.830000	422.000000	342.000000	287.990000	346.630000
229.130000	503.920000	142.710000	438.520000	422.000000	342.000000	287.980000	346.650000
229.280000	503.900000	142.800000	438.390000	421.990000	342.000000	287.980000	346.630000
229.660000	503.840000	142.840000	438.430000	421.990000	342.000000	287.970000	346.800000
229.770000	503.830000	142.860000	438.430000	422.000000	342.000000	287.980000	346.690000
229.890000	503.820000	142.760000	438.500000	422.000000	342.000000	287.990000	346.710000
229.940000	503.840000	142.770000	438.470000	422.000000	342.000000	287.980000	346.610000
230.030000	503.840000	142.780000	438.360000	422.000000	342.000000	287.970000	346.710000
230.100000	503.860000	142.240000	438.900000	422.000000	342.000000	287.980000	346.690000
230.530000	503.730000	141.300000	440.080000	422.000000	342.000000	287.990000	346.690000
230.840000	503.780000	140.910000	439.980000	422.000000	342.000000	288.498969	339.179419
231.250000	503.870000	140.900000	439.860000	422.010000	342.000000	283.629146	331.310050
231.560000	503.900000	140.950000	439.900000	422.000000	342.000000	284.514569	332.785556
231.810000	503.870000	140.940000	439.940000	422.000000	342.000000	284.514569	332.293721
232.290000	503.950000	140.860000	439.920000	422.010000	342.000000	265.920699	324.424352
232.380000	503.950000	140.950000	439.750000	422.000000	342.000000	253.524785	321.965174
232.670000	503.970000	140.960000	439.760000	422.000000	342.000000	250.868518	321.965174
232.920000	503.940000	140.910000	439.830000	422.000000	342.000000	249.983096	321.965174
232.620000	503.810000	140.930000	439.750000	422.000000	342.000000	247.769540	321.965174
232.700000	503.830000	140.920000	439.760000	422.000000	342.000000	247.769540	321.965174
232.800000	503.680000	140.920000	439.700000	421.990000	342.000000	246.884118	321.965174
232.780000	503.660000	140.910000	439.640000	422.000000	342.000000	246.884118	321.965174
232.940000	503.410000	140.940000	439.510000	422.000000	342.000000	246.884118	321.965174
232.950000	503.350000	140.950000	439.350000	422.000000	342.000000	246.884118	321.965174
232.920000	503.200000	140.880000	439.390000	422.010000	342.000000	246.884118	321.965174
232.930000	503.190000	140.810000	439.500000	422.010000	342.000000	245.998695	321.965174
232.960000	503.230000	140.770000	439.520000	422.000000	342.000000	245.800000	322.030000
232.940000	503.200000	140.840000	439.370000	422.000000	342.000000	245.880000	322.030000
232.910000	503.120000	140.970000	439.380000	422.000000	342.000000	245.950000	322.040000
233.000000	503.080000	140.930000	439.600000	422.000000	341.990000	245.840000	322.060000
233.020000	503.030000	140.940000	439.810000	422.000000	342.000000	245.930000	322.090000
232.960000	502.720000	141.000000	439.620000	422.010000	342.000000	245.910000	322.120000
233.010000	503.020000	141.780000	439.110000	422.000000	342.000000	245.830000	322.190000
232.980000	503.010000	141.720000	439.110000	422.000000	341.990000	245.820000	322.200000
232.900000	502.970000	141.850000	439.100000	422.000000	342.000000	245.850000	322.310000
232.930000	502.870000	141.860000	439.010000	422.000000	342.000000	245.890000	322.300000
232.960000	502.900000	141.860000	439.000000	422.000000	342.000000	245.850000	322.220000
232.960000	502.890000	141.750000	439.070000	421.990000	341.990000	245.890000	322.260000
233.030000	502.810000	141.840000	438.990000	422.000000	342.000000	245.920000	322.340000
232.990000	502.860000	141.820000	438.990000	422.000000	341.990000	245.870000	322.320000
232.980000	502.900000	141.800000	438.980000	422.000000	341.990000	245.840000	322.320000
233.110000	502.750000	141.820000	438.980000	422.000000	341.990000	245.870000	322.330000
233.100000	502.810000	141.870000	438.960000	422.000000	341.990000	245.930000	322.340000
233.050000	502.750000	141.380000	439.160000	422.000000	341.990000	245.860000	322.250000
233.010000	502.900000	141.700000	438.950000	422.000000	342.000000	245.820000	322.300000
233.130000	502.770000	141.940000	438.710000	422.000000	342.000000	245.890000	322.390000
233.180000	502.660000	141.900000	438.690000	422.000000	342.000000	245.850000	322.350000
233.040000	502.450000	141.860000	438.710000	422.000000	342.000000	245.900000	322.320000
233.010000	502.160000	141.840000	438.740000	422.000000	342.000000	245.890000	322.320000
232.930000	502.490000	141.890000	438.690000	422.000000	342.000000	245.890000	322.330000
232.930000	502.180000	141.880000	438.660000	422.000000	342.000000	245.870000	322.240000
232.880000	502.060000	141.900000	438.730000	422.000000	342.000000	245.860000	322.160000
232.830000	502.110000	141.860000	438.740000	422.000000	342.000000	240.100000	322.860000
232.790000	502.050000	141.800000	438.670000	422.000000	341.990000	237.160000	323.090000
232.560000	502.100000	141.850000	438.700000	422.000000	341.990000	237.050000	323.090000
232.670000	502.050000	141.920000	438.510000	422.000000	341.990000	236.890000	323.120000
232.700000	502.110000	141.810000	438.580000	422.000000	342.000000	236.710000	323.060000
232.570000	502.110000	141.810000	438.470000	422.000000	342.000000	236.860000	323.110000
232.640000	502.110000	141.000000	438.700000	422.000000	342.000000	236.760000	323.140000
232.210000	502.120000	141.010000	439.010000	422.000000	342.000000	236.760000	323.190000
232.300000	502.140000	141.090000	438.330000	422.000000	342.000000	236.650000	323.200000
232.300000	502.140000	141.170000	438.180000	422.000000	342.000000	236.800000	323.210000
232.270000	502.170000	141.220000	438.080000	422.000000	342.000000	236.720000	323.270000
232.100000	502.150000	141.220000	438.300000	422.000000	341.990000	236.230000	323.260000
232.140000	502.140000	141.230000	438.340000	422.000000	342.000000	236.330000	323.330000
232.130000	502.120000	141.150000	438.420000	422.000000	342.000000	236.610000	323.670000
232.060000	502.110000	141.120000	438.480000	422.000000	342.000000	236.460000	323.440000
231.950000	502.100000	141.090000	438.520000	422.000000	342.000000	236.070000	323.460000
231.880000	502.060000	141.190000	438.250000	421.990000	342.000000	236.460000	323.540000
231.760000	502.030000	141.260000	438.170000	422.000000	342.000000	236.760000	323.810000
231.850000	501.990000	141.420000	438.160000	421.990000	342.000000	236.910000	323.850000
231.760000	501.980000	141.430000	438.220000	422.000000	342.000000	236.850000	323.830000
231.420000	502.010000	141.260000	438.250000	421.990000	342.000000	236.790000	323.800000
231.680000	502.000000	141.270000	438.240000	421.990000	342.000000	236.910000	323.840000
231.750000	502.010000	141.220000	438.070000	421.990000	342.000000	237.300000	323.920000
231.700000	502.060000	141.180000	438.090000	421.990000	342.000000	237.360000	323.910000
231.900000	502.050000	141.290000	437.930000	421.990000	342.000000	236.780000	323.840000
231.890000	502.050000	141.260000	438.020000	421.990000	342.000000	236.170000	323.760000
231.920000	502.070000	141.250000	438.090000	421.990000	342.000000	236.220000	323.780000
231.850000	502.030000	141.270000	437.940000	421.990000	341.990000	236.200000	323.790000
231.960000	502.010000	141.280000	438.080000	421.990000	342.000000	236.580000	323.870000
231.920000	502.020000	141.200000	438.140000	421.990000	342.000000	236.650000	323.870000
231.980000	502.050000	141.160000	438.200000	421.990000	342.000000	236.750000	323.830000
231.990000	502.030000	141.250000	438.030000	421.980000	342.000000	236.600000	323.890000
231.950000	502.030000	141.270000	438.130000	421.990000	342.000000	236.820000	323.930000
231.910000	501.980000	141.280000	437.990000	421.990000	342.000000	236.980000	323.870000
231.870000	502.000000	141.190000	438.110000	421.990000	342.000000	236.620000	323.860000
231.470000	502.050000	141.210000	438.010000	421.990000	342.000000	236.170000	323.350000
231.280000	501.900000	141.200000	438.070000	421.990000	342.000000	236.140000	323.420000
231.200000	501.990000	141.240000	438.160000	421.990000	342.000000	236.110000	323.390000
231.210000	501.990000	141.250000	438.160000	421.990000	342.000000	236.150000	323.360000
231.150000	501.970000	141.260000	438.180000	422.000000	342.000000	236.160000	323.350000
231.120000	501.960000	141.190000	438.210000	421.990000	342.000000	236.320000	323.280000
229.900000	503.840000	141.210000	438.250000	421.990000	342.000000	236.440000	323.280000
229.470000	504.000000	141.240000	438.280000	421.990000	342.000000	236.380000	323.360000
229.480000	504.000000	141.160000	438.350000	421.990000	342.000000	236.520000	323.430000
231.150000	501.950000	141.240000	438.240000	421.990000	342.000000	236.590000	323.510000
231.100000	501.940000	141.210000	438.240000	421.990000	342.000000	236.220000	323.000000
231.090000	501.950000	141.320000	438.350000	421.990000	342.000000	235.990000	323.030000
231.280000	501.880000	141.240000	438.310000	421.990000	342.000000	235.940000	323.010000
229.450000	503.860000	141.180000	438.350000	421.990000	342.000000	236.140000	323.040000
229.010000	503.940000	141.140000	438.370000	421.990000	342.000000	236.170000	322.950000
229.490000	503.900000	141.190000	438.310000	422.000000	342.000000	236.270000	322.980000
229.440000	503.920000	141.230000	438.190000	422.000000	342.000000	236.260000	323.010000
229.040000	503.940000	141.190000	438.270000	421.990000	342.000000	236.220000	322.990000
229.000000	503.970000	141.130000	438.210000	421.990000	342.000000	236.090000	323.060000
228.900000	503.930000	141.160000	438.350000	421.990000	342.000000	236.110000	323.080000
229.020000	503.920000	141.180000	438.250000	422.000000	342.000000	235.990000	323.050000
229.100000	503.960000	141.210000	438.300000	421.990000	342.000000	236.040000	323.070000
228.970000	503.950000	141.280000	438.340000	421.990000	342.000000	236.060000	323.050000
228.980000	503.940000	141.190000	438.340000	421.990000	342.000000	236.040000	323.030000
228.980000	503.950000	141.360000	438.170000	422.000000	342.000000	236.140000	323.020000
228.960000	503.940000	141.330000	438.220000	422.000000	342.000000	236.010000	322.970000
231.830000	501.990000	141.200000	438.370000	422.000000	342.000000	236.050000	322.840000
231.800000	502.010000	141.190000	438.470000	422.000000	342.000000	236.000000	322.820000
231.640000	502.020000	141.220000	438.510000	422.000000	342.000000	236.300000	322.830000
231.770000	501.950000	141.160000	438.450000	422.000000	342.000000	236.210000	322.630000
231.790000	501.980000	141.170000	438.470000	422.010000	342.000000	235.340000	322.140000
231.760000	501.970000	141.170000	438.480000	422.010000	342.000000	235.260000	322.070000
