# Supplementary material for: Female moths incorporate plant acoustic emissions into their oviposition decision-making process
Source: eLife. 2026 Jan 5;13:RP104700. doi: 10.7554/eLife.104700 (PMC12768406; doi:10.7554/eLife.104700)
Supplement: Source data 1. [file elife-104700-data1.zip › Codes_and_tables_V2/Location_fig_3/220314_08_xypts.csv]

pt1_cam1_X	pt1_cam1_Y	pt2_cam1_X	pt2_cam1_Y	pt3_cam1_X	pt3_cam1_Y	pt4_cam1_X	pt4_cam1_Y
212.690307	354.130778	229.840948	499.538524	428.798798	333.826849	139.736565	438.179154
212.970000	353.760000	230.030000	499.990000	429.010000	334.000000	139.990000	438.040000
212.970000	353.760000	230.030000	499.990000	429.010000	334.000000	139.990000	438.040000
211.190000	355.670000	230.000000	500.000000	429.010000	334.000000	140.000000	438.070000
210.420000	358.140000	230.040000	499.990000	429.010000	334.000000	140.000000	438.060000
208.890000	369.040000	230.020000	499.990000	429.010000	334.000000	140.000000	438.070000
211.360000	387.580000	230.040000	500.000000	428.990000	334.000000	139.990000	438.040000
211.660000	392.930000	230.080000	499.980000	428.990000	334.000000	140.000000	438.060000
219.860000	401.140000	230.070000	499.990000	428.990000	334.000000	139.990000	438.090000
213.880000	413.660000	230.040000	500.000000	428.990000	334.000000	140.000000	438.110000
210.890000	422.530000	230.040000	499.990000	428.990000	334.000000	140.000000	438.130000
209.800000	426.030000	230.020000	499.990000	428.990000	333.990000	140.020000	438.140000
206.140000	444.000000	230.040000	500.000000	428.980000	334.000000	140.020000	438.150000
210.850000	447.190000	230.100000	500.010000	428.980000	333.990000	140.020000	438.190000
206.220000	461.130000	230.090000	500.020000	428.980000	333.990000	140.040000	438.090000
205.330000	464.340000	230.070000	500.000000	428.980000	333.990000	140.040000	438.110000
202.270000	468.790000	230.070000	500.000000	428.980000	333.990000	140.040000	438.110000
197.610000	482.930000	230.100000	500.010000	428.980000	333.990000	140.020000	438.160000
199.560000	493.500000	230.080000	500.000000	428.980000	333.990000	140.040000	438.190000
200.960000	493.160000	230.090000	500.000000	428.980000	333.990000	140.030000	438.180000
195.760000	494.800000	230.080000	500.000000	428.970000	333.990000	140.080000	438.130000
196.030000	495.390000	230.100000	500.000000	428.970000	333.990000	140.060000	438.210000
196.160000	494.740000	230.070000	500.020000	428.970000	333.980000	140.110000	438.220000
194.900000	491.970000	230.070000	500.010000	428.970000	333.980000	140.090000	438.240000
194.480000	491.870000	230.050000	500.000000	428.970000	333.980000	140.120000	438.260000
194.730000	491.990000	230.050000	500.000000	428.970000	333.990000	140.080000	438.190000
197.630000	494.160000	230.020000	500.000000	428.970000	333.990000	140.090000	438.240000
198.000000	494.330000	230.050000	499.980000	428.970000	333.980000	140.130000	438.300000
197.860000	494.140000	230.040000	499.990000	428.970000	333.980000	140.120000	438.320000
197.080000	494.050000	230.050000	499.990000	428.970000	333.980000	140.140000	438.240000
197.040000	494.140000	230.050000	500.010000	428.980000	333.980000	140.170000	438.280000
196.660000	493.840000	230.060000	500.000000	428.980000	333.980000	140.160000	438.260000
196.250000	493.900000	230.050000	499.990000	428.980000	333.980000	140.150000	438.260000
196.370000	493.970000	230.050000	500.010000	428.980000	333.980000	140.190000	438.290000
196.690000	494.000000	230.060000	500.000000	428.970000	333.980000	140.240000	438.120000
196.810000	493.830000	230.060000	500.000000	428.970000	333.980000	140.210000	438.190000
196.770000	493.700000	230.070000	499.990000	428.980000	333.980000	140.160000	438.120000
196.950000	494.030000	230.060000	499.980000	428.970000	333.970000	140.160000	438.150000
196.590000	493.810000	230.030000	499.990000	428.970000	333.970000	140.190000	438.160000
196.190000	494.010000	230.030000	499.990000	428.970000	333.970000	140.250000	438.180000
196.340000	494.000000	230.030000	499.960000	428.970000	333.970000	140.350000	438.190000
196.160000	493.930000	230.000000	499.950000	428.960000	333.970000	140.540000	438.040000
196.400000	493.870000	229.970000	499.950000	428.970000	333.960000	140.580000	438.070000
196.410000	493.980000	229.970000	499.980000	428.980000	333.970000	140.510000	438.110000
196.370000	494.030000	229.990000	499.980000	428.990000	333.970000	140.570000	438.110000
196.450000	494.070000	229.970000	499.980000	428.980000	333.980000	140.570000	438.160000
196.870000	493.630000	229.990000	499.940000	428.980000	333.970000	140.570000	438.170000
196.780000	493.490000	229.980000	499.960000	428.980000	333.970000	140.620000	438.170000
196.710000	493.740000	229.980000	499.960000	428.980000	333.980000	140.710000	438.220000
196.650000	494.050000	229.990000	499.970000	428.980000	333.970000	140.710000	438.090000
196.330000	494.090000	229.970000	499.970000	428.980000	333.970000	140.770000	438.180000
196.460000	494.050000	229.970000	499.970000	428.980000	333.970000	140.800000	438.170000
196.440000	494.020000	229.940000	499.960000	428.980000	333.970000	140.770000	438.170000
196.450000	494.020000	229.930000	499.970000	428.980000	333.970000	140.820000	438.100000
196.440000	494.070000	229.910000	499.970000	428.980000	333.970000	140.780000	438.200000
196.290000	494.060000	229.910000	499.970000	428.980000	333.960000	140.780000	438.090000
196.410000	494.080000	229.890000	499.960000	428.980000	333.970000	140.840000	438.120000
196.270000	493.940000	229.900000	499.970000	428.980000	333.960000	140.820000	438.120000
196.640000	493.910000	229.890000	499.960000	428.980000	333.960000	140.810000	438.240000
196.760000	494.040000	229.880000	499.950000	428.980000	333.960000	140.880000	438.210000
196.630000	494.090000	229.850000	499.970000	428.980000	333.960000	140.870000	438.200000
196.850000	493.980000	229.770000	499.970000	428.970000	333.960000	140.780000	438.250000
196.760000	493.960000	229.770000	499.970000	428.970000	333.950000	140.800000	438.290000
196.840000	493.930000	229.730000	499.990000	428.960000	333.950000	140.800000	438.230000
196.820000	493.880000	229.700000	499.990000	428.970000	333.950000	140.820000	438.380000
196.810000	493.930000	229.720000	499.990000	428.970000	333.950000	140.860000	438.300000
196.840000	494.170000	229.620000	499.980000	428.970000	333.950000	140.840000	438.270000
196.950000	494.040000	229.550000	499.990000	428.980000	333.940000	140.840000	438.320000
197.000000	494.070000	229.440000	500.020000	428.980000	333.940000	140.860000	438.360000
196.950000	494.070000	229.400000	500.040000	428.980000	333.930000	140.870000	438.320000
196.840000	494.060000	229.370000	500.060000	428.980000	333.930000	140.920000	438.360000
196.830000	494.240000	229.260000	500.060000	428.970000	333.930000	140.950000	438.410000
196.910000	494.080000	229.250000	500.040000	428.970000	333.930000	140.920000	438.500000
197.100000	493.900000	229.130000	500.010000	428.970000	333.940000	140.970000	438.600000
197.060000	493.930000	229.150000	499.980000	428.970000	333.940000	140.920000	438.700000
197.050000	493.910000	229.050000	499.950000	428.970000	333.940000	140.960000	438.670000
197.100000	493.860000	229.080000	499.970000	428.960000	333.930000	140.950000	438.610000
197.000000	493.940000	229.040000	499.950000	428.960000	333.940000	140.940000	438.700000
197.150000	493.970000	229.080000	499.940000	428.960000	333.940000	140.950000	438.700000
197.140000	493.920000	230.790000	500.020000	428.960000	333.950000	140.960000	438.720000
197.180000	494.030000	231.360000	500.060000	428.960000	333.940000	140.970000	438.630000
197.280000	494.000000	231.770000	500.030000	428.960000	333.950000	140.970000	438.690000
195.010000	493.910000	232.030000	500.050000	428.960000	333.940000	141.010000	438.650000
195.650000	493.950000	232.140000	500.030000	428.950000	333.950000	140.980000	438.620000
195.660000	493.780000	232.180000	500.040000	428.950000	333.960000	141.000000	438.770000
195.690000	493.870000	232.380000	500.070000	428.950000	333.960000	141.020000	438.720000
195.730000	493.810000	232.410000	500.040000	428.960000	333.960000	141.020000	438.750000
195.870000	493.770000	232.540000	500.040000	428.960000	333.960000	141.010000	438.810000
195.820000	493.930000	232.590000	500.030000	428.950000	333.970000	141.020000	438.860000
195.690000	493.830000	232.490000	500.000000	428.950000	333.960000	141.640000	438.870000
195.670000	494.040000	232.350000	500.010000	428.950000	333.960000	141.320000	440.900000
195.820000	493.910000	232.320000	499.960000	428.940000	333.960000	141.230000	440.950000
195.860000	493.870000	232.190000	499.960000	428.950000	333.960000	141.240000	440.510000
195.900000	494.130000	232.170000	499.930000	428.950000	333.960000	141.270000	440.260000
195.880000	493.460000	232.050000	499.920000	428.960000	333.950000	141.270000	440.210000
195.820000	493.260000	232.060000	499.940000	428.970000	333.940000	141.350000	440.090000
195.760000	493.330000	232.050000	499.920000	428.960000	333.940000	141.270000	440.070000
194.310000	493.960000	232.050000	499.890000	428.960000	333.930000	141.100000	440.180000
193.150000	495.760000	231.980000	499.870000	428.960000	333.930000	141.180000	440.100000
193.340000	495.840000	231.950000	499.850000	428.970000	333.940000	141.260000	440.110000
193.150000	495.830000	231.910000	499.800000	428.970000	333.940000	141.130000	440.050000
194.160000	493.990000	231.750000	499.810000	428.970000	333.950000	141.260000	440.020000
194.240000	493.890000	231.670000	499.780000	428.960000	333.930000	141.330000	440.010000
194.210000	493.830000	231.630000	499.770000	428.960000	333.940000	141.070000	439.820000
194.250000	494.090000	231.260000	499.770000	428.950000	333.930000	141.670000	440.000000
195.270000	493.490000	231.080000	499.780000	428.960000	333.930000	141.660000	439.830000
195.740000	493.530000	231.030000	499.670000	428.960000	333.930000	141.370000	440.070000
194.060000	494.250000	231.030000	499.720000	428.950000	333.930000	141.360000	440.030000
194.490000	495.110000	230.990000	499.630000	428.960000	333.940000	141.280000	440.030000
191.310000	496.030000	231.000000	499.630000	428.960000	333.940000	141.270000	440.010000
191.000000	496.030000	231.050000	499.650000	428.950000	333.940000	141.280000	440.020000
190.580000	495.910000	231.110000	499.500000	428.970000	333.930000	141.320000	439.970000
194.170000	495.150000	231.120000	499.440000	428.960000	333.930000	141.200000	440.020000
191.870000	495.930000	231.090000	499.540000	428.960000	333.930000	141.580000	439.900000
190.800000	495.820000	231.050000	499.580000	428.960000	333.930000	141.600000	439.930000
181.320000	495.670000	230.340000	499.940000	428.960000	333.960000	141.690000	439.900000
179.420000	496.000000	230.000000	499.960000	428.950000	333.960000	141.730000	439.880000
177.160000	495.670000	230.020000	500.000000	428.950000	333.980000	141.760000	439.930000
172.182233	496.517172	230.060000	500.050000	428.970000	333.990000	141.730000	439.960000
171.730000	497.020000	230.160000	500.030000	428.970000	333.990000	141.780000	439.970000
171.630000	497.040000	230.550000	500.060000	428.980000	333.990000	141.670000	440.040000
171.640000	497.030000	230.360000	500.050000	428.970000	333.990000	141.840000	440.090000
171.930000	497.060000	230.250000	500.010000	428.970000	333.990000	141.790000	440.110000
172.030000	497.020000	230.310000	499.970000	428.970000	333.990000	141.680000	440.150000
171.860000	496.990000	230.350000	499.970000	428.970000	333.980000	141.720000	440.160000
171.870000	496.990000	230.350000	499.970000	428.970000	333.990000	141.660000	440.160000
172.040000	497.000000	230.300000	500.010000	428.960000	333.980000	141.700000	440.130000
171.860000	497.010000	230.410000	500.040000	429.000000	334.000000	141.780000	440.140000
171.920000	496.980000	230.520000	500.040000	429.000000	334.000000	141.780000	440.180000
171.780000	496.980000	230.530000	500.040000	429.000000	334.000000	141.700000	440.190000
171.960000	496.980000	230.610000	500.040000	429.000000	334.000000	141.720000	440.190000
171.980000	496.980000	230.530000	500.050000	428.990000	334.000000	141.750000	440.290000
171.960000	496.980000	230.430000	500.080000	429.000000	334.000000	141.800000	440.390000
172.030000	496.990000	230.260000	500.050000	428.990000	334.000000	141.510000	440.550000
171.910000	497.010000	230.260000	500.050000	429.000000	334.000000	141.590000	440.510000
171.960000	497.010000	230.240000	500.040000	428.990000	334.000000	141.600000	440.650000
171.960000	496.990000	230.300000	500.030000	428.990000	334.000000	141.710000	440.680000
172.090000	497.010000	230.430000	500.010000	428.990000	334.000000	141.730000	440.630000
171.940000	497.020000	230.450000	500.010000	428.990000	334.010000	141.680000	440.680000
172.040000	497.010000	230.510000	500.010000	428.990000	334.000000	141.750000	440.780000
171.980000	497.000000	230.420000	500.020000	428.990000	334.000000	141.720000	440.730000
172.030000	496.980000	230.290000	500.070000	429.000000	334.000000	141.740000	440.750000
172.030000	497.000000	230.200000	500.070000	428.990000	334.000000	141.640000	440.740000
171.920000	496.980000	230.190000	500.030000	428.980000	334.000000	141.670000	440.790000
171.900000	497.000000	230.160000	500.050000	428.980000	334.000000	141.790000	440.770000
171.990000	496.990000	230.130000	500.040000	428.980000	333.990000	141.580000	440.670000
171.790000	497.030000	230.120000	500.060000	428.990000	333.990000	141.710000	440.640000
171.920000	497.020000	230.200000	500.020000	428.990000	333.990000	141.830000	440.660000
171.850000	497.020000	230.580000	499.880000	428.990000	333.990000	141.820000	440.670000
171.880000	497.000000	230.880000	499.900000	428.990000	333.990000	141.760000	440.690000
171.780000	496.990000	230.190000	499.890000	428.990000	333.990000	141.880000	440.590000
171.810000	497.000000	230.290000	499.850000	428.990000	333.990000	141.810000	440.650000
164.597404	497.823221	230.260000	499.840000	428.990000	334.000000	141.790000	440.740000
163.121700	499.790564	230.060000	499.820000	428.990000	333.990000	141.830000	440.750000
162.531418	500.118454	230.010000	499.780000	428.990000	333.990000	141.860000	440.740000
162.531418	500.118454	229.950000	499.760000	428.990000	333.990000	141.820000	440.820000
162.531418	500.118454	229.930000	499.750000	428.990000	333.980000	141.840000	440.740000
162.531418	500.118454	229.870000	499.710000	428.990000	333.990000	141.300000	440.780000
162.236278	500.118454	229.810000	499.730000	428.990000	333.990000	141.620000	440.780000
159.284870	501.102125	229.800000	499.680000	428.990000	333.990000	141.590000	440.850000
157.218884	502.413687	229.710000	499.720000	428.990000	334.000000	141.680000	440.850000
156.923743	502.413687	229.670000	499.680000	428.990000	333.990000	141.860000	440.810000
156.923743	502.413687	229.540000	499.750000	428.990000	333.990000	141.750000	440.850000
156.923743	502.741577	229.340000	499.790000	428.990000	333.990000	141.780000	440.810000
156.333462	503.069467	229.460000	499.770000	428.990000	334.000000	141.620000	440.820000
155.743180	503.069467	229.400000	499.770000	428.990000	334.000000	141.490000	440.750000
155.152899	503.397358	229.240000	499.860000	428.990000	333.990000	141.700000	440.800000
154.857758	503.397358	229.190000	499.860000	428.980000	333.990000	141.670000	440.820000
154.562617	503.725248	228.970000	499.810000	428.980000	333.990000	141.720000	440.840000
154.267476	503.725248	229.040000	499.870000	428.990000	333.990000	141.400000	440.770000
153.972335	504.053138	229.060000	499.910000	428.980000	333.990000	141.430000	440.730000
153.972335	504.053138	228.420000	499.850000	428.980000	333.990000	141.370000	440.660000
154.562617	502.741577	228.010000	499.910000	428.980000	333.990000	141.320000	440.640000
154.562617	502.741577	227.930000	499.840000	428.990000	334.000000	141.640000	440.720000
154.857758	502.413687	228.000000	499.860000	428.990000	333.990000	141.510000	440.720000
155.152899	502.085796	228.600000	499.880000	428.980000	333.990000	141.350000	440.760000
155.152899	502.085796	228.810000	499.860000	429.010000	333.980000	141.410000	440.760000
155.152899	502.085796	228.930000	499.920000	429.010000	334.000000	141.360000	440.770000
155.152899	502.085796	229.160000	499.960000	429.010000	334.000000	141.380000	440.750000
155.152899	502.085796	229.230000	499.960000	429.010000	333.990000	141.430000	440.760000
155.152899	502.085796	229.270000	499.960000	429.010000	333.990000	141.560000	440.700000
155.152899	502.085796	229.610000	499.950000	429.010000	333.990000	141.260000	440.680000
155.152899	502.085796	229.850000	499.950000	429.010000	333.990000	141.400000	440.620000
151.906350	502.741577	229.790000	499.950000	429.010000	333.990000	141.320000	440.650000
148.069520	503.069467	227.970000	499.580000	429.010000	333.990000	141.510000	440.500000
141.281281	499.790564	228.000000	499.360000	429.010000	333.980000	141.740000	440.320000
138.034733	493.560647	228.270000	499.330000	429.010000	333.980000	141.620000	440.340000
136.559029	491.593304	228.290000	499.420000	429.010000	333.980000	141.770000	440.420000
135.378465	491.593304	228.180000	499.370000	429.010000	333.980000	141.610000	440.360000
132.722198	492.576975	227.740000	499.310000	429.010000	333.980000	141.510000	440.410000
127.999946	496.511660	227.680000	499.310000	429.000000	333.990000	141.280000	440.430000
122.982552	497.823221	227.850000	499.330000	429.010000	333.980000	141.210000	440.510000
119.440863	496.183769	227.970000	499.610000	429.010000	333.980000	141.350000	440.730000
118.260299	491.593304	229.300000	499.880000	429.000000	333.990000	141.860000	440.280000
115.013751	484.379716	229.990000	499.780000	429.010000	333.980000	141.480000	440.470000
110.586639	476.838238	231.530000	500.050000	429.000000	333.980000	141.610000	440.680000
107.930372	470.936211	230.760000	499.870000	429.000000	333.980000	141.520000	440.680000
107.044949	463.394732	231.480000	499.660000	429.000000	333.990000	141.640000	440.420000
109.701217	413.227505	231.960000	499.680000	429.000000	333.980000	141.870000	440.110000
114.880234	401.704583	232.000000	499.720000	429.000000	333.980000	142.010000	441.770000
113.406195	393.516569	232.620000	499.680000	429.000000	333.980000	142.000000	441.920000
113.406195	389.695496	232.700000	499.660000	429.000000	333.980000	141.960000	441.830000
114.388888	381.507482	232.860000	499.730000	429.000000	333.980000	141.940000	441.810000
114.388888	376.594674	233.000000	499.780000	429.000000	333.990000	141.950000	441.720000
116.845620	368.952528	233.120000	499.840000	429.000000	333.980000	141.930000	441.640000
126.181204	354.759971	233.890000	499.810000	429.000000	333.980000	141.960000	441.970000
126.672550	352.030633	233.830000	499.220000	429.000000	333.980000	141.950000	441.880000
128.146590	346.026089	233.800000	499.060000	429.000000	333.990000	141.730000	441.630000
132.568709	338.929811	233.840000	498.990000	429.000000	333.990000	141.800000	441.350000
134.042748	336.746340	234.120000	499.080000	429.010000	333.990000	141.800000	441.420000
135.516788	334.017002	234.220000	498.850000	429.000000	333.990000	141.870000	441.260000
135.516788	334.017002	233.900000	499.670000	429.000000	333.990000	142.190000	442.640000
136.499481	332.379400	233.910000	499.830000	429.000000	333.970000	142.180000	442.770000
136.990827	331.833532	234.420000	498.970000	429.000000	333.970000	142.780000	442.090000
134.534095	332.925267	234.470000	498.900000	429.000000	333.970000	142.930000	441.820000
135.010000	333.010000	234.470000	499.130000	429.000000	333.970000	142.920000	441.580000
135.000000	332.970000	234.890000	499.120000	429.010000	333.970000	141.400000	441.140000
135.020000	332.960000	234.940000	499.010000	429.000000	333.970000	143.030000	441.990000
135.010000	332.960000	234.780000	499.690000	429.000000	333.970000	141.330000	441.240000
135.010000	332.930000	234.750000	499.910000	429.000000	333.970000	141.330000	441.150000
135.000000	332.940000	234.930000	500.010000	429.000000	333.980000	141.250000	441.160000
135.010000	332.930000	234.940000	500.080000	429.000000	333.970000	141.210000	441.240000
135.030000	332.940000	235.010000	500.360000	429.010000	333.970000	141.310000	441.230000
134.990000	332.930000	235.210000	500.430000	429.000000	333.980000	141.360000	441.340000
135.010000	332.930000	235.290000	500.640000	428.990000	333.980000	141.370000	441.210000
135.000000	332.920000	235.190000	500.610000	429.000000	333.980000	141.390000	441.220000
135.000000	332.930000	235.370000	500.630000	428.990000	333.980000	141.570000	441.300000
135.010000	332.920000	235.760000	500.620000	429.000000	333.980000	141.860000	441.330000
135.990000	308.170000	235.920000	500.680000	429.000000	333.990000	141.890000	441.290000
138.907592	292.981482	236.570000	500.740000	429.000000	333.980000	143.620000	441.200000
138.422859	289.750360	237.080000	500.700000	429.000000	333.980000	141.250000	441.170000
137.940000	290.060000	237.420000	500.850000	428.990000	333.980000	141.160000	441.210000
139.170000	297.660000	237.320000	500.900000	429.000000	333.980000	143.660000	441.640000
140.220000	300.800000	237.060000	500.880000	429.000000	333.980000	143.820000	441.560000
141.030000	303.140000	236.390000	500.750000	429.000000	333.980000	143.930000	441.840000
143.130000	308.050000	236.170000	500.660000	429.000000	333.980000	143.930000	441.890000
144.110000	306.740000	236.350000	500.670000	429.000000	333.980000	143.880000	441.840000
144.230000	316.950000	236.420000	500.710000	428.990000	333.980000	143.890000	441.870000
145.640000	320.780000	236.910000	500.620000	429.000000	333.980000	143.820000	441.750000
145.950000	318.300000	237.480000	500.800000	429.000000	333.980000	143.800000	441.560000
141.800000	311.920000	237.130000	499.100000	428.990000	333.980000	143.840000	441.310000
140.890000	303.780000	238.000000	499.030000	429.000000	333.980000	143.920000	441.600000
143.010000	291.570000	238.470000	498.940000	429.000000	333.990000	143.890000	441.800000
143.270190	284.742220	238.650000	498.790000	429.000000	333.970000	143.910000	441.920000
140.846524	265.355485	238.690000	498.720000	429.000000	333.970000	143.900000	441.970000
139.392325	254.585077	238.970000	498.470000	429.000000	333.970000	143.860000	441.490000
139.392325	248.661352	238.880000	498.440000	429.000000	333.970000	143.850000	441.440000
139.392325	248.661352	238.960000	498.360000	429.010000	333.970000	143.920000	441.770000
139.877058	248.122832	238.930000	498.200000	429.000000	333.970000	143.960000	441.920000
139.990000	247.960000	238.840000	498.230000	429.000000	333.970000	143.950000	442.060000
140.000000	248.030000	238.840000	498.160000	429.000000	333.970000	143.900000	442.180000
140.000000	248.000000	238.860000	498.160000	429.000000	333.970000	143.880000	442.420000
139.990000	248.000000	238.900000	498.140000	429.000000	333.970000	143.930000	442.270000
139.990000	248.020000	238.840000	498.210000	429.010000	333.980000	143.920000	442.130000
140.000000	248.050000	238.840000	498.040000	429.000000	333.980000	143.850000	442.710000
143.754923	252.969516	238.930000	498.010000	429.010000	333.980000	142.930000	442.080000
143.754923	252.969516	238.940000	498.020000	429.000000	333.970000	142.800000	442.320000
145.209123	260.508801	238.930000	498.070000	429.000000	333.970000	143.740000	442.310000
145.209123	264.816965	239.000000	498.040000	429.000000	333.970000	144.410000	442.530000
143.270190	266.432526	239.020000	498.080000	429.000000	333.980000	144.220000	442.810000
138.907592	267.509567	239.090000	498.010000	429.000000	333.980000	144.180000	442.860000
137.453392	268.048087	239.170000	497.870000	429.000000	333.980000	144.090000	442.880000
136.968659	268.048087	239.390000	497.620000	429.000000	333.980000	142.180000	442.850000
135.999193	268.048087	239.250000	497.780000	429.000000	333.980000	142.070000	442.820000
133.090794	271.279210	239.380000	497.510000	429.000000	333.970000	142.100000	442.840000
130.667128	270.202169	239.170000	497.300000	429.000000	333.980000	142.030000	442.760000
130.667128	270.202169	239.290000	497.290000	429.000000	333.980000	142.080000	442.860000
129.697661	279.895536	239.540000	497.290000	429.000000	333.980000	143.970000	442.840000
128.243462	286.357781	239.490000	497.280000	429.000000	333.970000	144.040000	442.780000
124.365597	294.435587	239.720000	497.290000	429.000000	333.970000	144.010000	442.810000
122.911397	296.589669	239.630000	497.300000	429.010000	333.980000	144.040000	442.590000
114.670933	290.127424	239.500000	497.270000	429.010000	333.970000	144.020000	442.730000
112.732000	283.665179	239.860000	497.360000	429.010000	333.980000	144.050000	442.780000
112.732000	277.741455	239.990000	497.320000	429.010000	333.980000	142.030000	442.630000
112.732000	277.741455	240.040000	497.280000	429.000000	333.980000	141.930000	442.680000
112.732000	277.202934	240.020000	497.280000	429.000000	333.980000	142.120000	442.800000
112.732000	277.202934	240.110000	497.220000	429.000000	333.980000	142.080000	442.660000
112.732000	277.202934	240.090000	497.150000	429.000000	333.980000	143.950000	442.920000
112.980000	277.010000	240.170000	497.190000	429.010000	333.980000	144.000000	442.900000
112.930000	277.000000	240.320000	497.280000	429.010000	333.990000	142.040000	442.830000
112.920000	277.050000	240.480000	497.220000	429.010000	333.980000	144.040000	442.870000
112.910000	277.070000	240.570000	497.200000	429.010000	333.990000	144.050000	442.710000
112.880000	277.050000	240.720000	497.280000	429.010000	333.990000	144.190000	442.790000
112.850000	277.050000	240.680000	497.330000	429.010000	333.990000	142.040000	442.740000
112.790000	277.010000	240.680000	497.360000	429.020000	333.990000	141.940000	442.570000
112.770000	276.990000	240.920000	497.380000	429.010000	333.990000	142.000000	442.560000
112.240000	277.110000	241.090000	497.330000	429.010000	333.990000	144.130000	442.790000
112.170000	277.180000	241.070000	497.510000	429.000000	333.980000	144.110000	442.630000
112.150000	277.180000	241.120000	497.480000	429.010000	333.980000	144.030000	442.950000
112.850000	277.020000	241.230000	497.470000	429.010000	333.990000	144.100000	442.860000
112.910000	277.180000	241.360000	497.350000	429.010000	333.990000	144.050000	442.830000
112.900000	276.900000	241.390000	497.230000	429.010000	333.990000	144.100000	442.860000
