# Supplementary material for: Female moths incorporate plant acoustic emissions into their oviposition decision-making process
Source: eLife. 2026 Jan 5;13:RP104700. doi: 10.7554/eLife.104700 (PMC12768406; doi:10.7554/eLife.104700)
Supplement: Source data 1. [file elife-104700-data1.zip › Codes_and_tables_V2/Location_fig_3/220314_09_xypts.csv]

pt1_cam1_X	pt1_cam1_Y	pt2_cam1_X	pt2_cam1_Y	pt3_cam1_X	pt3_cam1_Y	pt4_cam1_X	pt4_cam1_Y
245.086069	497.899552	141.425425	443.780522	422.845634	332.275197	111.608092	262.991941
245.060000	498.000000	141.060000	444.060000	423.000000	332.000000	112.010000	262.950000
245.060000	498.000000	141.060000	444.060000	423.000000	332.000000	112.010000	262.950000
245.140000	498.000000	140.970000	444.030000	423.000000	331.990000	112.010000	262.900000
245.140000	497.990000	141.020000	444.110000	423.000000	331.990000	111.970000	262.720000
245.110000	497.990000	141.070000	444.070000	422.990000	331.990000	111.970000	262.750000
245.120000	498.000000	141.070000	444.070000	422.990000	331.990000	111.960000	262.760000
245.130000	498.010000	141.040000	444.050000	423.020000	332.000000	111.950000	262.810000
245.140000	498.010000	141.080000	444.130000	423.010000	331.990000	112.880000	263.040000
245.190000	498.010000	141.100000	444.120000	423.010000	331.990000	112.440000	263.070000
245.200000	498.010000	141.100000	444.150000	423.010000	331.990000	113.020000	259.580000
245.200000	498.010000	141.100000	444.140000	423.000000	331.990000	112.830000	259.470000
245.210000	498.000000	141.090000	444.090000	423.000000	331.990000	112.830000	259.370000
245.230000	498.010000	141.080000	444.140000	423.000000	331.980000	113.060000	259.700000
245.240000	498.010000	141.070000	444.140000	423.000000	331.980000	113.020000	259.750000
245.240000	498.000000	141.080000	444.150000	422.990000	331.990000	112.990000	259.790000
245.310000	498.010000	141.090000	444.130000	423.000000	331.990000	113.160000	259.810000
245.310000	498.020000	141.120000	444.130000	422.990000	331.990000	113.180000	259.770000
245.330000	498.010000	141.100000	444.150000	422.990000	331.980000	113.150000	259.830000
245.390000	498.000000	141.090000	444.150000	423.000000	331.980000	113.130000	259.780000
245.380000	498.000000	141.090000	444.140000	422.990000	331.970000	113.070000	259.760000
245.340000	498.000000	141.110000	444.150000	422.990000	331.980000	112.850000	259.720000
245.260000	498.070000	141.130000	444.120000	422.990000	331.980000	112.750000	259.660000
245.440000	498.020000	141.140000	444.160000	422.990000	331.980000	112.390000	259.660000
245.600000	498.010000	141.120000	444.180000	422.990000	331.990000	112.280000	259.720000
245.980000	498.120000	141.070000	444.250000	422.990000	331.990000	112.080000	259.760000
245.980000	498.040000	141.070000	444.210000	422.990000	332.000000	112.010000	259.450000
246.020000	498.020000	141.120000	444.100000	422.990000	332.000000	111.870000	259.390000
246.020000	498.010000	141.060000	444.200000	422.990000	332.000000	111.830000	259.450000
246.030000	498.000000	141.050000	444.140000	422.990000	332.000000	111.810000	259.550000
246.030000	497.980000	141.080000	444.190000	422.990000	332.000000	112.050000	259.570000
246.060000	497.980000	141.080000	444.300000	422.990000	332.010000	111.960000	259.530000
246.060000	497.990000	141.100000	444.250000	422.990000	331.990000	113.100000	256.570000
246.050000	497.980000	141.050000	444.220000	422.990000	331.990000	111.600000	255.780000
246.070000	497.990000	141.060000	444.120000	422.990000	331.990000	110.600000	256.880000
246.050000	497.990000	141.110000	444.210000	423.010000	332.010000	111.160000	254.410000
246.110000	497.980000	141.140000	444.220000	423.000000	332.010000	111.210000	253.610000
246.170000	497.990000	141.170000	444.160000	422.990000	332.010000	111.300000	253.910000
246.140000	497.990000	141.100000	444.130000	423.000000	332.010000	111.460000	254.040000
246.130000	497.990000	141.140000	444.150000	423.000000	332.000000	111.510000	253.920000
246.120000	497.990000	141.130000	444.240000	422.990000	332.010000	111.610000	253.470000
246.200000	497.990000	141.180000	444.350000	422.990000	332.010000	111.640000	253.330000
246.210000	497.990000	141.120000	444.400000	422.990000	332.010000	111.670000	253.350000
246.270000	497.970000	141.140000	444.210000	422.990000	332.010000	111.630000	253.040000
246.280000	497.980000	141.130000	444.230000	422.990000	332.010000	111.610000	253.300000
246.370000	497.980000	141.080000	444.340000	422.990000	332.010000	111.610000	253.530000
246.280000	497.980000	141.080000	444.360000	423.000000	332.010000	111.650000	253.630000
246.350000	497.970000	141.080000	444.350000	423.000000	332.020000	111.620000	253.690000
246.440000	497.950000	141.090000	444.340000	423.000000	332.010000	111.680000	253.510000
246.420000	497.950000	141.090000	444.330000	423.000000	332.010000	111.340000	253.910000
246.360000	497.950000	141.130000	444.300000	423.000000	332.010000	111.160000	254.190000
246.400000	497.970000	141.110000	444.320000	423.000000	332.010000	111.150000	254.190000
246.320000	497.960000	141.090000	444.770000	422.990000	332.010000	111.160000	254.160000
246.410000	497.930000	141.080000	444.950000	423.000000	332.000000	111.160000	254.230000
246.590000	497.910000	141.120000	444.900000	422.990000	332.010000	111.160000	254.190000
246.810000	497.900000	141.100000	445.040000	422.990000	332.010000	111.640000	253.810000
246.790000	497.870000	141.160000	445.000000	422.990000	332.010000	111.790000	253.740000
246.730000	497.890000	141.140000	445.010000	423.000000	332.010000	111.800000	253.520000
246.800000	497.890000	140.960000	444.690000	423.000000	332.000000	111.930000	253.400000
246.800000	497.870000	140.940000	444.540000	422.990000	332.010000	111.950000	253.380000
246.780000	497.880000	140.960000	444.650000	422.990000	332.010000	111.960000	253.330000
246.860000	497.870000	140.950000	444.660000	422.990000	332.010000	111.960000	253.370000
246.880000	497.870000	140.930000	444.550000	422.990000	332.000000	111.900000	253.200000
246.840000	497.870000	140.890000	444.410000	422.990000	332.010000	111.910000	253.290000
246.850000	497.890000	140.920000	444.400000	422.990000	332.000000	111.850000	253.430000
246.840000	497.900000	140.970000	444.490000	422.990000	332.000000	111.800000	253.790000
246.830000	497.920000	141.010000	444.800000	422.990000	332.000000	111.730000	253.980000
246.850000	497.920000	140.990000	444.740000	422.990000	332.000000	111.680000	254.080000
246.870000	497.910000	140.980000	444.800000	423.000000	332.010000	111.360000	254.170000
246.840000	497.930000	141.030000	444.730000	423.010000	332.020000	111.220000	254.190000
246.790000	497.940000	141.000000	444.750000	423.010000	332.010000	111.060000	254.210000
246.870000	497.930000	141.010000	444.700000	423.010000	332.010000	110.980000	254.290000
246.900000	497.930000	141.010000	444.770000	423.010000	332.010000	111.060000	254.540000
246.960000	497.950000	141.040000	444.820000	423.010000	332.010000	111.080000	254.090000
246.910000	497.940000	141.060000	444.740000	423.010000	332.010000	111.030000	253.970000
246.890000	497.940000	141.030000	445.000000	423.000000	332.010000	111.040000	254.030000
246.900000	497.950000	141.020000	444.860000	423.010000	332.010000	111.040000	254.030000
246.890000	497.940000	141.020000	444.830000	423.000000	332.000000	111.030000	254.060000
246.940000	497.950000	141.030000	444.850000	423.010000	332.000000	111.030000	254.080000
246.920000	497.960000	140.990000	444.830000	423.010000	332.010000	110.990000	254.060000
246.880000	497.950000	140.990000	444.850000	423.010000	332.010000	111.010000	254.140000
246.910000	497.970000	141.030000	444.810000	423.010000	332.000000	110.920000	254.680000
246.910000	497.960000	141.040000	444.820000	423.000000	332.000000	110.790000	254.840000
246.880000	497.930000	141.020000	444.890000	423.000000	332.000000	110.800000	254.780000
246.900000	497.950000	141.060000	444.860000	423.000000	332.010000	110.870000	254.410000
246.950000	497.930000	141.020000	444.850000	423.000000	332.000000	110.830000	254.550000
246.900000	497.940000	141.010000	444.840000	423.000000	332.000000	110.730000	254.760000
246.900000	497.940000	141.050000	444.900000	423.000000	332.000000	110.740000	254.640000
246.890000	497.940000	141.030000	444.930000	423.000000	332.000000	110.770000	254.700000
246.900000	497.950000	141.030000	444.820000	423.000000	332.000000	110.730000	254.820000
246.900000	497.950000	141.020000	444.790000	423.000000	332.000000	110.950000	254.600000
246.970000	497.910000	141.040000	444.830000	423.000000	332.000000	110.880000	254.260000
246.950000	497.870000	141.010000	444.810000	423.000000	332.000000	110.850000	254.410000
246.940000	497.900000	140.990000	444.840000	423.000000	332.000000	110.840000	254.230000
246.960000	497.910000	140.950000	444.890000	423.010000	332.010000	110.850000	254.280000
246.930000	497.930000	141.000000	444.870000	423.010000	332.010000	110.820000	254.390000
246.950000	497.950000	141.000000	444.830000	423.010000	332.010000	110.750000	254.330000
247.020000	497.970000	141.020000	444.810000	423.010000	332.010000	110.620000	254.590000
247.030000	497.960000	141.020000	444.910000	423.010000	332.010000	110.460000	254.930000
247.020000	497.960000	141.030000	444.810000	423.010000	332.010000	110.360000	254.900000
247.020000	497.960000	140.990000	444.810000	423.010000	332.010000	110.330000	254.990000
247.050000	497.960000	141.000000	444.780000	423.000000	332.010000	110.390000	254.900000
247.050000	497.970000	140.980000	444.900000	423.000000	332.000000	110.360000	254.840000
247.080000	497.960000	140.990000	444.870000	423.000000	332.010000	110.110000	254.780000
247.080000	497.960000	141.040000	444.860000	423.000000	332.010000	110.160000	254.640000
247.080000	497.970000	140.980000	444.840000	423.000000	332.000000	110.160000	254.500000
247.040000	497.970000	140.950000	444.870000	423.000000	332.000000	110.180000	254.250000
247.030000	497.970000	140.950000	444.840000	422.990000	332.010000	110.200000	254.350000
247.050000	497.980000	141.000000	444.800000	423.000000	332.010000	110.190000	254.540000
247.080000	497.960000	141.050000	444.870000	423.000000	332.010000	110.340000	254.850000
247.050000	497.950000	141.010000	444.810000	423.000000	332.010000	111.790000	254.040000
247.100000	497.940000	141.040000	444.810000	423.000000	332.010000	111.840000	253.570000
247.090000	497.910000	140.990000	444.830000	423.000000	332.010000	111.700000	253.460000
247.050000	497.970000	141.010000	444.830000	423.000000	332.010000	111.700000	253.470000
247.140000	497.950000	140.960000	444.890000	423.000000	332.010000	111.500000	253.680000
247.170000	497.950000	140.980000	444.850000	422.990000	332.010000	111.210000	254.020000
247.190000	497.960000	140.990000	444.780000	423.000000	332.010000	111.230000	254.000000
247.210000	497.940000	140.990000	444.860000	423.000000	332.010000	111.230000	254.050000
247.210000	497.940000	141.010000	445.050000	423.000000	332.010000	111.150000	254.540000
247.210000	497.950000	140.910000	444.860000	423.000000	332.010000	111.020000	254.430000
247.210000	497.950000	140.940000	444.800000	423.000000	332.010000	111.010000	254.260000
247.250000	497.950000	140.960000	444.960000	423.000000	332.010000	110.970000	254.040000
247.220000	497.950000	140.910000	444.790000	423.000000	332.010000	111.010000	254.040000
247.220000	497.960000	140.880000	444.640000	423.000000	332.010000	111.000000	254.030000
247.240000	497.970000	140.850000	444.290000	423.010000	332.010000	110.940000	253.830000
247.250000	497.970000	141.360000	445.120000	423.000000	332.010000	110.940000	254.020000
247.200000	497.980000	141.210000	445.910000	423.000000	332.010000	110.850000	253.980000
247.230000	497.970000	141.200000	446.150000	423.000000	332.010000	110.840000	254.040000
247.270000	497.970000	141.190000	446.140000	423.000000	332.010000	110.780000	254.190000
247.280000	497.960000	141.110000	446.110000	423.000000	332.010000	110.730000	254.320000
247.310000	497.970000	141.180000	446.040000	423.000000	332.020000	110.450000	254.970000
247.270000	497.970000	141.170000	446.100000	423.000000	332.020000	110.560000	255.220000
247.270000	497.950000	141.160000	446.120000	423.000000	332.010000	110.540000	254.750000
247.580000	497.920000	141.270000	446.220000	422.990000	332.010000	110.710000	253.990000
247.800000	497.930000	141.140000	446.190000	422.990000	332.010000	110.780000	253.600000
247.800000	497.950000	141.250000	446.190000	422.990000	332.010000	110.650000	254.170000
247.820000	497.960000	141.350000	446.210000	422.990000	332.010000	110.550000	254.710000
247.710000	497.930000	141.220000	446.190000	422.990000	332.020000	110.730000	254.320000
247.730000	497.940000	141.290000	446.250000	423.010000	332.010000	110.790000	253.860000
247.840000	497.950000	141.200000	446.180000	423.000000	332.010000	110.750000	253.900000
247.800000	497.950000	141.280000	446.170000	423.000000	332.010000	111.870000	253.130000
247.880000	497.950000	141.150000	446.140000	423.000000	332.010000	111.960000	253.040000
247.930000	497.950000	141.220000	446.210000	423.000000	332.020000	113.090000	252.790000
247.940000	497.950000	141.170000	446.160000	423.010000	332.020000	112.130000	253.330000
247.940000	497.950000	141.490000	446.520000	423.000000	332.010000	112.030000	253.680000
247.930000	497.950000	141.630000	446.730000	423.000000	332.010000	111.990000	253.490000
247.900000	497.960000	141.470000	446.590000	423.010000	332.010000	112.000000	253.450000
247.890000	497.960000	141.280000	446.250000	423.010000	332.010000	111.980000	253.600000
247.910000	497.970000	141.220000	446.090000	423.010000	332.010000	111.930000	253.580000
247.900000	497.980000	141.340000	446.250000	423.000000	332.010000	111.880000	253.640000
247.900000	497.960000	141.450000	446.370000	423.000000	332.010000	111.810000	253.690000
247.930000	497.950000	141.320000	446.220000	423.000000	332.000000	111.840000	253.600000
247.930000	497.970000	141.210000	446.260000	423.000000	332.000000	111.740000	253.320000
247.970000	497.970000	141.230000	446.100000	423.000000	332.010000	111.510000	253.610000
247.950000	497.970000	141.280000	446.210000	423.000000	332.000000	111.400000	253.690000
247.980000	497.980000	141.270000	446.140000	423.000000	332.010000	111.360000	253.720000
247.930000	497.980000	141.130000	446.150000	423.010000	332.000000	111.130000	253.720000
247.950000	497.980000	141.500000	446.210000	423.010000	332.000000	111.100000	253.730000
247.970000	497.960000	141.460000	446.310000	423.010000	332.000000	110.990000	253.670000
247.930000	497.880000	141.480000	446.550000	423.010000	332.000000	110.960000	253.770000
247.920000	497.970000	141.620000	446.790000	423.000000	332.010000	110.900000	253.830000
247.950000	497.930000	141.570000	446.780000	423.010000	332.000000	110.870000	253.650000
247.970000	497.940000	141.600000	446.740000	423.000000	332.000000	110.870000	253.620000
247.970000	497.950000	141.600000	446.740000	423.010000	332.000000	110.770000	253.720000
247.880000	497.800000	141.540000	446.740000	423.010000	332.000000	110.790000	253.650000
247.920000	497.890000	141.450000	446.740000	423.010000	332.000000	110.680000	253.940000
247.900000	497.910000	141.550000	446.810000	423.010000	332.000000	110.740000	253.770000
247.850000	497.910000	141.520000	446.740000	423.010000	332.000000	110.760000	253.830000
247.880000	497.880000	141.570000	446.770000	423.010000	332.010000	110.730000	253.770000
247.800000	497.870000	141.430000	446.560000	423.010000	332.000000	110.770000	253.400000
247.710000	497.920000	141.340000	446.290000	423.010000	332.010000	110.670000	253.300000
247.780000	497.890000	141.270000	446.400000	423.010000	332.010000	110.630000	253.670000
247.770000	497.890000	141.330000	446.270000	423.010000	332.010000	110.570000	253.680000
247.880000	497.900000	141.300000	446.220000	423.010000	332.000000	110.540000	253.730000
247.890000	497.880000	141.320000	446.210000	423.010000	332.000000	110.570000	253.670000
247.950000	497.890000	141.290000	446.250000	423.010000	332.000000	110.460000	253.770000
247.910000	497.900000	141.440000	446.390000	423.010000	332.000000	110.460000	253.900000
247.900000	497.910000	141.560000	446.610000	423.010000	331.990000	110.400000	253.740000
247.910000	497.920000	141.530000	446.660000	423.010000	332.000000	110.650000	253.710000
247.950000	497.940000	141.470000	446.550000	423.010000	332.000000	110.590000	253.710000
248.000000	497.930000	141.380000	446.270000	423.010000	332.010000	110.460000	253.850000
247.970000	497.950000	141.370000	446.200000	423.010000	332.010000	110.640000	253.490000
247.990000	497.960000	141.380000	446.290000	423.010000	332.010000	110.640000	253.360000
247.970000	497.910000	141.380000	446.090000	423.010000	332.010000	110.660000	253.500000
247.950000	497.890000	141.360000	446.090000	423.010000	332.010000	111.080000	253.550000
247.950000	497.860000	141.320000	445.990000	423.010000	332.010000	111.280000	253.570000
247.930000	497.880000	141.340000	445.990000	423.010000	332.010000	111.290000	253.600000
247.960000	497.900000	141.490000	446.110000	423.010000	332.000000	111.670000	253.520000
247.910000	497.880000	141.540000	446.170000	423.010000	332.010000	111.440000	253.490000
247.930000	497.890000	141.580000	446.170000	423.010000	332.000000	111.610000	253.450000
247.990000	497.890000	141.620000	445.820000	423.010000	332.000000	111.780000	253.330000
248.010000	497.890000	141.240000	445.590000	423.000000	332.000000	111.730000	253.360000
248.010000	497.920000	141.140000	445.560000	423.000000	332.000000	111.750000	253.590000
247.980000	497.940000	141.150000	445.460000	423.020000	332.000000	111.820000	253.180000
248.020000	497.930000	141.160000	445.400000	423.020000	332.000000	111.970000	253.180000
248.060000	497.950000	141.190000	445.430000	423.010000	332.000000	111.920000	253.180000
248.000000	497.960000	141.200000	445.410000	423.010000	332.000000	111.860000	253.200000
248.020000	497.960000	141.200000	445.360000	423.010000	332.010000	111.950000	253.220000
248.020000	497.950000	141.190000	445.290000	423.010000	332.010000	111.960000	253.220000
248.060000	497.960000	141.210000	445.280000	423.010000	332.000000	111.960000	253.180000
248.060000	497.980000	141.210000	445.370000	423.010000	332.000000	111.980000	253.170000
248.040000	497.950000	141.180000	445.310000	423.010000	332.000000	111.980000	253.100000
248.050000	497.950000	141.190000	445.350000	423.010000	332.000000	112.010000	253.050000
248.070000	497.970000	141.170000	445.280000	423.010000	332.000000	111.980000	253.080000
248.040000	497.960000	141.180000	445.310000	423.010000	332.000000	111.970000	253.150000
248.120000	498.000000	141.660000	445.340000	423.010000	332.000000	112.000000	253.150000
248.060000	497.980000	141.290000	445.180000	423.010000	332.000000	111.930000	253.110000
248.030000	497.990000	141.230000	445.280000	423.020000	332.000000	111.870000	253.150000
248.030000	497.980000	141.210000	445.220000	423.010000	332.000000	111.880000	253.010000
248.050000	497.990000	141.180000	445.220000	423.010000	332.000000	111.800000	253.140000
248.090000	497.970000	141.200000	445.250000	423.010000	332.000000	111.810000	253.140000
248.060000	497.970000	141.210000	445.250000	423.010000	332.000000	111.770000	253.140000
248.090000	497.980000	141.170000	445.140000	423.010000	332.000000	111.760000	253.170000
248.060000	498.000000	141.190000	445.200000	423.010000	332.000000	111.770000	253.110000
248.070000	497.990000	141.210000	445.230000	423.010000	332.000000	111.750000	253.130000
248.050000	497.990000	141.200000	445.210000	423.010000	332.000000	111.730000	253.070000
248.060000	498.000000	141.170000	445.290000	423.010000	332.000000	111.390000	253.400000
248.110000	497.980000	141.190000	445.300000	423.010000	332.000000	111.240000	253.530000
248.170000	497.970000	141.200000	445.240000	423.010000	332.000000	111.210000	253.460000
248.120000	497.970000	141.170000	445.240000	423.010000	332.000000	111.280000	253.420000
248.150000	497.980000	141.200000	445.260000	423.010000	332.000000	111.160000	253.300000
248.160000	497.990000	141.160000	445.300000	423.010000	332.000000	111.160000	253.190000
248.210000	497.950000	141.170000	445.240000	423.010000	332.000000	111.090000	253.080000
248.200000	498.000000	141.180000	445.320000	423.010000	332.000000	111.070000	252.980000
248.180000	497.980000	141.200000	445.140000	423.010000	332.000000	111.100000	253.030000
248.240000	497.970000	141.170000	445.880000	423.020000	332.000000	111.080000	253.040000
248.140000	497.980000	141.110000	445.950000	423.010000	332.000000	111.060000	253.070000
248.190000	498.000000	141.110000	445.850000	423.010000	332.000000	111.050000	253.080000
248.210000	498.010000	141.120000	445.860000	423.010000	332.010000	110.980000	253.120000
248.230000	498.020000	141.620000	446.780000	423.000000	332.010000	110.980000	253.180000
248.200000	498.000000	141.680000	446.900000	423.010000	332.000000	111.200000	252.700000
248.250000	498.020000	141.620000	446.810000	423.000000	332.010000	110.920000	252.640000
248.190000	497.970000	141.700000	446.880000	423.010000	332.000000	110.850000	252.570000
248.260000	498.020000	141.520000	446.760000	423.010000	332.000000	110.940000	252.420000
248.320000	498.030000	141.660000	446.830000	423.010000	332.010000	110.930000	252.250000
248.400000	498.020000	141.720000	446.840000	423.010000	332.010000	110.890000	252.250000
248.400000	498.010000	141.680000	446.940000	423.010000	332.010000	110.870000	252.300000
248.450000	498.010000	141.840000	446.960000	423.010000	332.000000	110.880000	252.360000
248.570000	498.020000	141.070000	445.970000	423.010000	332.000000	110.950000	252.320000
247.980000	497.940000	140.990000	445.450000	423.010000	332.000000	110.940000	252.320000
247.370000	497.910000	141.040000	445.450000	423.010000	332.000000	110.920000	252.280000
248.050000	497.810000	141.140000	445.600000	423.000000	332.010000	110.910000	252.300000
248.160000	497.930000	141.320000	446.020000	423.010000	332.000000	110.910000	252.360000
248.290000	497.930000	141.450000	446.140000	423.010000	332.010000	110.920000	252.300000
248.760000	497.980000	141.630000	446.170000	423.010000	332.010000	110.930000	252.280000
248.960000	498.030000	141.650000	446.210000	423.010000	332.010000	110.890000	252.340000
248.970000	498.060000	141.670000	446.260000	423.010000	332.000000	111.830000	252.340000
249.040000	498.070000	141.700000	446.280000	423.010000	332.000000	111.830000	252.160000
249.040000	498.090000	141.580000	446.200000	423.010000	332.000000	111.830000	252.330000
249.080000	498.090000	141.370000	446.140000	423.010000	332.010000	111.980000	252.260000
249.040000	498.090000	141.390000	446.110000	423.010000	332.010000	111.980000	252.190000
249.100000	498.080000	141.390000	446.110000	423.010000	332.010000	112.010000	252.220000
249.170000	498.110000	141.150000	445.950000	423.010000	332.010000	112.020000	252.220000
249.050000	498.090000	141.680000	447.330000	423.010000	332.000000	112.100000	252.190000
249.160000	498.050000	141.760000	447.700000	423.010000	332.010000	112.110000	252.220000
249.200000	498.090000	141.930000	447.940000	423.000000	332.010000	112.100000	252.160000
249.210000	498.170000	142.000000	447.880000	423.010000	332.010000	112.120000	252.180000
249.190000	498.190000	142.020000	447.850000	423.010000	332.010000	112.060000	252.040000
249.200000	498.170000	142.020000	447.880000	423.010000	332.010000	112.020000	252.120000
249.210000	498.080000	142.040000	447.880000	423.010000	332.010000	111.990000	252.170000
249.200000	498.150000	142.060000	447.790000	423.010000	332.010000	111.930000	252.280000
249.300000	498.080000	142.010000	447.710000	423.010000	332.010000	111.910000	252.370000
249.360000	498.080000	142.040000	447.650000	423.010000	332.000000	111.900000	252.310000
249.390000	498.060000	142.040000	447.550000	423.010000	332.010000	111.800000	252.480000
249.460000	498.040000	142.120000	447.870000	423.010000	332.010000	111.700000	252.780000
249.620000	498.000000	142.110000	447.900000	423.010000	332.010000	111.650000	252.620000
249.660000	497.990000	142.230000	447.880000	423.010000	332.000000	111.710000	252.630000
249.610000	498.010000	142.230000	447.850000	423.010000	332.000000	111.500000	252.790000
249.680000	498.010000	142.170000	447.630000	423.020000	332.000000	111.510000	252.810000
249.690000	498.000000	142.160000	448.150000	423.010000	332.000000	111.630000	252.500000
249.680000	498.070000	142.290000	448.140000	423.000000	332.000000	111.510000	252.890000
249.650000	498.070000	142.190000	448.110000	423.000000	332.000000	111.290000	252.960000
249.700000	498.030000	142.180000	448.170000	423.000000	332.000000	111.320000	252.770000
249.650000	498.050000	142.400000	448.250000	423.010000	332.000000	111.260000	252.650000
249.670000	498.040000	142.680000	448.230000	423.010000	332.000000	111.270000	252.670000
249.700000	498.030000	142.700000	448.290000	423.010000	332.000000	111.170000	252.910000
249.740000	498.080000	142.690000	448.270000	423.000000	332.010000	111.180000	252.920000
249.910000	498.090000	142.870000	448.260000	423.010000	332.000000	111.110000	252.700000
250.020000	498.160000	142.760000	448.410000	423.010000	332.000000	111.140000	252.630000
250.140000	498.130000	142.840000	448.510000	423.010000	332.000000	111.080000	252.590000
250.180000	498.120000	142.760000	448.440000	423.010000	332.000000	111.140000	252.540000
250.220000	498.140000	142.920000	448.190000	423.000000	332.010000	111.080000	252.480000
250.220000	498.100000	142.950000	448.180000	423.010000	332.010000	111.100000	252.530000
250.150000	498.130000	142.830000	448.380000	423.010000	332.000000	111.150000	252.390000
250.150000	498.110000	142.900000	448.480000	423.010000	332.010000	111.110000	252.790000
250.130000	498.070000	142.910000	448.480000	423.000000	332.000000	111.170000	252.880000
250.080000	498.080000	142.790000	448.340000	423.010000	332.000000	111.180000	252.910000
250.030000	498.100000	142.790000	448.610000	423.010000	332.000000	113.010000	252.120000
250.080000	498.100000	142.690000	448.380000	423.010000	332.000000	113.930000	252.210000
250.080000	498.120000	142.960000	448.130000	423.010000	332.000000	113.120000	250.100000
250.110000	498.110000	142.910000	448.240000	423.010000	332.000000	113.010000	249.960000
250.160000	498.080000	143.000000	448.270000	423.010000	332.000000	112.970000	249.950000
