# Supplementary material for: Female moths incorporate plant acoustic emissions into their oviposition decision-making process
Source: eLife. 2026 Jan 5;13:RP104700. doi: 10.7554/eLife.104700 (PMC12768406; doi:10.7554/eLife.104700)
Supplement: Source data 1. [file elife-104700-data1.zip › Codes_and_tables_V2/Location_fig_3/220314_10_xypts.csv]

pt1_cam1_X	pt1_cam1_Y	pt2_cam1_X	pt2_cam1_Y	pt3_cam1_X	pt3_cam1_Y	pt4_cam1_X	pt4_cam1_Y
246.106399	498.790136	148.613094	451.481703	426.481185	325.912623	113.364360	249.155993
245.990000	498.990000	149.020000	451.100000	426.000000	326.000000	113.364360	249.155993
245.990000	498.990000	149.020000	451.100000	426.000000	326.000000	113.364360	249.155993
246.000000	498.990000	149.010000	451.060000	426.000000	326.000000	112.846727	249.731063
246.000000	499.000000	148.990000	451.020000	425.990000	325.990000	111.293830	249.731063
246.010000	499.010000	148.990000	451.080000	426.000000	326.000000	110.258564	249.731063
246.000000	499.020000	149.030000	451.110000	425.990000	326.000000	107.152769	250.306134
246.000000	499.010000	149.030000	451.070000	425.990000	326.000000	106.990000	250.000000
245.990000	499.010000	149.020000	451.060000	425.990000	326.000000	106.980000	250.000000
246.020000	499.000000	149.040000	451.100000	425.990000	325.950000	106.980000	249.990000
246.000000	499.000000	149.040000	451.060000	425.980000	325.940000	106.970000	249.990000
246.020000	499.020000	149.070000	451.060000	425.980000	325.940000	106.900000	249.900000
246.000000	499.010000	149.060000	451.050000	425.980000	325.940000	106.950000	249.630000
246.050000	498.990000	149.120000	451.040000	425.980000	325.930000	106.890000	249.760000
246.030000	499.000000	149.050000	451.020000	425.980000	325.930000	106.790000	249.700000
246.030000	499.000000	149.030000	451.030000	425.980000	325.920000	106.740000	249.620000
246.040000	499.010000	149.070000	450.940000	425.980000	325.920000	106.640000	249.500000
246.050000	499.020000	149.050000	450.950000	425.980000	325.900000	106.390000	249.310000
246.050000	499.030000	149.050000	451.040000	425.980000	325.920000	106.350000	249.250000
246.060000	499.020000	149.030000	451.030000	425.980000	325.910000	106.370000	249.350000
246.090000	499.040000	149.050000	450.990000	425.980000	325.900000	106.340000	249.320000
246.100000	499.030000	149.010000	451.150000	425.980000	325.910000	106.310000	249.310000
246.070000	499.020000	149.030000	451.070000	425.980000	325.910000	106.300000	249.350000
246.080000	499.020000	149.060000	450.990000	425.980000	325.900000	106.310000	249.350000
246.090000	499.010000	149.050000	450.980000	425.980000	325.910000	107.750000	247.850000
246.100000	499.020000	149.060000	451.060000	425.980000	325.900000	106.900000	247.230000
246.110000	499.020000	149.120000	450.700000	425.980000	325.900000	107.160000	247.460000
246.150000	499.010000	149.660000	453.100000	425.980000	325.900000	106.890000	247.190000
246.120000	499.010000	150.090000	453.190000	425.980000	325.910000	107.000000	247.250000
246.110000	499.020000	150.120000	453.210000	425.980000	325.900000	107.010000	247.140000
246.100000	499.030000	149.950000	453.040000	425.980000	325.910000	107.000000	247.200000
246.110000	499.010000	149.980000	453.090000	425.980000	325.920000	107.030000	247.260000
246.090000	499.010000	149.940000	453.390000	425.990000	325.910000	107.040000	247.140000
246.110000	499.000000	150.000000	453.540000	425.990000	325.910000	107.020000	247.320000
246.110000	499.010000	150.050000	453.410000	425.990000	325.900000	107.060000	247.180000
246.100000	499.030000	150.070000	453.160000	425.980000	325.900000	107.020000	247.140000
246.110000	499.010000	150.340000	453.570000	425.980000	325.910000	106.980000	247.120000
246.090000	499.030000	150.660000	453.610000	425.990000	325.910000	106.960000	246.620000
246.090000	499.030000	150.560000	453.470000	425.990000	325.910000	106.890000	246.580000
246.110000	499.020000	150.940000	455.000000	425.990000	325.930000	106.910000	246.450000
246.110000	499.030000	151.050000	457.840000	425.990000	325.930000	106.870000	246.670000
246.090000	499.030000	151.060000	457.990000	425.980000	325.930000	106.830000	246.680000
246.060000	499.030000	151.080000	458.020000	425.980000	325.930000	106.760000	246.590000
246.070000	499.020000	151.100000	458.000000	425.990000	325.930000	106.740000	246.420000
246.100000	499.020000	151.080000	457.940000	425.990000	325.940000	106.710000	246.490000
246.110000	499.030000	151.120000	457.890000	425.990000	325.950000	106.540000	246.700000
246.080000	499.040000	151.130000	457.900000	425.990000	325.960000	106.420000	246.820000
246.080000	499.030000	151.100000	457.880000	426.000000	325.960000	106.390000	246.620000
246.080000	499.030000	151.130000	458.160000	426.000000	325.970000	106.730000	246.030000
246.070000	499.040000	151.240000	458.000000	426.000000	325.980000	106.770000	246.120000
246.060000	499.030000	151.190000	457.980000	426.000000	325.990000	106.800000	246.040000
246.120000	499.060000	151.170000	457.910000	425.990000	326.010000	106.720000	245.960000
246.150000	499.070000	151.260000	457.920000	426.010000	326.010000	106.710000	245.880000
246.140000	499.060000	151.260000	457.870000	426.010000	326.010000	106.710000	245.980000
246.180000	499.050000	151.190000	457.920000	426.010000	326.000000	106.770000	245.840000
246.190000	499.060000	151.230000	457.900000	426.000000	326.000000	106.450000	246.050000
246.160000	499.050000	151.180000	457.850000	425.990000	326.000000	106.180000	246.510000
246.160000	499.070000	151.210000	457.840000	426.000000	326.000000	106.210000	246.410000
246.180000	499.070000	151.180000	457.810000	426.000000	325.990000	106.210000	246.460000
246.180000	499.080000	151.150000	457.450000	426.010000	325.990000	106.360000	246.110000
246.190000	499.060000	151.130000	457.480000	426.000000	325.990000	106.140000	246.680000
246.190000	499.060000	151.110000	457.550000	426.000000	325.980000	106.070000	246.860000
246.220000	499.060000	150.970000	457.680000	426.000000	325.990000	106.120000	246.820000
246.250000	499.070000	151.470000	458.100000	426.000000	325.990000	106.110000	246.800000
246.250000	499.070000	151.610000	458.030000	426.000000	326.000000	106.220000	246.880000
246.270000	499.070000	151.620000	458.020000	426.000000	326.000000	106.210000	246.700000
246.320000	499.070000	151.560000	458.020000	426.010000	325.990000	106.270000	246.660000
246.270000	499.080000	151.570000	458.010000	426.000000	325.990000	106.940000	246.170000
246.310000	499.070000	151.610000	458.010000	426.000000	326.000000	106.950000	246.260000
246.320000	499.060000	151.510000	457.990000	426.000000	325.990000	107.060000	246.490000
246.310000	499.070000	151.460000	457.940000	426.010000	325.990000	107.050000	246.780000
246.340000	499.060000	151.550000	457.930000	426.010000	325.990000	107.740000	246.170000
246.360000	499.060000	151.590000	457.940000	426.000000	325.990000	107.300000	246.310000
246.320000	499.090000	151.540000	457.930000	426.010000	325.990000	107.160000	246.690000
246.330000	499.090000	151.450000	457.830000	426.010000	325.990000	107.130000	246.610000
246.350000	499.070000	151.480000	457.860000	426.010000	325.990000	107.090000	246.770000
246.440000	499.050000	151.450000	457.810000	426.010000	325.990000	107.060000	246.740000
246.620000	499.060000	151.630000	457.850000	426.010000	325.990000	107.050000	246.440000
246.620000	499.050000	151.480000	457.850000	426.010000	326.000000	106.980000	246.560000
246.620000	499.060000	151.450000	457.790000	426.010000	325.990000	106.970000	246.590000
246.550000	499.060000	151.440000	457.790000	426.010000	325.990000	106.930000	246.230000
246.450000	499.080000	151.420000	457.790000	426.010000	326.000000	106.940000	245.940000
246.480000	499.100000	151.360000	457.670000	426.010000	325.990000	106.900000	245.870000
246.510000	499.080000	151.360000	457.640000	426.010000	325.990000	106.870000	245.810000
246.560000	499.080000	151.190000	457.820000	426.010000	325.990000	106.840000	245.860000
246.700000	499.070000	151.130000	457.770000	426.010000	325.990000	106.810000	245.470000
246.710000	499.080000	151.200000	457.730000	426.000000	325.990000	106.840000	245.570000
246.740000	499.080000	151.120000	457.750000	426.010000	325.990000	106.810000	245.440000
246.660000	499.080000	150.920000	457.730000	426.010000	325.990000	106.830000	245.400000
246.650000	499.090000	150.960000	457.680000	426.010000	325.990000	106.760000	245.420000
246.650000	499.080000	150.990000	457.730000	426.010000	325.990000	106.790000	245.470000
246.690000	499.100000	151.010000	457.680000	426.010000	325.990000	106.770000	245.610000
246.690000	499.110000	151.030000	457.730000	426.010000	325.990000	106.750000	245.700000
246.710000	499.130000	151.000000	457.760000	426.010000	325.990000	106.290000	246.530000
246.750000	499.140000	151.030000	457.700000	426.010000	325.990000	106.270000	246.700000
246.680000	499.100000	151.010000	457.750000	426.000000	326.000000	106.220000	246.660000
246.700000	499.090000	151.000000	457.750000	426.010000	326.000000	106.200000	246.700000
246.610000	499.080000	151.020000	457.820000	426.010000	325.990000	106.130000	246.690000
246.570000	499.080000	151.040000	457.780000	426.010000	325.990000	106.210000	246.600000
246.410000	499.060000	151.010000	457.760000	426.010000	326.000000	106.210000	246.670000
246.280000	499.040000	150.970000	457.780000	426.010000	325.990000	106.200000	246.700000
246.260000	499.050000	151.020000	457.800000	426.000000	326.000000	106.240000	246.670000
246.260000	499.040000	151.080000	457.800000	426.010000	325.990000	106.240000	246.590000
246.230000	499.040000	151.090000	457.810000	426.010000	325.990000	106.260000	246.550000
246.230000	499.040000	151.050000	457.790000	426.010000	326.000000	106.260000	246.670000
246.210000	499.050000	151.070000	457.750000	426.010000	325.990000	106.240000	246.570000
246.170000	499.060000	151.100000	457.790000	426.000000	325.990000	106.190000	246.630000
246.160000	499.050000	151.060000	457.800000	426.010000	325.990000	106.180000	246.590000
246.130000	499.050000	151.040000	457.770000	426.010000	325.990000	106.170000	246.630000
246.150000	499.030000	151.060000	457.810000	426.010000	326.000000	106.260000	246.210000
246.110000	499.040000	151.030000	457.820000	426.010000	325.990000	106.290000	245.800000
246.130000	499.040000	151.040000	457.800000	426.000000	326.000000	106.320000	245.850000
246.170000	499.040000	151.070000	457.780000	426.000000	326.000000	106.240000	246.060000
246.190000	499.040000	151.040000	457.750000	426.000000	325.990000	106.430000	245.650000
246.190000	499.030000	151.060000	457.800000	426.000000	326.000000	106.640000	245.130000
246.180000	499.030000	151.040000	457.750000	426.010000	325.990000	106.770000	245.280000
246.180000	499.020000	151.040000	457.800000	426.010000	326.000000	106.760000	245.360000
246.220000	499.030000	151.100000	457.800000	426.000000	326.000000	107.290000	245.670000
246.230000	499.040000	151.070000	457.770000	426.010000	325.990000	106.730000	245.700000
246.210000	499.030000	151.050000	457.680000	426.010000	325.990000	106.710000	245.490000
246.230000	499.020000	151.070000	457.690000	426.000000	325.990000	106.680000	245.180000
246.200000	499.020000	151.060000	457.760000	426.000000	325.980000	106.770000	245.160000
246.250000	499.030000	151.050000	457.780000	426.000000	325.990000	106.590000	245.220000
246.240000	499.050000	151.060000	457.680000	426.000000	325.990000	106.680000	245.110000
246.270000	499.030000	151.100000	457.630000	426.000000	326.000000	106.780000	245.030000
246.260000	499.030000	151.110000	457.580000	426.000000	325.990000	106.820000	244.960000
246.230000	499.010000	151.080000	457.630000	426.000000	325.990000	106.750000	245.030000
246.280000	499.020000	151.090000	457.680000	426.000000	325.980000	106.730000	245.040000
246.340000	499.020000	151.100000	457.580000	426.010000	325.990000	106.750000	245.000000
246.340000	499.020000	151.120000	457.480000	426.000000	325.990000	106.300000	245.710000
246.340000	499.040000	151.120000	457.480000	426.000000	325.990000	106.300000	245.720000
246.370000	499.040000	151.140000	457.440000	426.000000	325.990000	106.300000	245.720000
246.440000	499.020000	151.130000	457.300000	426.000000	325.990000	106.240000	245.730000
246.610000	499.040000	151.120000	457.240000	426.000000	326.000000	106.290000	245.770000
246.620000	499.060000	151.090000	457.330000	426.000000	325.990000	106.260000	245.670000
246.650000	499.040000	151.110000	457.370000	426.000000	326.000000	106.840000	245.600000
246.660000	499.040000	151.140000	457.280000	426.010000	325.990000	103.500000	238.810000
246.680000	499.050000	151.160000	457.250000	426.000000	325.990000	102.140000	239.990000
246.010000	499.030000	151.200000	457.310000	426.010000	325.990000	101.880000	240.050000
245.940000	499.030000	151.190000	457.340000	426.010000	325.990000	102.030000	240.570000
246.020000	499.030000	151.200000	457.550000	426.010000	325.990000	102.110000	240.520000
246.010000	499.030000	151.130000	457.610000	426.010000	325.990000	102.080000	240.500000
246.040000	499.050000	151.200000	457.610000	426.010000	325.990000	101.880000	240.380000
246.020000	499.030000	151.290000	457.340000	426.010000	326.000000	101.700000	240.310000
246.150000	499.040000	152.020000	459.120000	426.010000	325.990000	101.740000	239.920000
246.430000	499.080000	152.160000	460.280000	426.010000	325.990000	101.630000	240.040000
246.700000	499.100000	152.450000	461.270000	426.010000	325.990000	101.590000	240.210000
246.750000	499.070000	152.660000	461.150000	426.010000	325.990000	101.550000	240.200000
246.810000	499.080000	152.760000	460.990000	426.010000	325.990000	100.860000	234.720000
247.100000	499.130000	152.760000	460.910000	426.010000	325.990000	101.970000	230.130000
247.090000	499.150000	152.830000	460.850000	426.010000	325.990000	113.061162	236.390105
247.110000	499.170000	152.240000	460.820000	426.010000	325.990000	113.571827	236.673770
247.140000	499.200000	152.220000	460.770000	426.020000	325.990000	113.827160	236.673770
247.210000	499.190000	152.240000	460.510000	426.010000	325.980000	114.082493	237.808430
247.670000	499.300000	152.240000	460.420000	426.010000	325.980000	114.082493	237.808430
247.840000	499.340000	152.260000	460.470000	426.010000	325.990000	114.082493	237.808430
247.900000	499.350000	152.180000	460.520000	426.010000	325.990000	114.082493	237.808430
247.840000	499.320000	152.170000	460.500000	426.010000	325.990000	114.082493	237.808430
247.850000	499.340000	152.360000	460.530000	426.010000	325.980000	114.082493	237.808430
247.920000	499.410000	152.400000	460.490000	426.020000	325.980000	113.571827	238.092095
247.890000	499.430000	152.270000	460.550000	426.010000	325.990000	113.571827	238.092095
247.920000	499.450000	152.370000	460.550000	426.010000	325.990000	113.571827	238.092095
247.910000	499.420000	152.620000	460.820000	426.010000	325.990000	113.571827	238.092095
246.890000	499.030000	152.650000	460.780000	426.010000	325.990000	113.571827	238.092095
247.800000	499.120000	152.750000	460.770000	426.010000	326.000000	113.571827	238.092095
247.920000	499.090000	152.840000	460.680000	426.000000	325.980000	113.571827	238.092095
247.970000	499.090000	152.800000	460.790000	425.990000	325.990000	112.805829	238.092095
247.970000	499.070000	152.840000	460.740000	425.990000	325.990000	113.010000	237.990000
247.930000	499.060000	152.830000	460.740000	426.010000	326.000000	113.000000	238.010000
247.980000	499.070000	152.910000	460.650000	426.000000	325.980000	113.000000	238.100000
247.970000	499.060000	152.640000	460.650000	426.000000	325.990000	111.850000	241.880000
248.050000	499.080000	152.550000	460.490000	426.000000	325.980000	108.070000	246.460000
248.110000	499.090000	152.410000	460.320000	426.000000	325.980000	178.092749	301.288046
248.080000	499.070000	152.260000	460.250000	426.000000	325.980000	172.141706	310.732884
248.100000	499.090000	152.660000	460.840000	426.000000	325.980000	171.291557	313.566336
248.110000	499.080000	152.660000	460.850000	426.000000	325.980000	171.291557	313.566336
248.160000	499.080000	152.740000	460.810000	426.000000	325.980000	167.040812	316.399787
248.190000	499.090000	152.720000	460.780000	426.010000	325.980000	161.939917	330.567044
248.260000	499.090000	152.710000	460.750000	426.000000	325.980000	160.239619	346.623268
248.300000	499.080000	152.740000	460.770000	426.000000	325.980000	159.389470	357.012589
248.390000	499.080000	152.770000	460.790000	426.000000	325.980000	161.939917	377.791232
248.370000	499.100000	152.670000	460.860000	426.000000	325.980000	164.490364	392.902973
248.350000	499.080000	152.760000	460.740000	426.010000	325.980000	165.340513	399.514359
248.330000	499.100000	152.700000	460.740000	426.000000	325.980000	167.040812	409.903681
248.410000	499.080000	152.760000	460.740000	426.000000	325.980000	167.890961	417.459551
248.430000	499.090000	152.860000	460.750000	426.010000	325.970000	167.890961	417.459551
248.460000	499.130000	152.930000	460.780000	426.000000	325.980000	163.640215	414.626100
248.430000	499.140000	152.960000	460.830000	426.000000	325.980000	162.790066	413.681616
248.570000	499.130000	152.890000	460.840000	426.000000	325.980000	162.790066	413.681616
248.700000	499.140000	152.910000	460.850000	426.000000	325.980000	162.790066	413.681616
248.750000	499.150000	152.910000	460.880000	426.000000	325.980000	158.539321	429.737840
248.770000	499.140000	152.920000	460.890000	426.000000	325.980000	157.689172	434.460259
248.740000	499.140000	152.960000	460.930000	426.000000	325.980000	155.988874	445.794064
248.820000	499.190000	152.970000	460.990000	426.000000	325.980000	155.988874	445.794064
248.800000	499.160000	153.000000	461.000000	426.000000	325.980000	156.000000	446.070000
248.830000	499.310000	152.970000	460.920000	426.000000	325.970000	156.000000	446.040000
248.860000	499.260000	152.930000	460.910000	426.000000	325.980000	156.020000	446.030000
248.860000	499.250000	153.040000	460.980000	426.000000	325.980000	156.020000	446.040000
248.880000	499.290000	153.050000	460.960000	426.000000	325.970000	156.030000	446.020000
248.860000	499.230000	153.040000	460.940000	426.000000	325.980000	156.030000	446.010000
248.860000	499.260000	153.040000	460.980000	426.010000	325.970000	156.030000	446.000000
248.860000	499.270000	153.070000	461.030000	426.000000	325.980000	156.010000	446.030000
248.880000	499.320000	153.120000	461.010000	426.000000	325.970000	156.040000	446.030000
248.860000	499.310000	153.100000	461.030000	426.000000	325.970000	156.010000	445.970000
248.880000	499.370000	153.090000	461.070000	426.000000	325.980000	156.030000	446.050000
248.850000	499.370000	153.100000	461.050000	425.990000	325.970000	156.020000	446.000000
248.870000	499.340000	153.100000	461.020000	426.000000	325.970000	156.050000	445.990000
248.880000	499.380000	153.060000	461.180000	426.000000	325.970000	156.060000	445.990000
248.890000	499.350000	153.050000	461.010000	426.000000	325.970000	156.050000	445.980000
249.010000	499.670000	153.060000	461.060000	426.000000	325.970000	156.040000	446.000000
249.010000	499.770000	153.100000	461.020000	426.000000	325.970000	156.050000	446.000000
249.000000	499.780000	153.140000	460.950000	426.000000	325.980000	156.060000	446.000000
248.980000	499.770000	153.110000	460.890000	426.000000	325.980000	156.060000	445.950000
248.980000	499.770000	153.100000	460.970000	426.000000	325.980000	156.080000	445.990000
249.090000	499.790000	153.140000	461.070000	426.000000	325.980000	156.090000	446.030000
249.000000	499.740000	153.250000	461.050000	426.000000	325.980000	156.080000	446.020000
249.030000	499.780000	153.380000	461.050000	426.000000	325.980000	156.080000	446.030000
249.010000	499.750000	153.840000	460.770000	426.000000	325.980000	156.150000	446.040000
248.990000	499.770000	153.350000	461.080000	426.000000	325.970000	156.120000	446.010000
248.990000	499.760000	153.300000	461.060000	426.010000	325.980000	156.140000	446.020000
249.060000	499.750000	153.040000	461.900000	426.010000	325.980000	156.200000	446.530000
249.020000	499.790000	153.790000	461.650000	426.010000	325.980000	156.730000	446.980000
249.030000	499.810000	154.070000	461.860000	426.010000	325.980000	156.830000	447.290000
249.070000	499.820000	153.990000	462.030000	426.000000	325.980000	156.790000	447.490000
249.010000	499.820000	153.810000	462.150000	426.010000	325.980000	156.770000	447.420000
249.020000	499.810000	154.390000	462.060000	426.010000	325.980000	156.880000	447.740000
249.040000	499.780000	154.450000	462.040000	426.010000	325.980000	166.201125	427.649877
249.040000	499.820000	154.730000	461.960000	426.010000	325.980000	173.366167	429.639901
248.980000	499.830000	154.750000	461.980000	426.010000	325.980000	180.232666	433.951618
249.050000	499.820000	154.800000	462.000000	426.000000	325.980000	180.829753	434.283289
249.000000	499.710000	154.870000	461.950000	426.010000	325.980000	182.621014	437.268324
249.080000	499.760000	154.880000	461.830000	426.010000	325.980000	183.218101	441.911712
249.120000	499.750000	154.280000	461.680000	426.000000	325.980000	181.128297	450.535147
249.050000	499.670000	154.060000	461.830000	426.010000	325.990000	176.650145	455.510205
249.100000	499.740000	153.890000	461.410000	426.010000	325.980000	170.082190	455.841876
249.060000	499.750000	153.890000	461.280000	426.000000	325.980000	167.395299	450.203476
249.050000	499.710000	154.000000	461.230000	426.010000	325.990000	166.798212	444.233406
249.020000	499.720000	154.020000	461.220000	426.000000	325.990000	174.858885	433.619947
249.060000	499.750000	154.030000	461.200000	426.000000	325.980000	177.545775	429.308230
249.150000	499.780000	154.060000	461.150000	426.010000	325.990000	185.307905	428.313218
249.110000	499.770000	154.100000	461.210000	426.010000	325.990000	198.742359	439.590018
249.100000	499.730000	153.980000	461.350000	426.000000	325.990000	201.429250	434.614959
249.110000	499.770000	154.020000	461.260000	426.010000	325.990000	215.460791	453.520182
249.200000	499.790000	154.000000	461.270000	426.010000	325.990000	213.968074	471.430393
249.110000	499.780000	153.950000	461.320000	426.010000	325.980000	215.460791	486.355568
249.150000	499.740000	153.890000	461.300000	426.010000	325.980000	215.162247	487.682251
249.140000	499.750000	153.960000	461.280000	426.010000	325.990000	212.773900	489.672274
249.120000	499.710000	153.990000	461.240000	426.010000	325.990000	210.810000	490.020000
249.130000	499.650000	154.000000	461.190000	426.010000	325.990000	212.690000	490.000000
249.000000	499.290000	154.020000	461.180000	426.010000	325.990000	213.140000	490.000000
249.040000	499.380000	154.030000	461.210000	426.010000	326.000000	213.130000	489.990000
249.070000	499.410000	154.070000	461.230000	426.010000	325.990000	212.990000	489.990000
249.060000	499.390000	154.170000	461.090000	426.010000	325.990000	212.950000	489.990000
249.070000	499.460000	153.930000	461.170000	426.010000	326.000000	213.100000	489.980000
249.100000	499.430000	153.970000	461.110000	426.010000	326.000000	213.070000	489.980000
249.100000	499.440000	154.030000	461.090000	426.000000	326.000000	212.980000	489.970000
249.120000	499.440000	154.080000	461.130000	426.000000	326.000000	213.030000	489.980000
249.160000	499.550000	154.120000	461.110000	426.010000	325.990000	212.890000	489.990000
248.990000	499.330000	154.190000	461.160000	426.010000	326.000000	213.030000	489.980000
249.250000	499.140000	154.070000	461.210000	426.010000	325.990000	213.060000	489.990000
249.200000	499.210000	154.070000	461.130000	426.010000	326.000000	213.100000	489.990000
249.170000	499.200000	154.350000	462.250000	426.010000	326.000000	213.090000	489.990000
249.330000	499.200000	154.100000	462.450000	426.010000	326.000000	213.120000	489.980000
249.370000	499.220000	154.030000	462.450000	426.000000	326.000000	213.030000	489.990000
249.450000	499.170000	153.990000	462.510000	426.000000	325.990000	213.030000	490.000000
249.810000	499.320000	154.010000	462.420000	426.000000	326.000000	213.040000	490.000000
250.000000	499.340000	154.110000	462.280000	426.000000	326.010000	213.120000	490.010000
250.030000	499.380000	154.120000	462.240000	426.000000	326.010000	212.960000	490.000000
250.020000	499.290000	154.120000	462.170000	426.020000	326.000000	203.519054	489.672274
250.100000	499.310000	154.170000	462.110000	426.020000	325.990000	197.880000	487.990000
250.120000	499.340000	154.130000	462.110000	426.020000	326.000000	191.420000	487.070000
250.500000	499.650000	154.160000	462.070000	426.010000	326.000000	NaN	NaN
250.860000	499.700000	154.100000	462.090000	426.000000	326.000000	203.990000	490.000000
250.860000	499.640000	154.130000	462.030000	426.010000	326.000000	203.990000	489.990000
250.990000	499.680000	154.150000	462.020000	426.010000	326.010000	203.970000	490.000000
250.960000	499.610000	154.210000	462.000000	426.020000	326.000000	204.010000	489.990000
251.070000	499.620000	154.240000	461.880000	426.020000	326.000000	203.990000	489.990000
250.900000	499.390000	154.000000	461.930000	426.010000	326.010000	203.980000	490.000000
251.010000	499.420000	154.100000	461.970000	426.010000	326.000000	204.040000	489.990000
251.080000	499.500000	154.250000	461.990000	426.010000	326.010000	204.020000	489.990000
251.020000	499.420000	154.190000	461.940000	426.010000	326.010000	204.000000	490.000000
251.010000	499.480000	154.210000	461.950000	426.010000	326.000000	204.010000	490.010000
251.060000	499.540000	154.120000	461.910000	426.020000	326.000000	204.010000	489.990000
251.210000	499.610000	154.110000	461.840000	426.010000	326.000000	204.000000	490.000000
251.300000	499.650000	154.140000	461.650000	426.010000	325.990000	204.020000	489.990000
251.290000	499.680000	154.350000	461.630000	426.010000	326.000000	204.010000	489.990000
251.290000	499.690000	154.230000	461.790000	426.010000	325.990000	203.990000	489.990000
251.310000	499.780000	154.070000	461.910000	426.010000	325.990000	204.000000	489.990000
251.330000	499.790000	154.280000	461.850000	426.010000	326.000000	204.020000	490.000000
251.290000	499.830000	154.390000	461.740000	426.010000	326.000000	203.970000	489.990000
251.390000	499.850000	154.830000	461.600000	426.010000	326.000000	203.970000	489.990000
251.300000	499.870000	154.860000	461.560000	426.010000	326.000000	203.990000	489.990000
