# Supplementary material for: Female moths incorporate plant acoustic emissions into their oviposition decision-making process
Source: eLife. 2026 Jan 5;13:RP104700. doi: 10.7554/eLife.104700 (PMC12768406; doi:10.7554/eLife.104700)
Supplement: Source data 1. [file elife-104700-data1.zip › Codes_and_tables_V2/Location_fig_3/220314_11_xypts.csv]

pt1_cam1_X	pt1_cam1_Y	pt2_cam1_X	pt2_cam1_Y	pt3_cam1_X	pt3_cam1_Y	pt4_cam1_X	pt4_cam1_Y
258.959412	495.418997	153.495769	462.775689	422.660254	325.586245	203.866464	491.921500
259.050000	495.030000	152.970000	462.930000	423.000000	326.000000	203.960000	492.000000
259.050000	495.030000	152.970000	462.930000	423.000000	326.000000	203.960000	492.000000
259.060000	495.030000	152.980000	463.010000	423.000000	326.000000	203.900000	492.000000
259.060000	495.020000	152.990000	463.020000	423.000000	326.000000	203.890000	491.990000
259.050000	495.020000	153.030000	463.000000	423.000000	326.010000	203.800000	492.010000
259.050000	495.020000	153.070000	463.470000	422.990000	326.010000	203.890000	492.000000
259.040000	495.030000	152.970000	462.890000	422.990000	326.010000	203.950000	492.000000
259.050000	495.030000	152.980000	462.840000	422.990000	326.010000	203.980000	492.010000
259.050000	495.010000	152.950000	462.870000	422.990000	326.010000	203.970000	492.010000
259.040000	495.030000	153.000000	462.920000	422.990000	326.010000	203.860000	492.010000
259.090000	495.030000	152.990000	462.940000	422.990000	326.020000	204.030000	492.020000
259.070000	495.040000	153.010000	462.960000	422.990000	326.020000	203.830000	492.010000
259.080000	495.040000	152.960000	463.000000	422.990000	326.020000	203.950000	492.030000
259.110000	495.040000	152.970000	462.980000	422.980000	326.020000	204.010000	492.010000
259.130000	495.040000	152.990000	462.960000	422.990000	326.020000	203.940000	492.000000
259.100000	495.030000	153.000000	462.980000	422.990000	326.000000	203.990000	492.000000
259.100000	495.050000	153.030000	463.040000	422.990000	326.000000	203.950000	492.000000
259.110000	495.040000	153.050000	463.040000	422.990000	326.000000	203.970000	491.990000
259.150000	495.030000	153.050000	463.040000	422.990000	326.000000	203.930000	491.990000
259.180000	495.040000	153.030000	462.990000	422.990000	326.000000	203.980000	492.000000
259.150000	495.040000	153.050000	462.980000	422.990000	326.010000	203.900000	492.010000
259.130000	495.050000	153.040000	462.980000	423.000000	325.990000	204.000000	492.010000
259.150000	495.050000	153.020000	462.960000	423.000000	325.980000	204.000000	492.000000
259.130000	495.060000	153.010000	462.970000	423.010000	325.970000	204.000000	491.990000
259.220000	495.050000	152.990000	462.930000	423.010000	325.960000	203.910000	491.990000
259.210000	495.040000	152.990000	462.970000	423.010000	325.960000	203.860000	491.990000
259.230000	495.050000	153.000000	463.000000	423.010000	325.970000	203.930000	492.000000
259.180000	495.060000	152.990000	462.980000	423.000000	325.990000	203.940000	491.980000
259.180000	495.060000	152.980000	462.920000	423.000000	325.990000	203.900000	491.980000
259.190000	495.050000	152.960000	462.970000	423.000000	325.980000	203.940000	492.000000
259.200000	495.050000	152.910000	462.920000	423.000000	325.980000	203.840000	492.000000
259.230000	495.050000	152.980000	462.920000	423.000000	325.990000	203.870000	491.990000
259.280000	495.070000	153.040000	462.920000	423.000000	325.990000	203.860000	492.000000
259.270000	495.080000	153.060000	462.990000	423.000000	325.990000	203.900000	491.980000
259.270000	495.070000	153.030000	463.020000	423.000000	326.000000	203.910000	491.980000
259.250000	495.070000	153.020000	463.000000	423.000000	326.000000	203.940000	491.970000
259.320000	495.070000	153.030000	463.000000	423.000000	326.000000	203.950000	492.010000
259.360000	495.060000	153.010000	463.040000	423.000000	325.990000	203.870000	491.990000
259.370000	495.070000	153.020000	463.030000	423.010000	326.000000	203.830000	491.990000
259.420000	495.070000	153.020000	463.000000	423.010000	325.990000	203.890000	492.000000
259.630000	495.060000	153.030000	462.970000	423.000000	325.960000	203.900000	491.980000
259.750000	495.060000	152.970000	463.000000	423.000000	325.970000	203.810000	491.980000
259.760000	495.080000	152.950000	462.980000	423.000000	325.950000	203.860000	491.980000
259.780000	495.090000	152.990000	463.000000	423.000000	325.940000	203.760000	491.980000
259.820000	495.110000	152.990000	463.040000	423.000000	325.940000	203.930000	491.970000
259.770000	495.110000	152.950000	463.010000	423.010000	325.940000	203.930000	491.990000
259.810000	495.110000	152.940000	463.020000	423.010000	325.940000	203.930000	491.990000
259.850000	495.130000	153.090000	463.030000	423.010000	325.940000	203.840000	491.980000
259.810000	495.120000	153.000000	463.040000	423.010000	325.950000	203.930000	491.990000
259.840000	495.130000	152.990000	463.020000	423.010000	325.950000	203.800000	491.980000
259.870000	495.160000	152.980000	462.990000	423.010000	325.950000	203.800000	491.970000
259.850000	495.160000	153.010000	462.980000	423.010000	325.950000	203.880000	491.960000
259.890000	495.170000	152.940000	462.950000	423.010000	325.960000	203.950000	491.950000
259.970000	495.190000	153.050000	463.050000	423.010000	325.960000	203.900000	491.980000
259.960000	495.180000	153.040000	463.080000	423.010000	325.950000	203.790000	491.970000
260.000000	495.160000	153.070000	462.960000	423.010000	325.960000	203.920000	491.970000
259.940000	495.160000	153.040000	462.930000	423.010000	325.950000	203.870000	491.980000
259.970000	495.170000	153.070000	462.920000	423.010000	325.960000	203.890000	491.970000
259.990000	495.190000	153.060000	462.930000	423.010000	325.950000	203.870000	491.970000
260.070000	495.240000	153.040000	462.870000	423.010000	325.950000	203.830000	491.970000
260.130000	495.240000	152.970000	462.950000	423.000000	325.960000	203.870000	491.970000
260.160000	495.230000	152.880000	462.890000	423.010000	325.960000	203.920000	491.970000
260.130000	495.240000	152.900000	462.840000	423.010000	325.960000	203.870000	491.960000
260.100000	495.240000	152.910000	462.890000	423.000000	325.960000	203.800000	491.960000
260.120000	495.200000	152.990000	462.920000	423.010000	325.950000	203.790000	491.980000
259.950000	495.180000	153.060000	462.910000	423.010000	325.940000	203.880000	491.980000
259.880000	495.150000	153.030000	462.920000	423.010000	325.940000	203.820000	491.970000
259.870000	495.140000	153.340000	463.040000	423.010000	325.940000	203.870000	491.980000
259.850000	495.100000	153.180000	462.940000	423.010000	325.940000	203.800000	491.970000
259.890000	495.160000	153.090000	462.850000	423.010000	325.950000	203.810000	491.960000
260.020000	495.140000	153.150000	462.900000	423.010000	325.950000	203.930000	491.960000
259.980000	495.150000	153.160000	462.860000	423.010000	325.940000	203.770000	491.950000
259.860000	495.150000	153.130000	462.900000	423.010000	325.950000	203.960000	491.950000
259.820000	495.120000	153.200000	462.900000	423.000000	325.940000	204.000000	491.960000
259.990000	495.170000	153.290000	462.950000	423.010000	325.970000	203.860000	491.960000
260.090000	495.180000	153.340000	462.920000	423.000000	325.950000	203.790000	491.960000
260.070000	495.190000	153.230000	462.690000	423.010000	325.950000	203.790000	491.970000
260.020000	495.150000	153.340000	462.770000	423.010000	325.950000	203.980000	491.970000
259.870000	495.110000	153.320000	462.830000	423.010000	325.950000	203.690000	491.960000
259.850000	495.080000	153.220000	462.780000	423.010000	325.950000	203.420000	491.930000
259.810000	495.090000	153.260000	462.740000	423.010000	325.950000	203.480000	491.950000
259.890000	495.090000	153.200000	462.820000	423.000000	325.950000	203.320000	491.930000
259.890000	495.090000	153.300000	462.740000	423.010000	325.940000	203.460000	491.920000
259.840000	495.090000	153.180000	462.710000	423.010000	325.940000	203.820000	491.940000
259.700000	495.070000	153.050000	462.770000	423.000000	325.960000	203.790000	491.970000
259.810000	495.090000	153.280000	462.790000	423.010000	325.950000	203.820000	491.970000
259.870000	495.110000	153.530000	462.970000	423.000000	325.950000	203.820000	491.960000
259.850000	495.090000	153.310000	462.820000	423.010000	325.950000	203.840000	491.960000
259.800000	495.090000	153.070000	462.680000	423.010000	325.970000	203.830000	491.960000
259.640000	495.070000	153.070000	462.720000	423.010000	325.950000	203.790000	491.970000
259.600000	495.060000	153.330000	462.860000	423.010000	325.940000	204.000000	491.970000
259.610000	495.050000	153.320000	462.870000	423.010000	325.950000	203.840000	491.970000
259.730000	495.070000	153.370000	462.810000	423.010000	325.950000	203.870000	491.950000
259.720000	495.090000	153.170000	462.720000	423.010000	325.940000	203.860000	491.950000
259.930000	495.070000	153.390000	462.780000	423.010000	325.950000	203.930000	491.960000
259.910000	495.090000	153.740000	462.950000	423.000000	325.950000	203.740000	491.970000
259.670000	495.060000	153.580000	462.920000	423.000000	325.940000	203.880000	491.950000
259.670000	495.060000	153.300000	462.800000	422.990000	325.960000	203.750000	491.940000
259.970000	495.070000	153.280000	462.780000	423.000000	325.940000	203.780000	491.960000
259.920000	495.070000	153.250000	462.680000	423.000000	325.940000	203.780000	491.930000
259.800000	495.070000	153.490000	462.810000	423.000000	325.940000	203.760000	491.960000
259.840000	495.080000	153.570000	462.850000	423.000000	325.930000	203.720000	491.950000
259.950000	495.090000	153.170000	462.620000	423.000000	325.930000	203.770000	491.960000
259.830000	495.090000	153.090000	462.360000	423.000000	325.940000	203.740000	491.940000
259.990000	495.120000	153.170000	462.450000	423.010000	325.930000	203.770000	491.960000
260.010000	495.110000	153.130000	462.260000	423.000000	325.930000	203.710000	491.950000
260.020000	495.150000	153.120000	462.250000	423.010000	325.930000	203.780000	491.970000
259.840000	495.120000	153.120000	462.430000	423.000000	325.940000	203.900000	491.960000
259.850000	495.100000	153.670000	462.860000	423.010000	325.940000	203.810000	491.940000
259.920000	495.120000	153.700000	462.920000	423.010000	325.920000	203.750000	491.940000
259.900000	495.070000	153.730000	462.900000	423.010000	325.930000	203.880000	491.940000
259.860000	495.100000	153.720000	462.930000	423.000000	325.940000	203.870000	491.950000
259.950000	495.120000	153.500000	462.830000	423.000000	325.950000	203.870000	491.960000
260.030000	495.160000	153.670000	462.910000	423.010000	325.940000	203.780000	491.960000
260.210000	495.150000	153.720000	462.900000	423.000000	325.960000	203.800000	491.970000
260.020000	495.100000	153.750000	462.880000	423.010000	325.950000	203.830000	491.960000
260.510000	495.140000	153.820000	462.910000	423.000000	325.990000	203.760000	491.970000
260.390000	495.150000	153.710000	462.910000	423.000000	325.970000	203.740000	491.960000
260.130000	495.110000	153.310000	462.690000	423.000000	325.980000	203.780000	491.950000
260.020000	495.100000	153.470000	462.840000	423.010000	325.970000	203.780000	491.950000
260.000000	495.150000	153.450000	462.820000	423.000000	325.980000	203.790000	491.950000
259.790000	495.070000	153.230000	462.630000	423.010000	325.960000	203.790000	491.980000
259.910000	495.110000	153.240000	462.370000	423.010000	325.970000	203.740000	491.960000
260.070000	495.120000	153.110000	462.240000	423.010000	325.970000	203.690000	491.950000
260.060000	495.130000	153.150000	462.250000	423.010000	325.970000	203.850000	491.980000
260.060000	495.140000	153.170000	462.320000	423.010000	325.960000	203.980000	491.970000
260.170000	495.140000	153.100000	462.220000	423.010000	325.980000	203.830000	491.980000
260.110000	495.150000	153.120000	462.320000	423.000000	325.980000	203.900000	491.970000
260.130000	495.150000	153.210000	462.270000	423.000000	325.980000	203.700000	491.970000
260.400000	495.190000	153.160000	462.260000	423.000000	325.990000	203.790000	491.950000
260.500000	495.160000	153.060000	462.180000	423.010000	325.990000	203.780000	491.960000
260.480000	495.140000	153.070000	462.160000	423.010000	325.990000	203.750000	491.970000
260.560000	495.350000	153.100000	462.250000	423.010000	326.000000	203.800000	491.960000
260.650000	495.280000	153.210000	462.210000	423.000000	325.990000	203.900000	491.970000
260.670000	495.230000	153.050000	462.100000	423.000000	325.990000	203.710000	491.950000
260.620000	495.240000	153.150000	462.170000	423.010000	325.980000	203.770000	491.960000
260.480000	495.220000	153.130000	462.040000	423.000000	326.000000	203.500000	491.950000
260.310000	495.200000	153.140000	462.210000	423.000000	326.000000	203.380000	491.920000
260.440000	495.210000	153.180000	462.310000	423.000000	325.990000	203.530000	491.930000
260.630000	495.270000	153.230000	462.290000	423.010000	326.000000	203.800000	491.970000
260.800000	495.300000	153.270000	462.500000	423.010000	325.990000	203.800000	491.970000
260.800000	495.260000	153.270000	462.670000	423.000000	325.980000	203.850000	491.950000
260.810000	495.220000	153.840000	463.190000	423.010000	325.980000	203.810000	491.960000
260.690000	495.230000	153.870000	463.340000	423.010000	325.980000	203.780000	491.960000
260.780000	495.220000	154.900000	462.410000	423.010000	325.980000	203.740000	491.980000
260.880000	495.210000	153.160000	462.060000	423.010000	325.990000	203.750000	491.940000
260.460000	495.130000	153.090000	462.180000	423.010000	325.990000	203.800000	491.940000
260.000000	495.110000	153.030000	462.110000	423.000000	325.990000	203.810000	491.930000
260.030000	495.110000	153.160000	462.250000	423.010000	326.000000	203.840000	491.920000
260.060000	495.090000	153.010000	462.160000	423.010000	325.990000	203.910000	491.950000
260.020000	495.090000	153.040000	462.180000	423.010000	326.000000	203.790000	491.960000
260.080000	495.090000	153.050000	462.600000	423.010000	325.990000	203.860000	491.950000
260.040000	495.080000	153.170000	463.050000	423.010000	325.980000	203.820000	491.950000
259.990000	495.060000	153.190000	462.910000	423.010000	325.990000	203.720000	491.960000
259.950000	495.050000	153.100000	462.900000	423.010000	325.990000	203.870000	491.970000
260.010000	495.060000	153.080000	462.580000	423.010000	325.990000	203.850000	491.960000
259.950000	495.060000	152.960000	462.210000	423.010000	326.000000	203.930000	491.980000
259.970000	495.070000	153.160000	462.240000	423.010000	326.000000	203.740000	491.980000
260.040000	495.090000	153.110000	462.870000	423.010000	326.000000	203.680000	491.960000
260.000000	495.080000	153.090000	463.070000	423.010000	326.000000	203.690000	491.970000
260.050000	495.080000	153.200000	463.000000	423.010000	326.000000	203.730000	491.950000
260.000000	495.070000	153.130000	462.930000	423.010000	326.000000	203.620000	491.950000
259.970000	495.070000	154.450000	463.440000	423.010000	326.000000	203.730000	491.950000
260.050000	495.060000	154.530000	464.170000	423.010000	326.000000	203.840000	491.950000
260.050000	495.080000	154.990000	464.890000	423.010000	326.000000	203.670000	491.960000
260.020000	495.060000	155.000000	465.040000	423.010000	326.000000	203.650000	491.960000
259.990000	495.070000	154.850000	465.000000	423.010000	326.000000	203.610000	491.940000
259.980000	495.070000	155.000000	464.570000	423.010000	326.000000	203.630000	491.980000
259.950000	495.060000	154.800000	464.280000	423.010000	326.000000	203.860000	491.970000
259.940000	495.080000	154.840000	464.080000	423.010000	325.990000	203.730000	491.960000
259.970000	495.080000	154.900000	464.100000	423.010000	325.990000	203.810000	491.950000
259.920000	495.070000	155.880000	465.040000	423.010000	325.990000	203.690000	491.960000
259.950000	495.070000	155.450000	465.020000	423.010000	325.990000	203.730000	491.960000
259.970000	495.050000	155.060000	464.810000	423.010000	325.990000	203.710000	491.960000
259.960000	495.050000	155.170000	464.730000	423.010000	325.990000	203.690000	491.940000
259.950000	495.060000	155.140000	464.610000	423.010000	325.980000	203.820000	491.960000
259.950000	495.080000	155.190000	464.270000	423.010000	325.980000	203.640000	491.940000
259.930000	495.060000	155.080000	464.350000	423.010000	325.980000	203.720000	491.950000
259.970000	495.050000	155.010000	464.350000	423.010000	325.980000	203.780000	491.970000
259.770000	495.020000	154.930000	464.380000	423.010000	325.990000	203.830000	491.950000
259.890000	495.030000	154.800000	464.110000	423.010000	325.990000	203.720000	491.980000
259.870000	495.040000	154.960000	464.120000	423.010000	325.990000	203.740000	491.970000
259.950000	495.020000	154.840000	464.150000	423.010000	325.990000	203.790000	491.950000
259.910000	495.030000	154.920000	463.920000	423.010000	325.990000	203.720000	491.920000
259.920000	495.040000	154.700000	464.280000	423.010000	325.990000	203.710000	491.930000
259.880000	495.050000	154.860000	464.210000	423.010000	325.990000	203.760000	491.940000
259.940000	495.040000	154.770000	464.080000	423.020000	325.990000	203.830000	491.960000
259.220000	494.950000	154.870000	463.880000	423.010000	325.990000	203.690000	491.940000
259.930000	495.070000	154.980000	463.830000	423.010000	325.990000	203.760000	491.940000
259.730000	495.030000	154.970000	463.890000	423.010000	325.990000	203.800000	491.950000
259.690000	495.030000	154.760000	464.010000	423.010000	325.990000	203.860000	491.950000
259.750000	495.030000	154.920000	464.100000	423.010000	325.990000	203.820000	491.940000
259.670000	495.050000	154.890000	464.010000	423.010000	325.980000	203.860000	491.950000
259.650000	495.040000	154.850000	464.090000	423.010000	325.990000	203.760000	491.960000
259.700000	495.030000	154.900000	464.060000	423.010000	325.980000	203.730000	491.960000
259.700000	495.030000	154.810000	464.010000	423.010000	325.990000	203.640000	491.920000
259.720000	495.020000	154.840000	464.020000	423.010000	325.990000	203.730000	491.950000
259.690000	495.020000	154.630000	464.180000	423.010000	325.990000	203.800000	491.980000
259.650000	495.040000	153.990000	465.090000	423.010000	325.990000	203.840000	491.940000
259.700000	495.040000	158.070000	462.620000	423.010000	325.990000	203.660000	491.950000
259.630000	495.040000	154.030000	466.100000	423.010000	325.990000	203.790000	491.950000
259.630000	495.030000	157.950000	462.860000	423.020000	325.990000	203.750000	491.950000
259.650000	495.040000	152.990000	462.170000	423.010000	325.990000	203.710000	491.960000
259.660000	495.040000	152.970000	462.140000	423.010000	325.990000	203.750000	491.950000
259.790000	495.040000	153.070000	462.360000	423.010000	326.000000	203.820000	491.940000
259.670000	495.040000	156.080000	464.810000	423.010000	325.990000	203.790000	491.970000
259.670000	495.040000	156.040000	464.730000	423.020000	325.990000	203.760000	491.960000
259.660000	495.040000	154.050000	465.290000	423.010000	325.990000	203.800000	491.950000
259.770000	495.040000	156.040000	464.280000	423.010000	325.990000	203.830000	491.960000
259.760000	495.040000	156.080000	464.030000	423.020000	325.990000	203.880000	491.970000
259.820000	495.060000	155.950000	463.990000	423.010000	325.990000	203.850000	491.960000
259.830000	495.050000	155.970000	464.120000	423.010000	325.990000	203.770000	491.950000
259.900000	495.080000	156.070000	464.010000	423.010000	325.990000	203.770000	491.940000
259.920000	495.080000	155.990000	464.000000	423.010000	325.990000	203.700000	491.940000
260.000000	495.090000	153.910000	465.720000	423.010000	326.000000	203.760000	491.950000
260.080000	495.100000	153.940000	465.830000	423.010000	326.000000	203.800000	491.960000
260.250000	495.130000	154.050000	465.780000	423.010000	325.990000	203.730000	491.930000
260.250000	495.130000	154.030000	466.010000	423.010000	326.000000	203.730000	491.930000
260.650000	495.160000	154.030000	466.190000	423.010000	325.990000	203.600000	491.920000
260.740000	495.210000	155.550000	464.000000	423.010000	326.000000	203.260000	491.930000
260.920000	495.280000	153.040000	462.680000	423.010000	326.000000	203.280000	491.920000
260.900000	495.340000	153.020000	462.660000	423.010000	326.000000	203.350000	491.900000
260.880000	495.360000	157.600000	465.080000	423.010000	326.000000	203.310000	491.900000
259.920000	495.090000	156.330000	466.310000	423.010000	326.000000	203.290000	491.910000
259.290000	495.030000	156.140000	465.930000	423.010000	326.000000	203.340000	491.900000
259.390000	495.030000	156.100000	465.930000	423.010000	325.990000	203.220000	491.920000
259.580000	495.050000	156.040000	465.380000	423.010000	326.000000	203.420000	491.920000
259.850000	495.040000	156.000000	465.290000	423.010000	326.000000	203.810000	491.950000
259.880000	495.050000	155.650000	465.020000	423.010000	326.000000	203.690000	491.960000
259.810000	495.040000	155.380000	465.030000	423.010000	326.000000	203.660000	491.930000
259.820000	495.030000	155.120000	465.030000	423.010000	326.000000	203.650000	491.940000
260.130000	495.040000	155.000000	465.030000	423.010000	326.000000	203.740000	491.960000
259.930000	495.040000	155.500000	464.970000	423.010000	326.000000	203.630000	491.950000
259.970000	495.050000	155.630000	465.000000	423.010000	326.000000	203.690000	491.970000
260.050000	495.070000	157.010000	465.380000	423.010000	325.990000	203.630000	491.960000
260.880000	497.920000	156.200000	464.280000	423.010000	326.000000	203.720000	491.960000
260.780000	497.990000	157.000000	463.250000	423.010000	326.000000	203.850000	491.950000
260.390000	495.100000	153.050000	462.180000	423.010000	326.000000	203.770000	491.940000
260.160000	495.070000	153.040000	461.960000	423.010000	326.000000	203.620000	491.950000
260.140000	495.060000	153.030000	462.020000	423.010000	325.990000	203.500000	491.910000
260.280000	495.100000	153.050000	462.200000	423.010000	326.000000	203.380000	491.930000
260.940000	498.020000	153.050000	462.170000	423.010000	326.000000	203.230000	491.940000
261.030000	498.030000	153.010000	462.040000	423.010000	326.000000	203.250000	491.940000
260.250000	495.080000	153.030000	462.060000	423.010000	326.000000	203.240000	491.910000
260.170000	495.050000	153.000000	462.070000	423.010000	326.000000	203.280000	491.920000
259.880000	495.060000	152.970000	462.070000	423.000000	326.000000	203.270000	491.930000
260.060000	495.080000	153.010000	462.110000	423.000000	326.000000	203.330000	491.920000
260.900000	497.940000	153.030000	462.120000	423.010000	326.000000	203.300000	491.930000
261.020000	497.940000	153.020000	462.210000	423.010000	325.990000	203.290000	491.920000
260.160000	495.090000	153.010000	462.110000	423.010000	326.000000	203.410000	491.930000
259.730000	495.040000	153.050000	462.050000	423.010000	326.000000	203.670000	491.940000
259.670000	495.030000	153.000000	462.070000	423.010000	325.990000	203.830000	491.950000
258.740000	494.980000	152.890000	462.190000	423.000000	325.990000	203.950000	491.950000
259.800000	498.040000	152.990000	462.070000	423.000000	326.000000	203.930000	491.940000
260.370000	497.920000	152.960000	462.070000	423.000000	326.000000	203.750000	491.940000
259.680000	497.680000	152.890000	461.960000	423.010000	326.000000	203.790000	491.920000
259.690000	497.450000	152.890000	462.010000	423.010000	325.990000	203.910000	491.980000
260.050000	497.330000	152.860000	462.040000	423.010000	325.990000	204.130000	491.970000
259.850000	497.270000	152.940000	461.990000	423.010000	325.990000	203.850000	491.980000
259.800000	497.240000	157.080000	462.990000	423.000000	325.990000	203.700000	491.980000
259.750000	497.130000	157.160000	463.050000	423.010000	326.000000	203.880000	491.990000
260.490000	495.070000	157.210000	463.080000	423.000000	325.990000	203.930000	491.990000
260.600000	495.070000	157.180000	462.970000	423.000000	325.990000	203.900000	491.980000
258.730000	495.080000	157.180000	462.950000	423.000000	325.990000	203.750000	492.010000
258.360000	495.110000	158.820000	463.850000	423.000000	326.000000	203.610000	491.970000
258.210000	495.080000	157.260000	463.040000	423.000000	326.000000	202.920000	491.980000
258.220000	495.060000	157.120000	462.990000	423.000000	326.000000	201.800000	491.950000
258.200000	495.050000	157.270000	463.050000	423.000000	325.990000	201.070000	491.890000
258.250000	495.040000	157.170000	462.910000	423.000000	326.010000	200.630000	491.860000
258.190000	495.060000	158.810000	463.830000	423.010000	325.990000	200.690000	491.850000
258.170000	495.070000	158.840000	463.790000	423.010000	325.980000	201.080000	491.900000
258.220000	495.050000	158.730000	463.180000	423.010000	325.980000	201.060000	491.910000
258.070000	495.060000	158.540000	462.980000	423.010000	325.990000	201.070000	491.930000
257.800000	495.030000	158.280000	462.960000	423.010000	325.980000	201.100000	491.930000
258.210000	495.040000	158.210000	462.950000	423.010000	325.990000	201.010000	491.910000
258.530000	495.080000	158.180000	463.000000	423.010000	325.980000	201.210000	491.920000
258.650000	495.030000	158.430000	462.890000	423.000000	325.990000	200.910000	491.890000
258.710000	495.030000	158.280000	462.750000	423.010000	325.990000	200.860000	491.880000
258.690000	495.050000	158.460000	462.710000	423.000000	325.990000	200.960000	491.970000
258.890000	495.040000	158.790000	462.710000	423.000000	326.000000	200.990000	491.940000
258.820000	495.040000	158.820000	462.760000	423.010000	325.990000	201.080000	491.920000
258.940000	495.050000	158.890000	462.780000	423.010000	325.990000	201.150000	491.920000
259.080000	495.030000	158.900000	462.830000	423.000000	325.990000	201.040000	491.920000
259.020000	495.050000	158.870000	462.670000	423.000000	325.990000	201.140000	491.950000
259.020000	495.030000	159.000000	462.720000	423.010000	326.000000	200.990000	491.920000
259.050000	495.020000	159.080000	462.540000	423.010000	326.000000	201.040000	491.940000
259.170000	495.010000	159.080000	462.670000	423.010000	325.990000	201.020000	491.900000
259.120000	495.030000	159.040000	462.710000	423.010000	325.990000	201.060000	491.880000
259.010000	495.030000	159.010000	462.330000	423.000000	326.000000	200.980000	491.890000
259.010000	495.030000	159.210000	462.610000	423.000000	325.990000	200.880000	491.890000
259.080000	495.040000	159.150000	462.670000	423.000000	325.990000	201.000000	491.930000
