# Supplementary material for: Female moths incorporate plant acoustic emissions into their oviposition decision-making process
Source: eLife. 2026 Jan 5;13:RP104700. doi: 10.7554/eLife.104700 (PMC12768406; doi:10.7554/eLife.104700)
Supplement: Source data 1. [file elife-104700-data1.zip › Codes_and_tables_V2/Location_fig_3/230623_215850-225911_xypts.csv]

pt1_cam1_X	pt1_cam1_Y	pt2_cam1_X	pt2_cam1_Y	pt3_cam1_X	pt3_cam1_Y	pt4_cam1_X	pt4_cam1_Y	pt5_cam1_X	pt5_cam1_Y
191.639138	414.577027	268.56248	163.568847	340.450048	340.964635	567.921794	431.919221	374.695571	425.948215
192.04	415.01	268.99	163.99	340	341	567.89	431.87	375.02	425.96
192.07	415.08	269	164	340	341.01	567.95	431.83	374.96	426.01
192.07	415.01	268.59	164.18	340	341	567.89	431.88	374.86	426
191.94	415.01	268.31	163.96	340	341	568.09	432.02	375.07	426.08
191.94	415.01	268.46	163.94	340	341	567.67	431.76	374.89	426.01
191.92	415.05	268.49	163.88	340	341	567.88	431.92	374.97	426.03
192.07	415.08	268.44	163.88	340	341	567.93	431.96	374.97	426.06
192.26	415.04	268.37	163.87	340	341	567.89	431.89	375.01	426.01
192.22	414.98	268.22	163.88	340	341	568.01	431.97	374.73	426.02
192.13	415.08	268.24	163.88	340	341	567.89	432.18	375.02	425.99
192.01	415.02	268.21	163.88	340	341	568	431.88	374.7	426.02
192.25	414.97	268.18	163.89	340	341	567.76	431.86	374.44	426.01
192.06	414.99	268.28	163.88	340	341	567.81	431.98	375.87	426.13
191.96	415.07	268.24	163.88	340	341	567.93	432.07	375.93	426.28
192.01	415.04	268.24	163.88	340	341	568.05	431.86	375.87	425.98
192.02	415.05	268.23	163.89	340	341	567.87	432.01	375.85	426.07
191.84	415.02	268.33	163.9	340	341	567.76	431.96	375.12	425.99
191.95	415.05	268.28	163.9	340	341	568.01	432.06	374.9	426.01
191.98	415.07	268.34	163.89	340	341	567.99	432	374.88	426.02
192.1	415.04	268.34	163.88	340	341	567.96	432.16	374.84	426.05
192.01	415.04	268.38	163.89	340	340.99	567.97	431.97	375.09	425.93
191.98	415.04	268.33	163.9	340	340.99	567.97	431.9	375.18	426.14
192.01	415.05	268.19	163.91	340	340.99	568.01	431.84	374.95	426.1
191.97	415.01	268.2	163.88	340	340.99	568.07	431.91	375.05	426.03
191.97	415.04	268.34	163.87	340	340.99	567.67	432.02	374.82	426.09
191.95	414.96	268.46	163.9	340	340.99	567.64	431.7	375	426.1
192.11	414.98	268.55	163.89	339.99	340.99	568.01	432.05	374.89	425.94
191.92	414.9	268.17	163.89	339.99	340.99	568.13	431.78	374.43	426.08
192.19	414.99	268.43	163.92	339.99	340.99	567.92	431.97	374.75	426.09
192.1	415.06	268.41	163.92	339.99	340.99	568.15	432.12	375.17	426.1
192.1	415.07	268.39	163.93	339.99	340.99	568.03	431.8	375.1	425.95
191.93	415.01	268.39	163.93	339.99	340.99	567.93	431.86	375	426.11
192	415.04	268.36	163.89	339.99	341	567.91	431.86	374.61	425.93
192.09	415.03	268.23	163.87	339.99	340.99	567.88	431.79	374.57	425.99
192.04	415.05	268.27	163.88	339.99	340.99	567.94	431.88	374.79	425.91
192.02	415.07	268.42	163.89	339.99	340.99	568.02	431.83	374.94	425.99
192.01	415.04	268.37	163.88	339.99	341	568.06	432.03	374.9	426.05
191.97	415.04	268.28	163.89	339.99	340.99	567.89	431.99	375.04	425.97
192.02	415.05	268.28	163.89	339.99	340.99	567.93	432.05	375.05	425.99
192.05	415.06	268.28	163.91	339.99	340.99	568.02	431.98	375.2	426.13
192.05	415.06	268.23	163.92	339.99	340.99	567.85	431.92	374.74	425.96
192.05	415.09	268.39	163.92	339.99	341	568	431.98	374.21	426.03
192.07	415.08	268.4	163.91	339.99	341	568.07	432.24	374.82	426.08
192.06	415.05	268.35	163.92	339.99	341	568.12	431.84	375.1	426.07
192.06	415.06	268.41	163.93	339.99	341	568	431.78	374.76	426.08
192.03	415.06	268.46	163.92	339.99	341	567.93	431.85	375	425.9
192.04	415.05	268.37	163.9	340	341	567.77	431.94	374.86	425.94
192.23	415.11	268.42	163.93	339.99	341	567.63	431.88	375.08	425.97
192.03	415.03	268.41	163.92	340	341	567.24	431.58	374.95	425.96
192.07	415.03	268.45	163.91	340	340.99	567.86	431.45	374.25	425.93
191.99	414.99	268.44	163.93	340	340.99	567.91	431.77	374.31	425.98
192.1	415.02	268.37	163.92	340	340.99	567.99	431.84	374.25	425.99
192.12	415.03	268.69	163.93	340	340.99	567.93	432.16	374.68	426.1
192.2	415.04	268.69	163.93	340	341	567.82	431.75	375.24	425.96
192.02	415.09	268.57	163.9	340	340.99	568.08	431.9	374.91	426
191.89	414.99	268.18	163.92	340	340.99	567.96	432.1	375.02	426.05
191.92	415.03	268.3	163.91	340	340.99	568	432.02	375.76	426.13
192.08	415.01	268.32	163.93	339.99	340.99	567.95	432.08	375	426.08
192.1	415	268.45	163.94	339.99	340.99	568.32	432.1	375	426.11
192.18	414.98	268.46	163.93	339.99	340.99	568.2	431.94	375.01	426.17
191.91	414.99	268.44	163.92	339.99	340.99	567.97	431.97	375.01	426.22
191.92	415.01	268.4	163.92	339.99	340.99	567.99	431.89	375.14	425.91
192.01	415.01	268.41	163.92	339.99	340.99	567.98	431.92	374.86	426.04
192.07	414.95	268.36	163.91	339.99	340.99	567.99	432	374.86	426.04
192.09	414.97	268.41	163.91	339.99	340.99	567.93	431.9	375.22	426.02
192.08	414.97	268.35	163.91	339.99	340.99	567.94	432.03	374.24	426.03
192.1	415.02	268.39	163.91	339.99	340.99	567.92	432.13	374.67	426.17
192.06	415	268.41	163.91	340	340.99	567.99	432.66	374.82	426.06
192.08	415	268.43	163.92	339.99	341	567.94	432.17	374.96	426.06
192.09	414.96	268.49	163.92	340	341	567.85	431.95	375.35	426.01
192	414.91	268.53	163.93	339.99	341	567.85	431.97	374.25	425.95
192.06	415.03	268.42	163.92	339.99	341	567.97	431.93	374.32	425.86
192	415.03	268.24	163.9	340	341	567.86	432.01	374.92	426.03
192.09	415.02	268.29	163.91	340	341	567.88	432	374.77	425.94
192.05	415.06	268.25	163.91	340	341	568.03	432.1	374.79	425.89
191.99	415.04	268.43	163.91	340	341	567.97	432.01	374.57	425.75
191.99	415.04	268.41	163.9	340	341	567.88	432.04	374.76	426.02
191.97	415.02	268.61	163.92	340	341	568.19	432.21	374.43	425.92
191.94	415.13	268.61	163.9	340	341	567.99	432.3	374.04	425.99
192.08	415.07	268.63	163.91	340	340.99	568.01	432.03	374.9	426.25
192.07	415.07	268.53	163.89	340	341	568.38	432.06	374.88	426.02
192.09	415.08	268.46	163.92	340	341	568.48	432.14	375.07	426.06
191.99	414.99	268.72	163.95	340	340.99	568.04	432.12	375.08	426
192.05	415.07	268.54	163.97	340	341	567.98	431.85	374.85	425.95
192.04	415.01	268.64	163.96	340	341	567.79	432	374.8	425.46
191.94	415.08	268.74	163.95	340	341	567.9	431.91	375.13	425.84
192.12	415.07	268.7	163.96	340	341	567.93	431.94	375.07	426
191.98	415.06	268.65	163.94	340	341	567.86	431.94	375.06	426.01
192.07	415.02	268.66	163.93	340	341	567.87	431.98	375.02	426.25
192.06	415.02	268.64	163.93	340	341	567.59	431.99	374.81	426.15
192.01	415.01	268.7	163.92	340	341	567.45	431.96	374.95	426.04
191.98	415.02	268.74	163.94	340	341	567.82	432.04	374.75	425.92
192.04	415.01	268.37	163.95	340	341	567.97	431.97	374.57	426.05
192	415	268.65	163.94	340	341	567.91	431.9	374.14	425.99
192.07	414.99	268.64	163.95	340	341	567.64	432.03	374.51	426.04
192.08	414.99	268.64	163.96	340	341	567.56	431.91	374.81	426.19
192.08	415.07	268.65	163.93	340	341	567.84	431.97	375.03	425.99
191.95	415.01	268.49	163.95	339.99	341	567.99	432.02	374.28	425.92
192.09	415.04	268.8	163.95	339.99	341	567.9	431.99	374.36	425.87
192.08	415.02	268.57	163.95	339.99	341	567.82	432	374.29	425.9
192.03	415.08	268.55	163.95	339.99	341	568.09	432.04	374.9	426
192.02	415.08	268.6	163.94	339.99	341	567.97	431.87	375.1	425.92
192.06	415.08	268.6	163.95	339.99	341	567.9	432.02	375.02	426.02
191.96	415.06	268.54	163.98	339.99	341	567.85	431.95	375.58	426.12
192.07	414.99	268.56	163.98	339.99	341	568.02	431.94	375.51	426.04
192.05	414.97	268.76	163.98	339.99	341	567.92	431.84	374.71	426.05
191.94	415.06	268.54	163.98	339.99	341	567.9	431.95	374.32	426.02
191.93	415.01	268.44	163.98	339.99	341	567.87	431.94	374.44	426.01
191.87	414.96	268.56	163.98	339.99	341	567.97	431.98	374.84	425.94
191.74	414.96	268.43	163.98	340	341	568.07	432.09	374.94	426.01
192.1	415.06	268.8	163.95	340	341.01	567.83	431.93	374.26	425.95
192	415.14	268.45	163.97	340	341.01	567.67	431.73	374.32	426.14
191.89	414.99	268.67	163.96	340	341.01	567.8	431.77	374.34	425.98
192.05	415.03	268.54	163.95	340	341.01	568.07	431.98	375.19	426.08
192.05	415.04	268.45	163.96	340	341.01	568.15	431.94	374.39	425.88
191.99	414.93	268.53	163.95	340	341.01	568.04	431.76	374.49	425.95
192.06	414.92	268.32	163.95	340	341.01	568.17	432	374.31	426.01
191.9	415.04	268.58	163.95	340	341	568.03	431.93	374.85	426.09
192.01	414.94	268.58	163.99	340	341.01	568.06	431.9	374.81	425.79
192.1	414.96	268.58	163.98	340	341.01	568.03	431.94	374.92	425.82
192.07	414.95	268.63	163.99	340	341	568.15	431.97	374.95	425.85
192.05	414.94	268.59	163.98	340	341.01	568.02	431.86	374.48	425.88
192.03	414.95	268.46	163.98	340	341.01	568.1	431.9	374.7	425.92
192	415	268.49	163.96	340	341.01	568.01	431.86	374.84	425.96
192.06	414.98	268.54	163.97	340	341.01	568.24	431.92	374.33	425.93
192.06	415	268.52	163.97	340	341	568.15	432.1	375.02	426.12
192.02	415.05	268.67	163.98	340	341	568.06	432.01	374.79	426.02
192.15	415.05	268.66	163.98	340	341	568.07	431.93	374.94	425.94
192.05	415.06	268.6	163.97	340	341	567.91	431.91	374.39	425.98
192.06	415.02	268.34	163.97	340	341	567.97	431.88	374.25	426
192.06	415.01	268.62	163.97	340	341	567.87	431.86	374.66	426.03
192.07	415.01	268.58	163.95	340	341	567.91	431.92	374.85	426.04
192.09	415.01	268.62	163.93	340	341	567.99	432	374.63	426.05
192.09	415.01	268.48	163.97	340	341	567.98	431.99	374.9	425.99
191.99	415.04	268.61	163.99	340	341.01	568.04	431.89	374.53	425.98
191.89	415.01	268.66	163.98	340	341.01	568.03	432.04	375.62	426.08
191.96	415.06	268.47	163.97	340	341.01	568.02	431.92	375.33	426.05
192.04	415.09	268.49	163.97	340	341.01	568.13	432.03	375.09	426.12
192.24	414.99	268.46	163.97	339.99	341.01	568.02	431.76	375.08	426.19
192.07	414.97	268.59	163.97	339.99	341.01	567.77	431.85	374.48	426.05
192.21	415.06	268.6	163.97	339.99	341.01	567.76	431.97	374.09	425.93
192.19	415.04	268.36	163.97	339.99	341.01	567.85	431.95	374.21	425.87
192.08	414.96	268.27	163.98	339.99	341.01	567.87	431.97	374.7	426
192.1	414.99	268.36	163.98	339.99	341.01	567.96	431.92	374.92	425.97
192.03	415.03	268.64	163.99	339.99	341.01	567.88	431.92	374.93	425.92
192.22	415.03	268.69	163.98	339.99	341.01	567.88	432.04	375.1	426.01
192.06	415.04	268.59	163.97	340	341.01	567.93	432.08	375.13	426.03
192.04	415.02	268.66	163.98	340	341.01	567.94	431.89	374.73	425.99
192.07	415.04	268.72	163.98	340	341.01	568.19	431.83	374.3	426.03
192.06	415.01	268.59	163.98	339.99	341.01	567.99	432.09	374.8	426.01
191.98	415.02	268.65	163.98	339.99	341.01	567.95	431.92	375.08	426.03
191.97	415.01	268.66	163.97	340	341.01	567.68	432	375.05	426.07
191.94	415.02	268.64	163.99	340	341.02	567.57	431.82	375.16	425.93
192.02	415.05	268.59	163.99	340	341.02	567.72	431.89	375.01	426.07
191.8	415.08	268.56	164	340	341.02	567.85	431.89	374.95	425.96
191.85	415.09	268.57	163.99	340	341.03	567.67	431.98	375.05	426.12
191.97	415.03	268.62	164	340	341.02	568.04	432	375.21	426.33
191.97	415.06	268.66	163.99	340	341.02	568	432.01	375.13	426.06
192.05	415.03	268.62	164	340	341.01	567.73	431.96	374.8	426.12
192.07	415.01	268.65	163.99	340	341.02	567.84	432	374.87	425.98
192.05	415.02	268.64	164	340	341.02	567.84	432.05	374.61	426.05
192.04	415.02	268.7	163.98	340	341.02	568.18	432.14	374.73	426.07
192.02	415.03	268.63	163.98	340	341.01	568.26	432.07	374.82	426.03
192.08	415.08	268.57	163.98	340	341.01	568.2	432.05	374.91	426.06
192.07	415.06	268.58	163.98	339.99	341.01	568.08	431.96	374.97	425.95
192.13	415.05	268.61	163.98	339.99	341.01	568.05	432.04	374.65	425.98
192.01	415	268.63	163.98	340	341.01	568.07	432.06	375.11	426.05
191.94	415.12	268.78	163.97	340	341.01	568.04	431.78	375.01	426.02
191.85	415.05	268.6	163.97	340	341.02	567.66	431.9	374.5	425.99
192.03	415.06	268.58	163.99	340	341.02	567.48	432.13	374.23	425.85
191.99	415.03	268.6	164	340	341.01	567.92	432.22	374.69	426.03
191.99	415.04	268.6	163.99	340	341.02	568.09	432.18	375.03	425.87
192.1	414.96	268.53	164	340	341.02	568.08	432.08	375.51	426.12
192.06	415.01	268.48	163.99	340	341.01	568.16	432.13	375.16	425.99
192.07	415.04	268.53	164	340	341.01	568.12	431.86	374.83	426.14
192.01	415.05	268.53	163.99	340	341.01	568.04	431.79	374.94	426.08
192	415.01	268.57	164	340	341.01	568.03	432.07	374.83	426.01
191.98	414.99	268.55	163.99	340	341.01	567.9	432.14	374.23	425.96
191.93	415.02	268.79	163.99	340	341.01	567.97	431.88	375.6	426.01
191.94	415.02	268.78	163.98	340	341.01	567.84	432.04	375.15	426.04
191.94	415.01	268.74	164	340	341.01	567.8	432.02	375.05	426.07
192	415.03	268.71	164	340	341.01	567.58	431.94	374.98	426.24
191.98	415.19	268.77	164	340	341.01	567.42	432.02	375.1	426.19
192.01	415.06	268.63	164.01	340	341.01	567.72	431.96	374.92	425.99
192.03	415.08	268.67	164	340	341.01	567.87	431.98	374.67	426.02
192.01	415.07	268.74	164.01	340	341.01	567.84	431.89	374.75	426.02
191.96	415.03	268.73	164.01	340	341.01	567.88	431.9	375	426.19
192.05	415.07	268.73	164.01	340	341.01	567.64	432.05	375.24	426.05
192.01	415.05	268.67	164.01	340	341.01	567.63	431.96	374.31	426.01
192.05	415.06	268.69	164	340	341.01	567.67	431.94	374.92	426.04
192.35	415.03	268.68	164	340	341.01	567.78	431.91	375.01	426.12
192.44	415.04	268.67	164.01	340	341.01	567.75	431.98	374.63	426.02
192.08	415.04	268.7	164.01	340	341.01	567.54	431.92	374.27	425.93
191.92	415.05	268.77	164	340	341.01	567.43	432.02	374.6	425.97
192.03	415.06	268.85	164.01	340	341.01	567.22	432.03	374.41	425.85
192.03	415.09	268.73	164.03	340	341.01	567.22	432.2	374.82	426.05
192	415.07	268.71	164.03	340	341.01	567.65	431.98	374.7	425.99
192.04	415.05	268.59	163.99	340	341.02	567.99	432.13	375.23	425.96
192.06	415.12	268.58	164.02	340	341.02	567.89	431.82	375.39	426.01
192.19	415.05	268.67	164	340	341.01	567.67	431.74	375.07	426.03
192.12	414.99	268.71	164.01	340	341.01	567.86	432.2	374.97	426.1
192.03	414.98	268.77	164.02	340	341.02	567.88	431.98	374.91	426.11
192.01	415	268.77	164.01	340	341.01	568.13	432	374.98	426.1
192.09	415	268.77	164.01	340	341.01	567.52	431.91	375.02	426.05
192.13	414.99	268.74	164.01	340	341.01	567.21	431.92	374.61	426.12
192.06	414.98	268.76	164.01	340	341.01	567.36	431.88	374.63	426.17
191.95	415.04	268.77	164.01	340	341.01	567.75	431.92	374.75	425.99
191.99	415.05	268.74	164.01	340	341.01	567.8	432.04	374.93	426
191.97	415.05	268.76	164.01	340	341.01	567.8	431.86	374.85	426.12
191.88	415	268.76	164.01	340	341.01	567.89	431.77	374.97	425.99
191.91	415	268.74	164.01	340	341.01	567.84	431.89	374.79	425.98
191.93	415.09	268.74	164.02	340	341.01	567.86	431.81	374.77	425.98
191.99	415.07	268.73	164.02	340	341.01	567.98	431.67	374.96	426.01
191.96	415.02	268.75	164.02	340	341.01	567.93	431.92	375	425.96
191.84	415.02	268.74	164.02	340	341.01	567.7	431.84	375.08	426.02
191.97	414.96	268.75	164.02	340	341.01	567.76	431.82	375.21	426
191.98	415.04	268.79	164.02	340	341.01	567.41	431.4	375	426.04
191.98	415.03	268.91	164.02	339.99	341.01	567.71	431.72	375.08	426.12
191.93	415.07	268.77	164.02	339.99	341.01	567.78	431.78	375.02	425.97
192.05	415.06	268.74	164.04	339.99	341.01	567.8	431.88	375	425.99
192.04	415.07	268.74	164.04	339.99	341.01	567.74	431.63	374.83	425.98
191.97	415.06	268.74	164.02	340	341.01	567.99	431.74	374.92	426.09
191.87	415.1	268.73	164.05	340	341	567.82	431.65	374.7	426.1
191.93	415.03	268.69	164.05	340	341	567.89	431.91	374.87	426.17
191.89	415.09	268.7	164.04	340	341	567.92	432.06	375	426.1
191.99	415.03	268.73	164.04	340	341.01	567.97	432.02	375.09	426.04
191.95	415.07	268.79	164.04	340	341.01	568.18	431.98	375.03	426.12
191.91	415.08	268.79	164.03	340	341.01	568.1	431.99	374.77	426.11
191.88	415.04	268.76	164.05	340	341.01	568.07	432.04	374.37	426.27
191.92	415.02	268.87	164.04	340	341.01	568.27	431.98	374.33	426.11
191.96	415.02	268.79	164.04	340	341.01	567.75	431.88	374.8	426.14
192	414.95	268.88	164.04	340	341.01	567.38	431.97	374.5	426.06
191.82	415	268.87	164.04	340	341.01	567.93	432.13	374.34	425.9
191.77	415	268.81	164.04	340	341.01	567.84	432	374.55	426.09
191.83	415.04	268.83	164.03	340	341.01	567.8	431.86	375.52	426.07
192	415.03	268.81	164.02	340	341.01	567.43	431.91	375.8	426.09
191.98	414.97	268.8	164.01	340	341.01	567.82	431.95	375.86	426.09
191.96	415	268.8	164.01	340	341.01	568	431.85	375.73	426.18
191.93	414.98	268.79	164.02	340	341.01	567.88	431.63	375.58	426.15
192.01	415	268.82	164.02	340	341.01	567.93	431.72	374.96	426.15
192.01	415.01	268.81	164.02	340	341.01	567.87	431.72	374.81	425.97
192.06	414.94	268.71	164.03	340	341.01	567.84	431.56	374.69	426.05
192.06	414.99	268.8	164.02	340	341	567.93	431.74	374.88	426.02
192.05	415	268.79	164.02	340	341.01	567.87	431.84	374.78	425.99
192.01	415.03	268.79	164.03	340	341.01	567.88	431.87	374.37	425.92
192.16	415.03	268.77	164.01	340	341.01	567.96	431.87	374.21	425.97
192.01	415.12	268.79	164.03	340	341	567.92	431.93	374.56	426.04
191.94	415.07	268.79	164.05	340	341	567.96	431.96	374.94	426.13
191.94	414.98	268.78	164.04	340	341	567.86	431.91	374.37	426.04
191.98	415.05	268.74	164.05	340	341.01	567.89	431.91	374.97	426
191.91	415.08	268.66	164.05	339.99	341.01	567.98	432.32	374.29	425.94
191.98	414.97	268.73	164.04	339.99	341.01	567.75	432	374.87	426.05
191.66	414.99	268.77	164.03	339.99	341.01	567.62	431.71	374.98	426.02
191.65	414.98	268.65	164.01	339.99	341.01	567.34	431.75	374.7	426.01
191.85	415.02	268.66	164.02	339.99	341.01	567.14	431.84	375.03	426.13
191.92	415.01	268.78	164.03	340	341.01	567.27	431.94	374.87	426.1
191.88	415.04	268.77	164.03	339.99	341.01	567.4	431.91	374.89	426.02
191.92	415.02	268.77	164.03	340	341.01	568.01	432.03	374.56	425.92
192.03	415.01	268.79	164.02	340	341.01	567.93	431.86	374.07	425.91
192.02	415.02	268.76	164.03	340	341.01	567.7	431.92	374.66	425.99
191.99	414.99	268.75	164.04	340	341.01	567.79	431.87	374.79	425.91
192.01	415	268.77	164.03	340	341.01	567.78	431.84	374.71	425.96
191.91	415	268.7	164.04	340	341.02	567.75	431.87	374.76	426
191.97	415.03	268.71	164.03	340	341.01	567.9	431.91	374.39	426.01
191.98	415.06	268.73	164.03	340	341.02	568.07	432.02	374.67	425.86
192.02	415.06	268.74	164.03	340	341.02	567.84	431.93	374.31	425.75
191.91	414.99	268.73	164.03	339.99	341.01	567.58	431.85	374.19	425.8
191.95	415.01	268.75	164.03	339.99	341.01	567.73	431.82	374.17	425.95
191.95	415.01	268.74	164.03	339.99	341	567.85	431.86	375.08	425.99
191.85	415.01	268.75	164.03	339.99	341.01	567.99	432.03	375.25	426.14
191.78	415.09	268.78	164.03	339.99	341	567.91	432.03	375.16	425.96
191.8	415.06	268.83	164.03	339.99	341.01	567.84	431.78	375.12	425.99
191.86	415.09	268.82	164.02	339.99	341	568.02	431.93	374.78	426
191.86	415.04	268.85	164.08	339.99	341	567.93	431.76	374.96	426.01
191.86	415.07	268.86	164.05	339.99	341	567.76	431.78	374.32	426.02
191.86	415.01	268.84	164.05	339.99	341	567.38	431.7	375.09	426.05
191.82	415.03	268.85	164.04	339.99	341	567.27	431.73	375.7	426
192	415.05	268.83	164.04	339.99	341	567.3	431.66	375.74	426.08
191.96	415.08	268.8	164.03	339.99	341	567.25	431.87	374.64	426.02
191.78	415.07	268.74	164.03	339.99	341	567.91	432.05	374.81	425.99
192.14	415.1	268.84	164.04	339.99	341.01	567.82	431.98	375.06	426.07
191.94	415.02	268.81	164.04	339.99	341.01	567.89	431.88	374.76	426.05
191.85	414.95	268.78	164.05	339.99	341.01	567.82	431.77	374.68	425.75
192.03	415.05	268.79	164.05	339.99	341.02	567.93	431.89	374.87	425.98
192.16	415.03	268.77	164.04	339.99	341.02	567.69	431.81	374.34	425.93
192.08	415.02	268.79	164.05	339.99	341.02	568.03	431.96	375.02	426.01
192.02	415.03	268.8	164.04	339.99	341.02	567.7	431.95	374.97	426.03
191.94	415.05	268.81	164.04	339.99	341.01	567.44	431.93	374.27	426
191.89	414.99	268.82	164.03	339.99	341.01	567.76	431.92	374.73	425.99
191.87	415.03	268.86	164.03	339.99	341.01	567.79	431.92	375.22	425.98
191.89	415.04	268.87	164.02	339.99	341.02	567.76	431.99	375.22	426.08
191.96	415.03	268.82	164.04	339.99	341.01	567.79	431.95	375.58	426.14
192.08	415.02	268.82	164.04	339.99	341	567.99	432	375.4	426.13
192.07	415.06	268.83	164.04	339.99	341.01	567.88	431.9	374.77	426.01
192.07	415.02	268.84	164.03	339.99	341.01	567.97	431.96	374.58	425.98
192.03	415.08	268.82	164.03	339.99	341.01	567.95	431.92	374.38	425.98
191.83	415.08	268.83	164.04	339.99	341	567.91	431.95	374.76	426.03
191.94	415.02	268.82	164.04	339.99	341.01	567.84	431.8	374.93	426
191.93	415.03	268.83	164.04	339.99	341.01	567.85	431.28	374.84	426.07
191.85	415.06	268.77	164.05	339.99	341.01	567.89	431.58	375.06	426
191.74	415.04	268.79	164.04	339.99	341.01	567.8	431.64	374.45	425.98
191.86	415.01	268.78	164.03	339.99	341.01	567.87	431.81	375.41	426.14
191.89	415.02	268.76	164.03	339.99	341.01	567.83	431.89	375.87	425.99
191.94	415.03	268.79	164.03	339.99	341.01	567.78	431.82	374.97	426.02
192.02	415.05	268.79	164.02	339.99	341.01	567.95	431.8	374.8	426.02
191.93	415.04	268.79	164.02	339.99	341	567.87	431.95	374.74	426.09
191.91	415.02	268.83	164.04	340	341.02	568.62	432.04	375.11	426.04
191.76	415.04	268.88	164.05	340	341.02	567.41	431.98	374.94	426.18
192.05	415.09	268.86	164.07	340	341.02	567.93	432.17	375	425.88
191.98	415.1	268.88	164.05	340	341.01	567.93	432.29	374.35	426.04
192.01	415.07	268.83	164.07	340	341.01	567.88	432	374.22	426.01
192.01	415.06	268.85	164.07	340	341.01	567.78	431.94	374.12	425.95
191.98	415.07	268.84	164.06	340	341.01	567.63	431.9	374.76	426.01
191.85	415.13	268.75	164.07	340	341.02	567.34	432.04	374.64	426.03
192.05	415.04	268.76	164.04	340	341.02	567.34	431.89	374.97	426.11
191.97	415.1	268.78	164.03	340	341.02	567.93	432	374.32	426.07
192.05	415.1	268.8	164.04	340	341.02	567.63	431.99	374.1	426.09
192.03	415.07	268.81	164.02	340	341.01	567.88	431.76	374.72	425.94
192	415.05	268.81	164.02	340	341.01	567.87	431.8	374.99	425.95
191.97	415.11	268.74	164.03	340	341.01	567.83	431.87	375.01	425.91
191.83	415.03	268.78	164.03	340	341.01	567.54	431.77	374.98	426.03
191.98	415.1	268.76	164.03	340	341.01	567.4	431.88	374.95	426
191.84	415.06	268.78	164.03	340	341.01	567.37	431.84	375.34	425.96
191.91	415.08	268.81	164.04	340	341	567.62	431.84	375.09	425.94
191.98	415.13	268.8	164.05	340	341	567.87	431.9	374.92	425.99
191.99	415.12	268.8	164.04	340	341.01	567.98	431.98	374.63	425.97
191.93	415.12	268.77	164.02	340	341.01	567.95	431.73	374.1	425.93
191.84	415.08	268.75	164.03	340	341.01	567.99	431.88	374.08	426.02
191.82	415.1	268.69	164.04	340	341.01	567.82	431.96	375.16	426.06
191.86	415.08	268.76	164.07	340	341.01	568.11	431.96	375.05	426.05
191.88	415.03	268.76	164.07	340	341.01	567.81	431.44	374.88	426.06
191.99	415.07	268.75	164.06	340	341.01	567.86	431.71	374.9	426.04
192.02	415.07	268.8	164.07	340	341.01	567.73	431.83	374.87	426.02
191.93	415.04	268.79	164.07	340	341.01	567.77	431.95	375.02	426.07
191.94	415.04	268.82	164.09	339.99	341.01	567.84	431.95	374.93	425.93
192	415	268.83	164.07	339.99	341.01	567.41	431.92	374.75	425.88
191.82	415.08	268.82	164.08	339.99	341.01	567.18	431.98	374.84	426.05
191.83	415.07	268.82	164.05	339.99	341.01	567.37	431.76	374.69	426.05
191.94	415.05	268.74	164.05	339.99	341.01	567.8	431.94	375.04	426.05
191.97	415.02	268.82	164.07	339.99	341.02	567.69	431.81	375.1	426.07
191.98	415.04	268.81	164.11	339.99	341.02	567.78	431.85	374.92	426.05
191.94	415.06	268.78	164.11	339.99	341.02	567.82	431.74	374.91	426.12
192.01	415.06	268.79	164.06	339.99	341.02	567.92	431.45	375.12	426.05
191.94	415.05	268.8	164.06	339.99	341.02	567.96	431.86	375.62	426.06
191.95	415	268.81	164.06	339.99	341.02	567.59	431.89	375.77	426.08
191.89	415.15	268.83	164.05	339.99	341.02	567.53	431.81	374.97	426.01
191.62	415.02	268.81	164.05	339.99	341.02	567.67	431.81	374.67	425.92
191.79	415.01	268.87	164.07	339.99	341.02	568.03	431.89	374.73	425.99
191.72	415.03	268.9	164.08	339.99	341.02	568.01	431.94	375.1	426.1
191.96	415.07	268.86	164.08	339.99	341.02	567.83	432.01	374.87	426.21
191.86	415.05	268.88	164.07	339.99	341.02	567.67	431.99	374.96	426.16
191.6	415.04	268.86	164.06	339.99	341.02	567.89	431.88	374.79	426.03
191.94	415.02	268.86	164.06	339.99	341.02	568.51	432.08	375.06	425.95
191.96	415.09	268.82	164.04	339.99	341.02	568.34	431.94	375.1	425.9
191.96	415.11	268.83	164.04	339.99	341.02	567.39	431.98	375.22	426.01
191.83	415.02	268.67	164.04	340	341.02	567.77	431.84	375.03	426.07
191.9	415.1	268.67	164.04	340	341.02	567.86	431.81	374.99	426.06
191.88	415.08	268.8	164.04	340	341.02	567.53	431.8	375.1	426.04
191.88	415.05	268.81	164.04	340	341.01	567.49	431.6	374.96	426.09
192	415.05	268.83	164.05	340	341.02	567.76	431.66	375.01	425.99
191.95	415.1	268.83	164.05	340	341.02	567.63	431.69	374.94	426.04
191.89	415.04	268.8	164.07	340	341.02	567.83	431.63	374.92	426
191.81	415.09	268.77	164.06	339.99	341	567.34	431.84	375.31	425.99
191.69	414.99	268.89	164.08	339.99	341	567.63	431.63	375.09	426.12
191.82	415.1	268.88	164.09	339.99	341	567.71	431.7	374.95	425.99
191.84	415.1	268.91	164.09	340	341.01	567.98	431.88	375.62	426.03
191.91	415.09	268.9	164.09	339.99	341.02	567.73	431.98	375.41	426.05
191.85	415.12	268.91	164.09	340	341.02	567.55	431.79	375.29	426.06
191.93	415.15	268.89	164.08	340	341.02	567.28	431.92	374.44	425.98
191.95	415.09	268.89	164.08	340	341.01	567.96	431.98	374.21	425.96
191.95	415.08	268.89	164.08	340	341.01	567.87	431.86	374.84	426.13
191.93	415.08	268.95	164.07	339.99	341.01	567.93	431.87	374.92	426.02
191.94	415.09	268.93	164.08	339.99	341.01	567.83	431.83	375.03	425.98
191.95	415.09	268.93	164.08	339.99	341.02	567.47	431.85	374.87	426.04
191.94	415.03	268.88	164.06	339.99	341.01	567.74	431.97	374.9	426.08
192	415.02	268.89	164.07	339.99	341.01	567.85	431.97	375.06	426
192.07	415.01	268.87	164.04	339.99	341.01	567.86	431.96	374.97	425.94
192.01	415.04	268.87	164.05	339.99	341.01	567.71	431.82	375.06	425.98
191.96	414.99	268.62	164.07	339.99	341.01	567.84	431.99	374.88	425.93
191.92	415	268.74	164.06	339.99	341.02	567.5	431.94	374.97	425.97
191.81	415.05	268.74	164.06	339.99	341.01	567.7	431.79	375.04	425.99
191.74	415.06	268.81	164.07	339.99	341.01	567.86	431.93	374.99	426.07
191.81	415.07	268.8	164.07	339.99	341.01	567.76	431.91	375.08	426.06
191.57	415.05	268.8	164.07	339.99	341.01	567.88	431.99	374.95	426.04
191.4	415.04	268.81	164.07	339.99	341	567.96	432.02	375.04	426.04
191.52	415.01	268.74	164.09	339.99	341.01	567.73	431.88	374.86	426.08
191.76	415.04	268.84	164.07	339.99	341.01	567.8	431.9	375.08	425.99
191.92	415.04	268.85	164.07	339.99	341.01	567.85	431.95	374.8	426.08
191.94	415.01	268.84	164.07	339.99	341.01	567.95	431.97	375.09	426.11
191.96	415.01	268.8	164.07	339.99	341.01	567.81	431.93	374.97	426.09
192	415	268.85	164.08	340	341.01	567.69	431.94	375.22	426
191.87	415.05	268.88	164.06	340	341.01	567.79	431.87	375.05	426.01
192.14	415.06	268.87	164.06	340	341.01	568.17	432.08	374.79	425.92
191.78	415.1	268.87	164.06	340	341.02	568.67	432.06	374.82	426.07
191.87	415.09	268.88	164.06	340	341.02	568.06	432.13	375.01	426.2
191.97	415.09	268.87	164.05	340	341.02	567.96	431.9	374.56	425.96
191.94	415.13	268.82	164.05	340	341.01	567.74	432	375	426.13
192.01	415.1	268.83	164.05	340	341.01	567.83	431.91	374.6	426.07
192.08	415.19	268.82	164.06	340	341.01	567.76	431.89	374.63	426.01
192.02	415.07	268.93	164.06	340	341.01	567.76	431.84	375.15	426.07
192.01	415.06	268.87	164.07	340	341.01	568	431.79	375.04	425.99
191.57	415.05	268.86	164.08	340	341	567.87	432.02	374.83	425.84
191.76	415.06	268.85	164.08	340	341.01	567.79	431.98	374.5	425.99
191.81	415.04	268.86	164.08	340	341.02	567.71	431.99	374.83	426.09
191.83	415.06	268.86	164.08	340	341.02	567.65	432.21	374.44	425.99
191.98	415.04	268.87	164.08	340	341	567.93	431.84	374.24	426.08
191.92	415.04	268.85	164.08	340	341	568.1	431.82	374.2	425.86
192.03	415	268.79	164.08	340	341	567.94	431.9	373.95	425.9
191.91	415.08	268.82	164.06	340	341	567.55	431.76	374.69	426.01
191.94	415.05	268.83	164.09	340	341	567.12	431.93	374.22	426.07
191.92	415.09	268.87	164.08	340	341.01	567.32	431.92	374.22	425.99
191.87	415.09	268.88	164.06	340	341.01	567.48	431.95	374.16	426.04
191.8	415.05	268.9	164.09	340	341.02	567.67	431.85	374.43	426
191.9	414.99	268.92	164.09	340	341.02	567.8	431.79	375.19	426.2
191.96	415.02	268.91	164.07	340	341.02	567.57	431.67	375.25	426.26
191.85	415.02	268.93	164.11	340	341.02	567.44	431.65	375	426.41
191.95	415.07	268.93	164.08	340	341.02	567.18	431.6	375	426.42
191.95	415.05	268.92	164.07	340	341.02	567.36	431.93	374.41	425.99
192.05	415.03	268.89	164.04	339.99	341.02	567.87	431.91	373.97	425.92
192.08	414.97	268.92	164.06	339.99	341.02	567.32	431.77	374.45	425.85
192.11	415.04	268.89	164.09	339.99	341.01	567.3	431.97	373.96	425.88
192.09	415.14	268.92	164.09	340	341.02	567.38	431.94	374.86	425.93
191.96	415.1	268.92	164.08	339.99	341.02	567.54	431.79	374.52	425.9
191.89	415.01	268.91	164.09	339.99	341.03	567.08	431.67	375.16	426.12
191.92	414.98	268.92	164.08	339.99	341.02	567.41	431.8	375.25	426.01
191.96	415.01	268.92	164.09	339.99	341.03	567.72	431.72	374.93	426.04
191.86	415.08	268.91	164.08	339.99	341.02	567.74	431.73	374.9	426.02
191.95	415.04	268.89	164.09	339.99	341.02	567.5	431.88	375	426.14
191.91	415.02	268.89	164.08	339.99	341.02	567.32	431.82	375	426.04
191.92	415.06	268.9	164.08	339.99	341.02	567.64	431.77	375.12	426.06
191.93	415.02	268.91	164.07	339.99	341.02	567.74	431.77	374.92	426.06
191.81	415.03	268.91	164.07	339.99	341.02	567.77	431.7	374.78	425.99
191.9	415.06	268.89	164.07	339.99	341.02	567.66	431.62	375.11	426.05
191.92	415.06	268.9	164.07	339.99	341.02	567.88	431.61	374.94	426.22
191.68	415.06	268.9	164.07	339.99	341.02	567.54	431.71	374.56	426.12
191.88	415.09	268.9	164.07	339.99	341.02	567.35	431.82	374.65	426.11
191.96	415.03	268.89	164.07	339.99	341.02	567.93	431.95	374.41	426.03
191.86	415.05	268.9	164.1	339.99	341.02	567.7	431.81	374.36	425.9
191.59	415.01	268.91	164.08	339.99	341.02	568.11	432.01	374.3	425.98
191.56	415.02	268.92	164.07	339.99	341.02	568.04	431.92	374.78	426.16
191.57	415.06	268.93	164.08	339.99	341.02	567.37	431.87	374.66	426.18
191.65	415.05	268.93	164.08	339.99	341.01	567.45	431.99	374.9	425.97
191.79	415.02	268.92	164.07	339.99	341.03	567.35	431.86	374.75	426.14
191.68	415.02	268.91	164.07	339.99	341.04	567.48	431.73	374.86	426.03
191.62	415.04	269.01	164.08	339.99	341.03	567.77	431.77	374.75	426.01
191.81	415.06	268.97	164.1	339.99	341.03	567.83	431.99	374.96	425.94
191.91	415.01	268.91	164.07	340	341.02	568.28	432.14	375.2	426.11
191.97	415.07	268.85	164.09	340	341.02	568.07	431.9	374.83	425.93
192.04	414.96	268.9	164.1	340	341.02	567.5	431.93	375.6	425.97
191.89	414.92	268.9	164.09	340	341.02	567.35	431.54	375.64	426.04
191.68	415.03	268.9	164.09	340	341.02	567.78	431.91	375.43	426.09
191.62	415.04	268.89	164.1	339.99	341.02	567.91	431.99	374.81	426.01
191.63	415.08	268.9	164.09	340	341.02	568.05	431.98	375.22	426.1
191.78	415.1	268.88	164.06	339.99	341.02	568.02	431.92	375.22	425.98
194.053961	415.802075	268.89	164.06	339.99	341.02	567.93	431.79	375	426.01
194.07	416.05	268.9	164.07	339.99	341.02	567.98	431.93	375.18	426.05
194.05	416.03	268.91	164.07	339.99	341.02	567.88	431.7	374.71	426.24
194.01	416	268.9	164.07	340	341.02	567.4	431.62	374.83	426.09
194.03	416.01	268.9	164.07	340	341.02	567.88	431.98	374.93	426
194.01	416.01	268.9	164.06	340	341.02	567.96	431.85	374.94	426.01
194.05	416	268.91	164.06	340	341.02	567.79	431.77	375.05	426.01
194.08	415.99	268.85	164.07	340	341.02	567.53	431.57	375.14	426.16
194.16	416	268.85	164.07	340	341.02	567.77	431.89	375.11	426.06
194.13	415.97	268.86	164.07	340	341.02	567.5	431.92	374.98	426.29
194.13	415.88	268.9	164.08	340	341.02	567.23	431.68	374.66	425.98
194.04	415.99	268.92	164.09	339.99	341.02	567.16	431.81	374.58	425.97
194.01	415.93	268.92	164.08	339.99	341.02	567.69	431.88	374.43	425.99
194.07	415.95	268.92	164.09	339.99	341.01	567.78	431.7	375.05	425.98
194.11	416	268.92	164.09	339.99	341.01	567.67	431.74	375.44	426.02
194.12	416.02	268.91	164.09	339.99	341.02	567.43	431.94	375.71	426.03
194.07	415.93	268.91	164.08	339.99	341.02	567.7	431.95	375.05	426.01
194.05	415.95	268.88	164.09	339.99	341.01	567.92	431.67	374.93	426.06
194.14	415.97	268.9	164.07	339.99	341.01	567.89	431.32	375.08	426.23
194.19	415.96	268.9	164.07	339.99	341.01	567.81	431.22	374.93	426.02
194.17	416.03	268.75	164.13	340	341.02	567.57	431.87	374.95	426.03
194.15	415.9	268.79	164.11	340	341.02	567.6	431.83	374.89	426.19
194.23	415.96	268.85	164.08	340	341.02	567.64	431.8	374.95	426.13
194.23	415.95	268.85	164.08	339.99	341.02	567.56	431.77	375.14	426.05
194.11	415.95	268.89	164.08	339.99	341.02	567.77	431.9	374.88	426.02
194.13	416	268.77	164.14	339.99	341.01	567.89	431.92	374.68	426.14
193.97	416	268.84	164.14	339.99	341.02	567.79	431.63	374.23	426.07
193.96	416	268.87	164.14	339.99	341.02	567.72	431.75	375.14	426.11
193.96	416	268.86	164.14	339.99	341.02	567.92	431.93	375.12	426.09
194.03	416	268.88	164.13	339.99	341.02	567.94	431.88	374.88	426.05
193.96	416.03	268.9	164.1	339.99	341.02	567.93	431.97	375.03	426.04
194.11	416.01	268.88	164.1	339.99	341.02	567.79	432.02	374.95	426.16
194.03	415.93	268.89	164.1	339.99	341.02	567.98	432.05	374.91	426.17
194.04	415.93	268.9	164.09	339.99	341.02	567.78	432	374.88	426.19
194.06	415.95	268.89	164.1	339.99	341.02	567.88	431.78	375.33	426.14
194.03	415.98	268.88	164.11	339.99	341.02	567.54	431.76	375.28	426.1
194.08	415.99	268.96	164.11	339.99	341.02	567.16	431.8	375.08	426
194.09	416.02	268.98	164.11	339.99	341.01	567.14	431.83	375.1	426.17
193.99	415.97	268.95	164.11	339.99	341.02	567.29	431.9	374.82	425.94
194.31	415.96	268.92	164.14	339.99	341.02	567.39	431.92	375	426.01
194.15	415.95	268.92	164.14	339.99	341.02	567.57	431.84	375.06	426.12
194.15	415.99	268.94	164.14	339.99	341.02	567.79	431.82	375.24	426.1
194.21	416.06	268.95	164.14	339.99	341.02	567.74	431.89	374.73	425.99
194.17	415.99	268.93	164.13	339.99	341.02	567.75	431.95	374.86	425.98
194.07	415.94	268.93	164.12	339.99	341.02	567.66	431.76	375.29	425.97
194.27	415.94	268.93	164.13	339.99	341.02	567.67	431.96	375	425.96
194.18	415.95	268.94	164.12	339.99	341.02	567.63	431.75	374.92	426.01
194.19	415.98	268.94	164.12	339.99	341.02	567.91	431.88	375.4	425.96
194.14	415.96	268.95	164.12	339.99	341.01	567.44	431.88	375.15	425.93
194.03	415.84	268.94	164.1	339.99	341.02	567.47	432.02	374.82	426.05
194.28	416.01	268.95	164.09	340	341.01	567.75	431.94	374.47	426.03
194.2	415.94	268.96	164.09	339.99	341.02	567.84	431.92	374.83	426.08
194.13	415.95	268.94	164.1	339.99	341.03	567.35	431.58	375.21	426.08
194.17	416.07	268.93	164.11	339.99	341.03	567.26	431.55	375.65	426.06
194.12	416.1	268.94	164.1	339.99	341.03	567.39	431.81	374.97	426.21
194.1	416.07	268.93	164.09	339.99	341.02	567.55	431.74	374.95	426.21
194.05	416.03	268.94	164.07	339.99	341.02	567.68	431.69	374.95	426.14
194.09	416.02	268.92	164.08	339.99	341.02	567.63	431.65	375.12	426.07
194.11	416.02	268.93	164.08	339.99	341.02	567.88	431.86	374.87	426.07
194.03	416.01	268.94	164.08	339.99	341.02	567.9	432	374.96	425.89
194.07	415.91	268.96	164.09	339.99	341.02	567.97	431.95	374.93	425.99
194.23	415.95	268.95	164.09	339.99	341.02	567.94	431.8	374.85	426.11
194.31	415.99	268.96	164.08	339.99	341.02	567.93	431.97	374.92	426.18
194.14	415.94	268.92	164.1	339.99	341.02	567.74	431.95	374.55	426.1
194.11	415.93	268.96	164.11	339.99	341.02	567.72	431.91	374.85	426.06
194.12	415.99	268.98	164.11	339.99	341.02	567.8	431.81	374.89	425.99
194.07	415.99	268.99	164.11	339.99	341.02	567.55	431.82	375.11	426.17
193.87	415.93	268.97	164.09	339.99	341.02	567.55	432.22	374.79	426.39
193.99	415.96	268.95	164.09	339.99	341.02	567.97	431.95	374.89	426.13
193.98	415.99	268.94	164.09	339.99	341.02	567.89	431.84	375.11	426.06
194.02	416	268.92	164.08	339.99	341.02	567.98	431.98	375.07	426.03
194.13	416	268.91	164.09	339.99	341.02	567.95	431.83	375.02	426.1
194.14	415.94	268.86	164.11	339.99	341.02	568.17	431.92	375.06	426.07
194.1	415.95	268.95	164.1	339.99	341.02	567.84	431.86	374.99	426.06
194.08	416.02	268.97	164.1	339.99	341.02	567.63	431.88	375.37	426.09
193.97	415.98	268.95	164.12	339.99	341.02	567.4	431.79	375.67	426.08
194.28	416.02	268.94	164.12	339.99	341.02	567.18	431.84	374.51	426.01
194.24	415.96	269	164.2	339.99	341.02	567.29	431.7	375.13	426.53
194.12	415.93	268.99	164.2	339.99	341.02	567.52	431.7	374.99	426.54
194.19	416.02	268.96	164.18	339.99	341.02	567.84	431.84	374.88	426.13
194.06	416.03	268.94	164.17	339.99	341.02	567.91	432.06	374.89	426.04
194.1	416.02	268.89	164.18	339.99	341.02	568.03	431.9	374.92	426
194.11	416.03	268.9	164.19	339.99	341.01	567.95	431.87	374.85	425.99
194.17	416.03	268.91	164.16	339.99	341.02	567.95	431.89	374.56	425.92
194.14	415.94	268.91	164.15	339.99	341.01	567.85	431.93	374.22	426.05
194.04	415.96	268.91	164.16	339.99	341.02	567.88	431.54	374.69	426.04
194.11	415.96	268.89	164.14	339.99	341.02	567.82	431.39	375.32	426.08
194.1	416.06	268.91	164.13	339.99	341.02	567.3	431.44	375.88	426
194	415.95	268.91	164.12	339.99	341.02	567.26	431.92	375.02	426.11
194.11	415.96	268.88	164.12	339.99	341.01	567.29	431.39	374.19	426.06
194.15	415.98	268.88	164.12	339.99	341.01	567.54	431.59	373.92	426
194.15	415.98	268.89	164.09	339.99	341.01	567.56	431.71	374.71	426.01
194.09	415.96	268.91	164.08	339.99	341.01	567.72	431.83	374.79	425.91
194.07	416.03	268.9	164.1	339.99	341.01	567.84	431.97	374.87	425.94
194.16	416	268.89	164.1	339.99	341.01	567.82	432.08	375.06	426
194.12	415.96	268.83	164.14	339.99	341.01	567.64	431.76	374.42	426.03
194.13	415.96	268.86	164.15	339.99	341.01	567.26	431.78	374.02	426.05
194.05	416	268.94	164.14	339.99	341.01	567.59	431.79	374.58	426.31
194.05	415.97	268.94	164.14	339.99	341.01	567.79	431.81	374.91	426.12
194.05	415.97	268.92	164.14	339.99	341.01	567.77	431.55	374.72	426.06
194.13	415.98	268.94	164.13	339.99	341.01	567.71	431.32	374.04	426.05
194.07	415.96	268.93	164.14	339.99	341.01	567.63	432	374.08	426.12
194.05	415.97	268.91	164.14	339.99	341.01	567.87	431.85	374.56	425.98
194.09	415.99	268.9	164.18	339.99	341.02	567.82	431.73	374.58	426.03
194.38	416.03	268.93	164.14	339.99	341.01	568.03	432.07	374.3	426.01
194.34	415.92	268.86	164.17	340	341.02	567.74	431.94	374.71	426.02
194.29	416.01	268.85	164.17	339.99	341.01	567.89	431.86	375	426.08
194.12	416.02	269.03	164.18	339.99	341.02	567.86	432.08	375	426.06
194.1	416.03	268.89	164.15	339.99	341.02	567.86	431.96	374.96	426.05
194.13	416.02	268.88	164.15	339.99	341.02	568.05	431.82	374.12	425.97
194.16	416.03	268.88	164.14	339.99	341.02	567.9	431.47	374.38	426.1
194.14	416.03	268.89	164.14	339.99	341.02	567.88	431.84	374.11	426.08
194.14	415.99	268.92	164.14	339.99	341.02	567.78	431.83	374.38	426.08
194.12	415.99	268.89	164.12	339.99	341.02	567.65	431.83	374.91	426.05
194.19	416	268.89	164.13	339.99	341.02	567.41	431.91	374.8	426.09
194.18	415.99	268.95	164.15	339.99	341.02	567.78	431.93	374.42	426.01
194.17	415.98	268.96	164.12	339.99	341.03	567.87	432.01	374.17	425.99
194.13	415.99	268.95	164.13	339.99	341.02	567.86	431.99	374.83	426.08
194.15	415.98	268.96	164.14	339.99	341.02	567.79	431.88	375.79	426.13
194.14	415.98	268.96	164.14	339.99	341.02	567.63	431.74	375.42	426.07
194.2	415.98	268.98	164.13	339.99	341.02	567.18	431.96	375.4	426.02
194.05	416.02	268.96	164.15	339.99	341.02	567.49	431.93	375.41	425.97
194.25	416	268.96	164.15	339.99	341.02	567.72	431.65	375.2	426.02
194.05	416.01	268.95	164.14	339.99	341.02	567.98	431.91	375.12	425.99
194.03	415.98	268.95	164.15	339.99	341.02	567.85	431.96	375.74	425.94
193.93	416.01	268.94	164.14	339.99	341.02	567.77	431.9	375.61	425.9
194.15	416.02	268.96	164.15	339.99	341.02	567.88	432.04	375.35	425.96
194.17	416.02	268.94	164.14	339.99	341.03	567.9	432.02	375.07	426.07
194.16	416.05	268.96	164.13	339.99	341.02	567.61	431.88	375.23	426.03
194.19	416	268.97	164.16	339.99	341.02	567.66	431.92	375.01	426.11
194.26	416	268.97	164.13	339.99	341.02	567.84	432.04	374.47	425.99
194.1	415.99	268.99	164.13	339.99	341.02	567.84	431.99	374.32	426.23
194.08	415.93	268.94	164.17	339.99	341.01	567.17	431.86	375.03	426.1
194.04	415.9	268.95	164.22	339.99	341.01	567.17	431.82	375.61	426.14
194.06	415.99	268.95	164.19	339.99	341.02	568.56	431.99	374.83	426.05
194.27	416.03	268.96	164.21	339.99	340.99	568.07	432.06	374.27	426.06
194.32	415.98	269	164.15	339.99	341.02	567.8	431.87	374.76	426.16
194.34	415.94	268.93	164.18	339.99	341.03	567.83	431.64	374.82	426.25
194.13	415.9	268.9	164.22	339.99	341.03	567.76	431.62	374.62	426.1
194.14	415.94	268.93	164.2	339.99	341.03	567.98	432.02	374.88	426.1
194.09	415.92	268.87	164.23	339.99	341.03	567.8	431.46	375.03	426.03
194.05	415.94	268.91	164.2	339.99	341.03	567.91	431.64	374.88	425.97
194.23	415.93	268.94	164.22	339.99	341.03	567.78	431.93	375.16	426.21
194.06	416.04	268.94	164.21	339.99	341.03	567.87	431.92	375.27	426.1
194.1	415.99	268.93	164.15	339.99	341.03	567.82	431.66	374.93	426.25
194.17	416.01	268.8	164.15	339.99	341.03	567.85	431.77	375.04	426.14
194.12	416.02	268.95	164.14	339.99	341.03	567.94	431.26	374.91	426.1
194.14	415.99	268.93	164.14	339.99	341.03	567.56	431.8	375.06	426.06
194.14	415.99	268.91	164.14	339.99	341.03	567.34	431.69	374.94	426.06
194.16	415.99	268.87	164.16	339.99	341.03	567.3	431.81	375.04	426.04
194.28	415.97	268.86	164.15	339.99	341.03	567.44	431.96	374.98	426.18
194.41	415.98	268.86	164.16	339.99	341.03	567.4	431.93	375.02	426.04
194.35	415.99	268.89	164.13	339.99	341.03	567.24	431.94	374.77	425.96
194.4	415.96	268.89	164.12	339.99	341.03	567.31	431.94	375.04	426.03
194.42	415.98	268.88	164.11	339.99	341.03	567.27	431.86	375.09	425.89
194.44	415.99	268.93	164.14	339.99	341.03	567.46	431.84	374.81	425.68
194.4	415.96	268.91	164.13	339.99	341.03	567.91	431.56	374.98	425.93
194.38	415.97	268.99	164.16	339.99	341.03	567.92	431.89	374.98	426.01
194.55	415.96	269	164.15	339.99	341.03	567.4	431.82	374.59	425.96
194.24	415.98	268.86	164.14	339.99	341.03	567.7	431.85	374.26	425.91
194.32	415.96	269.01	164.15	339.99	341.02	567.72	431.88	374.73	425.83
194.18	415.92	268.96	164.23	339.99	341.02	567.3	431.8	374.97	426.16
194.19	415.94	268.99	164.16	339.99	341.02	567.6	431.98	375.02	425.98
194.11	415.95	268.99	164.15	339.99	341.02	568.25	431.87	375.02	425.97
194.1	415.97	268.98	164.13	339.99	341.02	568.19	431.83	375.09	426.07
194.31	416.02	268.98	164.15	339.99	341.02	568.1	431.86	375.16	426.05
194.18	416.05	269	164.18	339.99	341.02	567.9	431.36	374.94	425.99
194.07	416	268.97	164.15	339.99	341.02	567.68	431.71	374.88	426.02
193.99	415.97	268.97	164.15	339.99	341.02	567.29	431.87	374.89	426.22
194.23	416	268.85	164.14	339.99	341.03	567.38	432	374.95	426.18
194.13	416.02	268.85	164.13	339.99	341.03	567.56	431.98	375.08	426.17
194.06	416	268.83	164.14	339.99	341.03	567.29	431.92	375.16	426.17
194.08	415.99	268.85	164.13	339.99	341.03	567.42	431.83	374.52	425.85
194.15	415.99	268.86	164.13	340	341.03	567.83	431.6	374.81	426.05
194.22	416	268.87	164.14	340	341.03	567.65	431.99	374.89	425.99
194.13	416.03	268.86	164.15	339.99	341.03	567.68	431.94	374.67	426.02
194.11	416.06	268.84	164.15	340	341.03	567.82	431.83	375	426
194.14	416.06	268.86	164.14	340	341.03	567.87	431.77	375.03	425.94
194.17	416.04	268.92	164.12	339.99	341.02	567.81	431.98	374.94	425.99
194.13	416.01	268.92	164.13	339.99	341.02	567.85	431.82	375.63	426.07
194.11	415.99	268.91	164.14	339.99	341.02	567.75	431.78	375.58	426.07
194.15	416.07	268.92	164.14	339.99	341.02	567.3	431.69	374.96	425.99
194.07	416.06	268.9	164.14	339.99	341.02	567.45	431.94	374.8	426.03
194.06	416.01	268.87	164.14	340	341.02	567.31	431.98	374.49	425.93
194.24	416.05	268.9	164.12	340	341.02	567.45	431.81	374.69	426
194.35	416.04	268.92	164.12	340	341.02	567.72	431.94	374.7	425.98
194.29	416.02	268.94	164.12	340	341.03	567.85	431.89	374.84	426.01
194.45	416	268.93	164.13	340	341.03	567.77	431.46	375.08	426.12
194.03	415.91	268.85	164.19	339.99	341	567.73	431.96	374.95	425.99
194.01	416.07	268.88	164.29	339.99	341	567.76	431.86	375.13	426.09
193.86	415.98	268.9	164.21	339.99	341	568.3	432.04	374.93	426.13
194.03	416	268.89	164.21	339.99	341	568.1	431.9	374.87	426.04
194.08	415.97	268.93	164.18	339.99	341	567.86	431.94	375.59	426.03
194.21	415.98	268.84	164.21	339.99	341	567.8	431.76	375.12	426.06
194.18	415.98	268.9	164.17	339.99	341	567.71	431.9	375.32	425.98
194.15	416.01	268.92	164.23	339.99	341	567.92	432.14	375.26	425.98
194.14	415.98	268.92	164.24	339.99	341	567.97	431.91	375.02	426.15
194	416.04	268.92	164.22	339.99	341	567.69	431.93	374.83	426.06
194.22	415.94	268.95	164.24	339.99	341	567.4	432.02	374.99	426
194.17	415.95	268.93	164.23	339.99	341	567.27	431.93	374.9	426.01
194.06	415.95	268.81	164.21	339.99	341	567.7	431.88	374.95	425.99
194.11	415.99	268.97	164.24	339.99	341.01	567.66	432.05	374.42	426
194.13	415.99	268.96	164.26	339.99	341	567.47	431.95	374.84	426.08
194.18	415.94	268.97	164.21	339.99	341	567.63	431.88	375.09	425.99
194.04	415.97	268.96	164.23	339.99	341.01	567.93	431.9	375	426.04
194.05	415.96	268.99	164.17	339.99	341.01	568.1	431.85	375.01	425.99
194.1	415.97	268.96	164.18	339.99	341.01	567.92	431.67	374.89	426.06
194.29	415.98	268.95	164.16	339.99	341	567.34	431.61	374.48	426.13
194.34	416.12	268.87	164.24	339.99	341	567.51	431.86	375	426.11
194.22	416.04	268.9	164.18	339.99	341.01	567.95	431.95	375.04	426.12
194.2	416.03	268.92	164.16	339.99	341.01	567.92	431.88	375.52	426.01
194.19	415.97	268.91	164.16	339.99	341.01	567.57	431.89	375.79	426.09
194.25	416.01	268.92	164.17	339.99	341.01	567.77	431.95	374.75	426.2
194.28	415.98	268.93	164.17	339.99	341.01	567.79	431.95	374.65	426.08
194.1	416	268.92	164.18	339.99	341.01	567.98	431.98	374.59	426.05
194.22	415.99	268.95	164.16	339.99	341.01	567.98	431.93	374.77	426.1
194.11	415.95	268.96	164.13	339.99	341.02	568.59	432.02	375.38	426.08
194.23	416.06	268.96	164.13	339.99	341.02	567.97	431.99	375.3	425.99
194.06	416.03	268.95	164.13	339.99	341.02	567.71	431.72	375.13	426.01
194.24	415.87	268.83	164.12	339.99	341.02	567.81	431.78	374.93	425.89
194.41	415.97	268.87	164.14	339.99	341.02	567.88	431.97	374.36	425.87
194.36	415.98	268.95	164.18	339.99	341.02	567.81	431.73	374.18	425.73
194.19	415.97	268.93	164.17	339.99	341.02	567.84	431.88	374.86	426.03
194.4	415.98	268.93	164.17	339.99	341.02	567.98	431.93	374.85	426.06
194.23	416	268.94	164.17	339.99	341.02	567.92	431.98	374.83	425.98
194.33	415.92	268.95	164.18	339.99	341.02	568.04	432.01	374.8	426.01
194.15	415.95	268.95	164.17	339.99	341.02	568.05	431.92	374.93	426.23
194.2	416.03	268.98	164.17	339.99	341.02	567.76	431.93	374.96	426.08
194.23	416.08	268.97	164.16	339.99	341.02	567.65	431.77	374.59	426
194.15	416.05	268.89	164.2	339.99	341.01	567.89	431.91	374.29	426
194.1	416.02	268.87	164.2	339.99	341.01	567.94	431.84	374.32	425.98
194.09	416	268.94	164.22	339.99	341.02	567.87	431.87	374.45	425.93
194.09	415.97	268.96	164.16	339.99	341.02	567.71	431.96	374.44	426.01
194.07	415.97	268.99	164.16	339.99	341.02	567.4	431.76	374.79	426.04
194.13	415.96	268.96	164.18	339.99	341.02	567.49	431.74	374.95	426.08
194.24	415.98	268.99	164.18	339.99	341.02	567.74	432.08	374.76	426.05
194.2	416	268.96	164.17	339.99	341.02	567.53	431.93	374.97	426.04
194.32	415.98	268.9	164.18	339.99	341.03	567.62	431.84	375.09	426.06
194.18	416.01	268.89	164.19	339.99	341.03	567.8	431.87	375.24	426.17
194.09	415.94	268.9	164.18	339.99	341.02	567.88	432	375.63	426.02
194.21	415.99	268.89	164.17	339.99	341.02	567.68	431.79	375.15	426.01
194.01	416.05	268.9	164.15	339.99	341.03	567.88	431.81	375.18	425.96
194.07	416.03	268.92	164.13	339.99	341.03	567.72	431.79	374.24	425.95
194.03	416.03	268.87	164.17	339.99	341.03	567.75	431.92	375.79	426
194.14	416	269.03	164.25	340	341.02	568.03	431.86	375.45	425.94
194.09	415.9	269.08	164.24	340	341.02	567.88	431.6	374.58	425.77
194.06	416.01	268.9	164.22	340	341.02	567.98	431.72	374.74	425.93
194.17	416.02	268.89	164.2	340	341.02	567.84	431.9	375.44	426.07
194.24	415.96	268.98	164.19	340	341.02	567.51	431.93	375.02	426
194.16	415.93	268.87	164.25	340	341.02	567.27	432.02	374.61	426.01
194.39	416.03	268.99	164.19	340	341.02	567.47	431.97	374.71	426.02
194.4	416.01	269	164.18	340	341.02	567.76	431.89	374.85	425.87
194.2	415.87	269	164.19	340	341.02	567.86	431.77	375.03	426
194.24	415.97	268.98	164.18	340	341.01	567.88	431.89	374.76	425.93
194.2	415.94	269	164.19	340	341.02	567.83	431.94	374.94	425.82
194.07	416.03	268.99	164.19	340	341.02	567.76	432.07	375.35	425.93
194.02	416.05	269.02	164.17	340	341.02	567.48	431.9	374.98	426.11
194.05	416.06	269.03	164.17	340	341.02	567.75	431.98	374.95	426.11
194.03	416.04	269.01	164.17	340	341.02	567.85	432.07	374.72	426.08
194.09	416.06	269.01	164.17	340	341.01	567.55	431.87	374.85	426.11
194.21	416.09	269	164.18	340	341.01	567.27	431.69	374.96	426.14
194.2	416.1	269.01	164.16	340	341.01	567.13	431.88	374.98	426.03
194.24	416.06	269	164.19	340	341.01	567.54	432.04	375.06	426.08
194.3	416.06	268.99	164.2	340	341.01	567.85	431.94	374.95	426
194.26	416.05	268.98	164.14	340	341.01	567.98	431.89	374.77	425.96
194.23	416.01	269	164.2	340	341.01	568.19	431.95	374.46	425.99
194.2	416.02	268.97	164.23	340	341.01	567.61	431.78	374.9	425.96
194.07	416.02	268.93	164.19	340	341.01	567.33	431.83	375.08	426.06
194.11	416	268.91	164.12	340	341.01	567.57	431.68	375.18	426.09
194.14	416.02	268.93	164.13	340	341.01	567.77	432.04	374.82	426.08
194.04	415.97	269.05	164.14	340	341.01	567.82	432.1	374.59	426
194.21	416.07	269.09	164.2	340	341.01	567.84	432.11	374.44	425.99
194.33	415.97	268.98	164.2	339.99	341.01	567.39	431.96	375.33	425.95
194.27	416	268.84	164.22	339.99	341.01	567.25	432.01	375.35	426.01
194.39	416.02	268.82	164.22	339.99	341.02	567.22	431.72	375.49	426.09
194.13	415.89	268.88	164.19	339.99	341.02	567.11	431.27	375.78	426.07
194.14	415.92	268.98	164.19	339.99	341.01	567.15	431.41	375.2	426.17
194.13	416	269	164.19	339.99	341.01	567.59	431.84	374.47	426.17
194.09	416.02	268.83	164.17	339.99	341.01	567.61	431.78	374.75	426.16
194.09	416.02	268.92	164.16	339.99	341.01	568	431.89	374.72	426.24
194.05	416.02	268.93	164.18	339.99	341.01	567.42	431.81	374.85	426.01
194.13	416.03	268.86	164.19	339.99	341.01	567.43	431.87	374.88	425.99
194.13	416.01	268.87	164.19	339.99	341.01	567.37	431.91	374.88	425.93
194.06	415.97	268.87	164.19	339.99	341.01	567.15	431.69	374.82	425.94
194.08	415.98	268.85	164.19	339.99	341.01	567.24	431.53	374.91	426.09
194.11	415.98	268.84	164.19	339.99	341.01	567.57	431.59	374.9	426.06
194.24	415.98	268.86	164.16	339.99	341.02	567.96	431.73	374.92	426.07
194.11	416.03	268.88	164.16	339.99	341.02	568.05	431.94	374.76	426.06
194.23	416.02	268.94	164.15	339.99	341.02	567.52	431.92	374.52	426.19
194.3	416.03	268.97	164.14	339.99	341.02	567.91	431.86	374.28	425.98
194.18	416.01	268.92	164.2	339.99	341.02	567.67	432.02	374.65	426.06
194.18	416.09	268.91	164.15	339.99	341.02	567.66	431.77	374.95	425.71
194.2	416.06	268.94	164.14	339.99	341.02	567.89	431.91	374.81	426.08
194.12	416.06	268.96	164.18	339.99	341.01	567.68	431.9	374.85	426.04
194.15	416.05	268.73	164.2	339.99	341.02	567.85	432	374.8	426
194.12	416.04	268.73	164.2	339.99	341.02	567.62	431.96	374.62	425.93
194.17	415.99	268.94	164.21	339.99	341.02	567.61	431.79	374.13	425.98
194.45	416.07	268.81	164.25	339.99	341.01	567.73	431.96	374.17	425.86
194.34	415.99	268.83	164.24	339.99	341.01	567.83	432.08	374.93	426.04
194.45	415.96	268.88	164.21	339.99	341.01	567.38	431.94	375.46	426.05
194.39	416.07	268.99	164.22	340	341.02	567.64	431.81	375.06	426.31
194.13	416.01	268.95	164.22	340	341.01	567.67	431.82	375	426.07
194.4	416.09	268.96	164.13	340	341.01	568.18	431.86	374.88	426.03
194.23	416.1	268.98	164.13	340	341.01	568.36	431.98	374.75	426.04
194	416	268.96	164.19	340	341.01	567.51	431.82	375.07	426.05
194.48	416.04	268.97	164.19	340	341.01	567.48	431.62	374.94	426.01
194.22	415.96	268.96	164.17	340	341.01	567.32	431.48	374.64	425.88
194.17	415.95	268.96	164.18	340	341.01	567.4	431.72	374.28	426.1
194.24	415.93	268.96	164.17	340	341	567.54	431.83	374.38	426.12
194.19	416	268.97	164.15	340	341.01	567.32	431.85	374.39	426.07
194.25	416.07	268.99	164.15	340	341.01	567.22	431.67	374.33	426.11
194.22	416.01	268.96	164.16	340	341.01	567.61	432.06	374.84	426.08
194.12	415.95	268.97	164.14	340	341.01	567.35	431.91	375.07	426.04
194.13	415.98	268.99	164.15	340	341.01	567.18	432.04	375.13	426.04
194.28	416.08	268.99	164.15	340	341.01	567.53	431.82	374.76	426.03
194.27	416.04	268.98	164.15	340	341.01	567.7	431.76	374.14	425.94
194.23	416.04	268.96	164.16	340	341.01	567.85	431.79	374.72	426.06
194.29	416.04	268.92	164.18	340	341.01	567.91	431.83	375	426.09
194.02	416	269.01	164.18	340	341.01	567.86	432.03	375.08	426.07
194.18	415.97	269	164.19	340	341.01	567.82	432.01	374.7	426.04
194.14	415.99	269.04	164.19	340	341.02	567.9	432	374.63	425.95
194.23	415.95	268.88	164.16	340	341.02	567.8	431.83	374.81	426.09
194.16	415.99	268.85	164.15	340	341.02	567.81	431.9	375.11	426.06
194.16	415.99	268.87	164.16	340	341.02	567.6	431.88	374.88	426.04
194.15	415.98	268.95	164.15	340	341.02	567.75	431.96	374.91	426.13
194.04	415.99	268.97	164.15	340	341.02	567.79	431.66	374.96	426.08
194.1	416.07	268.94	164.17	340	341.02	567.76	431.58	374.73	426.14
194.18	415.98	268.95	164.14	340	341.02	567.88	431.65	374.82	425.93
194.14	415.97	268.87	164.16	340	341	567.9	431.74	375.37	426.14
194.16	415.9	268.89	164.18	340	341	567.62	431.96	375.6	425.91
194.17	415.95	268.96	164.23	340	341	568.02	431.95	375.8	426.11
194.09	415.95	268.96	164.24	340	341	567.81	432.02	375.34	426.2
194.06	416.02	268.94	164.27	340	341	567.71	431.78	375.1	425.97
194.08	416.04	268.93	164.26	340	341	567.95	431.88	375.17	426.09
194.11	416.06	269.01	164.26	340	341	567.42	431.87	375	426.01
194.16	416.07	268.96	164.26	340	341	567.36	431.86	374.92	426.05
194.1	416.06	268.97	164.22	340	341	567.48	432	375.03	426.04
194.04	416.06	268.92	164.2	340	341.01	567.6	431.85	375.11	426.06
194.15	416.05	268.93	164.21	340	341.01	567.64	431.85	374.87	426
194.32	415.93	268.96	164.2	340	341.02	567.45	431.95	374.78	425.98
194.07	416.01	268.94	164.2	340	341.02	567.47	431.78	374.79	425.95
194	416.03	268.93	164.2	340	341.02	567.38	431.99	374.97	426.05
194.04	416.02	268.93	164.21	340	341.02	567.47	431.84	374.99	425.96
194.05	415.98	268.94	164.21	340	341.02	567.81	431.98	374.45	425.98
194.1	415.97	268.96	164.19	340	341.02	567.73	431.9	374.29	425.9
194.12	415.96	268.92	164.18	340	341.02	567.7	431.78	374.29	425.93
194.13	415.96	268.93	164.21	340	341.02	567.77	431.71	374.63	426.03
194.08	416.04	268.92	164.2	340	341.02	567.79	431.79	374.59	426
194.14	415.98	268.92	164.19	340	341.02	567.67	431.89	374.7	426.02
194.06	415.99	268.88	164.17	340	341.02	567.6	431.92	375.03	425.96
194.13	415.98	268.91	164.16	340	341.02	567.77	431.93	374.86	426.03
194.11	416	268.9	164.18	340	341.02	567.61	431.96	375.07	426.01
194.06	415.99	268.92	164.18	340	341.02	567.54	431.83	374.19	425.97
194.07	416.03	268.93	164.18	340	341.02	567.33	431.81	375.36	426.17
194.08	415.95	269.04	164.17	340	341.02	567.35	431.71	375.58	426.07
194.15	416.01	269.01	164.18	340	341.02	567.39	431.76	375.1	425.99
194.08	416.03	268.98	164.15	339.99	341.01	567.98	431.95	375.01	426.01
194.37	416.08	269.09	164.21	339.99	341.01	568.03	432.05	375.71	426.09
194.1	416.01	269.1	164.21	339.99	341.02	567.98	431.95	374.99	426.02
194.07	415.97	269.07	164.2	339.99	341.01	567.91	431.94	374.55	425.95
194.02	415.99	268.86	164.18	339.99	341.01	567.76	431.99	374.7	426.06
194.2	416.01	268.9	164.23	339.99	341.01	567.87	432.04	374.98	426.04
194.14	416.02	268.91	164.22	339.99	341.01	567.89	431.67	374.8	426.01
194.19	416.04	268.91	164.21	339.99	341.02	567.87	431.86	375	426.04
194.13	416.01	268.91	164.19	339.99	341.02	567.93	431.93	375.04	426.06
194.27	415.88	268.91	164.17	339.99	341.02	568.09	432.07	374.96	426.01
194.14	415.92	268.95	164.15	339.99	341.03	567.94	432.02	374.96	426.03
194.1	416.04	268.94	164.16	339.99	341.02	567.93	431.91	374.79	425.96
194.05	415.98	268.96	164.15	339.99	341.02	567.99	431.69	374.98	425.99
194.23	416.08	268.96	164.15	339.99	341.02	568.04	431.89	375.03	426
194.17	416.07	268.94	164.16	339.99	341.02	567.9	431.93	374.94	425.96
194.06	416.04	268.93	164.15	339.99	341.02	567.69	431.91	375.21	426.04
194.08	416.03	268.92	164.16	339.99	341.02	567.43	431.53	374.77	425.91
194.26	415.98	268.92	164.15	339.99	341	567.78	431.79	374.17	425.93
194.2	416.04	268.93	164.16	339.99	341	567.77	432.03	374.59	426.09
194.06	415.96	268.92	164.19	339.99	341	567.89	432	375.02	426.17
194.11	416	268.94	164.19	339.99	341	567.78	431.83	374.52	426.1
194.11	415.96	268.95	164.19	339.99	341	567.77	432.02	374.47	426.05
194.06	415.98	268.98	164.16	339.99	341	567.85	432.07	374.71	426.03
194.05	415.97	268.94	164.2	339.99	341	567.66	431.88	375.07	426.07
194.22	415.99	268.93	164.18	339.99	341	567.88	431.91	375.01	426.06
194.02	416	268.93	164.18	339.99	341	567.27	431.67	374.71	426.07
194.14	416.01	268.96	164.18	339.99	341.01	567.21	431.64	374.69	426.07
194.37	415.99	269.04	164.1	339.99	341.01	567.19	431.66	375.06	425.93
194.28	416.01	268.14	164.5	339.99	341.01	567.54	431.56	374.94	425.91
194.33	416.01	268.04	164.35	339.99	341.02	567.34	431.65	375.21	426.07
194.32	416.1	268.03	164.19	339.99	341.02	567.77	431.69	374.95	426.01
194.33	415.96	268.05	164.15	339.99	341.01	567.74	431.81	374.94	425.92
194.2	415.93	267.89	164.01	339.99	341.01	567.68	431.75	375.06	426.17
194.17	415.91	267.94	164.01	339.99	341.01	567.79	431.89	374.87	426.1
194.05	416.02	267.93	164.08	339.99	341.01	567.44	431.77	375.02	426.03
194.02	416.01	267.95	164.08	339.99	341.01	567.72	431.4	374.97	425.97
194.25	416.06	268.03	164.12	339.99	341.01	567.25	431.76	375.02	426.13
194.27	416.04	268	164.09	339.99	341.01	567.41	431.67	374.49	425.87
194.29	416.03	268.05	164.09	339.99	341.01	567.57	431.66	374.3	425.94
194.19	416.03	268.07	164.08	339.99	341.01	567.78	431.77	374.24	425.92
194.03	416.04	268.05	164.08	339.99	341.01	567.91	431.69	374.35	425.93
194.09	416.04	268.04	164.09	339.99	341.02	567.8	431.51	374.96	425.96
194.17	416.02	268.04	164.08	339.99	341.02	567.79	431.58	374.32	426.19
194.13	416.01	268.05	164.08	339.99	341.02	567.64	431.73	374.6	426
194.13	415.97	268.04	164.08	339.99	341.02	567.99	431.87	375	426.01
194.26	415.99	268.1	164.08	339.99	341.02	567.85	431.66	375.08	426.12
194.25	416	268.08	164.08	339.99	341.01	568.11	431.84	374.77	426.16
194.25	416.02	268.04	164.08	339.99	341.01	567.84	431.73	375.05	426.07
194.34	416.02	268.01	164.09	339.99	341.01	567.58	431.95	374.93	426.23
194.15	416.02	268.04	164.08	339.99	341.02	567.97	432	374.98	426.21
194.1	416.02	268.03	164.08	339.99	341.02	567.93	431.67	374.95	426.06
194.19	416	268.03	164.08	339.99	341.02	568.08	431.82	375.17	425.85
194.03	415.99	268.02	164.09	339.99	341.02	567.83	431.78	374.87	426.03
194.19	416.01	268.04	164.08	339.99	341.02	567.56	431.73	375.34	426.04
194.2	416.04	268.06	164.08	339.99	341.02	567.35	431.79	374.89	425.94
194.01	416.01	268.07	164.08	339.99	341.02	567.45	431.83	375.13	425.98
194.18	416.09	268	164.18	340	341.01	567.28	431.9	374.87	425.99
194.13	416.08	268.03	164.16	340	341.01	567.29	431.82	374.28	426.03
194.3	416.09	268	164.17	340	341.02	567.4	431.84	374.09	425.97
194.19	416.07	268.04	164.16	339.99	341.01	567.81	431.87	374.39	426
194.18	416.09	267.96	164.18	339.99	341.01	568.06	431.91	374.4	425.94
194.34	416.04	267.97	164.18	339.99	341.02	567.83	431.93	374.79	425.93
194.53	416	268	164.15	339.99	341.02	567.86	431.97	374.89	426.08
194.43	416	268.07	164.11	339.99	341.02	567.99	431.99	374.95	426.04
194.18	416.01	268.08	164.12	339.99	341.02	568.08	432.03	375.07	425.92
194.2	416.02	268.07	164.1	339.99	341.02	568.08	432.16	375.01	425.95
194.13	416.05	268.02	164.1	339.99	341.02	567.98	431.94	375.07	425.95
194.1	416.05	268.09	164.11	339.99	341.02	567.97	431.97	375	425.98
194.11	416.07	268.09	164.11	339.99	341.02	567.72	431.6	374.83	426.05
194.25	416.05	268.08	164.1	339.99	341.02	567.8	431.92	374.44	425.91
194.36	416.11	268.03	164.11	339.99	341.01	568.02	432.02	374.38	425.92
194.4	416.13	268.05	164.11	339.99	341.02	567.9	431.8	374.54	426.02
194.15	416.05	268.08	164.1	339.99	341.02	567.97	431.74	375.34	426.07
194.04	416.01	268.08	164.1	339.99	341.02	567.74	431.81	374.98	425.98
194.3	416.1	268.07	164.1	339.99	341.02	567.9	431.78	375.02	426.04
194.14	416.04	268.08	164.1	339.99	341.02	567.72	431.88	374.92	426.03
194.17	416.02	267.96	164.1	339.99	341.02	567.39	431.86	375.04	426.28
194.16	416.01	268.1	164.08	339.99	341.02	567.42	432.02	374.71	426.15
194.11	416.01	268.09	164.08	339.99	341.02	567.85	431.89	374.29	426
194.14	416	268.08	164.08	339.99	341.02	567.96	431.82	374.03	426.02
194.12	415.99	268.09	164.22	339.99	341.02	567.38	432.07	374.2	425.69
194.16	415.97	268.05	164.23	339.99	341.02	567.95	431.97	375.02	425.98
194.17	415.97	268.11	164.18	340	341.02	567.93	432.04	375.19	426.01
194.19	416.01	268.08	164.16	340	341.02	568.1	432.6	374.73	425.68
194.22	416.06	268.01	164.1	339.99	341.01	567.95	431.9	374.63	426.12
194.13	416.1	267.99	164.12	339.99	341.02	567.76	431.87	374.02	425.55
194.09	416.18	268.01	164.11	339.99	341.01	567.91	432.05	374.34	426.12
194.23	416.11	267.97	164.11	339.99	341.01	567.92	432.13	374.35	426.25
194.08	416.05	267.98	164.11	339.99	341.01	567.87	432.1	374.78	426.04
194.15	416.01	268	164.11	339.99	341.01	567.94	432.06	374.89	425.87
194.23	416.03	268.01	164.12	339.99	341.01	568.05	431.85	374.97	426.02
194.17	416.01	268.06	164.1	339.99	341.01	567.92	432.03	374.95	426.1
194.22	415.99	268.03	164.11	339.99	341.01	567.93	432.04	375.16	426.12
194.08	416.03	268	164.12	339.99	341	567.91	431.94	375.06	426.05
194.18	416	268.08	164.1	339.99	341	567.97	431.96	375.01	426.02
194.22	416	268.07	164.1	339.99	341	567.91	431.97	375.16	426.13
194.25	416.1	268.07	164.1	339.99	341.01	567.95	431.86	375.05	426.06
194.23	415.93	268.09	164.09	339.99	341.01	568.01	431.89	374.89	425.99
194.17	416.05	268.09	164.1	339.99	341.01	567.86	431.89	374.65	425.98
194.01	416.01	268.09	164.1	339.99	341.01	568.05	432.08	374.29	425.91
194	416.01	268.05	164.09	339.99	341.01	568.02	431.83	374.45	426.05
194.02	416.05	268	164.11	339.99	341.01	567.83	431.91	374.85	426.06
194.06	416.05	268.05	164.1	339.99	341.01	567.97	432.05	374.78	425.94
194.12	416.03	268.04	164.12	339.99	341.01	567.78	431.85	374.95	425.99
194.09	416.04	268.02	164.13	339.99	341.01	567.93	431.96	375.27	426.09
194.14	416.02	268.03	164.12	339.99	341.01	567.82	431.93	374.99	426.07
194.07	416.03	268.25	164.13	340	341.01	567.68	431.89	375.21	426.13
194.13	416.01	268.12	164.13	339.99	341.01	567.37	431.87	374.79	426.05
194.17	416.01	268.09	164.14	339.99	341.01	567.59	431.78	374.61	426.21
194.24	416.02	268.07	164.14	339.99	341.01	567.86	431.85	374.74	426.13
194.13	416.02	268.11	164.13	339.99	341.01	567.79	431.8	374.88	426.03
194.1	415.99	268.09	164.14	339.99	341.01	567.94	431.83	374.79	426.03
194.22	416	268.08	164.1	339.99	341.03	567.87	431.95	375.07	426.08
194.21	415.94	268.05	164.09	339.99	341.02	567.87	432.03	374.92	426.1
194.1	416	268.04	164.09	339.99	341.02	567.78	431.84	374.15	425.91
194.16	415.97	268.11	164.08	339.99	341.03	567.9	431.92	375.11	426.03
194.21	416.02	268.08	164.09	339.99	341.03	567.99	431.87	375.77	425.97
194.21	416.04	268.03	164.1	339.99	341.03	568.01	431.75	375.33	426.14
194.23	416.06	268.05	164.09	339.99	341.02	567.77	431.92	374.96	426.06
193.97	416.03	268.04	164.09	339.99	341.03	567.83	431.84	374.91	426.14
194.1	416.02	268.05	164.09	339.99	341.03	567.95	431.88	374.96	426.27
194.06	416.04	268.04	164.1	339.99	341.03	567.94	431.9	374.85	426
194.15	416.12	268.06	164.11	339.99	341.03	567.28	431.8	375.05	426.08
194.06	416.07	268.03	164.12	339.99	341.03	567.4	431.82	374.81	425.99
194.1	416.02	268.14	164.1	339.99	341.03	567.35	431.88	374.93	426.08
194.17	416.02	268.08	164.1	339.99	341.03	567.53	432.04	375.2	426.08
194.19	416.03	268.05	164.11	339.99	341.03	568.15	432.21	374.95	425.98
194.15	416.02	268.07	164.1	339.99	341.03	567.93	431.98	374.59	426.04
193.98	416.02	268.06	164.13	339.99	341.03	567.97	431.95	374.09	426
194.11	416.04	268.11	164.12	339.99	341.03	567.43	431.86	374.26	425.93
194.19	416.02	268.05	164.15	339.99	341.02	567.37	431.69	374.82	425.87
194.24	416.03	268.05	164.15	339.99	341.03	567.87	431.92	375.21	425.97
194.22	416	268.06	164.14	339.99	341.03	567.85	431.85	375.8	426.09
194.12	416.03	268.07	164.14	339.99	341.03	567.91	431.8	375.04	426.1
194.1	416.01	268.08	164.15	339.99	341.03	567.62	431.75	374.81	425.92
194.25	415.92	268.05	164.13	340	341.03	567.26	431.68	374.56	425.95
194.06	415.92	268.1	164.13	340	341.03	567.82	431.75	374.75	426.07
194.36	415.95	268.09	164.14	339.99	341.02	567.72	431.84	374.64	426.03
194.73	416	268.07	164.14	339.99	341.03	567.87	431.91	374.15	426.06
194.42	416.05	268.05	164.11	339.99	341.03	567.77	432.01	374.81	426.1
194.06	416.05	268.14	164.06	339.99	341.02	567.93	432.02	375.02	426.07
194.24	416.08	268.11	164.08	339.99	341.02	567.98	431.99	374.59	425.87
194.48	415.95	268.1	164.07	339.99	341.02	567.91	431.9	374.79	425.87
194.53	415.96	268.08	164.08	339.99	341.03	567.82	431.71	375.06	426.01
194.31	416.01	268.07	164.21	339.99	341.03	567.75	431.92	374.74	425.96
194.22	415.96	268.07	164.19	339.99	341.03	567.89	431.92	374.91	425.94
194.22	415.98	268.12	164.2	339.99	341.03	567.68	431.9	374.87	425.99
194.22	415.98	268.12	164.2	339.99	341.02	568.04	431.98	374.3	426
194.24	416.04	268.12	164.19	339.99	341.02	567.7	431.94	375.02	426.12
194.23	416.02	268.11	164.2	339.99	341.02	567.63	431.99	374.98	426.09
194.03	416.04	268.17	164.18	339.99	341.02	567.35	432.04	374.9	426.12
194.04	415.99	268.18	164.19	339.99	341.01	567.4	431.9	374.84	426
194.08	416	268.15	164.19	339.99	341.02	567.36	431.86	375.05	426.27
194.29	416.07	268.14	164.18	339.99	341.02	567.35	431.71	374.87	425.99
194.17	416.04	268.01	164.15	339.99	341.02	567.41	432	374.77	426.09
194.32	415.94	268.02	164.14	339.99	341.02	567.32	431.91	374.92	426.05
194.25	416.1	268.08	164.12	339.99	341.02	567.73	431.82	374.74	426.16
194.29	416.03	268.08	164.12	339.99	341.02	567.35	431.5	374.95	425.92
194.09	416.03	268.05	164.13	340	341.02	567.38	431.61	374.91	425.93
193.98	416.01	268.08	164.13	340	341.02	567.65	431.92	374.89	425.99
194.16	415.98	268.12	164.14	340	341.02	567.63	431.83	374.92	425.98
194.11	415.98	268.11	164.14	340	341.02	567.75	431.93	374.92	426.02
194.09	415.97	268.09	164.15	340	341.02	567.93	431.73	375.06	426.06
194.16	415.95	268.1	164.13	340	341.02	567.96	431.95	375.02	426.04
194.07	415.96	268.1	164.13	340	341.02	567.86	431.86	374.39	426.13
194.08	416.02	268.1	164.14	340	341.02	567.69	431.83	374.86	425.96
194.14	416	268.08	164.14	340	341.02	567.96	432.04	374.81	426.02
194.25	416.06	268.11	164.13	340	341.02	568.14	432.06	374.86	425.69
194.1	416.01	268.07	164.18	339.99	341.03	567.4	431.71	374.99	426.03
194.33	416.01	268.17	164.13	339.99	341.03	567.79	431.88	374.91	425.94
194.2	416.01	268.15	164.13	339.99	341.03	567.86	431.8	374.99	425.98
194.23	415.98	268.17	164.14	339.99	341.03	567.62	431.81	374.62	425.94
194.19	415.93	268.18	164.14	339.99	341.03	567.69	431.88	374.45	426.05
194.22	415.96	268.11	164.15	339.99	341.03	567.85	431.74	374.38	426.07
194.25	415.9	268.11	164.14	339.99	341.03	567.85	432	374.62	426.13
194.18	415.94	268.09	164.14	339.99	341.02	567.94	432.04	374.62	426.06
194.15	416.03	268.1	164.14	339.99	341.01	567.89	431.96	375.04	426.07
194.2	416.02	268.08	164.14	339.99	341.01	567.82	431.87	375.29	426.11
194.26	416.05	268.11	164.13	339.99	341.01	567.9	431.99	374.98	426.04
194.18	416	268.08	164.13	339.99	341.01	567.85	431.86	374.97	426.21
194.32	416.04	268.13	164.13	339.99	341.03	567.96	431.15	374.9	426.08
194.13	416.03	268.11	164.13	339.99	341.03	567.93	431.83	374.7	426.03
194.45	416	268.14	164.13	340	341.01	567.87	431.96	374.28	425.96
194.32	416.04	268.09	164.14	339.99	341	567.46	431.64	374.85	426.01
194.28	416.02	268.07	164.14	339.99	341	567.65	431.8	374.39	425.8
194.23	416.02	268.07	164.12	339.99	341	567.94	431.89	374.19	425.97
194.24	416.07	268.11	164.14	339.99	341	568.01	431.85	374.31	425.9
194.11	415.98	268.07	164.14	339.99	341	567.88	431.95	374.65	426.03
194.09	416.02	268.07	164.16	339.99	341	567.99	431.84	374.98	425.97
194.21	416.14	268.1	164.16	339.99	341.01	567.91	431.97	374.78	425.98
194.2	416.08	268.11	164.15	339.99	341.01	567.76	431.95	374.36	426.02
194.12	416.07	268.12	164.15	339.99	341.01	567.79	431.99	374.21	426.04
194.02	416.02	268.07	164.17	339.99	341.01	567.26	431.91	374.58	426.03
194	416.01	268.09	164.16	339.99	341.01	567.64	431.95	374.93	426.03
194.04	416	268.06	164.15	339.99	341.01	567.72	431.8	374.83	426.06
194.05	416.01	268.11	164.18	339.99	341.02	567.52	431.95	375.22	425.96
194.12	416.01	268.14	164.13	339.99	341.02	567.43	431.87	374.99	425.98
193.95	416.08	268.21	164.12	339.99	341.02	567.53	431.9	374.67	425.99
194.09	416.03	268.18	164.12	339.99	341.02	567.24	431.85	374.79	425.99
194.08	415.99	268.14	164.14	339.99	341.01	567.55	432.03	374.89	426.06
194.11	415.92	268	164.14	339.99	341.01	568.06	431.84	374.7	426.08
194.12	416.03	268.03	164.15	339.99	341.02	567.98	431.76	375.05	426.01
194.06	416.04	268.01	164.13	339.99	341.02	567.74	431.57	375.56	426.1
194.17	416.03	268.1	164.11	339.99	341.02	567.83	431.56	375.45	425.9
194.24	416.01	268.12	164.11	339.99	341.02	567.87	431.67	374.52	425.88
194.2	416.11	268.18	164.09	339.99	341.02	567.89	431.8	374.43	425.95
194.08	416.1	268.21	164.1	339.99	341.02	567.84	432.11	374.32	425.91
194.08	416.07	268.23	164.1	339.99	341.02	567.39	431.89	374.8	426.17
194.17	416.06	268.24	164.1	339.99	341.01	567.35	432	374.7	426.18
194.14	416.02	268.22	164.1	339.99	341.01	567.97	431.83	375.04	426.21
194.1	416.02	268.23	164.11	339.99	341.01	568.04	431.81	374.73	426.05
194.37	416.06	268.14	164.11	339.99	341.01	568.13	431.89	374.84	426.02
194.35	416.05	268.14	164.12	339.99	341.01	567.98	431.98	374.6	426.08
194.11	416.01	268.18	164.11	339.99	341.01	568.04	431.96	374.64	425.97
194.07	416	268.16	164.13	339.99	341.01	568.03	431.95	375.31	425.99
194.11	416.01	268.12	164.13	339.99	341.02	567.84	431.99	375.13	426.1
194.16	416.06	268.15	164.08	339.99	341.02	567.84	431.79	374.58	426.02
194.14	416.06	268.14	164.1	339.99	341.02	567.8	431.87	375.47	426.08
194.08	416.05	268.12	164.1	339.99	341.02	567.51	431.79	375.04	426.27
194.23	416.02	268.07	164.1	340	341.01	567.43	431.92	375.19	426.08
194.25	416	268.1	164.12	340	341.02	567.72	431.86	375.18	426.05
194.2	416	268.13	164.11	340	341.02	567.63	431.94	374.97	426.02
194	416.02	268.27	164.12	340	341.02	567.84	432.13	374.13	425.94
194.24	416.02	268.14	164.11	340	341.02	567.85	431.82	374.45	425.97
194.25	416.01	268.13	164.16	339.99	341	567.61	431.81	374.26	425.97
194.49	416.09	268.15	164.17	339.99	341	567.79	431.68	374.12	425.99
194.29	416.12	268.21	164.15	339.99	341	567.7	431.96	374.21	426
194.13	416.09	268.15	164.16	339.99	341	567.62	431.84	375.15	426.07
194.27	416	268.18	164.15	339.99	341	567.89	432.01	375.63	426.03
194.23	415.94	268.19	164.15	339.99	341	567.88	431.91	375.79	425.9
194.11	415.99	268.12	164.12	339.99	341	567.35	431.73	375.43	426.02
194.1	416	268.24	164.11	339.99	341.01	567.47	431.88	375.03	425.97
194.11	416.02	268.2	164.12	339.99	341.01	567.61	431.91	374.94	426.08
194.09	415.97	268.13	164.11	339.99	341	567.67	431.94	375.11	426
193.94	415.98	268.14	164.11	339.99	341.01	567.48	431.97	374.91	426.03
194.17	415.99	268.2	164.1	339.99	341.01	567.6	431.76	374.95	425.53
194.17	415.99	268.14	164.12	339.99	341.01	567.6	431.84	374.92	425.83
194.17	415.99	268.07	164.12	339.99	341.01	567.68	431.81	375.15	426.06
194.06	416.01	268.11	164.11	339.99	341.01	567.63	431.84	375.68	426.06
194.1	415.98	268.11	164.13	339.99	341.01	567.72	431.86	375.22	425.93
194.04	416.01	268.09	164.12	339.99	341.01	567.92	431.99	374.99	425.97
194.1	416.03	268.08	164.13	339.99	341.01	567.91	431.86	375.14	425.99
194.11	416.03	268.11	164.13	339.99	341.01	567.84	431.92	374.98	426
194.21	416.04	268.09	164.13	339.99	341.01	567.92	431.83	375.09	426
194.05	416.02	268.09	164.12	339.99	341.01	567.74	431.93	375.07	426.04
194.04	416.01	267.97	164.11	339.99	341.01	567.74	431.89	374.41	425.94
194.12	416.03	267.95	164.11	339.99	341.01	567.55	431.77	374.18	425.98
194.09	416.01	268.04	164.12	339.99	341.01	567.75	431.93	374.56	426.02
194.17	415.88	268	164.14	339.99	341.01	567.84	431.85	374.94	426.01
194.28	415.91	268.01	164.13	339.99	341.01	567.83	431.8	374.86	426.15
194.31	416.02	268.07	164.13	339.99	341.01	567.89	431.82	375.02	426.02
194.22	416	268.04	164.14	339.99	341.01	567.85	431.88	374.98	425.99
194.25	416.03	268.09	164.2	340	341.01	567.93	431.73	374.94	426.15
194.14	415.91	268.1	164.19	340	341.01	568.01	432.02	374.87	425.91
194.1	415.95	268.09	164.16	340	341.01	567.72	431.93	375.02	425.93
194.01	416	268.13	164.15	340	341.01	567.59	431.92	375.14	425.97
194.06	416	268.14	164.14	340	341.01	567.61	432.06	374.88	425.78
193.92	415.92	268.51	164.12	340	341.01	567.83	432.01	375.07	425.9
194.03	415.93	268.28	164.15	340	341.01	567.78	431.83	375.05	426.07
194.2	416	268.25	164.15	340	341.01	567.8	431.88	374.94	426.08
194.3	415.9	268.21	164.15	340	341.01	567.63	431.68	374.88	426.08
194	415.98	268.24	164.16	340	341.01	567.89	431.98	374.93	425.91
194.08	415.99	268.23	164.13	340	341.01	567.93	431.85	375.03	426
194.14	416	268.2	164.13	340	341.01	567.83	431.76	374.96	426.09
194.22	416.02	268.09	164.12	340	341.01	567.91	431.87	374.73	426.06
194.31	416.09	268.12	164.16	340	341.01	567.9	431.58	375.01	426.04
194.32	416.06	268.16	164.14	340	341.01	568.01	431.85	375.18	426.08
194.13	415.99	268.13	164.14	340	341.01	567.97	431.89	375.15	426.1
194.17	416.02	268.1	164.15	340	341.01	567.63	431.84	375.01	426.09
194.05	415.95	268.1	164.16	340	341.01	567.32	431.96	375.26	426
194.03	415.94	268.13	164.14	340	341.01	567.63	431.79	374.85	426.07
194.08	415.96	268.17	164.15	340	341.01	567.72	431.73	374.87	426.14
194.24	415.95	268.1	164.11	340	341.01	567.79	431.73	374.84	425.99
194.02	415.96	268.14	164.12	340	341.01	567.77	431.87	374.66	425.99
194.21	415.87	268.12	164.13	340	341.01	567.74	431.95	375.01	426
194.31	415.94	267.96	164.14	340	341.01	567.85	431.37	374.87	425.93
194.12	416.01	267.95	164.14	340	341.01	567.98	431.61	374.24	426
194	416.05	268.13	164.12	340	341.01	567.96	431.38	373.95	425.95
194.05	416.02	268.14	164.14	340	341.01	567.87	431.32	374.11	425.99
194.08	416.02	268.13	164.11	340	341.01	567.8	431.22	374.82	425.94
194.2	416.02	268.1	164.17	339.99	341.03	567.67	431.87	375.01	426.13
194.42	415.98	268.08	164.2	339.99	341.03	568.03	432.11	374.96	425.94
194.32	416	268.08	164.2	339.99	341.03	567.86	431.83	374.93	426.05
194.08	416.01	268.11	164.19	339.99	341.03	567.88	431.95	375	426.11
194.16	416	268.11	164.19	339.99	341.03	568.17	431.91	374.99	426.07
194.41	416	268.11	164.18	339.99	341.03	568.05	431.86	374.85	426.14
194.52	415.98	268.21	164.19	339.99	341.03	567.83	431.72	374.59	426.04
194.29	416.04	268.11	164.15	339.99	341.03	567.92	431.79	374.2	425.89
194.4	416.03	268.13	164.17	339.99	341.03	567.9	431.85	374.81	425.92
194.52	415.98	268.13	164.15	339.99	341.03	567.88	431.95	374.98	425.97
194.4	416.08	268.19	164.15	339.99	341.03	567.92	431.82	375	425.97
194.18	415.94	268.18	164.14	339.99	341.03	567.89	431.95	374.47	426.03
194.11	416.04	268.19	164.16	339.99	341.03	567.91	431.84	374.1	425.99
194.31	416.03	268.18	164.12	339.99	341.03	567.65	431.83	374.08	426.04
194.12	416	268.16	164.13	339.99	341.02	567.94	431.8	374.09	426.11
194.11	415.95	268.14	164.13	339.99	341.03	567.82	431.9	374.16	425.98
194.29	415.92	268.15	164.13	339.99	341.03	567.79	432	374.91	426.01
194.28	415.98	268.15	164.15	339.99	341.03	567.87	431.94	375.81	425.97
194.22	416	268.04	164.15	339.99	341.03	567.56	431.96	376.14	426.03
194.05	415.99	268.04	164.17	339.99	341.03	568.03	431.83	375.68	425.97
194.05	416.01	267.99	164.15	339.99	341.03	567.86	431.99	374.92	426.14
193.94	415.99	268.04	164.16	339.99	341.03	567.9	432.02	374.63	426.05
194.12	415.98	268.08	164.15	339.99	341.03	567.89	431.93	374.36	426.11
194.12	416	268.13	164.15	339.99	341.03	567.87	431.83	374.2	426
194.17	415.97	268.08	164.14	339.99	341.03	568.1	432	374.8	426
194.17	415.94	268.08	164.14	339.99	341.03	567.96	432.01	375.1	426.07
194.15	415.95	268.11	164.12	339.99	341.03	567.84	431.87	374.94	426.04
194.14	415.98	268.2	164.11	339.99	341.03	567.98	431.98	375.21	426.06
194.13	416	268.46	164.12	340	341.02	568.03	432.05	374.84	425.83
194.5	415.83	268.25	164.12	340	341.02	568.05	431.94	374.97	425.96
194.22	416	268.21	164.13	340	341.01	567.87	431.83	374.78	426.11
194.19	416.02	268.27	164.13	340	341.01	567.94	431.98	375.05	426.04
194.32	416.07	268.21	164.14	340	341.02	568.02	431.85	375.1	426
194.29	416.05	268.26	164.13	340	341.02	567.91	431.8	375.06	426.05
194.08	416.04	268.18	164.15	340	341.02	568.23	431.91	375.05	425.98
194.06	415.99	268.22	164.14	339.99	341.01	567.4	431.85	375.11	426.04
194.08	415.99	268.21	164.14	339.99	341.01	567.63	431.91	375.5	426.09
194.21	416.11	268.34	164.13	339.99	341	567.51	431.89	375.26	426.11
194.15	415.96	268.26	164.15	339.99	341	567.18	431.99	374.8	425.99
194.18	415.91	268.22	164.16	339.99	341	567.41	431.98	375.67	425.96
194.11	415.99	268.32	164.14	339.99	341	568.07	431.98	375.26	425.97
194.17	416	268.22	164.15	339.99	341	568.75	432.03	375.5	426
194.17	415.94	268.2	164.15	339.99	341.01	567.83	431.91	375.33	426.01
194.22	415.98	268.19	164.16	340	341.01	567.64	431.86	375.02	426.03
194.25	415.92	268.16	164.16	340	341.01	567.72	431.91	374.62	426.02
194.25	415.92	268.14	164.18	339.99	341.01	567.91	431.75	374.73	426.13
194.26	416	268.22	164.16	339.99	341.01	567.92	431.91	375.01	426.06
194.24	416.02	268.21	164.16	339.99	341.02	567.4	431.9	375.23	426.25
194.28	416.07	268.21	164.15	339.99	341.02	567.28	431.9	374.92	425.99
194.35	416.07	268.22	164.17	339.99	341.02	567.42	431.83	374.8	426.15
194.32	416.11	268.24	164.17	339.99	341.02	567.94	431.72	374.84	426.12
194.39	416.02	268.18	164.16	339.99	341.02	567.89	431.75	374.9	425.94
194.12	415.99	268.21	164.16	339.99	341.02	567.74	431.64	374.87	425.98
194.56	416.09	268.25	164.15	339.99	341.01	567.9	431.79	374.68	426.01
194.38	416.11	268.21	164.17	340	341.02	567.95	431.83	374.56	425.91
194.08	416.07	268.22	164.16	340	341.02	567.94	431.82	374.64	425.96
194.12	416.01	268.15	164.17	340	341.02	567.36	431.84	375.58	425.99
194.59	416.02	268.16	164.12	340	341.02	567.23	432.12	375.35	426.06
194.16	415.93	268.15	164.16	340	341.02	567.54	432.06	374.77	425.89
194.16	415.94	268.16	164.16	340	341.01	567.59	431.89	374.63	425.99
194.21	416.06	268.14	164.15	340	341.01	568.05	431.94	374.94	425.99
194.27	416.07	268.1	164.13	340	341.01	567.91	431.81	374.64	425.22
194.43	416.03	268.09	164.14	340	341.02	568.04	431.82	375.79	425.9
194.24	416.08	268.09	164.14	340	341.02	567.96	431.91	375.82	426.07
194.24	416.02	268.2	164.14	340	341.02	567.94	431.98	375.08	426.03
194.11	416.01	268.16	164.13	340	341.02	567.77	431.88	374.87	426.06
194.1	416.01	268.12	164.11	340	341.02	567.88	431.99	375.01	426.02
194	416	268.21	164.13	340	341.02	567.89	431.96	374.78	425.91
194	416.02	268.19	164.14	340	341.02	567.65	431.75	374.87	426.03
194.05	416.03	268.16	164.17	340	341.02	567.7	431.93	374.93	425.87
194.01	416	268.32	164.17	340	341.02	567.63	431.62	374.98	425.95
194.08	415.95	268.19	164.17	340	341.02	567.71	431.66	374.85	426.07
194.11	415.99	268.27	164.16	340	341.01	567.61	431.94	374.68	426.02
194.13	416.02	268.25	164.15	340	341.01	567.94	432	374.26	425.97
194.14	415.99	268.25	164.17	340	341.02	567.95	432.01	374.2	426.14
194.1	415.98	268.23	164.17	340	341.01	567.7	431.9	374.89	425.83
194.14	415.97	268.24	164.16	340	341.01	567.88	432.03	374.82	426.01
194.11	416	268.18	164.14	340	341.01	567.77	431.91	374.49	426.08
194.13	416.02	268.23	164.14	340	341.01	567.81	431.85	374.46	426.17
194.15	416.07	268.22	164.14	340	341.01	567.9	431.93	374.49	426.05
194.04	416.09	268.18	164.13	340	341.01	567.89	431.9	374.35	425.84
194.22	416.06	268.17	164.12	340	341.01	567.7	431.95	374.78	426.06
194.19	416.08	268.2	164.12	340	341.01	567.78	431.96	374.67	426.06
194.17	416.02	268.34	164.11	340	341.01	567.82	432.01	374.99	425.95
194.02	416.03	268.14	164.12	340	341.01	567.33	431.95	375.05	425.96
193.92	416.07	268.12	164.14	340	341.01	567.85	431.76	374.78	426.1
193.96	416.03	268.16	164.14	340	341.01	567.62	431.8	374.25	426.04
194.1	416.04	268.07	164.14	340	341.01	567.7	431.96	374.92	426.1
194.15	416.12	268.05	164.13	340	341.01	567.82	431.89	374.8	425.97
194.06	416	268.06	164.13	340	341.01	567.72	431.8	374.8	425.95
194.38	415.96	268.12	164.15	340	341.01	567.86	431.83	374.9	425.54
194.19	416.03	268.08	164.14	340	341.01	567.81	431.82	374.76	426
194.16	416.04	268.13	164.17	340	341.01	568.03	431.81	375.15	426.16
194.08	416.03	268.1	164.18	340	341.01	567.93	431.74	374.68	426.1
194.08	416.04	268.09	164.17	340	341.02	567.84	431.7	374.56	426.21
194.06	416.03	268.18	164.17	340	341.01	567.88	431.73	373.87	425.91
194.28	416.06	268.15	164.17	340	341.02	567.92	431.73	375.85	425.97
194.11	416.01	268.14	164.16	340	341.02	568.16	431.85	376.07	426.17
194.02	416.01	268.18	164.16	340	341.02	568.08	431.84	375.73	426.05
194.15	415.93	268.17	164.14	340	341.02	568.06	431.81	374.98	425.99
194.29	415.97	268.17	164.17	340	341.02	567.97	431.87	375.13	426.01
194.13	415.94	268.2	164.16	340	341.02	567.76	431.92	374.72	425.92
194.2	415.99	268.18	164.17	340	341.02	567.97	432.01	374.45	425.9
194.22	415.98	268.23	164.17	340	341.01	567.94	431.96	374.99	426.05
194.03	416.04	268.17	164.16	340	341.01	567.97	431.93	375.18	426.08
194.12	416.03	268.21	164.16	340	341.01	567.91	431.75	374.9	426.04
194.11	416.04	268.19	164.16	340	341.01	567.87	431.88	375.06	426.06
194.12	416.03	268.15	164.14	340	341.01	567.73	431.71	374.97	426.01
193.89	415.96	268.12	164.16	340	341.01	567.96	431.85	375.11	425.93
194.05	416	268.14	164.15	340	341.01	567.72	431.66	375.05	426.03
194.15	415.94	268.18	164.16	340	341.02	567.99	431.87	375.49	426.09
194.12	415.98	268.18	164.16	340	341.02	567.91	431.77	375.52	426.09
194.2	416.04	268.18	164.11	340	341.01	567.86	431.98	375.46	426.09
194.34	416.03	268.14	164.1	340	341.01	567.9	431.95	374.71	425.99
194.16	416.02	268.18	164.09	340	341.01	567.68	431.95	374.81	425.83
194.18	416.06	268.18	164.1	340	341.02	567.77	431.86	375.14	426.04
194.19	416.05	268.17	164.09	340	341.01	567.7	431.92	374.83	425.98
194.2	416.05	268.18	164.09	340	341.01	567.65	431.93	374.42	425.98
194.16	416.02	268.16	164.09	340	341.01	567.91	432.08	374.24	426.06
194.19	416.04	268.17	164.22	340	341.01	567.94	431.95	374.76	426.5
193.99	416.03	268.09	164.17	340	341.01	567.72	431.81	375.11	425.93
194.03	416.02	268.09	164.15	340	341.01	567.31	431.82	374.95	426.02
194.12	416.01	268.11	164.16	340	341.01	567.3	431.99	374.93	426
194.26	415.95	268.13	164.15	340	341.01	567.28	432	375.07	426.04
194.2	416.01	268.01	164.16	340	341.01	567.52	432.04	375.03	426.09
194.41	416.07	268.08	164.17	340	341.01	567.75	432.04	374.98	426.18
194.71	416.05	268.18	164.16	340	341.01	567.58	432.09	374.96	426.04
194.5	416.13	268.14	164.16	340	341.01	567.62	432.05	374.37	425.91
194.17	416.05	268.14	164.15	340	341.01	567.83	432.1	374.87	426.01
194.27	416.05	268.17	164.16	340	341.01	567.5	431.89	375.07	426
194.21	416.04	268.18	164.15	340	341.01	567.46	431.73	374.84	426.05
194.08	416.03	268.16	164.17	340	341.01	567.6	431.89	374.82	426.02
194	415.97	268.17	164.17	340	341.01	567.89	431.85	375.42	426.11
194.16	416.12	268.16	164.17	340	341.01	567.88	431.87	375.28	426.19
194.3	416.1	268.16	164.17	340	341.01	567.93	431.84	374.91	425.99
194.2	416.1	268.16	164.16	340	341.01	567.81	431.81	374.86	426
194.31	416.06	268.15	164.16	340	341.01	567.93	431.77	375.12	426.1
194.14	416.04	268.14	164.17	340	341.01	567.91	431.83	375.51	426.08
194.35	416.11	268.32	164.17	340	341.01	567.73	431.9	375.3	426.09
194.19	416.1	268.15	164.15	340	341.01	567.8	431.82	374.93	425.98
194.3	415.99	268.24	164.14	340	341.01	567.68	431.97	375.12	426.05
194.18	416	268.15	164.13	340	341.01	567.86	432.24	374.77	425.96
194.1	415.98	268.07	164.1	340	341.01	567.88	432	374.95	426.01
194.11	416	268.06	164.11	340	341.01	568.03	431.88	375	426.01
194.18	416.07	268.23	164.15	340	341.01	567.95	431.6	374.9	425.97
194.21	415.99	268.25	164.18	340	341.01	567.36	431.49	375.23	425.95
194.1	416.1	268.21	164.19	340	341.01	567.87	431.84	375.04	425.99
194.07	416.08	268.31	164.16	340	341.01	567.91	431.6	375.13	426.06
194.07	415.98	268.22	164.19	340	341.01	567.84	431.83	375.77	425.99
194.11	416.01	268.21	164.16	340	341.01	567.86	431.96	375.43	425.99
194.15	416.04	268.21	164.16	340	341.01	567.84	432	375.1	426.11
194.16	416.03	268.23	164.18	340	341.01	567.83	431.97	375.23	426.13
194.01	416.01	268.29	164.19	340	341.01	568.1	431.78	375.07	425.96
194.25	416.03	268.27	164.19	340	341.01	567.97	431.75	375.24	426
194.2	415.96	268.22	164.19	340	341.01	568.02	431.89	375.28	426.02
194.02	415.95	268.28	164.14	340	341.02	568.01	431.97	374.86	425.97
194.27	415.98	268.25	164.14	340	341.02	567.88	431.85	374.94	426.01
194.25	415.99	268.26	164.14	340	341.02	567.91	431.98	375.02	426.02
194.24	415.99	268.25	164.15	340	341.02	567.66	431.88	375.48	426.07
194.2	416	268.21	164.14	340	341.02	567.89	431.85	375.34	426.07
194.11	416.03	268.25	164.14	340	341.02	567.82	431.97	375.11	426.12
194.16	416.01	268.26	164.14	340	341.02	567.87	431.82	374.71	426.08
194.13	416.05	268.22	164.14	340	341.02	567.96	431.89	374.22	425.93
194.14	416.07	268.29	164.13	340	341.02	567.98	431.91	374.94	426.06
194.21	416.06	268.07	164.14	340	341.03	567.89	431.81	374.98	426.05
194.16	416	268.06	164.14	340	341.03	567.98	431.91	375.15	425.97
194.16	416	268.29	164.15	340	341.02	567.58	431.81	375	425.95
193.99	416	268.28	164.15	340	341.02	567.79	431.8	375.02	426.1
194.08	416.04	268.1	164.19	340	341.02	567.9	431.91	375.35	425.94
194.43	415.93	268.19	164.22	340	341.02	567.38	431.87	375.58	425.95
194.38	415.99	268.2	164.21	340	341.02	567.21	431.86	375.61	426.07
194.06	415.96	268.19	164.21	340	341.03	567.48	431.84	375.14	426.01
194.1	416.05	268.24	164.21	340	341.03	567.32	432	375.05	426.08
194.13	416.05	268.19	164.21	340	341.03	567.52	431.89	374.64	425.98
194.05	416.01	268.19	164.21	340	341.03	567.89	431.85	374.28	425.95
194.29	416.08	268.18	164.2	340	341.03	567.76	431.83	374.23	426.08
194.31	416.11	268.27	164.22	340	341.03	567.83	431.89	374.15	425.82
194.22	416.09	268.24	164.2	340	341.02	568	431.78	374.2	425.93
194.28	416.09	268.18	164.18	340	341.01	567.88	431.79	374.92	425.91
194.17	416.03	268.18	164.19	340	341.01	567.7	431.8	374.97	426.02
194.34	416.04	268.26	164.28	340	341.01	567.37	431.86	374.99	425.95
194.35	416.04	268.23	164.26	340	341.01	567.49	431.73	374.54	425.9
194.34	416.03	268.28	164.17	340	341.01	567.87	431.98	374.89	425.9
194.27	416.05	268.24	164.17	340	341.01	567.96	431.95	374.91	426.01
194.29	416.05	268.21	164.16	339.99	341.01	567.72	431.85	375.07	426.01
194.31	416.02	268.25	164.16	339.99	341.01	567.97	431.99	374.79	426.05
194.3	416.03	268.29	164.15	339.99	341.01	568.03	431.91	375.73	426.02
194.16	416.05	268.23	164.16	339.99	341.01	568.02	431.83	375.21	426.08
194.17	416.04	268.13	164.15	339.99	341.01	567.98	432.01	374.59	425.98
194.2	416.04	268.18	164.2	339.99	341.01	568.01	431.84	374.72	425.89
194.11	416.14	268.2	164.2	339.99	341.01	567.95	431.74	375.76	426.01
194.23	416.13	268.2	164.18	339.99	341.01	567.98	431.93	375.9	426.13
194.19	416.08	268.18	164.18	340	341.01	568.01	431.92	374.63	425.97
194.18	416.1	268.18	164.2	339.99	341.01	567.99	431.98	374.85	426.05
194.14	416.07	268.21	164.19	339.99	341.01	568.16	431.86	375.07	426.06
194.11	416.04	268.21	164.18	339.99	341.01	567.91	431.81	374.99	426
194.28	416.07	268.13	164.12	340	341.01	567.68	431.93	375.02	426.05
194.12	416.15	268.19	164.33	340	341.01	567.82	431.85	375.06	426.13
194.15	416.12	268.19	164.24	340	341.01	567.9	431.95	375.02	426.08
194.02	416.07	268.01	164.2	340	341.01	567.82	431.67	374.96	426.21
194.03	415.99	268	164.24	340	341.01	567.9	431.85	375.11	426.15
194.02	415.97	268	164.24	340	341.01	567.82	431.8	375.04	426.03
194.06	416.01	268	164.22	340	341.01	567.88	431.87	374.92	425.96
194.11	416.01	268.03	164.23	340	341.01	567.91	431.95	375.01	426.11
194.01	416	268.1	164.18	340	341.01	567.55	431.89	375.62	425.99
194	416	268.1	164.19	340	341.01	567.74	431.8	376.02	426.01
194.02	416.03	268.09	164.16	340	341.01	567.76	431.69	375.82	426.06
193.92	416	268.09	164.16	340	341.01	567.75	432.07	375.42	426.13
194.06	416	268.1	164.16	340	341.01	567.88	432	375.18	426.12
194.16	416	268.13	164.18	339.99	341.01	567.74	431.93	374.42	426.06
194.07	416.03	268.14	164.15	339.99	341.02	567.7	431.82	374.27	426.01
194.04	415.99	268.14	164.16	340	341.02	567.79	431.84	374.84	425.99
194.14	416.01	268.09	164.18	339.99	341	567.43	431.89	375.05	426.01
194.07	416.01	268.15	164.14	339.99	341	567.81	431.87	374.96	426.09
194.1	415.92	268.13	164.16	339.99	341	567.99	431.93	374.52	426.01
194.11	415.96	268.11	164.16	339.99	341	567.58	431.47	374.79	426.03
194.09	415.94	268.08	164.17	339.99	341	567.81	431.46	375.04	426.07
193.97	415.97	268.04	164.16	339.99	341	567.81	431.58	374.96	425.99
193.97	415.97	268.07	164.15	339.99	341.01	567.87	431.64	375.01	426.02
193.98	415.93	268.13	164.12	339.99	341.01	567.64	432.02	375	425.97
193.96	415.96	268.13	164.14	339.99	341.01	567.74	432.02	374.44	426.01
194.03	415.94	268.1	164.3	339.99	341.01	567.78	432.11	374.85	426.01
194.05	415.85	267.81	164.84	340	341.01	568.01	431.93	374.93	425.9
194.14	416.03	267.85	164.47	339.99	341.01	567.98	431.89	374.52	425.93
194.08	416	268.04	164.24	339.99	341.02	567.66	431.45	375.55	426.01
194.63	416.08	268.03	164.27	339.99	341.02	567.79	431.66	375.59	425.9
194.54	416.05	267.98	164.26	339.99	341.02	567.29	431.91	375.09	426
194.21	415.97	267.99	164.26	339.99	341.01	567.71	431.92	374.42	426.02
194.33	415.96	268.02	164.27	339.99	341.01	567.77	432.04	374.23	425.98
194.27	416.04	268.03	164.25	339.99	341.01	567.67	431.92	374.22	425.88
194.18	416.04	268.02	164.26	339.99	341.02	567.8	431.89	374.86	425.98
194.11	416.02	268.07	164.22	339.99	341.02	567.92	431.95	374.99	425.96
193.99	416	268.05	164.23	339.99	341.03	567.93	431.98	374.76	425.95
194.01	415.98	268.3	164.2	339.99	341.03	567.97	431.75	374.79	426.01
194	416.02	268.19	164.21	339.99	341.03	567.82	431.84	375.07	425.81
194.23	416.02	268.26	164.18	339.99	341.03	568.02	431.99	374.97	425.99
194.33	416.04	268.14	164.21	339.99	341.02	567.81	431.85	375.06	425.97
194.05	416.02	268.2	164.21	339.99	341.02	567.65	431.8	374.44	425.83
194.13	416.02	268.18	164.21	339.99	341.02	567.67	432	374.81	426.03
194.15	416.1	268.21	164.2	339.99	341.02	567.99	432.04	374.8	426.11
194.1	416.02	268.12	164.22	339.99	341.02	567.97	432.15	375.12	426.11
194.28	415.99	268.2	164.21	339.99	341.02	567.95	431.86	374.92	426.04
194.2	416.02	268.19	164.19	339.99	341.02	567.93	431.77	374.35	425.96
194.06	415.88	268.21	164.2	339.99	341.02	567.96	431.94	374.27	426
194.11	415.98	268.2	164.23	339.99	341.01	567.91	431.82	373.73	426.02
194.11	416.02	268.16	164.25	339.99	341.01	567.71	431.84	375.8	426.05
194.15	416.02	268.22	164.2	339.99	341.01	567.69	431.97	376.01	426.08
194.21	416.03	268.18	164.21	339.99	341.01	567.83	431.97	375.83	425.98
194.17	416.01	268.21	164.22	339.99	341.01	567.72	431.88	375.11	425.91
194.14	416.01	268.14	164.22	339.99	341.02	567.59	431.56	375.07	426
194.13	416.03	268.16	164.2	339.99	341.02	568.05	431.85	375.09	425.88
194.17	416.02	268.17	164.18	339.99	341.02	567.4	432.01	375.4	426.17
194.24	416.02	268.07	164.43	340	341.02	567.68	432	375.09	426.02
194.22	416.05	268.09	164.38	340	341.01	567.99	431.92	374.92	425.93
194.2	416.07	268.09	164.29	340	341.01	567.67	431.84	374.97	426.01
194.13	416.08	268	164.27	339.99	341.01	567.88	431.63	374.34	425.92
194.17	416	268.04	164.28	339.99	341.01	567.86	431.74	374.55	425.88
194.36	416	268.13	164.29	339.99	341.01	567.81	431.93	374.9	426
194.18	416.01	268.06	164.28	339.99	341.01	567.91	431.94	375.05	426.03
194.3	416.01	268.08	164.32	339.99	341.01	567.98	431.94	375	426.01
194.07	416.04	268.05	164.33	339.99	341.01	568.1	431.86	375.48	426.02
194.04	416.1	268.13	164.3	339.99	341.01	568.07	432	375.27	426.01
194.05	416.03	268.11	164.3	339.99	341.02	568.12	432.03	375.32	426
194.12	416.04	268.08	164.24	339.99	341.01	567.79	431.76	374.88	426
194.13	416.03	268.09	164.25	339.99	341.01	567.79	431.73	375.02	426.01
194.2	416.02	268.09	164.23	339.99	341.01	567.77	431.67	374.43	426.02
194.12	416.02	268.13	164.26	339.99	341.01	567.63	431.82	374.04	426.13
194.2	416.01	268.15	164.23	339.99	341.01	567.47	431.81	374.53	426.13
194.25	416.01	268.08	164.28	339.99	341.01	567.67	431.87	374.63	426.03
194.23	416.1	268.1	164.3	339.99	341.01	567.71	431.83	374.91	426.08
194.27	416.14	268.12	164.26	339.99	341	567.53	431.82	375.07	426.08
194.16	416.05	268.11	164.28	339.99	341	567.34	431.6	375.05	426.11
194.13	416.1	268.14	164.26	339.99	341.01	567.38	431.8	374.48	425.92
194.02	416.04	268.12	164.25	339.99	341.01	567.89	431.97	375.01	425.88
194.08	416.04	268.13	164.23	339.99	341.01	568.06	431.95	374.99	425.87
193.95	416.08	268.16	164.21	339.99	341	568.14	431.79	374.46	425.84
194.14	416.05	268.13	164.21	340	341	568.16	431.85	374.6	426.02
194.27	416.05	268.14	164.21	340	341	567.71	431.83	374.72	425.94
194.24	416.03	268.16	164.23	340	341	567.83	431.93	374.9	426.09
194.21	416.02	268.14	164.21	340	341	567.95	431.94	374.87	426
193.9	416.05	268.04	164.17	339.99	341.03	567.93	431.88	375.1	426.09
193.98	415.99	268.06	164.17	339.99	341.03	567.68	431.7	374.79	426.01
194.02	415.9	268.08	164.18	339.99	341.03	567.29	431.84	375.02	426.03
194.06	415.95	268.09	164.2	339.99	341.03	567.44	431.7	375.16	426.07
194.11	415.97	268.09	164.2	339.99	341.03	567.76	431.34	374.98	426.22
194.12	416.04	268.12	164.19	339.99	341.03	567.62	431.99	374.92	425.96
194.04	416.03	268.1	164.2	339.99	341.03	567.75	431.98	376.26	426.02
194.09	416.02	268.11	164.19	339.99	341.03	567.71	431.98	375.16	426.03
194.11	416	268.03	164.22	340	341.03	568.04	431.7	374.87	426.03
193.94	416.07	268.14	164.18	340	341.03	567.88	431.82	374.21	425.94
193.92	415.98	268.15	164.17	340	341.03	567.64	431.82	374.38	426.13
193.96	415.97	268.16	164.23	339.99	341.03	567.62	431.87	374.82	426.06
194	415.98	268.15	164.21	339.99	341.03	567.92	431.77	374.72	426.04
194.02	415.95	267.98	164.21	339.99	341.03	568.04	431.88	375.27	426.02
194.22	415.98	267.94	164.22	339.99	341.03	567.89	431.97	375.78	426.06
194.08	415.92	268.04	164.29	339.99	341.03	567.88	432.06	375.15	426.29
194.14	415.85	268.03	164.28	340	341.02	567.93	431.89	374.28	425.88
194.21	416.07	268.05	164.28	340	341.02	567.86	431.7	374.91	425.99
194.07	416.1	268.04	164.27	340	341.02	567.69	431.64	374.73	426
194.29	416.23	268.09	164.27	340	341.02	567.96	431.98	375.04	425.87
194.35	416.14	268.05	164.31	340	341.02	567.86	432	374.89	426.08
194.19	416.07	268.12	164.26	340	341.02	567.62	431.95	375.02	426.1
194.25	416.08	268.07	164.27	340	341.02	567.85	431.91	375.05	426.1
194.18	416	268.23	164.25	340	341.02	567.83	431.89	375.14	426.34
194.23	415.99	268.18	164.26	340	341.01	567.93	431.81	374.8	425.97
194.18	416.07	268.24	164.24	340	341.01	567.94	431.9	375.15	426.02
194.18	416.02	268.23	164.22	340	341.01	567.98	431.87	374.95	426.04
194.14	416.01	268.25	164.21	340	341.01	567.62	431.7	374.87	425.99
194.2	416.02	268.14	164.37	340	341.01	567.6	431.96	374.93	426.1
194.07	415.99	268.16	164.36	340	341.01	567.8	431.96	374.92	426.02
194.19	415.98	268.13	164.35	340	341.01	567.83	431.79	374.81	425.96
194.5	416.02	268.13	164.34	340	341.01	567.87	431.81	374.9	426.01
194.55	416.02	268.12	164.35	340	341.02	567.56	431.73	374.95	425.96
194.22	416	268.08	164.41	340	341.02	567.8	431.71	374.91	426.07
194.1	416.01	268.11	164.42	340	341.02	567.97	431.79	374.65	425.99
194.12	416.03	268.08	164.43	340	341.02	568.05	431.89	374.86	425.93
194.04	416	268.15	164.35	340	341.02	568	432.01	374.8	425.72
194.03	416	268.09	164.39	340	341.02	568.08	432.04	374.89	425.93
194.02	416.06	268.04	164.44	340	341.01	567.91	431.74	374.89	426.13
194.01	416.06	268.13	164.38	340	341.01	567.89	431.87	374.33	426
194.02	416.04	268.13	164.39	340	341.01	567.69	431.81	374.91	425.96
194.19	416.03	268.15	164.38	340	341.01	567.98	431.79	374.98	426
194.18	416	268.15	164.37	340	341.01	567.99	431.89	374.95	426.04
194.06	415.97	268.16	164.38	340	341.01	567.93	431.78	374.95	426.16
194.06	415.99	268.07	164.41	340	341.01	567.93	431.91	374.86	426.1
194.06	415.99	268.07	164.41	340	341.01	567.93	431.91	374.86	426.1
194.01	415.97	268.21	164.31	340	341.01	567.87	431.92	374.97	426
194.23	416.03	268.19	164.39	340	341.01	568.06	431.88	375.44	426
194.22	415.98	268.11	164.43	340	341.01	568.09	431.94	375.17	426.01
194.29	416.02	268.22	164.35	340	341.01	567.93	431.8	375.02	425.96
194.34	416	268.34	164.28	340	341.01	568.01	431.53	375.04	426.04
194.2	416	268.17	164.27	340	341.01	568.01	431.9	374.77	426.12
194.11	416.01	268.13	164.32	340	341.01	567.92	431.87	374.92	426.12
194	416	268.16	164.24	340	341.01	568.03	432.11	374.67	426.06
194.01	416.03	268.13	164.24	340	341.03	568.03	432.13	374.22	425.82
194.01	416.01	268.12	164.31	340	341.01	567.9	432.06	374.15	425.97
194.11	416	268.11	164.33	340	341.01	568.04	432.29	374.19	425.94
194.08	415.99	268.12	164.27	340	341.02	567.8	431.89	374.97	426.02
194.03	416.11	268.13	164.26	340	341.02	567.92	431.89	375.57	425.94
194.12	416.01	268.14	164.26	340	341.02	567.89	432	375.28	426.03
194.16	415.96	268.1	164.27	340	341.02	567.96	431.93	375.1	425.96
194.17	415.98	268.12	164.27	340	341.02	567.91	431.96	375.46	425.99
194.08	416.03	268.29	164.24	340	341.02	567.9	431.87	375.17	426.18
194.15	415.97	268.21	164.25	340	341.02	567.86	431.95	375.13	425.98
194.15	416.01	268.29	164.24	340	341.02	567.86	431.85	374.88	426.01
194.16	416.02	268.26	164.3	340	341.02	568	432.02	374.87	426.03
194.04	416.02	268.13	164.26	340	341.02	568	431.84	374.48	426
194.02	416.01	268.02	164.27	340	341.02	568.02	431.89	374.77	426.07
194.1	415.97	268.11	164.25	340	341.02	568.02	431.98	375.22	426.11
194.1	416	268.11	164.24	340	341.02	568.12	431.92	375.06	426.18
194.07	415.99	268.05	164.26	340	341.02	567.97	432.02	375.31	426.11
193.97	416.01	268.13	164.22	340	341.02	567.82	431.85	375	426.1
194.02	415.9	268.28	164.21	340	341.01	567.92	431.86	375.4	426.1
194.03	415.9	268.19	164.25	340	341.01	567.97	432.03	375.41	426.13
194.09	415.89	268.09	164.29	340	341.01	568	431.4	374.92	426.04
193.94	416.02	268.21	164.28	340	341.01	568.02	431.77	374.9	425.94
193.94	415.97	268.22	164.29	340	341.01	567.94	432.07	374.9	426.09
194.01	415.98	268.14	164.31	340	341.01	567.93	431.84	374.86	426.06
194.08	416	268.14	164.3	340	341.03	567.77	431.9	375.01	425.99
194.01	415.99	268.17	164.3	340	341.03	567.94	432	375.74	426.12
194.01	416	268.17	164.28	340	341.03	568.04	432.23	375.6	426.15
194.04	415.99	268.16	164.28	340	341.03	567.93	431.95	375.33	426.08
194.1	416.01	268.21	164.23	340	341.03	567.81	431.95	375.07	426.14
194.12	416.05	268.05	164.39	340	341.04	567.82	431.93	375.05	426.07
194.04	416.06	268.19	164.35	340	341.03	567.86	431.92	374.67	425.97
194.17	415.89	268.02	164.57	340	341.01	567.61	431.41	374.86	425.99
194.16	416.07	268.05	164.6	340	341	567.41	431.66	374.92	426.12
194.42	415.97	268.04	164.51	340	341.01	567.81	431.77	374.71	426.03
194.11	416.05	268.04	164.52	340	341.01	567.95	432	374.89	426
194.1	415.94	268.05	164.52	340	341.01	567.98	431.94	375.02	426.01
194.17	415.96	268.05	164.5	340	341	567.92	432.02	375.01	426.22
194.07	415.96	267.94	164.61	340	341	567.94	432.01	374.56	426.07
194.1	415.97	267.99	164.58	340	341	568.07	431.91	375.35	426.11
194.13	416.01	268.09	164.45	340	341.01	567.98	432	375.34	426.47
194.07	415.96	268.42	164.36	340	341.01	567.76	431.99	375.2	426.12
194.09	416.06	268.33	164.34	340	341.01	567.54	431.76	375	426.04
194.22	415.89	268.36	164.36	340	341.01	567.43	431.95	374.91	426.02
194.2	416	268.34	164.34	340	341.01	567.65	431.95	374.82	426.02
194.13	416	268.19	164.43	340	341.01	567.91	431.97	374.97	426.12
194.16	416.02	268.26	164.41	340	341	567.81	431.8	375.18	426.25
194.01	415.98	268.13	164.55	340	341.01	567.85	431.77	374.83	426.11
193.97	415.98	268.27	164.41	340	341.01	568	432.01	374.82	426
193.99	415.98	268.45	164.26	340	341.01	567.93	432.2	375.61	426.09
194.03	415.99	268.54	164.28	340	341	567.76	432.03	375.78	426.05
194.1	416.04	268.44	164.22	340	341	567.69	432.05	375.8	426.04
194.17	416.06	268.52	164.16	340	341.01	567.97	431.75	375.68	426.07
194.16	416.07	268.55	164.16	340	341	568.03	431.99	375.57	426.07
194.12	416.02	268.61	164.14	339.99	341.01	567.84	431.92	374.94	426.09
194.2	416.01	268.23	164.33	339.99	341.01	567.71	431.83	374.39	426.01
194.16	416	268.18	164.34	339.99	341.01	567.76	431.82	374.96	426.08
194.28	416.03	268.2	164.34	339.99	341.01	567.7	431.76	374.9	426.01
194.38	416.03	268.18	164.35	340	341	567.68	431.86	374.52	425.98
194.16	416.03	267.98	164.51	340	341	567.69	431.89	374.29	426.01
194.29	416.01	268.23	164.36	340	341.01	567.84	431.95	374.95	426.02
194.05	416.07	268.17	164.38	340	341.02	567.64	432.25	374.9	425.98
194.14	416	268.1	164.36	340	341.02	567.53	432.02	374.7	426.01
194.11	416.02	268.1	164.36	340	341.02	567.68	431.95	374.93	425.98
194.12	416.04	268.18	164.3	340	341.02	567.66	432.07	374.89	425.97
194.01	416.01	268.14	164.31	340	341.02	567.74	431.8	374.82	425.95
193.92	416.01	268.14	164.34	340	341.02	567.78	431.83	374.88	426.01
194.11	416.09	268.22	164.34	340	341.02	567.97	431.8	375.14	425.97
194.12	416.05	268.18	164.35	340	341.02	567.52	431.93	375.1	426.06
194.1	416.02	268.21	164.38	340	341.02	567.33	431.89	375.05	426.12
194.05	416	268.21	164.37	340	341.02	567.41	431.64	375.08	425.97
194.22	415.92	268.22	164.38	340	341.02	567.58	431.56	375.05	425.92
194.13	416.02	268.45	164.31	340	341.02	567.81	431.25	374.96	426.03
194.17	416.01	268.31	164.33	340	341.02	567.89	431.47	375.12	425.94
194.16	416.06	268.22	164.36	340	341.02	567.9	431.9	375.24	426.05
194.02	416	268.18	164.39	340	341.02	567.93	431.9	375.13	426.04
194.08	416.03	268.22	164.36	340	341.02	567.87	431.86	375	426
194.05	416.04	268.17	164.36	340	341.02	567.97	431.98	375	425.94
194.09	416.02	268.18	164.38	340	341.02	568.19	432.03	374.69	426.06
194.17	416.02	268.23	164.36	340	341.02	567.94	431.31	374.11	426.12
194.16	416.01	268.14	164.38	340	341.02	567.93	431.79	374.17	426
194.23	415.99	268.15	164.4	340	341.02	567.83	431.67	375.21	425.97
194.08	416	268.18	164.39	340	341.02	567.92	431.65	375.11	426.05
194.12	416.01	268.19	164.37	340	341.02	567.97	431.55	374.94	426.04
194.09	416.01	268.14	164.4	340	341.02	568.04	431.7	374.99	426.17
194.11	415.94	268.15	164.38	340	341.02	568	431.74	374.99	426.05
194.02	415.99	268.15	164.35	340	341.02	567.94	431.43	374.82	426
194.17	415.9	268.19	164.36	340	341.02	567.91	431.7	375.02	425.91
194.24	416.02	267.98	164.62	339.99	341.01	567.79	432.02	375.02	425.99
194.31	416.05	268.05	164.56	339.99	341.01	568	431.99	375.15	426.08
194.1	416.07	268.19	164.38	339.99	341.01	567.96	432.07	375.03	425.98
194.21	416.03	268.13	164.36	339.99	341	567.89	431.96	375.07	425.97
194.17	415.97	268.09	164.38	339.99	341	567.78	431.69	374.93	426.07
194.12	415.98	268.03	164.42	339.99	341.01	567.51	431.68	374.91	426.04
194.18	415.95	268.01	164.45	339.99	341.01	567.35	431.89	375.01	426.04
194.17	416	268.07	164.43	339.99	341.01	567.39	431.88	375	426.1
194.12	415.99	268.2	164.37	339.99	341.01	567.77	431.89	374.85	425.99
194.25	415.97	268.08	164.35	339.99	341.01	567.69	431.8	375.28	426.08
194.25	415.95	268.03	164.37	339.99	341.01	567.91	431.91	375.67	425.97
194.07	415.96	268.07	164.34	339.99	341.01	567.81	431.83	375.01	426.1
194.05	415.96	268.09	164.37	339.99	341.01	567.76	431.86	374.7	426.01
194.05	415.94	268.16	164.35	339.99	341.01	567.95	431.51	374.42	425.98
194.16	415.97	268.07	164.38	339.99	341.01	567.9	431.96	374.81	425.92
194.1	416.08	268.14	164.37	339.99	341.01	567.84	431.74	375.08	425.91
194.11	416.03	268.17	164.38	339.99	341.01	567.94	431.73	375.3	426.01
194.12	416.01	268.16	164.39	339.99	341.01	567.88	431.91	375.27	425.92
194.2	415.99	268.13	164.4	339.99	341.01	567.92	431.82	374.63	425.96
194.19	416	268.1	164.41	339.99	341.01	567.82	431.91	374.31	425.8
194.16	415.99	268.23	164.37	339.99	341.01	567.53	431.77	374.23	425.85
194.12	415.98	268.17	164.42	339.99	341.01	567.32	432.02	374.28	426
194.11	415.99	268.1	164.39	339.99	341.01	568.02	431.89	375	425.94
194.09	416	268.12	164.4	339.99	341.01	567.99	431.78	375.34	426.04
194.1	416.01	268.22	164.36	339.99	341.01	567.8	431.94	375.26	426.02
194.13	416.04	268.21	164.4	339.99	341.01	567.8	431.95	374.92	426.04
194.09	416.03	268.12	164.42	339.99	341.01	567.79	431.83	375.11	426.05
194.06	415.98	268.11	164.39	339.99	341.01	567.91	431.87	374.23	426.03
194.08	416.03	268.13	164.43	340	341.01	567.99	431.79	374.84	426.09
194.05	416.04	268.08	164.63	339.99	341.01	567.73	431.64	374.96	425.98
194.14	416.07	268.08	164.62	339.99	341.01	567.96	431.86	374.99	426.06
194.25	416.03	268.09	164.63	340	341.01	567.98	431.83	374.99	426.01
194.29	416.03	268.01	164.61	339.99	341.01	568.23	431.93	374.95	426.03
194.18	416.04	268.02	164.55	339.99	341.01	568.04	431.63	375.34	426.04
194.06	416.01	268.09	164.45	339.99	341.01	568.03	431.81	375.25	426.05
194.03	415.98	268.13	164.64	339.99	341	567.92	431.91	374.92	426
194.06	415.95	268.06	164.62	339.99	341	567.93	431.9	375.11	426.11
194.13	415.99	267.98	164.54	339.99	341.01	568.03	431.96	374.4	426
194.1	415.99	268.02	164.53	339.99	341.01	568.05	431.89	374.73	426.1
194.06	416.02	268.01	164.54	339.99	341.01	567.92	431.78	374.83	426.04
193.97	416.02	268.1	164.42	339.99	341.01	567.73	431.98	374.53	425.91
194.04	416.01	268.06	164.46	339.99	341.01	567.99	431.82	374.78	425.76
194.05	416	268.13	164.44	339.99	341	567.91	431.76	374.98	425.95
194.08	415.98	268.1	164.44	339.99	341.01	567.84	431.79	374.91	426.03
194.05	415.98	268.1	164.37	339.99	341.01	567.64	431.89	374.57	425.86
193.92	416	268.1	164.37	340	341.01	567.65	431.94	374.32	426
194.15	416.01	268.16	164.35	339.99	341.01	567.38	431.91	374.09	425.99
194.09	416.01	268.13	164.36	339.99	341.01	567.87	432.03	374.76	426.02
194.08	415.95	268.17	164.3	339.99	341.01	567.94	431.94	374.82	426.05
194.11	415.92	268.13	164.34	339.99	341.01	567.86	432.07	374.81	425.98
194.17	416.01	268.12	164.36	339.99	341.01	567.54	431.9	375.14	425.99
194.17	415.99	268.16	164.37	339.99	341.01	567.96	432.33	374.61	425.86
194.15	416	268.06	164.39	339.99	341.01	567.39	431.93	374.73	426.1
194.16	416	268.08	164.46	340	341.01	567.36	431.94	374.98	426.13
194.25	415.97	268	164.53	340	341.01	567.44	432.01	374.75	425.92
194.17	415.97	268.14	164.41	340	341.01	567.38	431.9	374.38	426.01
194.23	415.99	268.15	164.45	339.99	341.02	568.38	431.97	375.71	426.11
194.16	415.97	268.13	164.42	339.99	341.02	568.96	431.91	375.56	426
193.96	415.96	268.07	164.51	339.99	341.02	567.78	431.72	375.63	426.04
193.9	416	268.1	164.4	339.99	341.02	567.71	431.98	375.86	426.08
193.89	416	268.18	164.35	339.99	341.03	567.24	431.92	375.24	426.05
194.19	416.02	268.16	164.34	339.99	341.02	567.84	432.01	374.92	426.02
194.11	416	268.08	164.45	339.99	341.03	567.93	432	374.83	426.05
194.21	416	268.18	164.4	339.99	341.03	567.45	432.04	375.01	426.04
194.28	416.04	268	164.51	339.99	341.03	567.3	431.94	375.08	426.05
194.08	416.05	268.04	164.56	339.99	341.02	567.59	431.94	375.1	426.02
193.92	416.07	268.06	164.53	339.99	341.03	567.99	431.79	375.23	426.21
193.89	416.07	268.02	164.61	339.99	341.03	568.08	431.93	374.82	425.97
194.01	416.05	268.03	164.61	339.99	341.03	568.08	431.87	374.95	426.05
194.03	416.06	268.04	164.63	339.99	341.03	567.78	431.83	374.97	426.08
194.01	416.06	268.04	164.63	339.99	341.03	567.94	431.6	374.94	426.04
193.99	416.09	268.08	164.61	339.99	341.02	567.99	431.9	374.95	426.01
194.05	416.07	268	164.63	339.99	341.02	568.05	431.87	375.04	425.98
194.05	416.07	268.01	164.62	339.99	341.02	568.05	431.95	374.94	426.03
193.97	416.04	268.07	164.56	339.99	341.03	567.93	431.76	374.77	426.05
193.98	416.02	268.05	164.59	339.99	341.02	568.11	431.81	374.89	426.11
194.03	416.04	268.06	164.58	339.99	341.02	567.92	431.74	374.99	425.98
194.06	416	268.07	164.58	339.99	341.02	567.62	431.89	374.59	425.95
194.06	416.01	268.02	164.62	339.99	341.02	567.62	431.73	374.54	425.98
194.1	416	268.05	164.61	339.99	341.02	567.82	431.67	375.75	426.14
193.98	416.01	268.05	164.6	339.99	341.02	567.87	431.82	375.52	425.99
194.06	415.98	268.03	164.64	339.99	341.02	567.86	431.75	375.75	425.96
193.98	416.02	268.03	164.62	339.99	341.02	567.93	431.96	375.02	425.83
194.06	416.08	268.11	164.62	339.99	341.02	568.1	431.94	374.82	425.94
194.14	416.09	268.05	164.67	339.99	341.02	567.87	432.04	374.65	425.98
194.09	416.07	268.1	164.54	340	341.02	567.82	431.95	374.26	426.26
194.09	416.07	268.01	164.66	340	341.02	567.95	431.86	374.81	426
194.07	416.08	268	164.66	340	341.02	568.12	432.36	374.89	426
193.98	415.96	267.97	164.7	340	341.02	568.22	432.01	374.79	426.03
193.99	415.96	268	164.67	340	341.02	567.83	431.88	375.05	426.1
194.19	415.92	267.98	164.67	340	341.02	567.52	431.73	374.65	426.14
194.19	415.95	268	164.73	340	341.02	567.71	431.8	374.88	426.01
194.14	415.95	268.03	164.72	340	341.02	568.16	432.17	374.85	426.08
194.06	415.99	268.04	164.69	340	341.02	567.9	431.54	374.97	426.04
194.02	415.98	267.98	164.72	340	341.02	567.84	431.95	375.63	426.17
194.09	415.99	267.99	164.71	340	341.02	567.66	431.94	375.63	426.09
194.06	416.12	268.02	164.69	340	341.02	567.46	431.83	375.33	426.21
194.38	416.11	268.01	164.7	340	341.02	567.25	431.75	374.94	425.99
194.11	416.02	267.98	164.73	340	341.02	567.78	431.49	374.99	426.1
194.11	416.05	267.98	164.73	340	341.02	567.78	431.25	374.77	426.02
194.16	416.04	268	164.7	340	341.02	567.81	431.58	374.67	425.98
194.08	415.98	268	164.71	340	341.02	567.85	431.81	375	425.99
194.07	416.14	267.99	164.69	340	341.02	567.93	431.88	375.11	425.95
193.97	416.01	268.02	164.7	340	341.02	568.02	431.97	374.96	426.04
194	415.97	268	164.7	340	341.02	568.02	431.78	375.15	426.01
194	416.02	268	164.72	340	341.02	567.91	431.91	375.12	425.99
194.31	416.06	268.01	164.71	340	341.02	567.77	431.89	375.33	426.01
194.2	415.98	268.04	164.67	340	341.02	567.87	431.96	375.01	426
194.04	415.98	268.09	164.65	339.99	341.02	567.77	431.68	374.79	426.04
194.1	415.99	267.97	164.55	340	341.01	568	431.83	375.07	426.13
194.05	416.04	268.13	164.56	340	341.01	568.03	431.83	374.27	425.97
193.9	416.05	268.07	164.58	340	341.01	567.89	431.97	374.45	425.98
194	415.98	267.98	164.6	340	341.01	567.6	431.84	375.09	426.04
194.24	416.14	268.08	164.43	340	341.01	567.23	431.87	374.95	426.06
194.2	416.06	268.09	164.55	340	341.01	567.81	431.89	374.38	425.93
194.13	415.95	267.93	164.53	340	341.01	567.85	431.87	374.26	425.83
194.12	415.98	268.09	164.54	340	341.01	567.99	432.03	374.68	426.01
193.97	415.99	268.05	164.61	340	341.01	567.8	431.9	375.57	426.1
193.97	415.97	268.1	164.55	340	341.01	567.97	431.89	374.96	425.97
194.03	415.98	268.04	164.58	340	341	567.84	431.57	375.01	426.04
194.11	416.02	268.13	164.54	340	341.01	567.83	431.66	374.93	425.98
194.08	416	268.14	164.5	340	341.01	567.45	431.93	374.72	426.11
194.16	415.99	268.29	164.38	340	341.01	567.42	431.91	375.06	426.05
194.22	416.05	268.09	164.62	340	341.01	567.92	431.97	375.08	426.04
194.27	416.12	268.1	164.63	340	341.01	567.42	431.88	374.8	426.04
194.25	415.97	268.09	164.63	340	341.02	568.19	431.98	374.99	426.09
194.13	415.9	268.07	164.57	340	341.02	568.27	431.97	374.94	426.03
194.2	415.97	268.12	164.57	340	341.02	568.03	431.66	374.96	426
193.98	416.04	267.97	164.65	340	341.02	567.99	431.57	374.97	426.08
193.99	415.99	268.02	164.58	340	341.02	568.09	431.83	374.94	425.98
193.95	416.05	267.97	164.64	340	341.02	568.05	431.87	375.04	426.04
194.08	416.02	267.94	164.62	340	341.02	567.37	431.88	374.62	426.06
193.96	415.97	267.89	164.67	340	341.02	567.54	431.86	374.77	426.2
194.33	416.01	267.94	164.6	340	341.01	567.68	431.72	375.05	426.02
194.02	416.02	267.91	164.66	340	341.02	567.76	431.97	374.95	425.97
194.03	416.04	267.99	164.55	340	341.02	568.06	432.08	375.17	425.96
194.05	416.03	268.28	164.38	340	341.02	567.96	432.16	374.82	426.02
194.12	416.05	268.32	164.38	340	341.02	567.92	432.12	374.92	426.1
194.08	416.02	268.02	164.58	340	341.02	567.95	431.94	374.67	425.98
194.07	416.04	267.97	164.69	340	341.02	567.52	431.87	374.81	425.95
194.17	415.95	268.17	164.69	339.99	341.02	567.3	431.93	374.71	425.95
194.1	416.03	268.15	164.79	339.99	341.01	567.62	431.9	374.96	426
194.04	415.99	268.06	164.65	339.99	341.01	568.03	431.96	374.93	426.12
193.92	416	268.08	164.69	339.99	341.02	567.85	431.74	375.14	426.11
194.2	415.99	268.05	164.68	339.99	341.01	568.01	431.99	374.97	425.96
194.33	416.1	268.08	164.69	339.99	341.01	567.89	431.96	374.93	425.87
194.13	416.08	268.09	164.69	339.99	341.01	567.96	432.02	375.03	425.92
194.14	416.04	268.06	164.66	339.99	341.01	567.79	431.97	374.3	426.01
194.27	416.06	268.04	164.67	339.99	341.01	568.01	431.83	374.72	425.93
194.56	416.08	268.03	164.67	339.99	341.01	567.8	431.94	374.94	426.05
194.58	415.98	268	164.63	339.99	341.01	567.91	431.77	374.45	425.84
194.56	415.98	268	164.68	339.99	341.01	568.05	431.79	374.71	425.97
194.26	416.06	268.04	164.59	339.99	341.01	568.05	431.83	375.27	426.01
194.05	416.04	268.04	164.64	339.99	341.01	567.91	431.86	375.67	425.99
194.06	416.04	268.07	164.61	339.99	341.01	567.91	431.83	375.02	425.97
194.11	416.04	268.06	164.61	340	341.01	568.03	431.96	374.62	426.01
194.12	416.03	268.06	164.62	340	341.01	568.04	431.86	374.18	425.99
194.07	416.02	268.06	164.62	340	341.01	567.99	431.96	374.37	426.11
194.11	415.97	268.04	164.6	340	341.01	567.99	431.95	375.1	426.16
194.08	415.96	268.02	164.63	340	341.01	567.83	431.94	375.79	426.08
194.14	416	268.03	164.6	340	341.01	567.88	431.9	375.15	425.96
194.12	415.99	268.01	164.6	340	341.01	567.95	432	374.95	425.99
194.13	416	268.01	164.62	340	341.01	567.85	432	374.73	426.06
194.17	416	267.97	164.7	340	341.01	567.94	431.95	374.85	426.05
194.14	415.99	267.98	164.54	340	341.01	567.45	432.05	374.85	426.04
194.12	416.01	268.02	164.59	340	341.01	567.48	431.94	374.74	426.1
194.13	416	268	164.58	340	341.01	567.3	431.95	374.88	426.06
194.14	416.01	268.04	164.58	340	341.01	567.34	431.98	374.99	426.1
194.28	416.02	268.07	164.31	340	341.02	567.43	431.87	375.02	426.12
194.04	416.02	268.1	164.33	340	341.02	568.01	432	374.97	426.3
194.07	415.98	268.05	164.41	340	341.01	567.93	431.79	375.05	426.13
194.05	416.05	268.02	164.57	340	341.02	567.72	431.88	374.88	426.07
194.11	416.09	267.99	164.59	340	341.02	567.84	431.93	375.78	426.08
194.11	415.94	268	164.56	339.99	341.02	567.92	432.03	375.63	426.08
194.31	415.98	268	164.56	339.99	341.01	567.93	431.99	375.45	426.01
194.11	415.94	268.06	164.53	339.99	341.02	567.58	431.83	375	426.19
194.14	415.93	268.06	164.44	340	341.01	567.66	431.9	374.95	425.95
194.12	415.92	268.07	164.53	340	341.01	567.86	431.95	375.04	426.09
194.12	415.92	268.06	164.56	340	341.02	567.8	432.02	374.85	425.97
194.17	416.01	268.07	164.56	340	341.01	567.77	431.9	374.83	426.11
194.18	416.01	268.06	164.55	340	341.01	568.01	431.98	374.37	426.06
194.17	416.02	268.09	164.56	340	341.01	567.85	431.79	374.82	426.1
194.22	415.97	268.05	164.79	339.99	341.02	567.94	431.89	374.96	426.07
194.11	416.01	267.98	164.8	339.99	341.02	568.2	431.97	375.08	426.07
194.16	415.99	268	164.7	339.99	341.01	568.08	431.98	375.01	426.05
194.21	416.04	267.98	164.7	339.99	341.01	567.99	431.95	374.73	426.15
194.12	416.02	267.99	164.67	339.99	341.01	567.69	431.82	374.82	426.08
194.13	416.01	267.99	164.7	339.99	341.01	567.71	431.94	374.54	426.06
194.07	415.99	268.02	164.65	339.99	341.01	567.87	431.93	374.06	426.13
194.06	416.09	268.01	164.71	339.99	341.01	567.9	431.88	374.08	425.98
194.1	416.07	268.09	164.69	339.99	341.01	568.01	432.01	374.02	425.96
194.17	416.07	268.01	164.71	339.99	341.01	567.94	431.92	374.36	425.95
194.2	416.07	268.03	164.69	339.99	341.01	567.99	431.85	374.83	426.05
194.09	416.05	268.04	164.69	339.99	341.01	567.98	431.89	374.88	425.99
194.1	416.02	268.05	164.68	339.99	341.01	567.76	431.88	374.99	425.92
194.08	416.02	267.98	164.66	339.99	341.01	567.74	432	374.95	426.02
194.22	415.94	268.26	164.33	339.99	341.01	567.82	431.91	374.93	425.94
194.39	416.01	268.11	164.5	339.99	341.01	567.36	431.87	375.06	426.05
194.14	416.04	268.16	164.49	339.99	341.02	567.77	431.84	374.43	425.95
194.24	416.03	268.11	164.55	339.99	341.02	567.86	431.89	374.51	425.94
194.07	416.07	268.15	164.53	339.99	341.02	567.83	431.95	374.08	425.93
194.1	415.98	268.1	164.64	340	341.01	567.94	431.85	374.49	426.16
194.14	415.98	268.08	164.62	340	341	568.03	431.93	374.6	426.02
194.25	416.03	268.15	164.41	340	341	567.95	431.79	374.58	426.13
194.28	416.02	268.17	164.43	340	341	567.89	431.75	374.9	426.16
194.14	416.02	268.17	164.41	340	341	567.73	431.94	374.91	426.14
194.12	415.97	268.08	164.52	340	341	567.61	431.98	374.98	426.03
194.05	416.01	268.11	164.52	340	341	567.52	431.92	374.34	426.14
194.18	416.05	268.07	164.57	340	341	567.84	431.91	374.27	425.99
194.05	416.08	268.06	164.64	340	341	567.74	431.87	374.29	426.07
194.07	416.06	268.1	164.59	340	341	567.49	431.95	374.88	426.24
194.08	416.04	268.1	164.6	340	341	567.37	431.87	374.93	426.04
193.98	416.04	268.05	164.65	340	341	568	432.11	374.95	426
194.03	416.02	268.09	164.62	340	341	567.84	431.54	375.14	426.05
194.16	416.04	268.1	164.58	340	341	567.83	431.71	375.05	426.07
194.13	416.05	267.98	164.54	340	341	567.49	431.91	374.88	425.97
194.37	416.08	267.94	164.58	340	341	567.47	431.96	374.89	425.94
194.52	416.12	268.21	164.37	340	341	567.65	431.92	374.33	425.99
194.34	416.08	268.15	164.39	340	341	567.85	431.92	374.23	425.94
194.13	416.02	268.02	164.52	340	341	567.83	432.05	374.44	426.01
194.17	415.99	268.1	164.55	340	341	568.01	431.95	374.91	426.05
194.38	415.99	268.06	164.58	340	341	568.1	431.74	374.93	425.94
194.16	416.01	268.09	164.55	340	341	567.86	431.74	375.06	426
194.13	416.1	268.05	164.58	340	341	567.9	431.72	374.93	426.03
194.11	416.05	268.2	164.69	339.99	341.01	568	431.67	374.53	426.09
194.02	416.01	268.16	164.7	339.99	341.01	567.94	431.94	374.87	425.99
194.21	415.98	268.11	164.69	339.99	341.01	567.86	432.17	374.69	426.05
194.14	415.98	268.11	164.68	339.99	341.01	567.87	431.94	375.11	425.96
194.11	416	268.1	164.68	339.99	341.02	567.95	431.98	375.7	425.97
194.01	416.02	268.07	164.65	339.99	341.02	567.85	431.96	375.28	426.07
194.23	416.04	268.02	164.69	339.99	341.02	567.88	431.88	375.11	425.99
194.18	416.01	268.01	164.59	339.99	341.02	568	431.82	374.84	426.1
194.13	416.09	268.01	164.65	339.99	341.02	567.46	432.09	375.12	426.22
194.14	416.06	267.99	164.67	339.99	341.02	567.72	432	374.89	426.16
194.27	416.07	268	164.63	339.99	341.02	567.53	431.97	375.09	426.01
194.26	416.06	268.01	164.64	340	341.02	567.81	431.98	374.74	426.13
194.08	416.1	268.03	164.59	339.99	341.02	567.74	431.98	375.01	426.01
194.08	416.08	268.03	164.62	339.99	341.02	567.93	432.14	375.3	425.99
194.08	416.05	268.15	164.75	339.99	341.02	567.9	431.97	375.91	425.94
194.18	416.08	268.03	164.78	340	341.02	568.17	431.86	375.59	426.06
194.12	416	268.02	164.74	340	341.01	567.86	431.84	374.96	426.03
194.13	416.03	268.03	164.73	340	341.02	567.87	431.82	374.83	426.03
194.17	416.05	268.02	164.74	340	341.02	567.89	432.04	374.99	426.03
194	416.06	268	164.78	340	341.02	567.63	432.03	375.03	426
194.02	416.03	268	164.71	340	341.02	567.39	431.91	374.88	426.04
194.17	416.02	268.01	164.7	339.99	341.02	567.75	431.88	375.18	425.95
194.15	416.01	268.01	164.73	339.99	341.02	567.36	431.84	375.01	425.94
194.13	416.01	268.05	164.65	339.99	341.02	567.68	431.86	374.71	426.17
194.25	416.09	268.03	164.69	340	341.02	567.85	431.95	375.03	425.98
194.3	415.98	268.14	164.58	340	341.02	567.81	431.86	374.54	425.98
194.19	415.97	268.07	164.59	340	341.02	567.54	431.97	374.21	425.93
194.19	415.96	268.1	164.58	340	341.02	567.36	431.75	374.29	425.97
194.17	415.98	268.08	164.56	339.99	341.02	567.34	432.04	374.4	426.01
194.23	415.92	268.04	164.45	339.99	341.02	567.76	431.92	374.84	426.12
194.33	416.03	268.04	164.41	339.99	341.03	567.69	432.02	374.8	425.97
194.24	416	267.93	164.62	339.99	341.03	567.96	431.85	374.66	426.01
194.16	416.01	267.89	164.66	339.99	341.02	567.75	431.79	374.22	425.95
194.14	415.95	267.89	164.71	339.99	341.02	567.85	432.05	374.65	425.96
194.15	416.04	267.94	164.78	339.99	341.01	568.19	432.02	374.7	426.11
194.11	416.05	267.94	164.78	339.99	341.01	567.73	431.75	374.92	426.09
194.11	416	268.01	164.72	340	340.97	567.88	431.98	374.93	425.98
194.2	416.03	267.99	164.7	340	340.98	567.9	431.86	374.91	426.11
194.19	416.04	267.98	164.7	340	340.97	567.85	432.05	375.08	425.97
194.1	416.04	267.98	164.68	340	340.97	568.14	432.11	375.02	425.99
193.96	415.97	267.99	164.68	340	340.97	567.93	432.03	374.67	425.98
194.16	415.96	267.99	164.66	340	340.97	567.86	431.46	374.24	426.01
194.26	416	267.98	164.7	340	340.97	568.02	431.94	374.69	426.03
194.27	415.95	267.94	164.8	340	340.98	567.86	431.98	374.97	425.96
194.21	415.97	267.97	164.79	340	340.98	567.84	431.98	374.74	425.99
194.16	415.93	267.94	164.77	340	340.98	567.89	432.06	374.98	425.94
194.13	416.02	267.95	164.78	340	340.98	567.98	431.94	375.42	425.99
194.09	416.02	267.93	164.79	340	340.98	567.37	431.92	375.17	425.89
194.04	416.03	267.99	164.77	340	340.98	567.4	432.09	375.05	426.06
194.03	416.05	267.98	164.78	340	340.98	567.7	431.99	375.01	425.98
194.07	416.04	267.99	164.79	340	340.98	567.86	431.91	374.71	426.02
194.2	416.01	267.99	164.8	340	340.98	568.03	431.95	374.33	426
194.23	416.02	267.96	164.78	340	340.98	567.87	432.03	374.67	425.86
194.1	416.05	267.96	164.79	340	340.97	567.78	431.99	375.32	426.02
194.17	416.02	268.06	164.79	340	340.96	567.88	431.8	374.93	426.02
194.15	416	268.09	164.64	340	340.97	568.07	431.94	374.94	425.95
194.21	416.03	268.1	164.54	340	340.97	567.97	431.81	374.83	425.96
194.28	416.01	268.14	164.46	340	340.97	568	431.88	374.37	426.09
194.12	416.01	268.22	164.44	340	340.97	567.84	432	374.77	426.04
194.19	416.06	268.15	164.55	340	340.97	567.83	431.96	375.01	425.98
194.2	415.95	268.12	164.59	340	340.97	567.92	431.77	374.89	426.11
194.07	415.96	268.15	164.6	340	340.97	567.94	431.87	375.04	426
194.05	415.97	268.15	164.57	340	340.97	567.55	431.81	375.59	426.09
194.02	415.97	268.09	164.65	340	340.97	567.86	431.71	375.67	426.17
193.95	415.95	268.12	164.64	340	340.98	567.95	431.9	375.52	426.05
194	415.97	268.1	164.64	340	340.97	567.91	431.86	375.08	425.97
193.94	416.01	268.08	164.63	340	340.98	568.05	432.03	374.91	426.11
193.98	415.97	268.07	164.65	340	340.98	568	431.98	375.24	426.09
194	415.97	268.07	164.61	340	340.98	567.9	431.54	374.95	426
194.07	416	268.08	164.59	340	340.98	567.47	431.78	375.43	426.04
194.13	416.01	268.1	164.58	340	340.98	567.75	431.97	375.37	425.97
194.06	416.01	268.12	164.58	340	340.98	567.89	431.8	375.2	425.95
194.09	416.02	268.12	164.59	340	340.98	568.01	431.88	375.02	426.06
193.97	416.08	268.11	164.57	340	340.98	567.85	431.63	374.73	426.09
194.06	416.05	268.09	164.59	340	340.98	567.49	431.83	374.68	426.05
194.11	416.04	268.08	164.6	340	340.98	567.93	431.89	374.91	426.02
194.12	416.05	268.11	164.65	340	340.98	567.98	431.9	374.58	425.94
194.09	415.99	268.05	164.71	340	340.98	568.1	431.93	374.45	425.96
194.06	416.01	268.03	164.7	340	340.98	568.23	431.93	374.56	426.04
194.04	416.01	268.07	164.6	340	340.98	567.94	431.89	374.56	425.94
194.05	415.89	268.05	164.61	340	340.98	567.5	431.9	374.88	426.17
194.02	415.97	268.05	164.62	340	340.98	567.57	431.94	374.49	425.97
193.95	415.99	268.08	164.66	340	340.98	567.82	431.91	374.38	425.94
194.12	416	268.05	164.68	340	340.98	567.75	431.93	374.52	425.95
194.09	416.09	268.23	164.62	340	340.98	568.1	431.76	374.26	426.05
194.3	416.11	268.19	164.61	340	340.98	567.98	431.8	374.36	426.03
194.11	416.03	268.17	164.59	340	340.98	567.91	431.92	374.63	425.95
194.1	416.04	268.15	164.57	340	340.98	567.73	431.69	374.84	425.94
194.18	416.03	268.14	164.58	340	340.98	567.98	431.96	375.03	426.03
194.17	415.98	268.13	164.61	340	340.98	567.99	431.77	374.88	425.99
194.11	415.92	268.08	164.72	340	340.99	568	431.87	374.14	426.15
194.02	416	268.07	164.75	340	340.98	567.87	431.73	374.36	426.04
194.04	415.99	268.1	164.72	340	340.98	568.04	431.91	374.98	426.08
194	416.01	268.13	164.7	340	340.98	568.1	432.01	375.14	426.11
194.01	416.02	268.1	164.72	340	340.98	568.2	431.9	375.19	425.99
193.8	416.01	268.11	164.71	340	340.98	567.87	431.99	374.87	426.04
194.07	416.04	268.09	164.71	340	340.98	568.01	432	375.05	425.92
194.06	415.96	268.09	164.68	340	340.98	567.99	431.76	374.93	426.09
194.06	415.96	268.1	164.67	340	340.97	568.04	431.84	374.93	425.93
194.12	416.02	268.06	164.7	340	340.98	567.96	431.78	375.07	425.97
194.02	415.92	268.1	164.64	340	340.98	567.99	431.76	375	426.03
193.86	416.01	268.12	164.74	340	340.98	567.88	431.9	375.11	426
194.05	415.97	268.09	164.75	340	340.98	567.85	431.38	374.98	426.01
194.03	416	268.07	164.72	340	340.98	567.66	431.41	374.95	425.98
194.03	416	268.08	164.74	340	340.98	567.57	431.35	375.04	425.99
194.06	416.04	268.07	164.75	340	340.98	567.71	431.31	375.57	426.04
194	416.04	268.05	164.74	340	340.98	567.76	431.82	375.14	425.93
194.03	416.05	268.09	164.74	340	340.98	567.6	431.99	374.91	425.99
194.06	416.01	268.11	164.73	340	340.98	567.54	431.86	375.08	426.06
194.14	416.06	268.08	164.79	340	340.98	567.89	431.86	374.8	426.06
194.35	416.04	268.07	164.75	340	340.98	568.03	431.93	374.59	425.83
194.29	416.05	268.14	164.76	340	340.98	567.88	431.88	375.05	426.07
194.1	416.03	268.09	164.76	340	340.97	567.7	431.83	375.39	426.02
194.23	416.03	268.2	164.79	340	340.98	567.39	431.67	375.69	426.1
194.21	416.05	268.19	164.71	340	340.97	567.33	431.9	374.57	425.98
194.12	416.03	268.19	164.73	340	340.97	567.16	431.88	374.74	426.02
194.06	415.89	268.1	164.73	340	340.97	567.74	432	374.76	425.98
194.18	416.03	268.14	164.68	340	340.97	567.68	431.88	374.75	425.96
194.18	416.03	268.14	164.71	340	340.97	567.65	432.06	374.94	426.01
194.09	415.96	268.12	164.73	340	340.96	567.51	431.97	374.77	425.99
194.18	415.95	268.11	164.7	340	340.96	567.3	432.06	374.28	426.09
193.86	416.02	268.09	164.71	340	340.96	567.14	432.17	374.08	425.97
193.99	415.98	268.08	164.71	340	340.96	567.19	432	374.82	426.09
194.04	415.99	268.07	164.72	339.99	340.96	567.28	432	374.96	425.99
194.08	415.99	268.16	164.68	339.99	340.96	567.18	431.87	374.92	426.13
194	416.02	268.11	164.69	339.99	340.96	567.2	431.88	375.75	426.11
194.08	416.05	268.09	164.7	339.99	340.96	567.21	431.98	375.07	425.96
194.11	415.95	268.13	164.69	339.99	340.96	567.24	431.86	375.17	425.93
194.21	416.07	268.1	164.69	339.99	340.96	567.26	431.9	374.56	425.94
194.19	416.06	268.11	164.71	339.99	340.97	567.34	431.9	374.68	425.98
194.21	416.06	268.12	164.69	339.99	340.96	567.39	431.89	374.45	425.83
194.22	416.11	268.13	164.7	339.99	340.96	567.33	431.96	374.66	426.01
194.03	416.12	268.12	164.7	339.99	340.96	567.33	431.94	375.12	426.15
194.07	416.06	268.1	164.72	339.99	340.97	567.26	432.03	375.61	426.04
194.16	416.02	268.11	164.7	339.99	340.97	567.44	432.05	375.11	426.12
194.13	416	268.14	164.7	339.99	340.97	567.75	432.04	375.03	426.04
194.12	415.89	268.09	164.75	339.99	340.97	567.62	431.91	374.89	426.02
193.99	415.92	268.09	164.72	339.99	340.97	567.56	431.98	374.58	426.04
194.02	415.94	268.1	164.74	339.99	340.97	567.33	431.89	374.98	426.03
193.99	415.97	268.1	164.71	339.99	340.97	567.43	431.85	374.84	426.04
194.22	416.04	268.03	164.76	340	340.95	567.28	431.75	375.66	425.99
194.19	416.04	268.08	164.7	340	340.95	567.36	431.76	375.41	426.01
194.5	415.92	268.04	164.75	340	340.95	567.29	431.93	374.57	426.02
194.16	415.93	268.03	164.76	340	340.96	567.66	432.06	375.21	426.16
194.1	415.99	268.03	164.74	340	340.97	567.73	432.03	375.24	426.09
193.92	415.99	267.92	164.67	340	340.97	567.9	431.95	374.83	426.04
193.84	415.98	267.96	164.7	340	340.97	567.87	432.01	375.11	426.11
193.96	415.99	267.95	164.69	340	340.97	567.98	431.96	375.23	426.04
193.97	415.98	267.91	164.76	340	340.97	568.08	432.14	375.12	426.06
194.12	415.99	267.91	164.72	340	340.98	567.53	431.93	375.03	426.03
194.12	415.97	268.04	164.75	340	340.98	567.15	431.89	374.6	426.03
194.11	416.04	268.04	164.75	340	340.98	567.34	431.98	374.34	425.86
193.92	416.02	268.11	164.74	340	340.98	567.33	431.87	374.44	426.06
193.94	415.93	268.11	164.67	340	340.98	567.53	431.94	374.42	426
194.12	416.01	268.1	164.61	340	340.97	567.8	431.97	375	426.02
194.16	416.08	268.07	164.6	340	340.97	567.82	431.96	374.96	426.19
194.12	416.05	268.11	164.6	340	340.97	567.82	431.84	374.84	425.99
194.14	416.05	268.12	164.57	340	340.97	567.89	431.91	374.63	426.07
194.14	416.05	268.07	164.58	340	340.97	567.55	431.79	374.95	426.11
194.08	415.97	268.05	164.62	340	340.97	567.19	431.87	375.15	426.07
194.09	415.98	268.03	164.63	340	340.97	567.29	431.77	374.31	425.92
194.08	415.93	268.04	164.69	340	340.97	567.18	431.68	374.72	425.96
194.13	415.92	268.06	164.7	340	340.97	567.77	431.94	374.97	426.02
194.01	416.01	268.05	164.72	340	340.97	567.93	431.95	374.91	426.07
194.07	415.96	268.08	164.68	340	340.97	567.8	431.9	374.95	426.03
194.04	415.98	268.05	164.7	340	340.97	567.79	431.9	375.23	426
194.09	416.01	268.07	164.7	340	340.97	567.43	431.8	374.96	426
194.1	416.06	268.04	164.74	340	340.97	567.28	431.96	374.9	425.99
194	416.02	268.11	164.66	340	340.97	567.25	431.97	374.93	426.19
194.16	416.05	267.98	164.79	340	340.98	567.03	431.96	374.55	426.22
194.14	416.09	268.03	164.75	340	340.97	567.29	431.87	374.28	426.03
194.03	416.1	268.01	164.7	340	340.98	567.39	432.12	374.12	425.98
194.08	416.08	268.05	164.72	340	340.98	567.36	432.22	374.23	425.93
194.11	416.11	268	164.74	340	340.97	567.23	431.97	374.99	426.04
194.03	416.12	267.98	164.71	340	340.98	567.16	432.03	375.79	426.03
194.09	416.07	268.06	164.76	340	340.98	567.06	432.02	375.87	426.11
194.01	416.05	268.02	164.75	340	340.98	567.39	431.95	374.97	425.98
194.16	415.97	268.04	164.71	340	340.98	567.78	432.06	374.28	425.96
194.23	415.99	268.06	164.81	340	340.98	567.74	432	374.85	425.97
194.23	416.05	268.1	164.73	340	340.98	567.39	431.86	374.82	426.02
194.18	416.05	268.1	164.71	340	340.98	567.3	431.89	374.91	425.88
194.18	416.06	268.11	164.71	340	340.97	567.77	431.86	374.8	426.02
194.19	415.99	268.1	164.72	340	340.97	567.95	431.93	375.18	426.04
194.1	416.04	268.1	164.71	340	340.98	567.73	431.88	374.52	426.06
194.17	416.03	268.1	164.71	340	340.98	567.51	431.83	374.7	426.19
194.1	416.05	268.16	164.69	340	340.98	567.51	431.88	374.9	426.1
194.08	416.05	268.1	164.72	340	340.98	567.48	431.83	374.85	426.12
194.16	415.99	268.05	164.71	340	340.97	567.51	431.53	374.88	425.97
194.07	416.03	268.04	164.7	340	340.97	567.21	431.71	374.88	425.78
194.13	416.01	268.03	164.73	340	340.98	567.25	431.78	375.59	426.06
194.13	415.99	268.01	164.75	340	340.98	567.53	431.83	375.8	426
194.06	416.04	268.03	164.72	340	340.98	567.35	431.88	375.1	425.95
194.05	416.05	268.03	164.69	340	340.98	567.36	431.95	375.21	426.03
194.08	416.06	268.04	164.71	340	340.98	567.72	431.98	375.04	426.1
193.94	416.06	268.08	164.73	340	340.98	567.86	431.88	375.04	425.98
193.98	416.03	268.04	164.71	340	340.98	567.51	431.84	374.95	426.55
194.05	415.95	268.03	164.77	340	340.98	567.35	431.84	374.58	426.07
193.91	415.97	268.04	164.79	340	340.96	567.25	431.87	374.7	425.93
194	416	268.21	164.78	340	340.98	567.24	431.71	375.03	425.88
194.15	416.06	267.99	164.78	340	340.97	567.35	431.91	374.94	425.97
194.01	416.1	268.01	164.79	340	340.97	567.64	431.89	374.62	425.96
194.05	416.09	267.99	164.78	340	340.97	567.45	431.93	374.58	426.05
193.97	416.01	267.99	164.78	340	340.97	567.38	431.93	374.29	425.94
194.09	416.04	268.13	164.8	340	340.97	567.31	431.97	374.08	425.97
194.01	416.06	268.01	164.8	340	340.97	567.42	431.8	374.59	426
194.02	416.04	268.11	164.81	340	340.97	567.6	431.94	375.01	426.01
193.87	415.89	268.1	164.79	340	340.98	567.71	431.74	374.95	426.06
194.08	415.97	268.1	164.79	340	340.98	567.28	431.88	375.08	425.95
194.08	415.99	268.09	164.79	340	340.98	567.28	431.97	374.45	425.89
194.09	416.08	268.1	164.76	340	340.98	567.13	431.63	374.78	425.96
194.19	416.06	268.1	164.79	340	340.98	567.18	431.44	375.03	425.96
194.19	416.02	268.08	164.78	340	340.98	567.38	432	374.99	425.99
194.22	416.02	268.07	164.79	340	340.98	567.64	431.89	374.98	426
194.14	416.02	267.99	164.82	340	340.98	567.78	431.89	374.86	426.02
194.15	416.01	268.05	164.81	340	340.98	567.49	431.92	375.11	426.02
193.94	415.96	268.05	164.8	340	340.97	567.71	431.76	375.04	426.04
194.05	415.98	268.05	164.75	340	340.97	567.8	431.78	374.98	426.05
194.04	415.98	268.07	164.74	340	340.97	567.49	431.89	374.91	426.1
194.17	416.02	268.04	164.72	340	340.97	567.39	431.9	375.07	425.94
194	416.01	268.08	164.64	340	340.97	567.68	431.87	374.95	425.91
194.09	415.99	268.11	164.63	340	340.97	567.87	431.81	375.1	426.03
194.14	416.01	268.08	164.65	340	340.97	567.46	431.74	375.47	426.07
194.04	415.99	268.1	164.63	340	340.97	567.49	431.85	375.18	426.08
194.17	415.98	268.13	164.64	340	340.97	567.34	431.69	374.87	426.18
194.22	416.06	268.07	164.72	340	340.98	567.86	431.92	374.8	426.04
194.14	415.98	268.12	164.78	340	340.98	567.61	431.76	374.78	426.18
194.27	416.03	268.07	164.79	340	340.99	567.47	431.89	374.86	426.01
194.04	416	268.05	164.8	340	340.99	567.16	431.79	374.95	425.98
193.98	415.86	268.07	164.79	340	340.98	567.29	431.83	375.03	426.28
194.08	415.97	268.08	164.78	340	340.98	567.62	431.74	374.83	426.32
194.04	415.99	268.09	164.78	340	340.98	567.73	431.9	375.11	426.08
194.02	416	268.1	164.82	340	340.98	567.58	431.93	374.92	425.87
194.03	416	268.07	164.84	340	340.98	567.25	431.93	375.04	426.07
194.01	415.99	268.07	164.84	340	340.98	567.13	431.91	375.28	426.03
194	415.94	268.04	164.84	340	340.98	567.58	432.06	374.83	425.93
193.98	416.06	268.06	164.81	340	340.98	567.58	432.03	375.1	425.97
194.13	415.96	267.9	164.8	340	340.98	567.34	432.03	375.04	426.04
194.15	415.92	268.04	164.8	340	340.98	567.3	431.86	375.08	426
194.21	416	268.02	164.8	340	340.98	567.15	431.76	374.84	426.05
194.02	415.98	268.07	164.79	340	340.98	567.39	431.88	375	426.35
194.04	415.99	268.06	164.79	340	340.98	567.77	431.82	374.79	425.93
194	416	268.05	164.8	340	340.98	567.68	431.86	374.57	425.95
194.11	416	268.06	164.78	340	340.98	567.71	431.88	374.28	426.08
194.09	415.97	268.04	164.76	340	340.98	567.95	431.86	375.09	425.99
194.07	415.97	268.03	164.75	340	340.98	567.83	431.86	374.99	425.99
193.94	416.01	268.08	164.75	340	340.98	567.51	431.3	375.02	425.96
193.97	416.02	268.06	164.74	340	340.98	567.64	431.61	375.01	426.17
194.07	415.95	268.04	164.75	340	340.98	567.43	431.74	374.83	426.02
194.07	415.95	268.07	164.76	340	340.98	567.41	431.76	374.31	425.88
194.09	415.94	268.08	164.78	340	340.98	567.51	431.96	374.21	425.92
193.97	415.94	268.07	164.77	340	340.98	568.01	431.98	374.67	426.06
194.04	416.05	268.06	164.76	340	340.98	567.9	431.99	375.33	426.06
194	416.07	268.02	164.79	340	340.97	567.53	431.77	375.09	426.04
194.03	416.02	268.02	164.8	340	341	567.32	431.92	374.8	425.95
193.95	416.01	268.11	164.78	340	340.97	567.39	431.94	374.76	425.98
193.95	416.07	268.15	164.7	340	340.97	567.32	431.98	375.08	426.18
194.07	416.05	268.17	164.66	340	340.97	567.29	431.59	375.07	426.11
194.11	416.04	268.14	164.68	340	340.97	567.37	431.65	375.51	426.09
194.09	416.04	268.15	164.71	340	340.96	567.29	431.36	375.67	426.06
194.09	416.03	268.12	164.71	340	340.97	567.36	431.7	375.06	425.91
194.08	416.03	268.14	164.69	340	340.97	567.09	431.5	374.72	426.05
194.02	416.05	268.14	164.66	340	340.97	567.45	431.94	374.9	426.12
193.95	416.04	268.16	164.68	340	340.97	567.74	431.97	374.64	425.88
[truncated: 23,397 more rows]
