# Supplementary material for: Female moths incorporate plant acoustic emissions into their oviposition decision-making process
Source: eLife. 2026 Jan 5;13:RP104700. doi: 10.7554/eLife.104700 (PMC12768406; doi:10.7554/eLife.104700)
Supplement: Source data 1. [file elife-104700-data1.zip › Codes_and_tables_V2/Location_fig_3/230623_225911-235932_xypts.csv]

pt1_cam1_X	pt1_cam1_Y	pt2_cam1_X	pt2_cam1_Y	pt3_cam1_X	pt3_cam1_Y	pt4_cam1_X	pt4_cam1_Y	pt5_cam1_X	pt5_cam1_Y
115.8719	401.937731	263.916316	169.173521	300.110316	337.516607	569.594837	433.216005	390.51538	427.215975
115.92	402.2	264.13	169	299.99	338.09	569.94	433	390.75	427.11
116.09	401.91	264.06	169.03	299.81	338	569.97	432.96	390.91	427
116.25	402.02	264.06	169.04	299.93	338.07	570.03	432.97	390.9	427.13
116.24	402.05	264.08	169.05	299.7	337.98	570.02	433.11	391.03	426.95
116.05	402.02	264.08	169.05	299.59	338.02	569.83	432.94	390.93	427.03
116.07	401.93	264.08	169.05	299.76	338.04	569.9	432.95	391.08	426.99
116.11	401.97	264.08	169.05	299.84	337.93	569.9	433	390.9	427.01
116.03	401.87	264.06	169.02	299.83	338.17	570.07	432.97	390.84	427.19
115.99	401.97	264.01	169.02	299.92	337.91	569.9	432.98	390.83	427.02
116.15	402.07	264	169.02	299.99	337.96	569.74	433.05	391.31	426.97
115.99	402.03	264	169.01	299.54	337.96	569.67	433.02	390.67	426.98
116.02	402.09	264.01	168.99	299.74	338.09	569.83	433.01	390.95	427.03
116.02	401.96	264.01	169.01	299.78	337.7	569.89	433	390.99	427.25
116.16	402.04	264	169	299.83	338.33	569.94	433	391	427.05
115.87	401.89	264	169.01	300.15	338.39	569.82	432.99	390.95	427.16
115.93	401.93	264.02	169.02	299.62	338.08	569.89	433.02	390.9	427.16
116.09	402.06	264.02	169.01	299.68	338.04	569.9	433.03	390.94	427.01
115.97	402.01	264.02	169.01	299.37	337.97	569.84	433	390.54	427.02
115.94	401.97	264.02	169.01	299.87	337.83	570.01	433.19	391.01	426.82
116.01	401.98	264.02	169.01	299.44	337.87	569.84	432.91	390.8	427.07
116.07	401.96	264.02	169.01	299.57	337.87	570.12	433.02	391.01	427.18
115.94	402.06	264.03	169.03	299.86	337.88	570.02	433.02	390.76	427.23
116.01	402.08	264.04	169.02	299.89	337.96	570.21	433.14	390.88	427.02
116.01	402.08	264.04	169.02	299.81	337.92	569.97	433.01	390.88	427.11
116.08	402.03	264.07	169	299.84	338.18	569.87	433.09	390.68	427.04
115.95	401.98	264.06	169	299.38	337.87	569.86	433.07	390.84	427.15
115.83	401.96	264.03	169.12	299.54	337.53	569.96	433.08	390.98	427.22
116.03	402.05	263.9	169.07	299.89	337.87	569.77	433.03	391.15	427.22
115.28	402.04	264.06	169.06	299.75	337.64	569.9	433	391	427.23
115.69	402.03	264	169.09	299.84	337.84	569.62	433.13	391.04	427.28
115.76	402.1	264.05	169.08	299.87	338.01	570.08	432.9	390.85	427.08
115.91	402	264.02	169.09	299.89	338.02	569.95	432.84	390.8	427.47
115.96	401.98	264.02	169.05	299.9	337.84	569.94	433.21	390.99	427.25
115.94	401.89	264.05	169.05	299.49	337.9	569.92	433.18	390.98	427.17
116.13	402.02	264.05	169.04	299.31	337.96	569.96	433.07	390.93	427.09
116	402.05	264.05	169.04	299.78	337.82	569.98	433.08	390.78	427.03
115.95	402.02	264.05	169.02	299.42	337.34	569.81	433.1	391	427.06
116.07	402.06	264.08	169.03	299.48	337.95	570.06	433.08	391.02	427.13
116.05	402.02	264.07	169.04	299.87	338.02	569.99	432.96	390.83	427.01
116.06	402.03	264.04	169.04	299.98	338.1	570	433.15	390.98	427.08
116.12	401.98	264.04	169.04	300.24	338.29	569.96	433.05	390.95	427.07
116.11	401.88	264.07	169.04	299.37	338.04	569.86	432.95	391.04	427.1
116.1	401.65	264.05	169.03	299.47	337.98	569.73	433.03	390.93	427.01
116.06	401.87	263.97	169	299.59	338.09	570.11	432.98	391.07	427.04
116.14	402	263.95	169.01	299.29	338.04	569.89	432.99	391.08	427.06
116.22	402.01	264.01	169.02	299.17	337.99	569.89	432.88	390.86	427.05
116.12	402.05	264.02	169	299.34	338.01	569.87	433.05	390.52	427.23
116.07	401.96	264.02	169.01	299.68	338.05	569.95	433.13	390.72	427.09
116.06	401.9	264.04	169	299.89	337.91	569.97	433.09	390.19	427.26
116.2	402.03	264.09	169.06	299.78	337.94	569.83	433.19	390.42	427.19
116.08	402.04	264.07	169.03	299.76	337.94	569.79	433.07	390.89	427.04
116.21	401.97	264.06	169.03	299.79	338.1	569.83	432.97	390.98	427.03
116.12	401.96	264.06	169.04	299.67	337.97	569.96	433.12	390.93	426.95
115.84	401.78	264.05	169.04	299.85	338.04	570.01	433.02	390.88	427.06
115.97	401.84	264.09	169.03	299.96	337.84	569.9	432.94	391.02	427.09
116.03	401.88	264	168.98	299.83	338.01	570.02	433.08	390.71	427.09
116.01	401.79	264.01	168.97	299.79	338.01	569.98	432.99	391.01	427.09
116.16	401.61	264.02	168.98	299.95	337.89	569.98	433.13	390.94	427.06
116.03	401.81	264.07	169.07	299.74	338.08	569.94	433.05	391.02	427.16
115.91	401.91	264.06	169.04	299.9	338.02	569.91	433.11	390.9	427.61
115.96	402	264.09	169.03	299.75	337.95	569.86	433.38	390.98	427.76
115.9	401.95	264.07	169.04	299.66	337.75	570.17	433.02	390.6	427.16
115.82	401.97	264.11	169.02	299.99	337.89	570.01	433.09	390.87	427.2
115.95	401.93	264.03	169.05	299.86	337.93	570	433	390.97	427.06
115.98	401.93	264.07	169.05	299.31	337.88	569.96	433.01	391.08	427.13
115.95	401.93	264.07	169.04	299.43	337.82	569.98	432.97	390.81	427.15
115.94	401.96	264.07	169.05	299.84	338	570.11	433.17	391.02	426.98
115.93	401.93	264.07	169.04	300	337.83	569.97	432.95	390.8	427.51
115.73	401.95	264.07	169.04	299.86	337.74	570.06	433.17	390.82	427.18
116	401.9	264.05	169.05	299.93	337.97	570.11	433.05	390.9	427.1
115.97	401.76	264.03	169.04	299.94	337.96	569.92	433.14	390.99	426.9
116.02	401.93	264.05	169.04	299.94	337.88	569.92	433.11	390.98	426.97
116.04	401.94	264.04	169.02	299.95	337.76	569.82	433.1	390.9	427.09
116.09	401.96	264.04	169.02	299.67	337.97	569.82	433.03	390.77	427.04
115.85	402.05	264.04	169.01	299.2	338.11	570.05	433.07	390.6	427.1
115.96	402.18	264.06	169.02	299.7	338.02	569.86	433.04	390.61	426.97
116.46	401.97	264.05	169.03	300.01	337.96	569.93	433.09	390.9	427.02
116.72	402.16	264.06	169.03	299.77	338.14	570.02	433	390.89	426.99
116.35	402	264.06	169.04	299.87	338.01	569.92	433.06	391.1	427.02
115.84	401.87	264.07	169.02	299.83	337.98	569.85	432.95	390.96	427.07
116.58	402.04	264.06	169.04	299.9	338.02	569.88	432.99	390.27	427.84
116.52	401.89	264.07	169.03	299.73	337.97	569.84	433.06	390.8	427.45
116.1	402.04	264.06	169.05	300.01	338.04	570.09	432.64	391.05	427.14
115.95	402	264.04	169.07	299.3	338.06	569.89	432.9	390.66	427.27
116.06	402	264.07	169.06	299.31	337.88	569.91	432.97	390.9	427.11
115.88	402.09	264.08	169.06	299.95	337.8	570.18	432.98	390.83	426.9
116	401.93	264.05	169.08	300.04	337.92	570.04	433.02	391.04	426.94
115.96	401.96	264.06	169.07	300.05	338.03	569.97	433.26	391.01	427.03
115.85	402	264.07	169.01	299.96	338.09	570.18	433.05	390.66	427.09
115.76	402.09	264.08	169.02	299.88	338.04	570.11	432.99	390.41	427.16
115.98	402.04	264.08	169.05	299.81	337.92	569.9	433.01	390.48	427.14
116.21	401.98	264.09	169.06	299.3	337.95	570.1	432.95	390.86	427.08
115.97	401.97	264.08	169.06	299.46	338.02	570.02	433.02	390.86	427.2
115.97	401.96	264.07	169.06	299.32	337.94	570.02	432.94	390.81	427.21
115.88	402.17	263.95	169.01	299.9	337.97	570.1	432.99	390.88	426.97
116.05	402.09	264.18	168.98	299.91	338.02	570.03	433.02	390.69	427.1
116.18	402.15	264.12	168.98	299.95	338.13	570.03	433.04	390.95	427.14
115.96	402	264.09	169.02	299.93	338.08	569.77	433.04	390.94	427.05
115.99	402.07	264.09	169.01	299.88	337.9	569.9	432.81	390.95	427.13
116	401.97	264.08	169.03	299.88	338.02	569.97	432.93	390.94	426.89
116.01	401.89	264.07	169.01	299.8	338.03	570.08	433.04	390.46	427.06
116.03	401.87	264.07	169.01	299.94	338.03	569.98	432.99	390.76	427.19
116.08	401.96	264.08	169.02	299.91	338.12	570.05	433.11	391.01	427.08
116.07	402.06	263.98	168.98	300.06	337.98	569.99	433.08	390.93	426.98
116.1	401.92	263.98	168.98	299.93	337.86	570.05	432.98	390.92	427.04
115.97	401.92	264.02	169.01	299.41	337.93	570.09	433.02	391.21	427
115.57	401.93	264.02	169.02	299.91	337.9	570.07	433.02	390.88	427.06
115.25	402.07	264.01	169.03	299.92	337.86	570.07	433.13	391.09	427.09
115.81	401.84	264	168.99	299.94	337.97	569.95	432.98	391.07	427.39
116.21	401.88	264	168.99	299.83	337.86	569.97	432.97	390.97	427.09
116	401.99	264.05	169	300.11	337.98	569.86	433.01	390.86	427.06
115.82	401.98	264.03	169.05	300.02	338.01	569.88	432.99	391.05	427.19
116	402.03	264.07	169.05	299.91	337.87	570.07	433	391.13	427.17
116.18	401.78	264.02	169	300.17	337.93	569.91	432.85	390.94	427.18
116.05	401.84	264.03	169	299.73	337.93	570.13	433.16	390.9	426.98
116	401.98	264.02	169.02	299.9	337.98	570.01	433.18	390.98	427.09
116	402.01	264.06	169.02	299.4	337.96	570.09	433.06	390.99	427.09
116.02	402.19	264.04	169.03	299.57	337.97	569.88	433.12	390.89	427.12
115.95	401.96	264.04	169.06	299.92	337.97	569.86	433.01	391.03	427.53
115.94	402.01	264.04	169.05	299.94	338	569.9	433.01	390.76	427.13
116.09	402.13	264.03	169.04	299.88	337.97	570.25	433.19	390.88	427.1
115.98	402.09	264.03	169.03	300.07	338.13	569.96	433.05	390.94	427.1
116	402.09	264.06	169.05	299.18	337.83	569.81	432.98	390.95	427.14
116.01	401.93	264.06	169.05	299.92	338.13	569.89	433.06	390.86	427.71
116.24	402.11	264.05	169	299.7	337.85	570.11	433.26	390.81	427.17
115.96	402.22	264.06	169.03	299.89	338.06	570.21	433.08	390.96	426.95
116.16	401.89	264.05	169.07	299.84	338.02	570.05	433.1	390.88	427.22
115.77	402.1	264.03	169.06	299.87	337.99	569.97	432.97	390.7	427.15
115.7	402.07	264.02	169.05	300.15	337.76	570.05	432.91	390.84	427.07
115.87	402.02	264.03	169.05	299.7	338.18	569.73	432.92	391.14	427.15
116.15	402.02	264.04	169.08	299.32	338.09	569.88	433	390.82	426.88
116.09	402	264.03	169.03	299.84	337.93	569.91	432.96	390.87	427.09
115.96	401.97	264.03	169.02	299.93	337.79	569.97	432.98	390.86	427.03
115.88	402.35	264.05	169.01	299.95	338.19	569.93	432.77	390.98	427.08
116.14	402.14	264.04	169.04	299.41	338.12	570.01	432.93	390.92	427.19
116.15	401.95	264.03	169.06	299.6	337.95	570.22	433.11	390.84	427.03
116.4	401.94	264.04	169.04	299.69	338.06	570.1	433.1	390.61	427.2
116.55	402.1	264.05	169.05	299.82	337.91	570.02	433.01	390.97	427.06
116.29	402.11	264.07	169.03	299.9	337.64	570.02	433.07	390.85	427.19
115.96	402.06	264.05	169.05	299.97	337.79	569.94	433.19	391.02	427.13
115.99	401.96	264.05	169.05	299.82	338.08	570.13	433.06	391	427.13
116	401.93	264.05	169.03	299.9	337.98	570.05	432.97	390.87	427.13
116	402	264.01	169.05	299.88	337.83	570.22	433.01	390.85	427.14
116.04	401.87	264.01	169.06	299.78	337.93	569.96	432.92	390.89	427.25
116	401.87	264.02	169.08	299.7	337.99	570.11	432.92	390.79	427.04
115.85	402.02	263.95	169.02	299.51	338.08	569.93	432.94	391.19	426.85
115.97	402.12	264	169.02	299.19	338.06	569.88	432.97	391.09	427.01
116.06	402.12	264.03	169	299.35	338.11	570.22	433.22	390.8	427.3
116.07	401.98	263.99	169.01	299.96	338.1	570.18	432.91	390.98	427.12
116.21	401.94	264.01	169	299.72	338.04	570.27	433.03	390.95	427.24
116.08	402.07	264	169.03	299.76	337.92	570.11	433.08	390.95	427.04
116.04	402.12	264	169	299.95	337.89	570.15	433.08	390.87	427.21
115.83	402.12	264.03	169.05	299.8	337.93	570.26	433.11	390.98	426.99
116.11	402.03	264.03	169.05	299.88	337.68	570.02	432.98	390.83	426.98
116.24	401.99	264.04	169.03	300.02	337.92	569.95	432.88	390.74	427.09
116.38	402.03	264.03	169.02	299.92	337.38	569.86	432.99	390.82	427.06
116.16	401.98	264.06	169.01	299.9	337.88	569.88	432.98	390.88	427.05
116.2	401.95	264.07	169.03	299.84	337.47	570	432.91	390.67	427.3
116.19	401.86	264.06	169.03	299.24	337.99	569.88	432.96	390.88	427.2
116.14	401.85	264.06	169.03	300.1	337.92	570.03	432.9	390.75	427.65
116.37	401.93	264.05	169.03	299.44	337.41	569.84	433	390.79	427.06
116.11	401.83	264.04	169.06	300.01	337.7	569.98	433.04	390.88	427.8
115.97	401.85	264.07	169.06	299.91	337.85	569.52	432.91	390.95	427.43
116.55	401.99	264.06	169.08	299.87	337.79	569.93	432.98	390.97	427.1
116.89	402.03	264.11	169.07	299.93	337.95	569.78	432.96	390.81	427.11
116.89	401.96	264.1	169.05	299.88	337.85	569.93	433.07	391	426.99
116.04	401.99	263.98	169.04	299.95	338.01	570.05	433.07	390.86	426.99
115.88	401.96	264.04	169.02	299.97	337.84	570.2	433.04	390.94	427.04
116.18	402.01	264	169.09	299.82	337.99	569.82	433.06	390.81	426.95
116.26	402.12	264.07	169.06	299.89	337.81	570.19	432.98	390.96	426.98
116.05	401.92	264.08	169.03	299.76	337.88	569.98	432.92	389.55	428.32
116.05	402.07	264.09	169.05	299.74	338.05	569.94	432.85	390.17	427.32
116.06	402	264.05	169.05	299.85	337.95	570.18	432.98	390.51	427.22
116.01	402	264.04	169.04	299.83	337.8	570.01	432.97	390.85	427.06
116.35	402.01	264.04	169.04	299.64	337.98	570.02	433.13	390.79	426.99
116.25	402.18	264.03	169.05	299.5	337.96	570.06	432.97	390.91	427.16
116.03	402.05	264.02	169.05	299.46	337.93	570.04	433.04	391.03	427.11
116.05	402.02	263.99	169.04	299.71	337.98	570.31	433	390.98	427.01
116.19	402.02	264.04	169.03	299.93	338.01	570.03	432.92	390.88	427.04
116.74	402.27	264.03	169.04	299.91	338.01	570.07	433	390.87	427.08
116.25	402.01	264.03	169.03	299.9	337.96	569.75	432.93	390.76	427.25
115.54	402.01	264.03	169.03	299.78	338.03	569.66	433.11	390.83	427.08
115.94	401.88	264.03	169.03	299.92	337.79	569.98	432.96	390.27	427.11
116.13	401.87	264.02	169.03	299.53	337.88	570.12	433	390.91	427.04
116.33	401.93	264.07	169.02	299.78	337.93	570.05	433.05	391.06	426.99
116.64	402.14	264.05	169.03	299.4	337.88	569.98	433.14	390.66	427.12
116.32	402.09	264.07	169.04	299.69	338.23	570.02	433.18	390.29	427.04
116.08	402.07	264.06	169.05	299.12	337.58	569.96	433.34	391.03	427.06
116.08	401.91	264.02	169.06	299.64	337.98	569.95	433.06	391.04	427.15
116.02	401.93	264.03	169.03	299.22	337.99	569.93	433.05	390.68	427.04
116.01	402	264.03	169.04	299.35	338.2	569.96	432.92	391.22	427.16
116.15	402.04	264.03	169.05	299.78	337.97	570.07	433.06	390.95	426.95
116.02	401.88	264.06	169.03	299.77	337.82	570.1	433.07	391.06	426.96
115.95	401.9	264	169.01	300.08	338.11	570.11	433.01	390.97	427.11
116.04	402.04	264.03	169.03	299.93	338.01	569.94	433.02	390.42	427.04
116.26	401.88	264.1	169.04	300.04	337.96	569.97	433.19	390.95	427.15
115.96	402.04	264.08	169.05	299.53	337.58	569.77	433.34	390.74	427.15
115.88	401.83	264.09	169.04	299.95	338.06	570.41	433	390.98	426.93
116	402.01	264.07	169.02	299.85	338.05	570.22	433.1	390.94	427.01
115.88	402.03	264.04	169.04	300.17	337.82	569.91	433.06	390.84	427.16
116.11	402.03	264.07	169.03	300.1	338.01	570.15	433.07	391.03	426.98
116.06	402.03	264.06	169.04	299.62	337.95	569.96	432.95	390.95	427.11
116.17	401.87	264.05	169.01	299.9	337.96	570.09	433.17	390.91	427.1
116.43	401.93	264.05	169.01	299.96	337.94	569.92	433.07	390.83	427.05
116.35	402.01	264.05	169.01	299.86	337.89	569.93	433.16	390.99	427.34
115.91	401.88	264.05	169.02	299.91	337.93	569.98	433	390.97	427.24
116.04	401.91	264.05	169.04	299.8	337.82	569.98	432.97	390.76	426.96
115.67	402.14	264.04	169.02	299.93	338.03	570.15	432.96	390.93	427.09
116.06	402	264.04	169.02	299.71	338.07	570.05	433	390.34	427.1
116.04	402.06	264.06	169.02	299.27	338.06	569.93	433.04	390.85	427.16
115.96	402.07	264.05	169.03	299.44	338.31	569.99	432.99	390.65	427.03
116.01	401.96	264.05	169.04	299.63	337.99	570.07	433.07	390.88	427.07
115.92	401.97	264.06	169.05	299.76	337.99	569.85	433.09	390.59	427.23
115.91	402.03	264.06	169.05	299.98	337.85	570.04	433.2	390.83	427.17
115.91	402.03	264.05	169.05	299.83	338.03	570.07	433.03	390.89	427.07
116.12	401.95	264.06	169.05	299.91	337.92	570.07	433.02	390.88	427.11
116.05	402.06	264.07	169.05	299.95	337.86	569.87	433.04	391.16	427.05
116.43	401.98	264.06	169.03	299.83	337.91	569.95	433.01	391.03	427.05
116.94	402.14	264.05	169.03	299.89	337.75	569.87	432.94	391.07	426.96
116.31	402.17	264.02	169.06	299.92	337.9	569.74	432.96	390.98	427.12
116.1	402.17	264.06	169.06	300.01	338.16	569.87	433	391.08	427.15
116.12	401.95	264.03	169.03	299.82	338.03	569.93	432.82	390.97	426.96
116.11	401.93	264.03	169.02	301.03	338.44	570.11	433.05	391	426.96
116.35	401.92	264.03	169.01	299.89	337.88	569.87	433.02	391.03	426.97
116.47	402.02	264.03	169.02	300.01	337.99	570.28	433.13	390.94	426.93
116.83	402.21	264.03	169.02	299.14	337.83	570.06	433.01	390.8	426.96
116.23	402.03	264	169.03	299.19	338.11	569.95	433.08	390.96	427.26
116.13	401.88	264.02	169.06	299.44	338.07	570.04	433.12	390.84	427.06
116.41	401.91	264.03	169.04	300.27	338.75	570.02	433.03	391.02	427.02
116.8	401.96	264.02	169.05	299.9	338.22	570.07	433.05	390.95	427.02
116.7	402.04	264.02	169.06	299.12	337.93	569.99	433.11	390.84	427.58
116.49	401.95	264.02	169.07	299.66	338.01	570.02	433.09	390.8	427.2
116.26	401.97	264.03	169.06	299.74	337.9	570.08	432.99	390.85	427.23
116.07	401.81	264.04	169.03	299.86	337.83	569.95	433.01	390.82	426.96
116.67	401.97	264.1	169.04	299.95	337.87	570.06	432.99	390.82	427.16
116.72	402.04	264.08	169.03	299.87	337.84	570.11	432.96	390.88	427.01
116.61	401.93	264.07	169.04	299.83	338.28	570.14	432.98	390.82	427.14
116.54	402.01	264.05	169.05	299.99	337.92	570.09	433.1	391.03	427.13
116.19	401.94	264.07	169.05	299.76	337.99	570.17	433	390.87	427.15
116.48	402.12	264.05	169.04	300.01	337.95	569.87	433.04	391.1	427.03
116.91	402.06	264.06	169.05	299.8	337.74	569.95	433.17	390.95	427.01
116.19	401.92	264.05	169.05	299.88	337.97	570.03	433.09	390.92	427.41
116.05	401.86	264.06	169.04	299.93	337.95	570.11	433.1	390.9	426.43
115.98	401.79	264.05	169.05	299.84	338.04	570.06	433.02	391	426.88
115.96	401.99	264.06	169.03	299.57	337.91	569.71	432.99	390.8	427.18
115.98	401.87	264.05	169.08	299.53	337.86	569.87	432.99	390.75	426.9
115.97	401.97	264.1	169.04	299.85	338	570.09	433.23	390.98	426.85
116.05	402	264.05	169.07	299.95	337.87	569.78	433.19	390.81	427.08
115.96	402.03	264.04	169.07	299.88	337.9	569.89	432.99	390.96	426.99
116.01	402.03	264.05	169.07	300.04	337.98	569.97	433.03	390.34	427.23
116.16	401.88	264.04	169.05	299.94	338.09	569.95	433.05	390.91	427.14
116.07	401.88	264.06	169.05	299.76	337.97	570.04	433.08	390.44	427.12
116.1	401.75	264.05	169.04	299.84	338.06	569.95	433.01	391.16	426.38
116.23	401.79	264.08	169.07	300.05	338.02	570.07	433.11	390.89	427.59
116.02	401.93	264.1	169.11	299.8	337.99	569.99	433.02	390.76	427.12
116.16	402	264.05	169.08	299.69	338.07	570.1	433.03	391.04	427.08
116.19	401.82	264.06	169.05	299.79	337.94	569.98	433.08	390.89	427.09
116.11	401.72	264.08	169.04	299.76	337.84	570.02	432.97	391.03	427.03
116.09	401.98	264.04	169.05	299.84	337.99	570.14	433.16	390.8	427.08
116.04	402	264.04	169.05	299.88	337.73	570.1	433.04	390.95	427.01
116.05	402.04	264.05	169.04	299.68	337.95	570.07	433.09	391.08	426.95
116.12	401.97	264.09	169.11	299.39	337.98	570.07	433	390.81	427.14
116.25	402.07	264.09	169.07	299.46	337.91	570.16	433.11	390.34	427.27
116.11	402.07	264.09	169.07	299.9	337.93	570.53	433.05	390.3	427.13
115.98	402.18	264.09	169.08	299.84	338.01	570.09	432.89	390.8	427.04
116.44	402.04	264.09	169.07	299.87	338.02	569.84	432.91	390.91	427.17
116.63	401.91	264.06	169.09	299.67	337.85	569.73	433.01	390.75	427
116.88	401.94	264.04	169.06	299.78	337.91	570.04	432.99	390.76	427.12
116.93	401.96	264.05	169.07	299.57	337.91	569.96	432.96	390.9	427.15
116.53	402.05	264.03	169.04	300.04	337.92	569.91	433.06	390.89	426.98
116.27	402.11	264.04	169.08	299.99	338.52	569.97	433.29	390.98	427
116.04	401.95	264.05	169.08	299.89	337.69	569.71	432.93	391.04	426.97
115.86	402.03	264.09	169.11	299.97	337.97	570.04	432.96	390.72	427.11
116.21	401.98	264.09	169.06	299.87	337.9	569.97	432.81	391.08	426.97
116.18	401.99	264.11	169.04	299.15	337.9	569.93	433	391.2	427.07
116.24	402	264.07	169.05	299.82	337.8	570.11	432.98	390.74	427.01
116.08	401.97	264.08	169.06	300.08	337.92	569.98	432.99	391.03	427.02
116.02	402.1	264.08	169.05	299.89	337.79	569.9	433.04	390.41	427.17
116.19	401.82	264.06	169.09	299.96	337.39	569.71	432.85	390.75	427.16
116.33	401.83	264.07	169.06	299.91	337.88	570.03	432.88	390.97	427.08
116.4	401.95	264.04	169.06	299.83	337.98	570.06	433.14	390.93	427.05
116.29	402.03	263.99	169	299.77	339.76	570.01	433	390.88	427.06
115.99	401.99	264.01	169.01	299.31	338.07	569.96	433.1	390.4	427.11
116.13	401.95	264.03	169.01	299.65	338	570.04	433.07	390.73	427.31
116.04	402.1	264.03	169.04	299.71	338.04	569.95	433.12	390.88	427.06
116.17	401.97	264.04	169.03	299.75	337.91	570.11	433.09	390.58	426.96
116.13	401.98	264.03	169.04	299.9	337.95	569.97	432.89	390.93	427.22
116.14	401.69	264.04	169.08	299.95	338.08	570	433.01	390.37	427.26
116.12	401.79	264.03	169.1	300.07	337.66	569.98	433.04	391.05	426.98
115.98	401.97	264.03	169.08	300	337.24	570.06	432.97	390.92	427.02
116.05	401.91	263.99	169.09	300.07	337.94	570.06	433.08	390.75	427.11
116.15	401.91	264.02	169.07	299.54	337.9	570.09	433.07	390.95	427.13
116.02	402.03	264.02	169.08	299.5	337.94	570.06	433.02	390.83	427.12
115.89	402.04	264.01	169.09	299.78	337.98	569.88	432.96	391	427.09
116.03	402.01	264.06	169.09	299.29	337.94	570.04	433.08	390.92	427.01
116.09	402	264.08	169.08	299.77	337.9	569.91	433.08	390.62	427.18
116.12	401.85	264.1	169.09	299.93	337.91	570	433.13	390.74	427.11
116.14	401.78	264.12	169.06	299.75	337.95	569.99	433.1	390.92	426.99
116.07	401.89	264.08	169.07	299.91	337.89	570.01	433.15	390.86	427.15
116.18	402.05	264.09	169.07	299.33	338.01	569.93	433.07	391.65	426.99
116.15	401.98	264.08	169.08	299.97	337.91	569.96	433.02	389.93	427.71
116.04	401.96	264.06	169.09	299.81	337.92	570.01	432.94	390	427.49
116.17	402.07	264.06	169.07	299.61	338.04	569.97	432.95	390.31	427.4
116.09	402.09	264.06	169.06	299.39	338.01	569.95	433.05	390.83	427.01
116.16	401.95	264.07	169.07	299.83	337.57	569.94	433.01	391	427.3
116.06	401.93	264.07	169.07	300.11	337.76	569.73	432.95	391.11	427
116.11	401.93	264.07	169.06	299.25	338.02	569.94	433.03	391.3	426.88
116.03	402.01	264.08	169.1	299.43	337.91	570.32	433.05	391.33	426.62
116.32	401.79	264.07	169.08	299.78	337.27	570.05	433.12	391.05	427.09
116.37	402.06	264.07	169.13	299.83	337.86	570.06	432.92	390.88	427.08
116.03	402.01	264.06	169.01	299.91	337.88	570.19	432.98	390.95	427.14
116.12	401.94	264.11	169.08	299.38	337.96	570.2	433.06	390.95	427.1
116.05	401.97	264.11	169.05	299.22	337.79	570.1	433.29	391.03	427.35
116.25	401.89	264.1	169.04	299.71	337.89	570.14	433.21	390.97	427.13
116.23	401.95	264.16	169.03	299.82	337.92	570.34	433.01	390.88	427.26
116.1	401.96	264.14	169.04	299.88	337.89	570.28	433.14	390.52	427.07
115.97	402.02	264.1	169.05	299.94	337.76	569.71	433.1	390.95	427.29
115.88	402.03	264.12	169.03	299.8	337.94	569.77	433.15	391.06	427.05
116.35	402.01	264.1	169.05	299.51	337.92	569.9	433.11	390.89	427.01
116.41	402.03	264.08	169.09	299.57	337.95	569.91	432.97	390.84	427.03
116.6	401.98	264.07	168.95	299.88	337.92	569.86	433.1	390.91	427.04
116.11	402.09	264.13	169.08	300.02	337.96	569.98	433.11	390.82	426.99
116.14	401.79	264.06	169.09	299.51	337.89	569.8	433.1	391.02	426.97
116.13	402.04	264.07	169.09	300.06	337.77	569.84	433.24	391	426.98
116.06	402	264.06	169.09	299.66	337.98	570.04	433.15	391.02	427.02
116.02	401.99	264.06	169.07	299.2	337.73	570.16	432.98	391.14	427.04
116.2	401.79	264.08	169.06	299.88	337.86	569.87	433.16	390.44	427.08
115.98	401.84	264.06	169.09	299.91	338.01	570.02	433.13	390.88	427.09
116.14	401.65	264.07	169.09	299.69	337.92	570.07	433.24	390.98	427.05
116.13	401.87	264.04	169.12	299.88	337.83	570.01	433.02	390.96	427.05
116.24	401.81	264.05	169.14	299.88	338.16	569.85	433.05	391.02	427.03
116.3	401.91	264.05	169.14	299.33	338.02	569.93	433.22	390.92	427.15
116.06	402.04	264.05	169.12	299.64	337.42	569.81	433.14	390.96	427.09
115.99	401.97	264.05	169.13	300.09	337.91	569.71	433.02	390.83	427.08
116.08	402.05	264.07	169.08	299.68	337.91	570.11	433.06	390.87	427.69
115.8	401.94	264.04	169.09	299.7	337.87	570.12	432.9	391.04	427.11
116.03	402.04	264.04	169.08	299.99	337.96	570.04	432.98	390.88	426.95
115.95	402	264.06	169.03	299.74	337.91	570.37	433.18	391.02	427.08
116	402.08	264	168.93	299.97	337.95	569.99	433.02	390.85	427.12
116.04	401.87	264.05	169.04	300.01	337.99	569.65	433.06	390.63	427.24
115.92	401.9	264.05	169.04	299.44	337.82	569.99	433.12	391.01	427.13
116.13	401.96	264.08	169.03	299.79	337.98	570.07	433.12	390.82	427.11
116	401.94	264.08	169.03	299.85	338	570.02	433.07	390.89	427.06
116.03	401.93	264.06	169.04	299.94	337.94	569.91	433.27	390.96	427.01
116.22	401.91	264.07	169.04	299.89	337.98	569.96	433.16	391.22	427.05
116.11	401.94	264.05	169.06	299.72	337.92	570.01	432.93	390.81	427.01
116.19	401.93	264.04	169.06	299.83	337.78	569.81	432.87	390.83	427.11
116.15	401.97	264.03	169.08	299.9	337.89	569.99	432.91	390.91	427.05
116.72	401.95	264.04	169.08	299.58	337.9	569.88	433.02	390.89	426.91
116.77	401.9	264.06	169.09	299.12	338.02	570.09	432.96	391.02	426.56
116.22	401.86	264.06	169.05	299.2	337.86	569.98	432.89	390.93	426.94
116.15	401.97	264.05	169.09	299.99	337.81	570.08	432.97	390.94	426.92
116.04	401.96	264.05	169.08	300.09	338.02	570.07	432.97	391.09	426.92
116.18	401.96	264.06	169.08	299.74	337.92	570	433.05	390.98	427.04
116.08	401.96	264.05	169.07	299.27	338.05	569.88	432.89	390.96	427.09
116	401.86	264.05	169.07	299.28	337.88	570.06	433.02	390.46	427.22
116.12	401.97	264.07	169.05	299.43	337.98	569.86	433.09	390.93	426.91
116.1	401.93	264.1	169.09	300.07	337.79	569.9	433.1	391.08	426.97
116.07	402.08	264.09	169.08	300.48	337.97	569.76	432.94	390.98	427.06
116.06	402.42	264.11	169.08	300.71	338.26	569.96	432.95	390.84	426.99
116.06	402.12	264.08	169.1	299.88	337.67	569.99	432.96	390.66	427
116	402.36	264.04	169.11	299.53	337.89	569.94	432.88	390.49	427.04
116.18	402.02	264.07	169.11	299.6	337.94	569.94	433.04	390.99	427.07
116.03	401.97	264.2	169.04	299.58	337.86	570	432.96	390.79	427.06
116.05	401.9	264.14	169.05	299.86	338.08	569.93	432.99	390.75	427.06
116.04	401.9	264.14	169.06	299.67	338.03	569.94	432.92	390.2	427.06
116.03	402.02	264.11	169.03	299.53	337.87	570.07	432.91	390.74	427.07
116.05	401.92	264.11	169.02	299.76	337.92	569.8	432.95	391.05	427.02
116.05	401.98	264.12	169.02	299.95	337.87	569.87	432.96	390.98	427.11
116.22	402.08	264.13	169.02	299.94	337.91	569.69	432.95	390.98	427.04
116.21	402.31	264.13	169.01	300.03	337.75	569.96	432.9	390.64	427.13
116.04	402.24	264.11	169.02	299.74	337.88	570.13	433.11	390.35	427.18
116.14	401.96	264.11	169.03	299.84	338.06	569.98	433.08	390.87	427.16
116.23	402.03	264.14	169.16	299.72	337.9	569.93	433.05	391.1	427.3
116.24	402.01	264.14	169.16	299.76	337.77	570.05	433.03	390.61	427.09
116.17	401.97	264.09	169.12	299.86	338.01	570.08	432.88	390.88	427.12
116.1	402.03	264.08	169.1	299.97	338	569.95	433.12	390.9	427.3
116	402.08	264.08	169.08	300.17	338.41	569.78	433.01	390.98	427.18
115.97	402.02	264.14	169.11	299.76	337.96	570.25	432.98	391.02	427.24
115.97	401.87	264.08	169.12	299.43	337.94	570.02	432.95	390.91	427.06
116.06	401.93	264.1	169.12	299.7	338.05	569.96	433.21	390.98	427.23
116.13	401.92	264.12	169.11	299.65	337.9	570.04	433.04	391.02	427.08
116.11	401.9	264.03	169.09	300.01	337.63	569.79	432.93	391	427.01
116.02	401.83	264.17	169.1	299.62	337.85	569.91	432.91	390.96	426.94
115.92	401.93	264.17	169.08	299.81	337.9	570.09	433.08	390.75	426.98
116.08	401.9	264.19	169.08	299.86	337.7	570.08	433.01	390.81	427.06
115.97	401.92	264.16	169.09	299.54	337.94	569.94	433.1	390.38	427.14
116.01	401.99	264.15	169.07	299.92	338	569.87	433.06	390.69	427.06
116.12	401.98	264.13	169.09	299.82	337.94	569.89	433.05	390.73	427.06
116.05	402.01	264.15	169.11	299.92	337.99	570.11	433.18	390.44	427.58
115.94	402.07	264.11	169.1	300.12	337.87	569.95	432.88	390.88	427.19
115.96	402.18	264.11	169.08	299.82	337.7	570.21	433.03	390.71	427.07
115.86	402.17	264.1	169.1	299.94	337.74	570.03	433.01	390.51	427.16
116.42	401.92	264.09	169.1	299.75	337.99	570.06	433.01	391.08	427.21
116.19	401.79	264.1	169.06	299.45	337.94	569.98	432.83	390.65	427.09
116.13	401.67	264.08	169.07	299.74	338.04	569.82	432.83	390.87	427.03
116.23	402.06	264.08	169.06	299.97	338.03	569.9	433	391.2	427.02
116.06	402.19	264.05	169.1	299.74	337.84	570.08	433.09	390.95	427.13
116.08	402.06	264.07	169.09	299.92	338	570.21	433.11	390.95	427.17
116.13	401.88	264.07	169.08	299.76	337.78	570.08	433.02	391.02	427.02
116.01	401.97	264.08	169.06	299.99	337.95	570.1	433.16	391.22	426.98
116.1	401.97	264.06	169.05	299.69	337.86	570.07	433.11	390.9	427.14
116.14	401.96	264.07	169.06	299.27	337.84	569.97	433.03	390.97	427.08
116.05	402	264.08	169.06	299.33	337.85	569.72	432.88	391.03	427.01
116.07	402.09	264.09	168.98	299.98	337.96	570.05	433.05	390.91	426.88
116.05	402.04	264.08	168.99	299.82	338.02	569.92	433.07	391.1	427.12
116.12	401.87	264.07	169.01	299.92	337.94	569.96	433.18	390.95	427.22
116.13	401.94	264.13	169.02	299.98	338.03	569.96	433.11	390.95	427.41
116.75	402.05	264.12	169	299.76	337.99	570.02	433.08	391.32	427.02
117.14	402.14	264.18	169.16	299.33	337.94	569.63	432.94	391.04	427
117.87	402.1	264.06	169.12	299.89	337.97	570.06	433.06	391.02	427.25
116.01	401.95	264.07	169.11	299.98	338.05	570.01	433.03	390.57	427
115.96	401.84	264.07	169.12	299.6	337.85	570.01	433.15	390.71	426.99
116.36	401.99	264.07	169.13	299.31	337.94	570.17	433.01	390.92	427.02
115.99	401.97	264.06	169.12	300.01	337.98	570.05	432.93	390.82	427.05
116.12	402.02	264.06	169.12	299.95	337.96	569.97	432.98	390.99	426.93
116.09	402.02	264.07	169.12	299.9	337.98	569.75	433.08	390.87	427.08
116.04	402.04	264.1	169.11	300.14	337.9	570.1	433.01	390.95	427.11
116.15	402	264.09	169.07	299.83	338.03	570.18	433.06	390.9	427.01
116.12	402.12	264.07	169.07	299.92	337.77	570.43	433.16	391.05	427.07
115.91	402.11	264.08	169.04	299.79	337.93	570	433.12	390.79	427.18
116.04	402.03	264.09	169.09	300.19	337.96	569.93	433.08	390.9	427.05
116.11	401.97	264.09	169.1	299.8	338.08	570.09	432.9	390.46	427.45
116.11	402	264.08	169.08	299.83	337.98	570.13	433.02	390.84	427.08
116.24	401.93	264.08	169.07	299.84	338.06	570.12	433.14	390.87	427.12
116.05	402.02	264.12	169.06	299.92	337.99	570.05	433.33	390.95	427.09
116.07	402.19	264.11	169.07	299.85	338.08	570.21	433.19	390.08	427.09
116	402.11	264.11	169.07	299.84	337.86	570.12	433.06	390.94	426.99
115.95	401.94	264.11	169.06	299.66	337.93	570.19	433	391.12	426.98
116.12	402	264.1	169.07	300.21	338.07	570.61	433.07	391.24	427.08
116.04	401.97	264.08	169.05	299.67	337.97	569.96	432.97	390.91	427.02
116.05	402	264.08	169.04	299.17	337.87	569.99	432.94	390.87	427.14
116.13	402.03	264.09	169.03	299.77	337.72	570.11	432.93	390.99	427.16
116.22	402.02	264.08	169.03	299.5	337.94	570.15	432.99	390.87	427.14
115.94	402.04	264.09	169.04	299.27	337.98	570.28	432.97	390.3	427.14
116.09	402.02	264.1	169.06	299.86	338.45	570.14	433.15	390.7	427.02
116.2	401.94	264.1	169.04	299.93	338.23	570.07	433.12	390.95	426.99
116.14	401.82	264.11	169.03	299.71	337.83	569.86	433.09	390.96	426.97
116.01	402.06	264.11	169.04	299.94	337.84	569.73	433.13	391.05	427.17
115.97	401.88	264.1	169.05	299.98	337.99	569.88	433.12	390.96	427.56
116.05	401.91	264.08	169.06	299.9	338.05	569.92	433.04	391.02	427.19
115.92	402.03	263.98	169.08	299.6	337.91	569.99	432.83	390.57	426.96
116.04	401.99	264.15	169.1	299.14	338	569.99	432.93	390.9	427.08
115.97	402.03	264.09	169.09	299.31	338.46	569.96	433.01	390.99	427.07
115.94	401.88	264.13	169.09	299.41	338.08	569.89	433.07	391.24	427.06
116.07	401.96	264.13	169.1	299.77	337.95	570.14	433.13	390.8	427.19
116.15	401.91	264.02	169.09	299.32	337.9	570.14	433.23	390.9	427.61
116.45	402.02	264.02	169.08	299.77	338.07	570	432.96	390.85	427.16
116.09	402.05	264.17	169.06	299.85	338.03	569.94	432.69	390.67	427.08
116.22	402.01	264.19	169.07	299.97	338.04	569.82	432.92	390.8	427.23
116.25	401.93	264.16	169.03	299.99	338.57	569.75	432.99	390.98	427.08
116.02	401.96	264.14	169.07	300	338.01	569.88	432.94	391.16	426.96
116.03	402.02	264.09	169.07	299.82	337.86	569.9	433.08	391.11	426.96
116.19	401.96	264.1	169.09	299.9	337.93	570.03	433.11	391.03	427
116.09	401.91	264.1	169.09	299.86	337.99	569.88	433.13	389.38	427.92
116.38	401.7	264.1	169.05	299.73	337.88	570	433.08	390.86	427.66
116.17	402	264.1	169.05	299.91	337.88	569.94	432.98	390.97	426.96
116.03	401.98	264.11	169.24	299.95	338.04	569.84	433.08	391.11	427.16
116.45	402.09	264.07	169.12	299.62	337.96	569.99	433.02	390.87	426.91
116.72	402.2	264.08	169.09	299.51	337.72	569.83	433.08	390.95	426.98
116.05	401.95	264.09	169.1	299.75	337.84	569.87	432.98	391.04	427.11
115.92	402.05	264.02	169.09	299.45	337.37	569.93	433.02	390.96	427.01
116.15	402.01	264.06	169.09	299.93	337.75	570.09	433.11	391.01	427.06
116.06	401.93	264.07	169.09	299.85	337.99	570.09	433.11	391	427.02
116.33	401.89	264.04	169.1	299.92	337.78	569.83	433.11	390.76	427.09
116.63	401.95	264.05	169.11	300.06	337.32	569.82	432.99	390.85	427.19
116.24	401.87	264.05	169.08	299.31	337.99	570.06	433.14	390.95	427.03
116.05	401.9	264.1	169.09	299.97	337.7	570.11	433.08	390.85	427.06
116.06	402.01	264.08	169.09	299.89	338.03	569.76	433.05	390.84	427.03
115.96	402.04	264.06	169.09	299.75	337.95	569.97	433.01	390.45	427.48
115.99	401.99	264.06	169.08	300.07	337.76	569.56	433.02	390.78	427.22
115.95	402.11	264.07	169.09	300.15	337.89	569.63	432.99	390.95	427.08
116.13	401.91	264.09	169.1	299.92	337.84	569.9	432.9	391	427.08
116.11	401.98	264.08	169.12	299.29	338.07	570	433.12	390.18	427.45
116.8	402.01	264.13	169.15	299.38	337.92	569.95	433.01	390.47	427.18
116.61	401.97	264.19	169.17	299.14	338.01	569.86	433.08	390.58	427.07
116.53	401.97	264.17	169.12	299.59	337.84	570.03	433.11	390.86	427.06
116.04	401.86	264.14	169.1	300.15	338.04	570.04	433.22	390.78	427.03
116.28	401.78	264.13	169.05	299.66	338.12	569.83	433.15	390.36	427.1
116.61	402.06	264.13	169.05	299.65	337.93	569.71	433.1	390.71	427.13
115.33	401.94	264.13	169.06	299.54	337.85	570	433.2	390.9	426.98
115.8	401.76	264.09	169.08	299.63	337.81	569.86	432.95	390.91	427.02
115.92	401.87	264.12	169.08	299.74	337.92	569.97	432.91	390.9	427.23
116.12	401.83	264.12	169.13	300	337.81	570.04	433.11	390.9	427.02
115.96	401.95	264.12	169.11	300.04	337.82	569.99	433.06	390.61	427.05
116.03	402.08	264.1	169.11	299.85	337.98	570.14	432.98	391.38	427.08
116.01	401.98	264.12	169.08	300.06	338	570.01	433	391.2	427.05
116.37	402.1	264.11	169.09	299.74	337.97	569.98	432.96	391.13	427.04
116.26	401.94	264.11	169.1	299.69	337.63	569.88	433.03	390.85	427.09
116.17	401.83	264.1	169.09	299.85	337.63	570.04	432.97	390.97	427.09
116.14	401.95	264.09	169.1	299.99	337.46	570.03	433.02	391.04	427.1
116.08	402	264.13	169.09	300	337.92	569.99	433.02	390.94	427.08
116.28	401.81	264.12	169.09	299.85	337.85	569.92	432.96	390.95	427.02
116.53	401.88	264.11	169.08	299.93	338.07	570.09	432.89	391.02	427.07
116.74	401.99	264.11	169.09	299.88	337.96	570.05	433.02	390.88	426.99
116.3	402.03	264.12	169.07	299.86	337.91	570.1	433.03	390.81	427
116.19	401.94	264.25	169.08	299.98	337.98	569.86	433.13	391.01	427.13
116.16	401.96	264.1	169.06	299.96	337.97	570.22	433.02	391.09	427.1
115.95	401.95	264.12	169.04	299.9	337.49	570.28	433.14	390.72	427.24
116.06	402.09	264.11	169.05	299.55	337.97	570.14	432.99	390.89	426.92
116.23	401.91	264.1	169.05	299.79	338.09	570.07	433.04	390.84	427.07
116.04	401.94	264.1	169.05	300	338.07	569.93	433.01	390.73	427.63
116.03	402.21	264.08	169.11	299.53	338.16	569.83	433.06	390.87	427.21
115.95	402.11	264.06	169.1	299.81	338.53	570.09	433.43	390.99	427.46
115.91	402.18	264.08	169.07	299.62	338.19	569.97	433.15	389.74	428.35
115.85	402	264.09	169.12	299.85	337.91	569.94	433.06	390.69	427.17
115.96	402	264.08	169.11	299.95	337.9	569.82	433.1	390.59	427.43
116.08	402.01	264.1	169.1	299.95	338.09	569.99	433.05	390.88	427.26
116.1	402.01	264.11	169.09	299.58	337.9	569.93	433.01	390.34	427.23
116.11	401.89	264.06	169.13	299.41	337.95	569.84	433.02	390.82	427.07
116.23	401.9	264.03	169.1	299.63	337.87	569.94	433.02	390.96	427.09
116.19	401.87	264.04	169.09	299.95	338.06	569.74	432.99	390.88	427.19
116.16	401.95	264.08	169.11	299.72	337.88	569.81	433.05	390.83	426.98
116	402	264.09	169.13	299.93	337.77	569.94	433.09	390.61	427.45
115.46	402.09	264.1	169.12	300.03	337.76	569.84	433.04	390.73	427.23
116.81	401.75	264.1	169.1	299.87	337.93	569.92	433.04	390.78	426.95
116.14	401.79	264.11	169.11	299.38	337.83	569.88	433.08	390.86	426.9
116.15	401.86	264.11	169.11	299.4	337.99	569.81	432.98	390.83	427
116.1	402.04	264.1	169.12	299.59	337.98	569.86	433.02	391	427
116.05	401.97	264.09	169.13	299.79	337.91	569.93	433.04	390.92	427.25
116.11	401.87	264.08	169.13	299.8	337.86	569.95	433.06	390.73	427.09
116.21	402.01	264.07	169.13	299.55	337.97	569.96	433.06	390.49	427.1
116.21	402.07	264.07	169.12	299.71	337.82	569.94	433.12	390.36	427.14
116.07	402.01	264.08	169.15	299.88	337.99	569.92	433.05	390.57	427.26
115.91	401.96	264.16	169.13	299.99	337.73	569.93	433.02	390.91	426.96
115.99	401.97	264.12	169.13	299.84	337.65	569.96	433.04	390.83	427.01
116.05	401.98	264.12	169.15	299.63	338.05	570.16	433.44	390.98	427.15
116	401.89	264.1	169.15	299.24	337.99	570.02	433.15	390.76	427.13
115.89	401.92	264.08	169.14	299.77	338.06	569.94	432.98	390.93	427.09
115.57	401.94	264.1	169.13	299.9	337.99	569.87	433.04	390.88	427.08
116.39	401.98	264.1	169.09	300.06	338.54	569.93	432.88	391	426.93
116.47	401.83	264.34	169.13	299.93	337.92	569.58	433.08	390.86	426.94
116.89	402.02	264.14	169.11	299.9	337.93	569.92	432.94	390.39	427.15
116.85	401.91	264.13	169.1	299.91	338.58	570.01	432.99	390.91	427.05
116.75	401.92	264.14	169.09	299.95	338.23	569.96	433	390.93	426.96
116.7	401.78	264.16	169.1	299.36	338.05	569.95	433.08	390.95	427.06
116.59	401.86	264.18	169.07	299.95	338.06	570.09	433.02	391.15	427.06
116.75	401.98	264.2	169.08	300	337.99	569.96	433.04	390.96	427.07
116.86	401.91	264.15	169.08	299.85	338	569.9	433.09	391.01	427.05
116.69	402.02	264.22	169.06	299.9	338.15	569.91	433.04	390.91	427.01
116.58	401.96	264.24	169.05	299.92	337.91	569.9	433.02	391.03	427.01
116.22	402.03	264.21	169.06	299.9	337.97	570.12	433.14	390.79	427.2
116.11	401.93	264.15	169.08	299.77	337.89	569.98	433.01	390.5	427.14
116.23	401.96	264.1	169.09	299.87	337.96	569.99	432.96	390.64	427.09
117	401.98	264.11	169.1	300.07	337.9	569.91	432.93	391	426.96
116.5	401.82	264.14	169.1	299.17	337.79	570.01	432.91	390.12	428.11
116.37	402.02	264.11	169.1	299.86	338.01	569.84	433	391.12	426.89
116.33	401.97	264.12	169.07	299.94	337.78	570.03	433.09	390.78	427.13
116	401.93	264.12	169.09	299.84	337.92	569.86	433.03	390.91	427.07
116.08	401.95	264.13	169.08	299.84	338.07	569.97	433.04	391.09	427.23
115.98	402.01	264.12	169.08	300.12	337.97	569.86	432.88	390.96	427.08
116.02	402.01	264.14	169.09	300.06	337.96	569.95	433.04	391.06	427.08
116.05	401.87	264.17	169.09	299.41	337.87	570.15	433.04	390.79	427.01
116.16	401.91	264.17	169.1	299.89	337.94	570.08	433	390.55	427.09
116.05	401.97	264.17	169.11	299.81	337.86	570.05	432.94	390.72	427.08
115.95	402.21	264.11	169.14	299.6	338.08	569.99	433.2	390.91	427.09
116.01	401.99	264.16	169.11	299.48	338.03	570.14	433.34	390.84	427
115.91	401.98	264.15	169.14	299.47	337.98	570.06	433.24	390.84	427.27
116.32	402	264.15	169.13	299.21	338.6	569.93	433.07	390.89	427.1
115.92	402.42	264.11	169.16	299.56	337.93	569.8	433.24	391.04	427.12
116.03	402.11	264.09	169.16	299.84	337.84	570.04	433.07	390.97	427.67
116.08	401.98	264.09	169.09	299.92	338.12	569.93	433.04	391.02	427.26
115.93	402.04	264.23	169.12	299.79	337.69	569.96	433.22	390.92	427.02
116.05	401.96	264.24	169.14	299.7	337.94	569.95	433.11	390.85	426.94
115.85	401.94	264.21	169.11	299.94	338.05	569.93	433.13	391.05	427.04
115.96	402	264.22	169.13	299.86	337.95	569.91	433.36	390.85	427.27
116.04	401.95	264.23	169.12	299.85	337.94	570.11	433.13	390.88	427.66
116.1	401.72	264.22	169.12	299.98	338.05	569.98	433.15	390.25	427.21
116.09	401.9	264.21	169.12	300.39	338.05	569.62	432.99	390.4	427.07
116.22	402.05	264.18	169.12	299.9	338.03	569.89	433.04	390.36	427.13
116.29	402.03	264.21	169.1	300.04	337.96	569.76	432.98	390.96	427.04
116.36	402.07	264.14	169.12	299.92	338.01	569.99	433.04	390.82	427.12
116.23	401.84	264.14	169.13	299.7	338.1	569.98	433.04	390.93	427.16
116.07	401.88	264.13	169.12	299.69	337.92	570.03	433.11	390.86	427.24
116.06	401.88	264.12	169.18	299.86	337.26	570.15	433.16	390.92	427.03
116.12	401.8	264.12	169.16	299.75	337.83	570.02	433.07	390.99	427.21
116.3	401.96	264.13	169.16	299.9	338.13	570.03	433.25	391.14	427.1
116.13	401.92	264.18	169.14	299.89	337.86	570.02	433.24	390.89	427.07
116.06	401.98	264.13	169.15	299.91	337.83	569.89	433.02	390.87	427.08
115.97	401.99	264.12	169.12	299.96	337.95	569.95	433.13	390.87	427.36
116.02	401.93	264.12	169.12	299.89	337.95	570.06	433.22	390.94	427.35
115.99	402.03	264.14	169.1	299.7	337.87	569.82	433.14	390.21	427.16
115.97	402.08	264.12	169.12	299.9	337.9	569.72	433.04	390.59	427.09
116.04	402.01	264.14	169.15	300.08	338.04	569.98	432.87	390.78	427.16
116.01	401.97	264.12	169.11	299.4	337.97	569.81	432.97	390.9	426.98
115.9	402.16	264.15	169.1	299.7	337.85	569.7	433.08	390.54	427.1
115.94	401.99	264.09	169.13	299.91	337.92	569.92	433.1	390.71	427.14
115.93	401.9	264.13	169.14	299.78	338.05	569.92	433	390.8	427.03
116.02	402.01	264.14	169.08	299.59	338	570.05	432.9	390.74	427.34
116.29	402.09	264.13	169.11	300.84	339.02	569.98	432.95	391.08	427.18
116.62	401.95	264.12	169.15	299.22	338.1	570.01	432.8	390.92	427.19
116.26	402.02	264.12	169.17	299.85	338.19	570.02	432.75	390.86	427.05
116.16	402	264.1	169.17	299.97	338.12	570.04	433.09	391.11	427.01
116.07	402.08	264.12	169.17	299.88	338.04	570.07	433.01	391.13	427.12
116.07	402.06	264.11	169.17	299.41	338.03	570.09	433.04	390.6	427.03
116.03	401.93	264.12	169.14	299.84	337.92	570.05	433.06	390.74	426.95
116.34	401.78	264.34	169.14	299.59	338.06	570.1	433.03	390.82	427.18
116.42	401.95	264.28	169.08	299.69	337.88	570.01	433.04	390.22	427.57
116.44	402.01	264.24	169.08	299.38	338.04	569.99	432.86	390.3	427.29
116.01	402.02	264.23	169.08	299.66	338.1	569.95	432.98	390.29	427.36
116.72	402.12	264.2	169.09	299.73	337.81	569.95	433.05	391.06	426.96
117.07	401.93	264.16	169.15	299.95	337.95	569.86	433.17	390.9	426.89
116.24	401.97	264.15	169.16	300.01	338.01	569.89	433.28	391	427.02
116.23	402.11	264.2	169.14	299.98	337.78	569.91	433.12	390.62	427.15
116.14	401.99	264.17	169.17	300.01	337.86	569.98	433.05	390.76	427
116.15	402.02	264.18	169.15	299.89	338.12	569.93	433.07	391.11	427.03
116.06	401.97	264.13	169.13	299.94	337.92	569.86	433.05	390.91	427.02
116.17	401.98	264.12	169.11	299.89	337.87	569.86	432.95	391.07	427.04
116.16	401.93	264.09	169.11	300.2	337.78	569.93	433.01	390.98	427
116.02	402.06	264.1	169.12	299.82	337.98	569.84	433.02	391.22	427
116.03	401.96	264.1	169.1	300.06	337.9	569.69	433.18	391.09	427.22
116.11	401.97	264.1	169.08	299.79	338.09	569.89	432.98	390.69	427.12
115.96	402	264.11	169.11	299.92	337.87	569.96	433.01	390.98	427.15
116.03	401.8	264.09	169.13	299.95	337.98	569.82	433.04	391.08	426.96
115.75	401.93	264.11	169.17	299.82	338	570.06	433.24	390.43	427.06
116.06	401.84	264.12	169.13	299.84	338.11	570.01	433.2	390.79	427.21
115.95	401.91	264.13	169.14	299.8	338.03	569.9	433.05	390.68	427.07
116.32	401.94	264.07	169.15	299.62	337.94	570.01	433.1	390.96	427.06
116.61	401.87	264.07	169.11	299.82	337.98	570.09	433.05	391.07	427.16
115.95	401.97	264.09	169.16	300.02	337.89	570.05	432.96	390.88	426.9
115.25	402.02	264.09	169.14	299.91	337.96	570.04	432.99	391.05	426.97
115.88	401.65	264.14	169.14	299.71	337.24	570.03	432.79	390.99	427.09
116.19	401.43	264.1	169.14	299.89	338	570.02	432.82	390.97	427.02
116.33	401.87	264.09	169.16	300.01	338.14	569.96	432.97	390.86	427
116.8	401.94	264.08	169.14	299.88	338.16	569.95	432.96	391.16	427.07
116.3	401.84	264.11	169.17	299.79	338.09	569.91	432.92	391.05	427
116.44	401.96	264.13	169.19	299.78	338.19	569.9	433.05	391.2	426.98
116.36	401.95	264.15	169.16	299.28	338.11	569.94	433.15	390.91	427.03
116.06	402.09	264.15	169.17	299.1	338.06	569.76	433.12	391.34	427.73
115.62	402.06	264.17	169.15	299.35	337.89	569.9	433.07	390.96	426.98
115.45	402	264.15	169.17	299.75	337.82	569.91	432.87	390.84	426.99
115.7	401.97	264.07	169.04	299.93	337.94	569.77	433.04	390.89	427.07
116.09	401.71	264.07	169.04	299.35	338.03	569.71	432.94	390.96	426.98
115.99	401.88	264.14	169.08	299.71	337.84	569.89	433.07	390.38	427.24
116	401.56	264.14	169.07	299.8	338	569.93	433.05	390.5	427.06
116.22	401.91	264.13	169.07	299.67	337.93	569.94	433.12	390.73	427.18
116.03	402	264.13	169.08	299.91	337.89	569.97	433.03	390.81	427.29
116.07	401.77	264.12	169.08	299.86	337.86	569.78	433.11	390.98	427.03
116.01	401.93	264.13	169.08	299.24	337.95	569.88	433.09	390.96	427.24
116.01	402.17	264.17	169.1	298.72	338.38	569.8	433.09	389.84	427.65
115.89	401.84	264.15	169.12	299.67	337.9	569.85	433.01	390.17	428
116	402.15	264.12	169.11	299.79	337.93	569.78	432.89	390.8	427.15
116.16	401.72	264.09	169.15	300.21	338.1	570.04	432.98	390.85	427.05
116.22	401.88	264.11	169.15	299.85	338.13	569.92	432.81	390.46	427.14
116.08	401.83	264.1	169.18	299.95	338.34	569.94	433	390.95	427.07
116.23	401.83	264.1	169.19	300.04	337.98	569.95	433.13	390.8	427.08
116.24	401.89	264.21	169.23	299.99	337.93	570.01	433.08	390.99	427.1
116.25	401.96	264.22	169.21	299.88	337.94	569.98	433.05	390.82	427.1
116.27	402	264.24	169.25	299.36	338.69	569.99	433.06	390.9	426.98
116.14	401.84	264.25	169.25	299.46	338.13	569.85	433.01	390.82	427.13
116.13	401.84	264.24	169.25	299.79	338.06	569.9	432.92	390.96	426.93
116.17	401.89	264.18	169.24	299.81	338.14	570	433	390.87	427.01
116.66	401.92	264.14	169.24	299.8	338.08	570.01	433.19	390.76	426.94
116.66	401.9	264.15	169.2	299.33	337.92	569.94	433.17	390.9	426.96
116.84	401.99	264.14	169.22	299.72	337.95	569.98	433.01	390.87	427.01
116.97	401.97	264.16	169.19	299.3	338.13	569.76	432.98	390.97	427.07
117.02	401.8	264.14	169.19	300.08	338.04	569.95	433.05	390.97	427
116.83	402.02	264.16	169.18	300.65	338.08	569.91	432.94	390.86	427.14
116.64	402.04	264.14	169.22	299.98	338.04	569.95	432.96	390.39	426.9
116.19	401.96	264.13	169.22	299.89	337.97	569.91	433.14	390.61	427.01
116.21	401.9	264.14	169.21	299.36	338.12	569.8	433.04	390.87	427
116.09	401.93	264.11	169.15	299.79	337.99	569.9	433.01	390.73	427.11
116.07	402.03	264.17	169.1	299.98	337.92	570.01	433.1	390.89	427.03
115.98	401.81	264.16	169.08	299.71	337.98	569.98	433.1	390.94	427.01
116.08	401.99	264.12	169.12	299.76	338.04	569.97	433.01	390.94	427.01
116.27	402.04	264.1	169.14	299.38	338.03	569.93	432.97	391.01	426.92
116	401.76	264.16	169.14	299.74	337.96	570.03	433.02	391.03	427.11
115.8	401.9	264.17	169.14	299.34	337.95	570.14	432.97	391.08	427.05
115.84	401.82	264.16	169.14	299.96	338	570.03	433.1	390.96	427.09
115.79	401.83	264.17	169.16	299.81	338.03	570.18	433	390.59	427.14
115.3	402.02	264.11	169.15	299.86	338.04	569.98	433.01	390.84	427.14
115.68	401.96	264.14	169.16	299.66	337.9	570.1	433.03	390.79	427.33
116.08	401.91	264.08	169.39	299.64	337.81	569.99	433.02	390.99	427.03
116.05	401.58	264.16	169.16	299.34	337.99	569.93	433.05	390.96	427
116.05	401.68	264.21	169.14	299.82	337.96	569.8	432.99	390.94	427.12
115.85	401.95	264.2	169.15	299.45	337.96	569.92	432.96	390.9	427.06
116.05	401.63	264.17	169.13	299.39	337.96	570.01	433.16	390.99	427.22
115.83	401.86	264.16	169.15	300	337.9	569.89	433.15	391.04	427.05
115.89	401.74	264.14	169.15	299.37	337.98	569.94	432.93	390.83	427.01
115.95	401.87	264.14	169.13	299.84	337.9	570.01	433.06	391.04	427.01
115.94	401.84	264.13	169.15	299.86	337.87	569.96	432.95	390.91	427.15
115.97	401.86	264.15	169.15	299.9	337.91	569.96	433.01	390.97	427.1
115.99	401.99	264.14	169.15	299.86	337.81	570	433.06	390.96	427.09
115.8	402.05	264.33	169.17	299.92	337.97	570.07	433.2	390.93	426.97
116	402.03	264.24	169.15	299.84	337.93	569.97	433.06	391.08	426.95
115.62	402.15	264.16	169.14	299.87	338.06	570.02	433.08	391	427.03
115.64	402.02	264.17	169.13	299.86	337.89	569.83	433	391.09	427.17
116	401.92	264.16	169.14	299.84	337.63	569.94	433.07	390.93	427.08
115.87	402.02	264.18	169.12	299.87	337.85	569.89	433.1	390.33	427.21
116	401.98	264.18	169.11	299.88	337.84	570.05	432.99	390.67	427.04
115.95	402.07	264.17	169.12	299.83	337.71	569.93	433.05	390.77	427.03
115.99	401.98	264.16	169.12	299.85	337.98	569.94	433.04	390.87	426.98
115.97	402.04	264.14	169.14	299.98	337.8	569.88	433.04	390.88	427.09
115.94	401.92	264.21	169.15	299.75	337.93	570	433.03	390.98	427.57
116.14	401.95	264.18	169.15	299.66	337.95	570.01	433.04	390.93	427.49
115.93	402.03	264.18	169.16	299.89	337.97	570.03	433.11	390.83	427.2
116.01	402.15	264.14	169.16	299.91	338	570.08	433.06	391.02	426.89
116.18	402.38	264.13	169.15	299.82	337.99	569.97	432.93	390.94	427.14
116.56	401.93	264.13	169.16	300	337.89	570.04	433.04	390.97	427.29
116.41	401.96	264.11	169.14	299.46	337.81	570.35	433.08	390.99	426.97
116.16	401.91	264.2	169.07	299.74	337.97	570.19	433.09	390.91	427.15
115.98	401.93	264.14	169.18	299.69	337.98	570.31	433.33	390.96	427.09
116.07	401.97	264.14	169.2	299.95	337.98	570.07	433.15	391.05	427.2
116.45	402.02	264.13	169.19	299.34	338.2	570.09	433.04	391.06	427.06
116.58	402	264.16	169.15	299.67	337.89	569.89	432.86	391.07	427.31
116.71	401.93	264.15	169.13	299.12	338.61	570.04	432.91	390.99	427.09
116.76	401.89	264.16	169.12	299.06	338.48	569.92	433.06	391.08	426.99
116.37	402.01	264.17	169.14	299.16	338.01	569.69	432.97	391.13	427.1
116.07	402.02	264.15	169.11	299.92	337.95	569.79	433.01	390.95	427.41
116.75	401.96	264.13	169.13	300.05	337.92	569.9	433.04	390.91	427.45
116.26	402.05	264.15	169.1	299.48	337.99	569.97	433.09	391.07	427.11
116.21	401.99	264.16	169.1	299.88	337.96	570.08	433.13	390.91	427.14
116.05	401.95	264.13	169.15	299.45	337.98	569.94	433.02	391.03	427.16
116.31	402.08	264.14	169.14	299.44	337.98	569.79	433.01	390.79	427.12
116.18	401.91	264.15	169.15	299.78	338.15	569.96	433.07	390.87	426.95
116.02	401.96	264.15	169.14	299.87	338.12	569.97	433.08	390.7	427
116.23	401.91	264.15	169.15	299.72	338	569.88	433.08	390.91	427.31
116.02	402.04	264.15	169.14	299.82	337.96	570.04	433.17	390.77	427.29
116.3	401.98	264.13	169.16	299.86	337.98	569.88	432.88	390.92	427.04
116.03	402.1	264.12	169.17	299.76	337.57	569.98	433.06	390.96	426.99
116.08	401.95	264.13	169.18	299.58	337.8	570.09	433	391.05	427.02
116.14	401.89	264.12	169.19	299.67	338.01	570.02	433.08	390.98	427.13
116.12	401.99	264.12	169.18	300.04	337.92	570	433.07	390.9	427.2
116.08	402	264.13	169.17	299.65	337.98	569.95	433.2	390.83	427.14
116.12	401.98	264.13	169.17	299.97	337.96	570.07	433.12	390.85	427.03
116.13	401.97	264.13	169.16	299.35	337.86	570.14	433.27	390.98	426.98
116.09	401.96	264.16	169.11	299.77	337.95	569.91	433.16	390.45	427.13
115.97	401.82	264.19	169.16	299.31	337.97	570.13	433.03	391.05	427.07
116.03	401.91	264.15	169.05	299.46	337.93	570.12	432.96	390.67	427.63
116.05	401.89	264.16	169.13	299.45	338.08	570.05	433.24	390.77	427.14
115.81	401.66	264.15	169.13	300.09	338.02	569.91	432.99	391.02	427.15
115.89	401.8	264.17	169.12	299.22	338.14	570.15	433.09	390.98	427.24
116.01	401.96	264.14	169.15	299.49	338.13	570.07	433.04	390.62	427.2
116	401.77	264.15	169.14	299.77	337.98	570.08	433.07	390.98	427.28
116.01	401.57	264.17	169.16	299.97	337.9	570.07	432.99	390.63	427.05
116.09	401.84	264.15	169.14	299.69	337.89	570.06	433.02	390.86	427.08
115.97	401.93	264.14	169.14	300.21	337.86	570.12	433.13	391.01	426.99
115.96	401.97	264.14	169.13	299.95	337.9	569.99	433.07	390.93	426.94
116.02	401.87	264.15	169.13	299.59	337.97	569.9	432.99	390.88	426.96
116.1	402.03	264.14	169.15	299.81	337.94	570.06	432.97	390.84	427.13
116.07	401.78	264.15	169.14	299.92	338.01	570.01	432.99	391.06	427.01
116.05	401.9	264.14	169.15	299.79	337.89	569.94	433.08	390.37	427.11
115.97	401.93	264.16	169.13	299.89	337.4	569.9	433.08	390.73	427.16
115.87	401.96	264.12	169.15	300.03	338.05	569.85	432.99	391.03	427.1
116.06	401.97	264.13	169.15	300	337.96	569.93	433.19	391.04	427.09
116.05	401.84	264.14	169.14	299.9	337.99	570.07	433.03	390.89	427.04
115.98	402.15	264.16	169.15	299.72	337.76	569.97	433.2	390.88	427.03
115.94	402.07	264.06	169.12	299.97	338.06	570.12	433.07	390.92	426.99
116.06	401.91	264.07	169.16	300.01	337.96	570.01	433.01	390.91	427.09
115.99	401.85	264.06	169.15	299.99	338	570.03	432.99	390.95	427.26
116.11	402.02	264.08	169.13	299.88	337.92	570.09	433	390.9	427.02
116.16	401.95	264.09	169.13	299.95	337.95	569.98	432.99	391.1	427.19
116.28	401.85	264.12	169.13	299.9	337.87	569.94	433.1	390.96	427.06
116.36	402.05	264.13	169.16	299.86	337.95	569.86	433	391.17	427.19
116.25	402	264.12	169.13	299.9	337.97	570.1	433.37	390.84	426.96
116.05	402.09	264.12	169.18	299.76	338.05	569.94	433.12	390.6	427.04
116.33	401.99	264.1	169.13	299.9	337.85	569.93	433.03	390.58	427.11
116.3	401.94	264.19	169.15	299.78	338.12	570.08	433.08	390.54	426.98
116.07	402.09	264.2	169.14	299.92	337.93	569.92	433.03	390.74	427.02
116.13	402.02	264.18	169.15	300	337.34	570.06	432.97	390.95	427.16
116.18	402.1	264.19	169.14	299.48	337.95	569.99	433.09	390.89	427.09
116.2	402.03	264.17	169.15	299.79	337.94	570.2	433.38	390.84	427.18
116.15	401.88	264.16	169.15	299.94	337.92	569.93	433.16	391.08	427.29
116.13	402.04	264.16	169.16	299.54	337.87	569.96	433.06	391.1	427.29
116.05	402.13	264.17	169.17	299.5	337.88	570.04	432.98	391.59	426.92
115.86	401.99	264.21	169.22	299.23	337.27	570.06	433.03	390.97	427.06
115.9	401.81	264.15	169.14	299.07	337.96	569.88	433.02	390.86	427.14
116.04	401.91	264.14	169.12	299.73	337.93	569.81	433.03	391.12	427.01
116.04	401.79	264.15	169.14	299.26	337.94	569.99	433.25	391	427
116.53	401.99	264.19	169.13	299.28	337.71	569.93	432.98	390.88	427.24
116.17	402.01	264.21	169.11	299.72	337.93	569.4	433	391.62	426.93
116	401.9	264.2	169.1	299.87	338.02	569.35	433	390.98	427.05
115.52	402.09	264.17	169.14	299.65	337.95	569.92	433.06	390.93	427.08
115.83	401.91	264.18	169.16	299.94	337.89	569.59	432.93	390.4	427.12
116.03	401.89	264.23	169.16	299.89	337.95	569.87	433.06	390.93	427.04
116.21	402.01	264.22	169.17	299.82	337.94	569.99	433.03	391.12	427.14
116.27	402.02	264.22	169.18	299.69	337.77	569.77	433.07	391.02	426.97
116.02	401.99	264.26	169.17	299.91	337.84	569.77	432.98	390.99	427.02
115.87	402.07	264.22	169.16	300.19	337.82	569.83	433.17	390.76	427.54
116.01	401.92	264.22	169.17	299.87	337.79	569.82	433.04	390.92	427.37
116.11	401.99	264.09	169.15	299.94	337.85	569.9	433.1	391.01	427.07
116.15	401.89	264.08	169.16	299.9	337.95	569.94	433.08	390.9	427.23
115.99	401.86	264.14	169.23	299.81	337.8	569.97	432.97	390.89	426.52
115.96	401.82	264.14	169.21	299.19	337.89	569.99	433.03	390.86	427.04
116.05	402.04	264.13	169.19	299.54	337.9	569.99	433.2	390.14	427.37
115.99	401.96	264.12	169.2	299.91	337.99	569.91	433.09	390.82	427.59
116.08	402.01	264.14	169.18	299.82	337.94	570.17	433.29	390.91	427.12
116.18	401.98	264.14	169.18	299.48	337.83	569.86	433.03	390.67	427.36
116.27	402	264.15	169.11	299.64	337.94	569.83	433.15	390.99	427.01
116.04	402.01	264.24	169.15	299.82	337.88	569.9	432.97	391.09	427
116.05	401.71	264.21	169.13	299.76	337.83	569.94	433.01	390.86	427.03
116.07	401.94	264.2	169.14	299.52	337.98	569.95	432.98	391.03	427.22
115.85	401.95	264.25	169.12	299.31	338	569.93	432.98	390.87	426.93
116.03	402.01	264.17	169.15	299.9	337.95	570.25	433.09	391.05	427.23
115.99	401.99	264.09	169.14	299.98	337.92	570.11	433.04	391.21	427.37
115.92	402.07	264.12	169.15	299.74	337.94	569.99	433.03	390.94	427.29
115.9	402.05	264.15	169.15	299.66	338.07	569.78	432.97	390.95	426.92
116.04	402	264.12	169.16	299.6	337.96	569.64	433.04	390.92	426.94
115.91	402.07	264.15	169.15	299.52	338.09	569.61	433.05	390.77	426.8
115.93	401.96	264.16	169.13	299.56	338.01	569.9	432.97	390.88	426.95
115.95	401.86	264.13	169.16	299.48	338.01	569.87	432.95	390.84	426.76
115.96	401.92	264.12	169.17	299.81	338	569.97	433.01	390.96	427.05
115.89	401.98	264.1	169.18	299.82	337.99	570	433.04	390.96	427.18
115.87	401.95	264.13	169.16	299.91	338.19	570.12	433.09	390.89	427.16
115.55	401.96	264.13	169.17	299.55	337.97	570.11	433.22	390.96	426.79
115.29	401.99	264.14	169.16	299.92	338.04	569.99	432.95	390.78	427.19
115.78	402.05	264.15	169.15	299.91	338	569.77	433.07	390.88	427
115.89	402.08	264.13	169.16	299.75	337.99	569.72	433.16	390.87	427.02
116.01	402.06	264.16	169.2	299.88	337.78	569.63	433.05	390.92	427.02
116.1	402.03	264.15	169.2	299.82	337.99	569.97	432.98	390.84	427.16
115.95	401.96	264.24	169.16	299.93	338.07	570.01	433	391.04	426.99
116.04	401.97	264.2	169.22	300.05	338.1	570.68	433.1	391.43	427.07
116.02	402.07	264.23	169.21	299.79	337.85	570.65	433.07	391.04	427.11
116.47	401.97	264.1	169.23	299.84	337.86	570.07	433.14	391.02	427.02
116.73	401.86	264.19	169.17	300.01	337.99	570.11	433.11	391.13	426.89
116.61	402.01	264.31	169.11	299.88	337.82	569.88	433.03	391.04	427.11
116.28	402.13	264.33	169.09	300.03	337.98	569.95	432.96	390.93	427.28
116.04	402.01	264.24	169.14	299.87	338.12	569.89	432.96	390.88	427.03
115.91	401.91	264.23	169.14	299.5	337.86	569.96	433.29	391.12	427.08
115.94	401.9	264.26	169.12	299.65	337.85	569.95	433.13	390.92	426.98
115.97	402.02	264.23	169.15	299.42	338.09	569.88	432.98	390.9	427.12
115.99	402.11	264.24	169.14	299.9	338.09	569.96	433.05	391.05	427.1
115.87	401.97	264.23	169.15	299.86	338.07	570	433.12	390.79	427.18
116.05	401.95	264.17	169.19	299.91	338.05	570.06	433.25	390.77	427.16
116.05	402	264.2	169.19	299.85	338.18	569.95	433.17	390.84	427.19
116.04	402.07	264.2	169.19	299.84	337.97	569.87	433.07	390.82	427.17
116	401.9	264.17	169.23	299.8	337.99	569.94	432.95	390.96	427.13
116.03	401.95	264.18	169.2	299.6	338.11	569.95	432.94	391.41	426.84
116.04	401.93	264.18	169.17	300.63	337.82	570	433.04	391.17	427.03
116.03	401.89	264.15	169.19	299.66	337.8	569.93	433.03	390.86	427.1
115.95	401.93	264.16	169.19	299.86	337.89	569.98	432.99	391.06	427.03
116.06	401.83	264.13	169.21	299.78	337.98	570.06	432.95	390.67	427.05
116.05	401.82	264.11	169.24	299.93	337.98	569.97	432.98	390.95	427.07
116.09	401.93	264.14	169.23	299.79	337.88	569.88	433.01	391.04	426.88
116.24	401.95	264.17	169.19	300.02	337.94	569.89	433.03	390.98	427.1
115.97	402	264.16	169.18	299.79	338.01	569.87	433	390.86	427.1
116.15	402.04	264.18	169.17	299.41	337.67	570.08	432.91	390.79	426.97
115.98	401.98	264.17	169.16	299.82	337.86	569.97	432.99	390.89	427.16
115.98	401.72	264.24	169.09	299.91	337.41	569.91	433.02	390.98	426.99
116.06	401.98	264.19	169.14	299.89	337.94	569.93	433.11	391.09	427.27
115.97	401.99	264.23	169.17	299.86	338	570	432.94	391	426.94
115.92	402.07	264.19	169.17	299.69	337.81	569.99	432.93	390.51	426.99
116.02	401.84	264.26	169.17	299.94	337.71	570.05	433.03	390.94	426.97
115.82	401.87	264.21	169.07	299.89	337.89	569.93	433.03	390.92	427.34
115.93	401.94	264.18	169.08	300.32	338.05	569.88	433.02	390.91	427.14
116.07	401.81	264.17	169.12	299.27	337.93	570.12	433.03	391.42	427.25
116.07	401.94	264.17	169.11	299.25	337.98	569.89	433.01	391.02	427.18
116	401.93	264.16	169.12	300	337.78	569.95	433.01	390.93	427.12
116.15	401.89	264.12	169.16	299.88	338.34	569.76	432.89	390.56	426.94
116.09	401.97	264.14	169.16	299.45	338.02	569.79	432.8	390.95	427.03
116.02	401.95	264.14	169.14	299.34	338.03	569.7	432.86	391.04	427.16
116.09	401.94	264.15	169.14	299.27	338.04	569.84	432.84	391.04	426.95
116.02	402.01	264.15	169.13	300.09	337.91	569.93	432.91	391.37	426.92
116.08	401.95	264.15	169.11	300.07	337.97	569.99	433.01	391.12	427.08
116.01	401.87	264.13	169.12	299.32	338.05	569.94	433.01	391.13	427.18
116.69	402.03	264.13	169.15	299.42	337.94	569.83	433.05	390.88	427.29
117.23	401.86	264.13	169.14	299.65	337.76	569.92	432.93	390.81	427.04
115.98	401.52	264.13	169.14	299.91	337.8	569.98	433.14	390.94	426.92
115.6	401.55	264.09	169.19	299.84	337.92	569.99	432.99	390.75	427.08
115.89	401.92	264.11	169.17	299.93	337.97	569.84	433.09	390.59	427.05
116.01	401.82	264.25	169.18	300.3	337.91	570.06	433.06	390.92	426.99
116.04	401.9	264.25	169.16	300.06	337.94	570.02	433.11	390.97	427.15
116.12	401.87	264.17	169.16	299.74	337.95	570.14	433.33	390.92	427.01
116.11	402.02	264.16	169.16	299.62	337.94	569.92	433.14	390.84	427.1
115.94	402.02	264.15	169.17	299.98	338.09	569.8	433.06	391.02	427.05
116.07	402.08	264.15	169.17	299.96	337.87	569.98	433	390.9	427.29
116.01	401.42	264.14	169.19	300.01	337.98	569.93	433.08	391.09	427.02
116.05	401.89	264.1	169.16	299.23	338.26	570.13	432.96	390.99	427.15
115.92	401.85	264.1	169.19	299.22	337.99	570.03	432.94	391.07	426.97
116.15	401.9	264.13	169.21	299.16	338.72	570.11	432.91	390.83	427.07
115.97	401.71	264.14	169.19	299.54	338.09	569.72	432.91	390.97	426.9
116.22	401.79	264.15	169.19	299.95	337.68	569.7	433.02	390.95	427.14
116.14	401.86	264.17	169.17	299.97	337.91	569.92	432.97	390.72	427.07
116.13	401.92	264.15	169.17	299.81	337.97	570.04	433.14	390.84	427.07
116.15	401.96	264.14	169.17	300.07	337.82	570.01	433.03	391.1	426.99
116.18	401.99	264.14	169.17	299.31	337.9	570.06	433.03	390.88	427.12
116.04	401.86	264.16	169.15	299.34	338.02	570	433.17	389.76	427.8
116.05	401.93	264.17	169.16	299.11	337.85	570.02	433.05	390.86	427.12
116.14	401.94	264.16	169.15	299.85	337.78	569.89	433.07	391.11	427.02
116.04	401.84	264.18	169.15	299.95	337.95	569.93	433.06	390.71	426.95
116.09	401.8	264.16	169.15	299.91	337.96	570	433.16	390.83	426.93
116.33	401.88	264.15	169.15	299.96	337.99	569.99	433.17	390.88	427.07
116.06	402.04	264.21	169.15	299.71	337.94	569.88	433.16	391	427.17
116.04	401.97	264.3	169.19	300.01	337.94	569.9	433.05	390.96	427.01
115.98	401.92	264.26	169.19	299.85	338.04	570	433.02	390.73	427.11
116.01	401.92	264.28	169.16	299.65	337.95	570.18	432.9	390.59	427.45
115.98	402.01	264.17	169.13	299.41	337.99	570.05	433.04	390.95	427.4
116.29	402.06	264.18	169.14	299.1	338.74	570.04	433.04	390.86	427.17
116.43	401.94	264.18	169.14	299.61	338.05	569.83	433.09	390.71	427.04
116.64	401.98	264.19	169.15	299.74	337.97	569.91	433.11	390.87	427.17
116.6	401.92	264.18	169.14	299.6	337.84	569.87	433.01	390.9	427.11
116.14	401.95	264.18	169.15	299.98	337.85	569.9	433.02	390.92	427.01
116.1	401.98	264.16	169.15	299.74	338.05	570.02	433.03	390.81	426.98
116.19	402.02	264.17	169.16	300.04	337.99	569.96	433.18	390.71	427.04
116.04	401.92	264.16	169.18	299.91	337.95	570.14	433.31	390.91	426.88
116.03	402.15	264.18	169.15	299.98	338.06	570.05	433.68	390.91	427.06
116.16	402.12	264.17	169.14	299.22	337.95	569.75	433.28	390.42	427.45
116.11	402.16	264.14	169.18	299.17	338.01	570.03	433.06	390.93	427.2
116.06	402	264.16	169.16	299.75	338.3	569.92	433.15	390.93	427.05
116.22	401.99	264.26	169.21	300.02	338.07	570.06	433.21	390.93	427.12
116.08	401.87	264.24	169.17	299.98	338.04	569.95	433.15	391.04	427.03
116.15	401.91	264.22	169.14	299.74	337.98	570.02	433.03	390.89	427.03
116	401.78	264.23	169.12	299.51	338.03	570.02	433.11	391.19	427.27
116.07	401.94	264.24	169.16	299.82	338.12	569.98	433.01	391.07	426.98
116.01	401.96	264.13	169.23	300.59	337.95	569.97	432.95	390.92	427.02
116.32	401.99	264.15	169.21	300.08	337.85	569.95	433.06	390.88	426.95
116.4	401.99	264.14	169.2	299.7	337.84	569.88	433.06	390.89	427.1
116.32	401.85	264.16	169.23	299.8	338.03	569.6	432.88	390.2	427.77
116.27	401.9	264.14	169.27	299.52	337.98	569.45	432.88	389.83	427.89
115.98	401.89	264.16	169.25	299.88	337.97	569.99	432.94	390.79	427.15
116.55	401.92	264.16	169.26	299.74	338.03	570.1	433	390.59	427.14
116.22	401.99	264.16	169.15	299.3	338.03	570.11	433.06	390.42	427.06
116.04	402	264.16	169.13	299.84	337.93	570.09	433.05	390.59	427.04
115.9	402.01	264.15	169.14	299.52	337.99	570.04	432.99	391.01	427.05
116.05	401.76	264.16	169.15	299.76	337.95	570.05	433.1	390.82	427
116.17	401.95	264.14	169.14	299.77	337.92	570.04	433.08	391.03	427.14
116.26	401.95	264.21	169.15	299.67	337.82	570	433.03	390.62	427.04
115.92	401.82	264.21	169.14	299.7	337.87	569.92	433.3	390.65	427.26
115.92	401.71	264.26	169.12	300.03	337.83	569.97	433.11	390.23	427.29
115.94	401.91	264.27	169.15	299.84	338	570.14	433.07	391.12	427.04
115.9	401.77	264.26	169.15	299.28	337.94	570.03	433.02	390.87	426.89
115.95	401.68	264.19	169.17	299.94	337.96	569.95	433.1	390.76	427.13
116.16	402.07	264.15	169.18	299.94	338.05	570.07	433.06	390.89	427
115.96	401.72	264.1	169.13	299.84	338.02	570.1	432.89	390.89	427.07
115.93	401.83	264.27	169.15	299.84	337.93	569.95	432.82	390.95	427.14
115.99	401.92	264.14	169.13	299.81	338.04	569.83	432.89	390.62	427.02
116.08	401.85	264.23	169.18	299.94	338.08	570.03	432.97	390.89	426.98
116.11	401.85	264.22	169.22	299.95	337.98	569.9	432.78	390.79	427.17
116.01	402.08	264.19	169.22	300.08	337.87	569.86	433	391.08	427.1
116.12	401.98	264.19	169.22	299.89	337.85	569.84	433	391.06	427.04
116.01	402.05	264.14	169.17	299.75	337.92	569.93	433.05	390.99	427.03
116.49	402	264.07	169.24	299.96	337.93	569.87	433.04	391.09	426.93
116.09	401.96	264.1	169.22	299.79	337.84	569.7	433.07	390.62	427.17
116.15	401.89	264.17	169.14	299.89	338.01	569.93	433.04	390.89	427.19
116.27	401.89	264.2	169.11	300.12	337.97	569.97	432.97	391.06	427.2
116	401.98	264.19	169.14	299.98	337.82	569.99	433.03	391.14	426.97
116.01	402.07	264.19	169.14	299.72	337.95	569.95	432.99	390.87	427.14
116.15	402.02	264.22	169.14	299.71	337.97	570.14	433.09	390.67	426.93
116.21	401.98	264.19	169.14	299.92	337.28	570.01	432.91	390.45	427.05
116.11	402.06	264.2	169.17	300.02	337.87	569.98	433.22	390.75	427.56
116.1	401.96	264.21	169.15	299.39	338.08	569.98	433.14	391.16	427.12
116.03	402.11	264.17	169.17	300.01	338.03	570.02	433.19	391.09	426.93
116.33	401.8	264.17	169.15	299.68	338.11	569.88	433.18	391.06	427.05
116.24	401.98	264.14	169.22	299.45	337.95	570.06	433.26	390.97	427
116.09	402.04	264.16	169.23	299.95	338.03	570.03	432.98	390.96	427
116.09	402.02	264.17	169.21	299.82	338.07	570.02	433.12	390.94	427.17
116.02	401.85	264.19	169.18	299.83	338.01	569.96	433.16	390.96	427.1
116.02	401.93	264.15	169.2	299.84	338.01	570.11	433.06	390.84	426.96
116.39	401.99	264.17	169.22	299.67	337.92	570.13	433.01	391	427.12
116.03	401.88	264.16	169.18	299.93	338.03	569.98	432.95	391.16	427.02
116.11	401.98	264.19	169.15	300	338.06	569.92	433.15	390.86	427.54
116.08	402.03	264.21	169.2	300.08	338.07	569.85	433.09	391.46	427.2
116	402.03	264.22	169.18	299.22	337.92	569.79	433.1	391.37	427.11
116.17	402	264.24	169.26	299.99	338.1	569.95	433.09	391.22	426.91
116.05	402.16	264.25	169.23	299.9	338.01	569.9	433.11	390.86	427.09
116.09	401.99	264.2	169.28	299.38	337.95	569.9	432.95	391.12	426.99
116.01	402	264.2	169.23	299.64	337.99	570.11	433.17	390.9	426.99
116.01	402.01	264.22	169.21	299.98	337.99	570	433.08	390.86	427.09
116.18	402.01	264.19	169.23	299.9	337.95	569.74	433.08	390.93	427.04
116.03	402.04	264.21	169.21	299.82	337.81	569.77	432.9	390.92	427.02
115.98	401.98	264.23	169.21	299.91	337.95	570.12	433.03	390.93	427.02
116	401.92	264.23	169.2	299.7	337.98	570.12	433.14	390.91	426.87
116.01	401.87	264.21	169.17	299.9	337.68	569.97	432.92	390.81	426.87
116.02	401.99	264.21	169.18	299.97	337.61	569.98	433.07	390.75	427.11
116.01	402.09	264.21	169.19	299.84	337.95	569.94	433.01	390.93	427.06
115.97	402.21	264.21	169.19	300.15	338.06	569.92	432.88	390.7	427.17
116.01	401.97	264.19	169.21	299.88	338.04	569.88	433.08	390.81	427.11
115.98	402	264.22	169.19	300.11	338.09	570.04	433.08	390.99	427.2
116.09	401.97	264.18	169.25	299.97	338.03	570	433.07	390.73	427.19
115.83	401.94	264.18	169.2	299.98	338.01	570.1	433.03	390.78	427.18
116.04	401.89	264.14	169.24	299.76	337.94	569.98	433.09	391.29	427.17
116.07	401.75	264.13	169.22	299.91	338.01	569.98	433.03	390.9	427.09
116.08	401.74	264.12	169.25	299.91	338.05	569.89	433.01	390.97	427.74
116.05	401.8	264.14	169.23	299.69	337.53	570.08	433.05	390.33	427.84
115.88	402.02	264.16	169.2	299.67	337.84	570.12	433.31	390.67	427.69
115.98	401.75	264.15	169.21	299.87	337.9	569.95	433.04	390.98	427.02
116.08	401.8	264.16	169.21	299.89	337.69	570.05	433.31	390.76	427.18
116.01	401.94	264.18	169.25	299.99	337.89	570.05	433.09	390.9	427.08
116.15	402.06	264.18	169.17	299.94	338.02	570.01	432.98	390.92	427.05
116.14	401.93	264.15	169.21	299.5	338.03	570.03	433.09	390.67	427.02
115.99	402.05	264.15	169.22	299.87	338.05	569.92	433.02	390.26	427.12
116.01	402.02	264.16	169.26	299.86	338.12	570.05	432.97	391.18	426.94
115.87	402	264.17	169.23	299.75	337.95	569.72	432.95	390.92	427.1
115.54	401.85	264.17	169.23	299.84	338.01	570.01	433.07	391.1	427
115.74	402.04	264.19	169.23	299.81	337.98	570.02	433.08	390.98	427.13
116.65	401.97	264.21	169.22	299.91	337.97	569.92	432.93	390.92	426.97
116.61	401.86	264.2	169.22	299.88	338.04	569.95	433.22	391	427.3
116.49	401.92	264.19	169.21	300.02	338.08	569.76	433.05	390.9	427.17
116.2	401.84	264.23	169.19	299.91	337.88	569.92	433.08	391.2	426.84
116.25	401.85	264.2	169.18	299.84	338.18	569.81	433.12	391.05	427.08
116.25	401.99	264.18	169.18	299.92	338.08	569.8	433.17	390.81	427.05
116.09	402.17	264.15	169.18	300.05	337.93	569.94	433.18	390.86	427.12
116.04	402.11	264.17	169.18	299.92	338.01	569.97	433	391	427.05
116.01	402.07	264.18	169.17	299.89	337.94	570	433.15	390.9	427.11
115.97	402.02	264.18	169.16	299.59	337.96	570.02	433.03	390.99	427.01
116.12	402.02	264.18	169.18	299.59	337.97	569.95	433.04	391.16	426.95
116.09	401.88	264.17	169.21	299.44	337.88	569.86	433	391.31	427
116.09	401.98	264.14	169.22	299.94	337.97	569.88	433.05	390.98	426.99
116.07	402.1	264.16	169.21	299.81	338.1	569.94	433.39	390.91	427.07
116.03	402.02	264.17	169.18	299.68	337.95	569.83	433.08	391.03	427.25
116.02	402.38	264.16	169.19	299.93	337.98	569.98	433	391.05	427.01
116.05	401.81	264.16	169.18	300.01	338.4	569.94	433.31	390.93	427.12
116.58	402.02	264.16	169.18	299.97	338.01	569.81	433.4	391	427.17
116.54	402.03	264.16	169.18	299.79	337.91	569.94	433.08	390.4	427.13
116.71	401.93	264.31	169.22	299.63	337.92	569.97	433.08	391.31	427.2
116.64	402.16	264.17	169.2	299.39	337.98	569.9	433.14	390.83	427.19
116.06	401.51	264.14	169.23	299.83	337.88	569.92	433.04	391.1	427.04
116.19	402.72	264.14	169.15	299.77	337.78	570.02	433.14	391.01	426.94
115.84	402.06	264.19	169.21	299.38	337.77	570	432.94	390.8	427.34
116.06	401.97	264.16	169.21	299.48	338.11	569.97	432.96	390.87	427.12
115.99	401.78	264.14	169.19	299.23	338.02	570.1	433.03	390.68	427.11
116.05	401.99	264.15	169.2	299.84	337.99	569.99	433.02	390.67	426.95
116.04	401.98	264.22	169.18	299.85	338.04	569.99	433.02	390.93	426.83
116.23	401.98	264.14	169.2	299.98	337.89	570.06	433.08	390.9	426.99
116.04	402.05	264.14	169.2	299.95	337.9	570.07	433.05	390.44	427.08
116.04	401.98	264.13	169.22	299.7	337.85	570.03	432.92	390.3	427.11
116.2	401.95	264.15	169.22	299.64	337.94	570.12	432.94	390.75	427.09
116.18	401.9	264.2	169.21	299.45	337.93	569.99	433.01	390.57	427.09
116.06	401.85	264.19	169.21	299.51	337.99	569.81	433.05	390.7	427.01
116.12	401.99	264.17	169.21	299.69	337.71	569.96	432.97	391.06	426.98
115.97	401.82	264.18	169.21	299.69	337.97	569.94	432.91	390.99	427.04
116.03	401.84	264.19	169.21	299.64	337.95	569.97	432.95	391.05	427.2
115.97	402.06	264.15	169.24	299.7	337.53	570.02	432.96	390.75	427.01
116.13	401.51	264.2	169.18	299.95	337.97	570.07	433.02	391.11	427.06
116	401.83	264.21	169.17	300.13	337.95	569.99	433.07	390.54	426.99
116.53	402	264.21	169.17	299.76	338.06	570.09	433.18	391.03	427.03
116.59	402.04	264.22	169.2	299.91	338	570.1	433.4	391.03	427.08
116.31	402.04	264.25	169.19	299.89	337.97	570.13	433.26	390.96	427.08
116.17	402.05	264.24	169.18	300	337.89	570.04	433.47	391.03	426.99
116.16	401.96	264.22	169.19	299.84	338.06	570.21	433.23	391.01	427.02
116.11	401.67	264.23	169.18	299.94	337.9	569.84	433.06	391.04	426.8
116.03	401.94	264.22	169.19	299.97	337.88	569.85	433.19	390.91	426.92
116.04	402	264.13	169.13	299.96	337.97	569.97	433.28	390.95	426.97
116.37	402.03	264.28	169.2	299.91	338.01	570.08	433.02	391.01	426.94
116.15	401.96	264.1	169.22	300	337.72	570.07	432.97	390.33	427.06
116.17	401.75	264.21	169.19	299.9	337.99	569.96	433.07	390.47	427.03
116.39	401.91	264.18	169.21	300.04	338.53	569.97	433.25	391.28	427.1
116.23	401.99	264.19	169.2	299.86	338.13	569.99	433.07	390.27	427.12
115.91	402.06	264.27	169.14	299.89	337.96	570	432.99	390.91	427.17
116.06	402.01	264.25	169.14	299.72	338.01	569.8	433.06	391.01	427.26
116.01	401.89	264.2	169.15	299.94	337.86	569.74	433.19	390.9	427.13
116.3	401.88	264.17	169.17	299.92	337.95	570.2	433.07	390.65	427.2
116.47	402.02	264.32	169.23	299.89	337.96	570.13	433.05	390.77	427
116.65	401.98	264.32	169.21	300.15	337.78	570.22	433.14	390.98	427.07
116.84	402.11	264.19	169.25	299.9	337.86	569.92	433.03	391	427
116.54	402.05	264.22	169.23	299.66	338.03	569.77	433.05	390.98	427.15
116.08	402.01	264.27	169.2	299.72	337.94	569.75	433.12	390.96	427.29
116.17	402.01	264.14	169.18	299.52	338.06	569.71	432.98	390.37	427.08
116.14	402.05	264.14	169.18	299.83	338.07	569.96	433.03	390.46	427.18
116.01	401.99	264.14	169.16	300.08	337.95	569.98	433.05	390.82	427.09
116.27	401.81	264.14	169.16	299.93	337.89	569.82	432.98	390.54	427.12
116.06	402.01	264.12	169.19	299.89	338.1	569.97	433.11	390.25	427.41
116.09	401.9	264.18	169.22	299.82	338.09	569.8	433.02	389.94	427.06
116.08	401.65	264.22	169.19	299.55	337.85	569.88	433.11	389.96	427.85
116.01	401.8	264.13	169.21	299.79	338.11	569.9	433.1	390.85	427.52
116	401.84	264.14	169.22	299.55	338.02	570	432.87	390.12	427.82
115.94	401.84	264.22	169.22	299.51	337.94	569.97	432.8	390.96	427.05
115.9	401.76	264.24	169.21	299.83	337.93	570.06	433.02	390.97	426.99
116.21	402.02	264.21	169.21	299.33	338.06	569.93	432.99	390.65	427.22
116.36	402	264.26	169.22	299.29	338.02	570.01	433.18	390.89	427.5
116.27	402.01	264.19	169.23	299.31	337.89	569.98	433.03	390.75	427.33
116.12	401.96	264.18	169.22	299.86	337.99	570.01	433.08	391.07	426.99
116.05	402	264.17	169.32	299.85	337.94	569.81	433.01	390.92	427.02
116	402.09	264.21	169.27	299.96	338.03	570.23	433	390.75	427.13
115.96	402.13	264.21	169.25	299.8	338.1	570.28	433.01	390.9	427.03
116.48	402.02	264.16	169.21	299.72	338.07	570.12	433.19	390.67	426.92
116.78	401.97	264.2	169.19	299.96	337.95	570.28	433.16	390.88	426.99
116.93	402	264.17	169.24	299.77	338.01	570.05	433.01	391.1	426.7
116.46	402.04	264.17	169.21	299.81	337.97	569.93	433.09	391.63	426.31
116.01	401.96	264.16	169.24	299.73	337.93	569.97	433.02	390.76	427.59
115.99	401.93	264.17	169.24	299.88	337.81	570.19	433.27	390.21	427.66
116.01	401.78	264.17	169.2	299.8	337.97	570.16	432.95	390.8	427.14
116.04	402.05	264.17	169.19	299.26	338.03	570.12	432.91	391.05	426.98
116.01	402.14	264.17	169.21	299.54	337.96	569.93	433.18	390.71	427.28
115.95	401.96	264.18	169.21	299.93	337.93	569.9	432.94	390.96	427.08
115.98	402.07	264.19	169.2	299.63	337.97	569.72	432.95	390.98	426.94
116.06	402.08	264.12	169.21	299.78	338.13	570	433.21	390.61	427.05
116.02	402.18	264.14	169.21	300	337.9	570.02	433.22	390.95	427.01
116.07	402.08	264.12	169.22	300.06	337.69	569.95	433.15	390.99	426.99
116.24	401.72	264.11	169.21	299.99	337.94	569.94	433.12	390.93	427.12
116.12	401.8	264.12	169.21	299.9	337.96	570.29	433.11	390.8	427.11
116	401.98	264.12	169.21	299.98	337.9	569.98	432.97	390.87	427.31
116.1	401.96	264.14	169.17	299.9	337.79	569.95	432.95	390.93	427.02
115.99	401.93	264.11	169.15	300	337.74	569.94	432.95	390.93	427.01
116.02	402.16	264.14	169.17	299.95	338.12	569.95	432.88	390.67	427.1
116.08	402.02	264.14	169.17	299.94	337.92	569.95	432.94	391.03	427.07
116.05	401.93	264.15	169.21	299.33	337.93	569.8	432.97	390.9	427.11
116.15	401.87	264.12	169.19	299.44	337.98	569.91	433.06	390.74	426.99
116.12	401.98	264.13	169.19	299.92	337.84	569.96	432.93	390.86	427.03
116	401.96	264.14	169.19	299.79	338.08	570.04	432.99	390.68	426.96
116.02	401.92	264.17	169.27	299.91	337.88	569.92	433.01	390.92	426.99
115.99	401.86	264.18	169.22	299.84	337.98	570.03	433.11	390.98	426.82
116.07	401.95	264.22	169.22	299.79	337.76	569.92	433.09	390.96	427.05
116.08	401.77	264.21	169.2	299.32	337.76	569.89	433.09	391.02	427.06
115.99	401.78	264.16	169.23	299.43	337.82	569.87	433.01	391.08	427.02
116.08	402.02	264.19	169.22	299.73	337.95	569.97	433.4	390.61	427.07
116.06	402	264.21	169.22	300.12	337.89	569.91	432.98	390.93	427.03
116.11	402.08	264.2	169.21	299.93	337.91	569.67	433.03	390.95	427.02
116.08	402.13	264.18	169.26	300.06	337.95	569.62	432.95	390.35	427.08
115.96	402.07	264.16	169.28	299.68	338.02	569.81	433	390.97	426.92
116.05	402.08	264.19	169.23	299.78	337.84	569.95	433.15	390.79	427.15
116.16	401.83	264.22	169.2	300.12	338.14	570.14	433.1	390.8	427.17
116.02	401.97	264.19	169.23	299.9	337.98	570.05	433.06	390.74	427.49
116.04	402.02	264.24	169.22	299.94	337.98	570.07	433.28	390.77	427.1
115.98	402.15	264.23	169.22	299.7	337.98	570.04	433.31	391.03	427.06
115.95	402.02	264.24	169.2	299.15	337.98	570.05	433.29	391.09	426.99
115.93	402.04	264.23	169.2	299.79	337.89	570	433.43	390.88	426.86
116.01	402.04	264.19	169.19	299.62	337.81	569.98	433.16	390.78	427.07
115.75	402.07	264.18	169.2	299.83	337.9	569.96	433.11	390.75	427.26
115.86	401.91	264.26	169.19	299.86	337.99	569.94	433.05	390.93	427.01
115.85	401.81	264.24	169.2	299.95	337.9	569.8	433.1	391.08	427.04
115.86	401.92	264.25	169.2	299.58	338.01	569.66	433.04	390.82	427.06
116	401.9	264.29	169.23	299.86	337.77	569.75	433.12	391.15	426.66
115.91	402.26	264.25	169.23	299.84	337.93	569.86	433.1	391.22	426.95
116.03	402.14	264.26	169.19	299.89	337.97	569.84	433.06	390.97	426.83
115.94	401.78	264.25	169.17	299.81	337.66	570.03	433.02	391.01	426.73
115.97	401.92	264.28	169.17	299.84	337.91	569.96	433.01	390.79	427.24
116.01	401.79	264.33	169.16	299.89	337.97	569.94	433.07	390.86	427.37
116	402.03	264.41	169.18	299.89	337.92	569.63	433.07	390.98	427.1
115.94	401.93	264.21	169.34	299.78	337.69	570.01	433.11	390.52	427.18
116.27	402.11	264.38	169.17	299.87	337.91	569.92	433	391.15	427
116.15	402.06	264.37	169.17	299.74	337.95	570.03	433.03	391.14	427.09
115.99	402.06	264.25	169.17	298.19	337.87	569.99	433.04	391	427.06
116.16	402.02	264.25	169.18	299.07	337.47	569.82	432.95	390.98	427.15
116.19	401.99	264.26	169.18	299.89	337.96	569.89	433.04	391.08	427.32
116.15	402.03	264.21	169.19	299.35	337.97	569.91	433.09	391.01	427.29
116.01	402.07	264.2	169.19	299.74	338.02	569.95	433.01	390.8	427.22
116.01	402.31	264.27	169.17	299.83	338.08	570.04	432.99	390.99	427.16
116.02	402.1	264.23	169.21	300.03	337.94	569.9	433.08	390.98	427.06
115.94	402.29	264.22	169.23	299.76	337.81	569.93	433.02	390.95	427.13
116.15	401.91	264.22	169.27	299.69	338.04	570.08	433.09	391.07	427.05
116.07	401.91	264.22	169.28	299.71	337.93	570	433.19	390.88	427.1
116.11	401.92	264.24	169.27	299.7	337.77	570.1	433.02	390.64	427.13
116.05	401.72	264.25	169.26	299.87	337.68	570.12	433.22	390.92	427.07
116.01	401.92	264.23	169.27	299.18	337.35	570.03	433.16	390.98	427.02
116.04	401.92	264.3	169.24	299.79	337.85	570.03	433.03	390.69	427.06
116.19	402.05	264.33	169.21	299.62	337.87	569.96	432.98	390.98	427.07
116.15	401.99	264.29	169.21	299.69	337.95	569.93	433.09	390.9	427.06
116.05	401.96	264.26	169.25	299.83	338.12	569.76	432.97	390.97	427.09
116.14	401.75	264.26	169.28	299.85	337.95	569.85	433.05	391.47	427.05
115.89	402.06	264.23	169.31	299.81	337.96	569.96	433.16	390.74	427.16
115.92	402.15	264.32	169.24	300	338.03	570.05	433.16	390.96	427.16
115.96	402.01	264.33	169.21	299.97	337.89	569.97	433.31	390.98	427.06
116.1	401.92	264.3	169.2	299.83	337.89	569.83	433.17	390.85	427.07
116.12	401.9	264.27	169.24	299.75	338.02	569.84	433.03	391.04	427.04
116.18	401.94	264.17	169.16	299.88	337.84	569.33	433.01	390.9	426.95
116.25	402.02	264.15	169.21	299.91	338.12	569.97	433.06	390.24	427.28
116.16	402.1	264.16	169.24	299.68	337.97	570.03	432.77	390.83	427.59
115.76	401.97	264.16	169.27	299.92	337.83	569.95	432.99	390.98	426.98
115.08	401.94	264.16	169.24	299.39	337.93	569.94	432.84	390.88	426.75
115.84	401.85	264.09	169.32	299.74	337.97	569.95	433.06	390.93	426.97
115.97	401.91	264.17	169.23	299.91	337.79	570.19	433.2	390.72	427.3
116.17	401.88	264.19	169.19	299.96	338.08	570.04	433.05	391.15	427
116.1	401.9	264.2	169.21	299.33	337.69	569.86	433.04	391.02	427.09
116.09	401.98	264.18	169.26	299.29	337.94	569.85	433.03	390.92	427.03
115.9	402.12	264.25	169.22	299.66	337.94	569.89	433.1	391.2	427.04
116.03	402	264.23	169.23	299.93	338.25	569.71	433.05	391.23	427.16
115.97	402.02	264.22	169.23	300.13	337.91	569.92	432.99	390.92	427.15
115.98	401.97	264.22	169.24	299.94	337.84	569.92	433.01	390.9	427.1
116.22	401.88	264.21	169.24	299.9	337.55	569.94	433	390.27	427.28
116.02	401.91	264.22	169.24	299.76	337.94	569.39	432.97	390.83	427.18
116.1	401.7	264.22	169.2	299.85	337.76	569.85	433.04	391.01	426.97
116.14	401.83	264.23	169.21	299.96	337.97	569.78	433.04	390.96	426.98
116.09	401.71	264.23	169.23	299.37	338.04	569.91	432.91	390.82	427.03
116.26	401.87	264.21	169.21	300.12	337.92	569.65	432.89	391.29	426.85
116.27	401.97	264.2	169.18	300.5	338.06	569.82	433.1	391	426.88
116.2	401.91	264.25	169.17	299.98	337.98	569.82	433	390.96	427.05
116.03	402.07	264.2	169.19	299.89	337.96	569.98	432.9	390.97	427.13
116.19	401.92	264.2	169.22	299.96	338.03	569.88	432.87	390.69	426.96
116.01	402.12	264.2	169.2	299.74	337.97	570	432.9	390.93	427.02
116.1	402.08	264.16	169.24	299.98	338.01	570.04	432.98	390.99	427.15
116.16	401.97	264.17	169.24	299.98	337.8	569.98	433	390.94	426.92
116.08	401.78	264.19	169.22	299.95	337.68	569.92	432.92	390.85	426.99
116.01	401.71	264.23	169.21	299.93	337.75	569.95	432.86	390.85	427.12
115.64	401.88	264.16	169.23	299.91	338	570.06	433.19	391.39	427.06
115.55	401.87	264.15	169.29	299.7	338.27	569.9	433.11	390.99	426.9
115.91	401.81	264.08	169.2	299.91	338.04	569.77	433.04	390.93	426.99
116.09	401.85	264.18	169.24	299.82	337.94	570.01	433.01	391	427.01
116.08	401.74	264.24	169.23	299.73	337.78	569.82	432.92	390.81	427.53
116.21	401.92	264.22	169.28	299.93	337.95	569.8	432.97	390.82	426.98
116.01	401.9	264.26	169.28	299.88	337.94	569.9	433.1	390.89	426.99
116.24	401.94	264.29	169.27	300.01	337.95	569.91	433.19	390.95	426.63
116.07	401.82	264.22	169.32	299.87	337.94	569.87	433.25	390.87	427.08
116.05	401.83	264.21	169.32	299.96	337.91	569.97	433.18	390.86	427.02
116.03	401.88	264.2	169.31	300.06	337.95	569.91	433.07	391.01	427.16
116.05	401.85	264.2	169.31	299.98	337.91	569.99	433.04	390.97	427.03
116	401.85	264.19	169.3	299.91	337.96	569.82	433.14	390.81	427.19
116.71	402.05	264.19	169.31	299.9	338	569.85	433.02	390.94	427.1
116.29	401.95	264.18	169.32	299.87	337.88	569.99	432.95	390.84	427.07
116.16	401.82	264.18	169.31	300.04	337.97	569.97	433.05	390.83	427.07
116.1	402.12	264.18	169.33	300	337.95	569.9	432.94	391	427.09
116.04	402.07	264.24	169.25	300	338.07	570.08	433.11	390.97	427.16
115.99	401.8	264.22	169.24	299.78	337.97	569.92	433.33	390.25	427.2
115.99	401.91	264.4	169.27	299.79	338.1	569.82	433.2	390.53	427.09
115.97	402	264.35	169.26	299.61	338.15	569.89	432.95	390.54	427.29
116.17	402	264.17	169.27	299.75	337.99	570	433.03	390.77	427.01
116.01	401.95	264.16	169.27	299.85	337.9	570.01	432.93	390.76	427.17
116.05	402.02	264.14	169.25	299.59	337.95	569.97	432.98	390.61	427.32
116.09	401.92	264.13	169.28	299.41	337.3	569.98	433.04	390.99	427.1
115.96	402.02	264.14	169.26	299.95	338.01	570.36	433.16	391.17	427.07
115.89	401.95	264.14	169.24	299.95	338.32	569.89	432.93	390.71	427.08
115.98	402	264.15	169.31	299.53	337.9	570.02	432.89	390.97	427.13
115.97	402	264.15	169.32	299.82	338.06	569.62	432.98	391	427.05
115.74	402.21	264.19	169.33	299.82	338.06	569.97	433.05	391.02	426.96
116.22	401.98	264.22	169.25	299.82	338.06	569.94	432.91	390.95	426.96
116.6	402.02	264.2	169.25	299.82	338.06	570.01	433.03	390.86	427.12
116.42	402.07	264.22	169.24	299.82	338.06	569.95	432.93	391.02	427
116.1	402.12	264.2	169.24	299.82	338.06	569.87	432.94	390.39	427.07
116.18	402.08	264.18	169.25	299.82	338.06	569.74	432.89	391.04	426.96
116.09	401.99	264.21	169.26	299.82	338.06	569.91	432.8	390.93	426.99
116.02	402.03	264.21	169.28	299.82	338.06	569.94	432.89	390.96	427.05
116.18	401.97	264.23	169.28	299.82	338.06	569.91	433.02	390.98	427.07
116.34	402.1	264.19	169.28	299.82	338.06	569.98	432.86	390.74	427.19
116.13	401.94	264.19	169.29	299.82	338.06	569.94	433.06	391.09	427.11
115.99	401.79	264.2	169.25	299.82	338.06	570.01	433.1	391.08	426.95
115.99	401.97	264.21	169.28	299.82	338.06	569.93	433.08	391.1	427.07
115.94	401.8	264.2	169.29	299.82	338.06	569.86	433.11	390.86	427.06
115.93	401.85	264.2	169.2	299.82	338.06	569.82	432.96	390.82	427.15
115.99	401.65	264.25	169.18	299.82	338.06	570.03	433.01	390.88	427.11
116.21	401.88	264.22	169.49	299.82	338.06	569.98	433.07	391.04	426.84
116.17	401.99	264.16	169.25	299.82	338.06	569.72	433	390.9	426.97
116.08	401.91	264.15	169.27	299.82	338.06	569.91	433.08	391.03	427.27
116.11	401.92	264.18	169.29	299.82	338.06	569.88	432.99	391.44	427.19
116.03	402.08	264.21	169.26	299.82	338.06	569.9	432.98	390.9	427.05
116.16	402.02	264.19	169.27	299.82	338.06	569.99	432.9	390.83	427.13
116.11	401.94	264.18	169.27	299.82	338.06	569.9	433.04	390.94	427.09
115.93	402.02	264.19	169.24	299.82	338.32	569.97	432.87	390.73	426.99
115.89	401.91	264.21	169.23	299.82	338.32	569.95	432.94	390.83	427.05
116.24	401.93	264.24	169.25	299.82	338.32	570.05	433.01	390.96	427.14
116.28	402.15	264.23	169.26	299.82	338.32	570.1	433.05	390.87	427.23
115.96	401.9	264.12	169.28	299.82	338.32	569.79	432.84	390.45	427.43
116.02	401.98	264.15	169.27	299.82	338.32	570.29	433.53	390.88	427.06
115.97	401.97	264.14	169.26	299.82	338.32	570	433.12	391.01	427.19
116.13	401.96	264.21	169.22	299.82	338.32	570.33	432.95	391.06	427.08
116.77	402	264.2	169.21	299.82	338.32	570.06	433.07	391.17	427.08
116.29	401.98	264.23	169.21	299.82	338.32	570	433.22	390.94	427.06
116.06	402.33	264.22	169.22	299.82	338.32	570.07	433.14	390.79	427.03
116.26	401.93	264.23	169.24	299.82	338.32	570.06	433.18	390.89	427.11
116.3	401.96	264.22	169.27	299.82	338.32	569.97	433.13	390.73	427.06
116.2	401.71	264.14	169.22	299.82	338.32	570	433.18	390.86	427.25
116.09	401.91	264.14	169.28	299.82	338.32	569.89	433.12	390.09	427.07
116.11	401.84	264.13	169.28	299.82	338.32	569.99	433.05	390.46	427.14
116.1	401.8	264.15	169.24	299.82	338.32	569.96	433.15	390.87	426.94
115.92	401.97	264.16	169.26	299.82	338.32	569.98	432.95	390.82	427.09
116.08	401.88	264.19	169.25	299.82	338.32	569.71	432.95	390.86	427.02
116.07	401.43	264.19	169.24	299.82	338.32	569.68	433.01	390.96	427.38
115.89	401.39	264.2	169.24	299.82	338.32	569.58	432.89	390.84	427.09
115.93	401.86	264.19	169.25	299.82	338.32	569.93	433.04	390.98	426.91
115.64	401.9	264.18	169.25	299.82	338.32	569.91	433.06	390.69	427.11
115.71	401.91	264.17	169.25	299.82	338.32	569.96	433.06	391.21	427
115.96	401.7	264.17	169.26	299.82	338.32	569.89	433.06	390.94	427.19
116.13	401.78	264.18	169.23	299.82	338.32	569.95	433.16	390.89	427.65
116.16	401.69	264.19	169.23	299.82	338.32	569.95	433.11	391.08	427.14
116.17	401.72	264.18	169.25	299.82	338.32	569.89	433.13	391.09	427.05
116.2	401.76	264.2	169.22	299.82	338.32	569.98	432.97	391.01	427.1
116.46	401.77	264.19	169.24	299.82	338.32	570.06	433.1	389.27	427.87
116.74	402.03	264.21	169.26	299.82	338.32	569.8	432.95	390.87	427.18
116.07	401.92	264.47	169.17	299.82	338.32	570.04	432.98	390.95	427.08
116.03	401.94	264.49	169.11	299.82	338.32	569.88	432.95	390.98	426.84
116.11	402.18	264.33	169.19	299.82	338.32	570.02	433.2	391.04	426.94
116.17	401.94	264.35	169.16	299.82	338.32	569.96	433.12	390.9	427.39
115.9	402.09	264.3	169.24	299.82	338.32	570	433.04	390.95	427.88
116.08	402.06	264.49	169.11	299.82	338.32	569.97	433.03	390.81	426.9
116.05	402.01	264.29	169.2	299.82	338.32	570.04	433.05	390.71	426.99
116.48	401.94	264.28	169.21	299.82	338.32	570.08	433.11	390.77	426.89
116.57	401.79	264.27	169.21	299.82	338.32	569.95	433.1	390.96	427.05
116.56	401.92	264.49	169.1	299.82	338.32	569.99	433.05	391	427.04
116.35	401.95	264.33	169.23	299.82	338.32	570.11	433.1	390.72	426.89
116.23	402.13	264.26	169.25	299.82	338.32	569.82	433.02	390.85	426.89
116.22	402.08	264.18	169.25	299.82	338.32	569.92	433.08	391.03	427.01
116.21	401.92	264.18	169.34	299.82	338.32	569.96	433.08	391.01	426.95
116.2	401.98	264.24	169.29	299.82	338.32	569.82	433.24	390.79	427.27
116.08	401.95	264.24	169.24	299.82	338.32	569.79	433.31	390.95	427.08
116.07	401.96	264.2	169.23	299.82	338.32	569.82	433.17	390.87	427.15
116.11	401.95	264.2	169.26	299.82	338.32	569.9	432.98	390.64	427.09
116	402.01	264.2	169.24	299.82	338.32	569.99	433.18	390.92	426.9
116.11	401.67	264.21	169.22	299.82	338.32	570.17	433.15	390.78	427.13
116.07	401.91	264.23	169.21	299.82	338.32	569.8	433.19	390.57	427.08
115.99	402.06	264.22	169.22	299.82	338.32	569.8	433.01	390.91	427.06
116.15	401.92	264.22	169.23	299.82	338.32	569.97	432.91	390.85	427.18
115.92	402.09	264.22	169.23	299.82	338.32	569.87	432.95	390.56	427.12
115.96	402.01	264.21	169.22	299.82	338.32	569.86	432.9	390.97	427.14
116.01	402.09	264.21	169.22	299.82	338.32	569.89	433.03	390.98	427.3
116.02	402.01	264.19	169.29	299.82	338.32	569.76	433.01	390.77	427.13
116.2	401.96	264.2	169.24	299.82	338.32	569.85	432.94	390.89	426.97
115.94	401.81	264.26	169.22	299.82	338.32	569.96	433.03	391.12	427.09
115.37	401.99	264.23	169.26	299.82	338.32	570.18	433.01	391.78	427.08
115.61	402.16	264.24	169.24	299.82	338.32	569.91	433.06	390.91	427.26
115.99	402.26	264.23	169.26	299.82	338.32	570.08	433.08	390.39	427.13
115.93	402.1	264.26	169.29	299.82	338.32	569.97	433.09	390.35	427.16
116.35	401.9	264.28	169.25	299.82	338.32	569.88	432.93	390.63	427
116.62	402	264.24	169.28	299.82	338.32	570.02	433.1	390.75	427.06
116.33	401.97	264.24	169.27	299.82	338.32	570.05	433.09	391.21	427.19
116.15	401.84	264.25	169.28	299.82	338.32	570.11	433.03	390.96	427.39
116.18	401.95	264.28	169.25	299.82	338.32	570.02	433.09	390.91	427.32
115.89	401.82	264.26	169.24	299.82	338.32	570.01	433.07	390.91	426.94
116.07	401.98	264.24	169.24	299.82	338.32	569.99	433	390.94	427.06
115.92	402.06	264.25	169.24	299.82	338.32	569.72	432.98	390.84	427.33
116.31	402.01	264.19	169.23	299.82	338.32	569.87	433.02	391	427.24
116.71	401.96	264.19	169.23	299.82	338.32	570.01	432.98	390.69	427.01
116.86	401.93	264.18	169.23	299.82	338.32	570.13	433.01	390.22	427.32
116.42	401.95	264.19	169.25	299.82	338.32	569.55	433.01	390.73	427.03
116.07	402	264.14	169.29	299.82	338.32	570.06	433.15	390.88	427.07
115.97	401.88	264.15	169.25	299.82	338.32	569.85	433.01	390.83	427.31
115.99	401.98	264.18	169.25	299.82	338.32	569.82	433.02	390.58	427.06
116.05	402.15	264.15	169.29	299.82	338.32	570.03	433.13	390.69	427.11
116.11	402.03	264.23	169.23	299.82	338.32	569.97	433.06	390.93	427.13
116.17	402.15	264.24	169.24	299.82	338.32	570.01	433.11	390.93	427.32
115.99	401.82	264.22	169.25	299.82	338.32	570.04	433.07	391.16	427.21
116.14	402.11	264.24	169.2	299.82	338.32	569.89	433.17	390.97	427.11
116.09	401.95	264.25	169.22	299.82	338.32	569.76	433.05	390.87	427.1
116.06	401.81	264.23	169.23	299.82	338.32	569.79	433.02	391.04	427.05
116.09	402.05	264.2	169.26	299.82	338.32	569.83	432.98	390.79	426.99
115.91	401.86	264.18	169.28	299.82	338.32	569.88	433.08	390.62	426.88
116.02	401.93	264.16	169.29	299.82	338.32	570.03	433.04	390.64	427.03
116	401.87	264.34	169.29	299.82	338.32	569.82	433.26	389.7724	425.665938
116.36	401.96	264.23	169.21	299.82	338.32	569.89	433.25	390.02	425.91
116.31	402.04	264.24	169.23	299.82	338.32	570	433.14	389.9	426.03
116.24	402.01	264.24	169.23	299.82	338.32	569.99	433.07	389.93	426
116.06	401.97	264.23	169.24	299.82	338.32	569.96	433.27	389.85	426.03
116.1	402.01	264.24	169.25	299.82	338.32	569.94	433.16	389.89	425.88
116.44	402.08	264.2	169.25	299.82	338.32	569.88	433.03	389.92	426.03
116.64	402.04	264.22	169.26	299.82	338.32	569.99	433.09	389.88	425.99
116.36	401.97	264.22	169.26	299.82	338.32	570.15	433.1	389.44	426.05
116.08	402	264.2	169.24	299.82	338.32	569.88	433.09	389.8	425.85
116.01	401.85	264.22	169.23	299.82	338.32	569.6	433.02	390.02	425.92
116.06	401.92	264.24	169.25	299.82	338.32	570.1	433.03	389.66	426.15
116.09	401.93	264.22	169.24	299.82	338.32	569.96	433	389.53	426.05
116.2	401.96	264.58	169.21	299.82	338.32	569.91	432.99	389.94	426.03
116.12	401.97	264.86	169.17	299.82	338.32	569.96	433.11	389.91	426.1
116.32	401.78	264.91	169.17	299.82	338.32	569.83	433.08	390.02	426
116.08	401.95	264.2	169.88	299.82	338.32	569.93	433.04	390.05	426.1
116.03	402.05	264.47	169.24	299.82	338.32	570.02	433.01	389.93	426.05
116.3	401.95	264.53	169.17	299.82	338.32	570.04	433.07	390.09	426.05
116.06	401.97	264.26	169.34	299.82	338.32	569.91	433.04	390.06	425.97
116.11	401.77	264.26	169.34	299.82	338.32	569.99	432.9	390.15	426
116.06	401.86	264.21	169.35	299.82	338.32	569.99	432.88	389.98	426.11
116.03	401.78	264.33	169.26	299.82	338.32	569.87	432.94	390.03	426
116.08	402.02	264.34	169.26	299.82	338.32	569.98	433.04	390	425.89
116.17	401.9	264.32	169.25	299.82	338.32	569.93	432.98	389.99	426
116.24	401.9	264.31	169.24	299.82	338.32	569.97	432.93	389.96	426.03
116.05	401.79	264.28	169.27	299.82	338.32	569.81	433	389.76	425.99
115.97	402.06	264.22	169.3	299.82	338.32	569.98	433.01	390.12	425.87
116.12	402.01	264.21	169.34	299.82	338.32	569.95	432.9	389.97	426.66
116.26	402.1	264.3	169.24	299.82	338.32	570.05	433.01	390.03	426.65
116.3	401.97	264.23	169.21	299.82	338.32	570.01	433.11	390.18	425.99
116.43	402.01	264.26	169.18	299.82	338.32	569.94	433.25	390.09	425.9
116.19	402.01	264.26	169.19	299.82	338.32	570	432.93	389.4	425.91
115.29	401.95	264.25	169.31	299.82	338.32	569.94	432.93	389.91	426.02
115.88	402.03	264.28	169.3	299.82	338.32	570.03	433.05	389.68	426.01
116.04	402	264.27	169.32	299.82	338.32	569.94	433.09	389.95	426.02
116.15	401.8	264.24	169.36	299.82	338.32	569.92	433.05	390.05	426.04
116.19	401.39	264.28	169.33	299.82	338.32	569.95	433.07	389.71	426.2
116.06	401.46	264.25	169.32	299.82	338.32	569.95	433.11	389.97	426.01
116.3	401.74	264.24	169.34	299.82	338.32	569.98	433.14	389.8	425.94
116.23	401.15	264.27	169.3	299.82	338.32	569.96	433.14	390.14	426.29
116.53	401.9	264.2	169.29	299.82	338.32	569.91	433.15	389.96	426.16
117.07	401.91	264.21	169.29	299.82	338.32	569.84	433.08	389.98	425.92
116.44	401.96	264.23	169.26	299.82	338.32	569.89	433.23	389.59	425.97
116.09	401.72	264.23	169.27	299.82	338.32	569.85	433.07	389.95	425.96
116.08	401.88	264.23	169.24	299.82	338.32	569.94	433.05	390.07	426.06
116.03	401.75	264.21	169.24	299.82	338.32	570.04	433.03	390.02	426.22
116.02	401.86	264.17	169.26	299.82	338.32	569.87	433.03	390.08	425.89
116.03	401.85	264.18	169.27	299.82	338.32	569.68	433.1	390.11	425.97
115.95	401.31	264.18	169.32	299.82	338.32	569.86	432.87	390.19	425.84
115.98	401.98	264.2	169.3	299.82	338.32	570.05	432.92	390.01	425.93
116.06	401.86	264.2	169.29	299.82	338.32	569.98	432.92	389.95	425.86
116.05	402.06	264.2	169.28	299.82	338.32	570.01	433	390.11	425.84
116.16	402.04	264.21	169.28	299.82	338.32	569.94	433.06	390	426.04
116.05	401.99	264.19	169.29	299.82	338.32	569.74	432.77	390.08	425.98
115.98	401.99	264.52	169.11	299.82	338.32	570.08	433.14	390.84	426.06
116.13	401.94	264.27	169.2	299.82	338.32	570.02	433.33	390.76	426.03
116.08	401.79	264.37	169.23	299.82	338.32	569.83	433.34	389.48	425.97
116.04	401.86	264.47	169.2	299.82	338.32	569.76	433.25	389.27	426
116.22	401.76	264.45	169.21	299.82	338.32	569.93	432.96	389.89	426.4
115.99	402.13	264.5	169.15	299.82	338.32	569.98	433.08	390.18	426.36
116.31	402.02	264.5	169.15	299.82	338.32	569.97	433.07	390.2	425.99
116.32	402	264.5	169.17	299.82	338.32	569.92	433.04	389.9	425.87
115.96	402.7	264.49	169.17	299.82	338.32	569.94	433.01	389.93	425.9
116.15	401.9	264.48	169.17	299.82	338.32	569.86	432.94	390.13	426.01
116.27	401.97	264.48	169.19	299.82	338.32	569.41	432.95	390.07	425.31
116.04	401.92	264.47	169.18	299.82	338.32	569.45	433.05	390.11	425.7
116.02	401.87	264.43	169.19	299.82	338.32	569.62	433	390.07	426.28
116.2	401.86	264.42	169.2	299.82	338.32	569.95	433	390.11	426.07
116.11	401.93	264.42	169.21	299.82	338.32	569.9	433.01	390.14	425.93
116.14	401.95	264.24	169.28	299.82	338.32	569.99	432.96	390.04	426.01
115.94	402.01	264.41	169.2	299.82	338.32	569.93	432.89	390.07	426
115.93	402.22	264.48	169.21	299.82	338.32	569.98	433.03	390.11	425.94
116.44	401.93	264.37	169.24	299.82	338.32	570.05	433.12	389.95	425.81
116.51	401.94	264.39	169.26	299.82	338.32	570.02	433.19	389.97	425.95
116.34	401.93	264.29	169.34	299.82	338.32	570.12	433.21	390.18	425.79
116.13	402.03	264.37	169.28	299.82	338.32	569.98	433.19	389.66	425.88
116.04	401.97	264.32	169.31	299.82	338.32	569.76	433	389.98	426.05
116.03	401.95	264.35	169.28	299.82	338.32	569.92	433.03	390.01	426.27
115.99	401.91	264.36	169.28	299.82	338.32	569.83	433.03	389.98	426.07
116.07	401.92	264.41	169.25	299.82	338.32	570.01	433.04	390.06	426.1
116.15	401.94	264.34	169.27	299.82	338.32	569.94	433.01	390.39	426.11
116.2	402.01	264.36	169.26	299.82	338.32	569.92	432.86	389.98	426.02
116.06	401.97	264.32	169.29	299.82	338.32	569.82	433	390.04	426.45
116.02	401.54	264.42	169.3	299.82	338.32	569.83	432.98	389.89	426.24
116.31	402.03	264.31	169.2	299.82	338.32	569.97	433.04	390.27	425.76
116.61	401.97	264.27	169.27	299.82	338.32	570.07	433.1	390.06	425.88
116.62	401.94	264.31	169.25	299.82	338.32	569.91	432.98	390.01	426.1
116.7	401.96	264.24	169.32	299.82	338.32	569.91	433.11	389.97	426.05
116.37	401.99	264.21	169.33	299.82	338.32	569.99	433.1	390.41	426.04
116.09	402	264.2	169.28	299.82	338.32	569.95	433	389.92	425.98
115.98	401.91	264.26	169.24	299.82	338.32	569.97	433.11	390.08	425.97
116	402.21	264.21	169.3	299.82	338.32	569.87	433.11	390.19	426.19
116	402.21	264.21	169.3	299.82	338.32	569.87	433.11	390.19	426.19
116.05	402.04	264.21	169.3	299.82	338.32	569.94	433.27	390.01	425.88
116.23	402.1	264.22	169.27	299.82	338.32	570.04	433.29	390.02	425.88
116.03	402.24	264.24	169.27	299.82	338.32	570.06	433.01	390.13	426.41
116.06	402	264.2	169.34	299.82	338.32	569.85	432.97	389.67	426.08
116.19	401.87	264.21	169.29	299.82	338.32	569.88	433.02	390.14	426.08
116.2	401.95	264.21	169.3	299.82	338.32	569.99	432.98	390.14	425.9
116.05	401.62	264.21	169.31	299.82	338.32	570.03	433.21	390.2	426.22
115.93	401.84	264.2	169.29	299.82	338.32	569.93	433.3	390.62	425.89
116.62	401.89	264.21	169.29	299.82	338.32	569.94	433.01	390.37	426.03
116.89	401.99	264.19	169.33	299.82	338.32	569.87	433.12	390.12	426.06
116.93	401.9	264.19	169.34	299.82	338.32	570	432.98	389.95	425.91
116.88	402.16	264.24	169.3	299.82	338.32	570.09	433.01	390.17	426.08
116.54	402.09	264.24	169.32	299.82	338.32	570.04	433.02	390.16	426.05
115.81	401.97	264.23	169.35	299.82	338.32	569.96	433.03	390.04	425.96
116.1	401.66	264.23	169.34	299.82	338.32	569.9	433.03	390.09	425.65
116.17	401.71	264.21	169.31	299.82	338.32	569.92	432.94	390.22	425.94
116.14	401.88	264.17	169.38	299.82	338.32	570.07	433.07	390.15	425.88
116.08	401.44	264.19	169.35	299.82	338.32	569.85	432.99	389.95	425.97
116.06	401.97	264.31	169.34	299.82	338.32	569.72	432.82	391.61275	427.360427
115.81	402.09	264.42	169.29	299.82	338.32	569.98	433.09	392.15	426.91
116.02	401.96	264.27	169.35	299.82	338.32	570.08	433.05	392.06	426.97
116.07	401.83	264.37	169.25	299.82	338.32	569.99	433.17	391.88	426.96
116.11	401.59	264.24	169.33	299.82	338.32	569.87	433.11	391.94	426.96
116.03	401.92	264.43	169.25	299.82	338.32	569.94	433.34	392.03	427.03
116.13	402.14	264.38	169.25	299.82	338.32	569.98	433.28	391.96	427
116	402	264.41	169.25	299.82	338.32	569.8	433.08	391.69	427.09
115.87	401.81	264.52	169.21	299.82	338.32	569.72	433.02	391.72	426.98
116.02	401.81	264.4	169.18	299.82	338.32	569.25	432.93	391.85	426.99
115.97	401.97	264.36	169.27	299.82	338.32	569.55	433.11	391.23	426.97
116.04	401.87	264.38	169.22	299.82	338.32	569.78	433	392.1	426.37
116.06	401.72	264.33	169.25	299.82	338.32	569.77	433.05	391.88	427.01
115.99	401.85	264.39	169.21	299.82	338.32	569.88	433.02	391.85	426.98
116.14	402.03	264.32	169.26	299.82	338.32	570.02	433.18	391.98	426.74
115.84	402.06	264.39	169.22	299.82	338.32	569.84	433.15	392.23	426.75
115.95	402.12	264.31	169.25	299.82	338.32	569.85	433.33	392.13	427.04
116.13	401.83	264.32	169.25	299.82	338.32	570.25	433.21	391.35	427.58
115.99	401.54	264.29	169.26	299.82	338.32	570.03	433.11	391.45	427.05
115.83	401.91	264.32	169.24	299.82	338.32	569.87	433.03	392.05	426.94
116.01	401.83	264.29	169.28	299.82	338.32	570	433.01	391.48	427.84
116.11	401.98	264.32	169.31	299.82	338.32	569.88	433.09	391.37	427.09
115.99	402.04	264.36	169.29	299.82	338.32	570.27	433.23	391.3	426.79
115.98	401.96	264.39	169.29	299.82	338.32	570.15	433.02	391.43	426.97
115.97	401.9	264.38	169.28	299.82	338.32	569.89	433.02	391.85	427.09
116.39	401.97	264.37	169.3	299.82	338.32	569.88	433.14	391.9	426.99
116.22	401.81	264.37	169.26	299.82	338.32	569.9	432.94	391.55	426.96
116.03	401.97	264.38	169.25	299.82	338.32	569.96	433.03	391.84	427.11
116.18	401.93	264.2	169.33	299.82	338.32	569.45	432.94	391.96	426.99
116.93	402.21	264.72	169.14	299.82	338.32	569.28	433.04	391.89	426.87
116.25	402.09	264.81	169.11	299.82	338.32	570.02	433.83	391.82	427.05
116.3	402.03	264.65	169.15	299.82	338.32	570.46	433.32	392.07	426.98
116.56	402.05	264.48	169.21	299.82	338.32	569.94	433.15	392.07	426.88
116.75	401.99	264.46	169.21	299.82	338.32	570	433.27	391.94	426.88
116.72	402.07	264.42	169.22	299.82	338.32	569.69	433.05	392	426.56
116.29	401.87	264.25	169.27	299.82	338.32	570.21	433.06	392.12	427
116.01	402.02	264.27	169.28	299.82	338.32	569.9	433.05	391.96	427.04
116.26	401.89	264.42	169.27	299.82	338.32	569.88	433.04	391.99	426.98
116.03	401.74	264.47	169.25	299.82	338.32	569.86	432.98	391.98	427.05
116.12	401.89	264.38	169.28	299.82	338.32	569.88	433.29	392.18	427.05
116.12	401.83	264.28	169.25	299.82	338.32	569.96	433.04	392	427
116.29	401.92	264.24	169.28	299.82	338.32	569.86	432.93	391.31	427.24
115.97	401.95	264.34	169.23	299.82	338.32	569.98	433.04	391.88	426.93
116.06	401.96	264.41	169.2	299.82	338.32	569.94	433.02	391.85	426.98
116.16	401.83	264.47	169.17	299.82	338.32	569.83	432.92	392.05	427.24
116.2	401.54	264.55	169.19	299.82	338.32	569.89	432.95	391.99	426.74
116.13	401.77	264.53	169.19	299.82	338.32	569.86	433.15	391.95	426.92
116.38	401.85	264.5	169.2	299.82	338.32	570.01	433.02	391.88	426.9
116.63	401.9	264.3	169.28	299.82	338.32	569.78	432.99	392.02	427.13
116.38	402	264.25	169.35	299.82	338.32	569.97	432.99	391.76	426.99
116.14	402.05	264.21	169.47	299.82	338.32	569.81	433	391.91	426.83
116.09	401.96	264.23	169.39	299.82	338.32	569.84	433.06	391.86	427.24
116.09	401.91	264.19	169.47	299.82	338.32	569.96	433.26	392.16	426.91
115.89	401.85	264.18	169.51	299.82	338.32	569.88	433.22	392.59	426.95
116.13	401.84	264.19	169.48	299.82	338.32	570	433.04	392.66	426.86
115.93	401.94	264.16	169.51	299.82	338.32	569.94	433.07	392.15	426.99
116.03	401.96	264.38	169.32	299.82	338.32	570.32	433.04	391.9	427.11
116.47	401.93	264.49	169.28	299.82	338.32	570.01	433	392.08	427.03
116.12	401.81	264.44	169.31	299.82	338.32	570.03	432.97	392.12	426.92
116.29	402.05	264.52	169.28	299.82	338.32	569.94	433.08	391.99	427.05
116.16	402.01	264.31	169.25	299.82	338.32	569.28	432.99	391.88	426.81
115.79	401.94	264.56	169.2	299.82	338.32	569.7	433.03	392.27	426.98
115.62	401.97	264.56	169.2	299.82	338.32	569.96	433.04	392.05	426.88
115.34	401.92	264.58	169.21	299.82	338.32	569.96	433.07	391.91	426.9
115.36	402.12	264.51	169.24	299.82	338.32	569.98	433	392.11	426.91
115.16	402.23	264.5	169.24	299.82	338.32	569.96	433.35	391.95	426.48
115.89	401.96	264.43	169.16	299.82	338.32	569.86	432.98	391.83	426.86
116.45	401.93	264.39	169.18	299.82	338.32	569.64	432.98	391.96	426.93
116.77	401.92	264.34	169.2	299.82	338.32	569.87	432.96	391.67	426.92
117.11	402.07	264.34	169.2	299.82	338.32	570.03	432.97	392.01	427.07
116.22	401.3	264.3	169.24	299.82	338.32	569.87	433.15	391.62	426.87
116.08	401.9	264.22	169.23	299.82	338.32	570.01	433.46	391.45	427.03
116.1	401.77	264.26	169.2	299.82	338.32	569.85	433.07	391.93	427.05
116.64	401.67	264.26	169.2	299.82	338.32	569.87	433.02	391.94	426.96
116.89	402	264.27	169.2	299.82	338.32	569.91	433.13	392	426.95
116.84	402	264.25	169.21	299.82	338.32	570.17	433.21	392.2	426.86
116.74	401.61	264.25	169.2	299.82	338.32	570.04	433.25	391.92	426.97
116.16	402.28	264.27	169.21	299.82	338.32	569.85	432.96	392.03	426.94
115.98	401.94	264.28	169.19	299.82	338.32	569.88	432.98	391.93	427.05
115.99	402.12	264.26	169.21	299.82	338.32	570.09	433.12	392.55	426.83
117.31	402.7	264.25	169.21	299.82	338.32	570.21	433.09	392.29	426.93
117.13	402.12	264.64	169.08	299.82	338.32	570.12	433.04	391.9	426.75
116.57	401.96	264.68	169.08	299.82	338.32	569.98	432.9	392.34	426.84
116.37	401.99	264.55	169.06	299.82	338.32	569.81	433.02	391	428.41
116.66	401.95	264.28	169.24	299.82	338.32	570.04	432.96	392.02	427.05
116.64	401.94	264.48	169.16	299.82	338.32	569.92	432.84	393.4	425
116.37	401.95	264.63	169.08	299.82	338.32	569.91	433.2	388.116085	424.912832
116.05	401.93	264.52	169.14	299.82	338.32	569.97	433.17	388.11	425.06
116.4	401.88	264.46	169.18	299.82	338.32	570.02	433.06	387.87	425
116.82	401.99	264.28	169.3	299.82	338.32	569.95	433.04	388.12	425.03
116.75	401.96	264.32	169.28	299.82	338.32	570.02	432.9	387.95	425.14
116.93	401.93	264.4	169.24	299.82	338.32	569.94	433.06	387.98	424.99
116.82	401.79	264.34	169.27	299.82	338.32	569.92	433	388.25	424.98
116.6	402.01	264.45	169.18	299.82	338.32	569.74	432.99	388.1	425.13
116.62	402.06	264.78	169.04	299.82	338.32	569.96	433.13	388.07	424.91
117.06	402.01	264.78	169.03	299.82	338.32	569.96	433.23	387.84	424.95
116.01	401.94	264.71	169.04	299.82	338.32	569.81	432.99	387.91	425.06
115.77	401.98	264.66	169.06	299.82	338.32	569.9	432.88	387.83	425.04
116	401.93	264.55	169.11	299.82	338.32	569.82	433.05	388.12	425.22
116.01	401.94	264.58	169.09	299.82	338.32	569.85	432.96	388	425.05
115.98	401.92	264.78	169.04	299.82	338.32	569.86	432.98	388.03	425.11
115.98	401.82	264.81	169.03	299.82	338.32	569.99	433.03	388.13	425.06
116.1	401.89	264.63	169.1	299.82	338.32	569.87	433.09	388.12	425.08
116.12	401.83	264.68	169.08	299.82	338.32	569.88	432.96	388.11	425.17
116.08	402.03	264.74	169.08	299.82	338.32	569.87	433.01	388.07	425.07
116.11	401.97	264.49	169.21	299.82	338.32	569.89	433.19	387.85	425
116.23	401.94	264.52	169.17	299.82	338.32	569.84	433.13	387.97	424.96
116.1	401.96	264.53	169.16	299.82	338.32	569.9	433.08	388.1	424.8
116.07	401.87	264.62	169.13	299.82	338.32	569.88	433.07	387.95	424.98
116.22	401.9	264.6	169.13	299.82	338.32	569.64	432.96	387.97	425.01
116.27	401.61	264.67	169.11	299.82	338.32	569.77	433.06	388	425.06
116.02	401.68	264.55	169.17	299.82	338.32	569.76	433.05	387.97	425.05
116.01	402.04	264.92	169.03	299.82	338.32	569.91	433.01	388.13	425.07
116.18	402	264.59	169.16	299.82	338.32	569.56	432.98	388.12	425.06
116.07	401.98	264.48	169.17	299.82	338.32	569.88	433.05	387.97	425.12
116.14	402.01	264.64	169.14	299.82	338.32	569.76	432.95	387.88	425.36
116.07	402	264.69	169.12	299.82	338.32	569.8	432.93	387.95	425.16
116.31	401.87	264.72	169.11	299.82	338.32	569.93	433.23	388.09	425.03
116.09	402.13	264.68	169.13	299.82	338.32	569.99	433.27	388.13	425.03
116	401.95	264.69	169.11	299.82	338.32	569.8	432.99	388.08	425.07
115.63	402.1	264.62	169.16	299.82	338.32	569.88	433.1	387.78	425.03
115.93	402.03	264.63	169.16	299.82	338.32	569.69	433.12	388.1	424.8
116.09	401.91	264.51	169.21	299.82	338.32	569.97	433.04	387.85	425.08
116.04	401.97	264.51	169.2	299.82	338.32	570.01	433.14	388.12	424.98
115.99	402.01	264.52	169.18	299.82	338.32	569.98	433.12	388.12	425.1
116.04	401.87	264.55	169.17	299.82	338.32	569.95	432.97	388.16	425
116.06	401.95	264.49	169.21	299.82	338.32	569.88	432.96	387.93	425.29
116.13	401.97	264.46	169.23	299.82	338.32	570	433.02	388.18	425.14
116.04	401.96	264.43	169.25	299.82	338.32	569.98	433	388.2	425.13
116.11	401.98	264.44	169.27	299.82	338.32	570.04	432.97	387.94	425.01
116.19	401.68	264.42	169.29	299.82	338.32	570	433.01	387.95	425.37
116.3	402.11	264.46	169.23	299.82	338.32	569.34	432.98	388.32	425.06
116.18	401.93	264.31	169.25	299.82	338.32	569.87	433.21	388.27	425.02
116.7	402.13	264.3	169.26	299.82	338.32	569.97	433.02	387.91	424.89
116.42	402.06	264.29	169.31	299.82	338.32	569.97	433.1	387.95	424.89
116.15	402.11	264.3	169.28	299.82	338.32	569.86	432.94	387.95	425.05
116.11	402.02	264.34	169.27	299.82	338.32	569.88	432.92	387.89	424.97
115.97	402.06	264.4	169.24	299.82	338.32	569.82	433.04	388.04	425.1
116	402.13	264.45	169.22	299.82	338.32	569.9	433.06	388.02	425.11
116.13	402.12	264.54	169.18	299.82	338.32	569.82	433.05	388.02	425.08
116.46	401.9	264.77	169.06	299.82	338.32	570.01	433.14	388.07	425.15
116.58	401.81	264.76	169.05	299.82	338.32	569.64	433.07	388.43	425.19
116.05	401.78	264.77	169.04	299.82	338.32	569.96	433.04	387.98	425.13
115.99	401.95	264.83	169	299.82	338.32	569.97	432.98	388.03	425.11
115.99	401.87	264.63	169.06	299.82	338.32	569.96	433.05	388.03	425.02
116.05	401.85	264.63	169.07	299.82	338.32	569.95	432.89	387.78	424.94
115.92	402.1	264.48	169.16	299.82	338.32	569.64	433.05	387.97	424.95
116.56	401.86	264.36	169.22	299.82	338.32	569.79	432.94	388.04	425.07
116.62	401.92	264.23	169.35	299.82	338.32	569.76	432.96	387.93	425.1
116.71	402.02	264.25	169.32	299.82	338.32	569.98	433.01	387.9	424.95
116.78	401.81	264.28	169.27	299.82	338.32	570.04	432.99	387.83	424.89
116.6	402.02	264.27	169.29	299.82	338.32	569.73	432.99	387.99	425
116.1	401.88	264.27	169.31	299.82	338.32	569.99	433.02	388.1	424.95
116.36	401.96	264.29	169.34	299.82	338.32	569.97	432.98	388.13	424.98
116.01	401.93	264.27	169.35	299.82	338.32	569.9	433.1	388.15	425.01
115.98	402.08	264.3	169.34	299.82	338.32	569.94	432.96	387.96	424.86
116.08	401.98	264.26	169.37	299.82	338.32	569.98	432.93	392.164856	427.548703
116.08	401.95	264.33	169.3	299.82	338.32	570.05	432.94	392.49	427.99
116.23	401.84	264.35	169.32	299.82	338.32	569.98	433.08	392.09	428.11
116.17	401.84	264.3	169.34	299.82	338.32	569.97	433.24	392.14	428.02
115.99	401.94	264.34	169.31	299.82	338.32	569.97	433.24	391.74	428.14
116.26	402.02	264.34	169.3	299.82	338.32	570	433.15	391.96	427.94
116.12	402.06	264.34	169.31	299.82	338.32	569.87	433.01	391.99	427.92
116.36	401.95	264.33	169.33	299.82	338.32	569.98	432.95	392.16	427.85
116.95	402.02	264.32	169.32	299.82	338.32	570.06	433.01	391.98	428.02
116.7	401.91	264.4	169.27	299.82	338.32	569.89	432.97	392.06	428.02
116.57	401.97	264.27	169.37	299.82	338.32	569.83	432.87	391.83	428.04
116.02	401.82	264.22	169.49	299.82	338.32	569.97	433.05	391.94	427.94
115.98	401.78	264.37	169.23	299.82	338.32	570.02	433.07	391.79	427.93
116.44	402.01	264.52	169.24	299.82	338.32	569.93	433.06	392.04	428.1
116.21	402.11	264.31	169.32	299.82	338.32	569.94	433.02	391.91	427.79
115.99	401.84	264.34	169.28	299.82	338.32	569.65	433.12	391.97	427.98
116.14	401.85	264.4	169.26	299.82	338.32	569.89	433.13	392.09	427.95
116.2	401.92	264.51	169.24	299.82	338.32	570.09	433.15	392.15	427.99
116.06	401.97	264.53	169.23	299.82	338.32	569.87	433.05	392.07	427.96
116	402.08	264.54	169.25	299.82	338.32	570.01	433.12	392.1	427.99
115.93	402.05	264.57	169.25	299.82	338.32	569.99	433.14	391.88	428.06
116.01	401.99	264.6	169.23	299.82	338.32	570.02	433.04	392.25	427.88
115.95	401.84	264.73	169.21	299.82	338.32	569.97	432.89	392.04	428.04
116.11	402.07	264.67	169.2	299.82	338.32	569.97	433.1	391.87	428.01
116.07	401.72	264.62	169.27	299.82	338.32	569.98	433.1	392.02	427.91
116.04	401.9	264.58	169.27	299.82	338.32	569.82	433.03	392.09	428.05
116.02	402.01	264.57	169.27	299.82	338.32	569.76	432.96	391.89	427.84
116.08	401.94	264.58	169.28	299.82	338.32	569.84	432.97	392.08	428.02
115.93	401.87	264.61	169.25	299.82	338.32	569.71	432.98	392	428.05
115.96	402.07	264.41	169.26	299.82	338.32	569.93	433.23	392.06	428.05
115.93	401.87	264.32	169.31	299.82	338.32	569.72	433.07	391.98	428.09
115.81	402.13	264.52	169.23	299.82	338.32	569.86	433.16	392.03	428.08
115.99	402.17	264.62	169.17	299.82	338.32	569.85	433.02	392.02	427.86
115.99	401.96	264.52	169.24	299.82	338.32	569.75	432.96	392.08	427.99
116.11	401.85	264.57	169.19	299.82	338.32	569.96	433.01	392.12	427.96
116.21	402.02	264.53	169.23	299.82	338.32	570.08	433.04	391.94	428.07
116.39	401.87	264.42	169.29	299.82	338.32	569.97	433.25	391.97	427.95
116.76	401.99	264.28	169.31	299.82	338.32	569.92	433.11	392.09	427.98
116.56	401.86	264.31	169.31	299.82	338.32	569.96	432.88	392.37	427.84
116.58	401.95	264.35	169.28	299.82	338.32	569.94	432.99	392.07	428.11
116.54	401.99	264.24	169.53	299.82	338.32	569.9	432.91	391.98	428.09
116.32	402.15	264.13	169.35	299.82	338.32	569.98	433.08	392.11	428.11
116.11	401.98	264.22	169.36	299.82	338.32	570.08	433.15	392.15	427.93
115.92	402.02	264.24	169.32	299.82	338.32	569.8	433.11	392.21	428
116.03	401.97	264.44	169.33	299.82	338.32	569.94	433.13	392.08	428.06
115.53	402.09	264.52	169.31	299.82	338.32	569.93	433.02	392.24	428.03
115.13	402.14	264.52	169.24	299.82	338.32	570	433.08	392.1	428.13
115.23	402.03	264.57	169.2	299.82	338.32	569.94	433.02	392.23	427.94
115.43	402.18	264.59	169.2	299.82	338.32	570.05	433.22	392.07	428.17
116.53	401.9	264.6	169.21	299.82	338.32	569.99	433.43	392.38	428.09
116.97	401.84	264.6	169.24	299.82	338.32	569.92	433.27	392.1	428.09
117.72	401.9	264.52	169.24	299.82	338.32	569.92	433.07	392.33	427.44
116.24	401.92	264.4	169.33	299.82	338.32	570.08	433.04	392.05	427.9
115.53	401.96	264.45	169.26	299.82	338.32	570.06	433.01	392.18	428.26
115.97	401.91	264.57	169.21	299.82	338.32	569.87	433	392.1	428.09
116.27	401.98	264.55	169.21	299.82	338.32	569.78	432.9	392.14	428.01
116.13	401.32	264.56	169.21	299.82	338.32	569.94	432.98	392.25	428.02
116.12	401.75	264.56	169.2	299.82	338.32	569.91	433.06	392.1	427.97
116.15	401.89	264.59	169.21	299.82	338.32	569.99	433.08	391.86	428.08
116.05	401.89	264.6	169.21	299.82	338.32	569.72	432.94	391.9	428.09
116	402.06	264.6	169.21	299.82	338.32	569.66	433.15	391.98	428.09
116.07	402.03	264.56	169.24	299.82	338.32	569.95	433.06	392.61	427.91
116.03	402.04	264.54	169.26	299.82	338.32	570.01	432.96	392.06	428
115.79	402.02	264.54	169.26	299.82	338.32	569.95	433.11	392.11	427.95
115.96	401.9	264.55	169.25	299.82	338.32	570.01	433.08	391.95	428.07
116.23	401.88	264.62	169.21	299.82	338.32	569.91	432.76	391.96	428
116.04	401.83	264.62	169.21	299.82	338.32	569.58	433.03	391.87	428.01
116.7	401.76	264.63	169.2	299.82	338.32	569.94	433.21	392.28	428.1
116.58	402	264.78	169.11	299.82	338.32	569.95	433.03	392.14	428.03
116.42	401.74	264.49	169.25	299.82	338.32	570.14	433.18	392.13	427.98
116.01	402	264.51	169.32	299.82	338.32	569.93	433.02	391.94	427.89
116.03	402	264.58	169.31	299.82	338.32	569.9	433.05	392.21	428.08
116.02	402.08	264.62	169.31	299.82	338.32	569.99	433.16	391.92	428.14
115.37	402.09	264.59	169.29	299.82	338.32	570.02	433.14	391.93	427.85
115.84	401.94	264.61	169.27	299.82	338.32	569.91	433.25	391.86	428.04
116.07	401.89	264.5	169.34	299.82	338.32	570.07	433.17	391.9	427.93
116.05	401.83	264.41	169.4	299.82	338.32	570.02	433	391.85	427.97
116.05	401.98	264.53	169.31	299.82	338.32	570.04	433.03	392.08	428.01
116.1	402.06	264.38	169.29	299.82	338.32	569.89	433.01	391.9	427.98
115.95	402.17	264.39	169.28	299.82	338.32	570.01	433.06	392.02	428.04
116.23	402.02	264.65	169.28	299.82	338.32	570.02	433.23	391.86	427.88
116.72	401.83	264.63	169.27	299.82	338.32	569.83	433.19	392.11	427.89
116.71	401.7	264.68	169.26	299.82	338.32	570.01	433.44	392.01	428.14
116.71	401.67	264.67	169.27	299.82	338.32	569.9	433.11	392.73	427.89
116.7	401.88	264.55	169.33	299.82	338.32	570.01	432.97	392.39	427.8
116.84	401.78	264.58	169.32	299.82	338.32	569.91	432.96	392.12	427.84
116.74	401.97	264.56	169.31	299.82	338.32	570.1	433.21	392.28	428
116.76	401.95	264.56	169.33	299.82	338.32	569.98	433.23	392.11	427.92
116.76	401.89	264.64	169.26	299.82	338.32	570.15	433.26	392.12	427.9
116.72	401.94	264.5	169.29	299.82	338.32	570.1	433.1	392.59	427.92
116.75	401.91	264.55	169.28	299.82	338.32	569.8	432.9	392.12	427.97
116.73	401.97	264.59	169.27	299.82	338.32	569.77	432.92	392.05	428.05
116.55	401.85	264.54	169.3	299.82	338.32	569.83	433.03	391.97	428.07
116.14	401.86	264.58	169.32	299.82	338.32	570	433.21	392.31	427.99
116.19	401.99	264.58	169.29	299.82	338.32	570	433.21	390.50854	421.712132
116.35	401.96	264.59	169.28	299.82	338.32	570.02	433.13	391.09	421.95
115.87	401.94	264.74	169.15	299.82	338.32	570.03	433.18	390.84	422.18
115.95	401.97	264.75	169.18	299.82	338.32	569.86	433.19	390.86	422.07
115.91	402.05	264.8	169.12	299.82	338.32	569.92	433.1	390.34	422.02
116.06	401.96	264.78	169.13	299.82	338.32	569.92	432.96	390.73	422.03
116.05	401.84	264.72	169.16	299.82	338.32	569.92	432.99	390.74	421.98
116.02	401.91	264.62	169.21	299.82	338.32	569.91	432.95	390.7	422.03
115.99	401.81	264.72	169.17	299.82	338.32	569.98	433.02	390.94	421.97
115.94	402.09	264.7	169.17	299.82	338.32	569.85	433.19	390.79	422.04
115.99	401.87	264.71	169.17	299.82	338.32	569.85	433.01	390.95	422
116.01	401.78	264.74	169.14	299.82	338.32	569.98	432.97	390.52	422.04
116.08	401.86	264.74	169.15	299.82	338.32	570.03	432.98	390.86	422.02
116.02	401.92	264.6	169.21	299.82	338.32	569.98	433.12	390.7	422.21
116.12	401.82	264.5	169.28	299.82	338.32	569.89	433.01	390.96	421.93
116.13	401.78	264.62	169.21	299.82	338.32	569.94	433.1	391.02	422.03
115.99	401.91	264.67	169.23	299.82	338.32	569.99	433.14	390.92	421.97
116.21	401.99	264.68	169.21	299.82	338.32	569.94	432.99	390.69	422.09
116.13	402.01	264.73	169.19	299.82	338.32	569.82	433.04	391.05	421.82
116.04	402.3	264.66	169.21	299.82	338.32	570.07	433.02	390.99	421.97
116.12	402.22	264.62	169.23	299.82	338.32	570.08	433.02	390.99	421.95
116.04	401.87	264.53	169.27	299.82	338.32	569.97	433.11	391.13	421.87
116.01	401.96	264.51	169.25	299.82	338.32	569.98	433.07	391.05	421.99
116.04	401.93	264.45	169.33	299.82	338.32	569.85	432.99	391.02	422.26
115.97	401.95	264.5	169.34	299.82	338.32	569.93	432.99	390.95	421.88
116.12	401.74	264.59	169.33	299.82	338.32	569.96	433.04	390.95	422
116.2	401.77	264.59	169.34	299.82	338.32	570.05	433.25	390.97	421.94
116.06	401.9	264.57	169.32	299.82	338.32	570.08	433.02	391	421.98
115.89	402.07	264.6	169.34	299.82	338.32	570.03	432.99	390.83	422.09
115.88	402.18	264.56	169.36	299.82	338.32	569.96	433.2	390.98	422.01
116.05	401.88	264.72	169.15	299.82	338.32	569.89	432.97	391.07	421.77
116.11	401.81	264.6	169.2	299.82	338.32	570.06	433.07	390.69	421.88
116.19	402.06	264.54	169.23	299.82	338.32	570.05	433	390.72	421.96
116.25	401.85	264.67	169.23	299.82	338.32	570.03	433.13	390.99	421.95
116.05	402	264.53	169.21	299.82	338.32	570.13	433.11	390.91	421.88
116.17	402.11	264.49	169.25	299.82	338.32	570.08	433.08	390.85	421.86
115.84	402.07	264.46	169.28	299.82	338.32	569.96	433.03	390.91	421.92
116.09	402.13	264.49	169.25	299.82	338.32	569.94	433.06	391.02	421.97
116.58	402	264.6	169.2	299.82	338.32	570.07	433.01	390.95	421.96
116.7	402.2	264.57	169.2	299.82	338.32	570.15	433.09	390.62	422.01
116.72	402.04	264.58	169.22	299.82	338.32	570.02	433.08	390.74	421.96
116.08	402.1	264.6	169.2	299.82	338.32	570.03	433.13	390.86	421.97
115.96	401.98	264.59	169.2	299.82	338.32	569.91	432.95	390.76	422.04
115.96	402.07	264.54	169.22	299.82	338.32	569.92	433.1	390.43	421.94
116	401.98	264.48	169.25	299.82	338.32	569.74	433.19	391.09	421.96
116.01	402	264.57	169.21	299.82	338.32	569.89	433.21	390.97	422.09
116.04	401.97	264.56	169.24	299.82	338.32	569.97	433.06	390.8	421.89
116.01	401.57	264.58	169.23	299.82	338.32	569.93	433.12	391.01	422.01
115.97	401.99	264.64	169.22	299.82	338.32	570.01	433.08	390.89	421.92
115.87	401.99	264.52	169.28	299.82	338.32	569.97	433.04	391.04	421.96
116.02	402.23	264.56	169.25	299.82	338.32	569.94	433.14	390.95	421.97
115.77	402.04	264.53	169.27	299.82	338.32	569.78	432.87	390.46	421.96
115.95	402.05	264.63	169.23	299.82	338.32	569.88	432.94	390.76	422.01
116.01	402.04	264.52	169.31	299.82	338.32	569.73	433.04	391.03	421.95
116.09	401.98	264.46	169.34	299.82	338.32	569.42	432.99	391.14	421.87
116.03	401.94	264.46	169.26	299.82	338.32	569.9	433.12	391.03	422.03
116.15	402	264.53	169.25	299.82	338.32	569.84	433.03	391.1	422.05
116.11	402	264.54	169.24	299.82	338.32	569.85	433.06	390.94	421.87
116.07	402.01	264.77	169.18	299.82	338.32	569.91	433.08	390.69	422.07
116.17	401.59	264.81	169.15	299.82	338.32	570.11	433.07	390.59	422.06
116.43	401.87	264.63	169.17	299.82	338.32	569.88	433.19	391.796785	427.736979
116.65	401.94	264.58	169.18	299.82	338.32	570.05	433.22	390.97	422.31
116.45	401.95	264.8	169.26	299.82	338.32	569.98	433.12	390.91	421.9
116.11	402.01	264.83	169.24	299.82	338.32	570.01	433.07	391.04	421.92
116.22	402.01	264.36	169.37	299.82	338.32	569.9	433.1	391	422.02
116.37	402.02	264.54	169.39	299.82	338.32	569.83	432.98	390.96	422.01
116.1	402.16	264.59	169.39	299.82	338.32	569.63	432.94	390.85	422
115.99	401.96	264.75	169.29	299.82	338.32	569.92	432.98	391.03	422.11
116.02	401.76	264.58	169.22	299.82	338.32	569.87	433.06	390.88	421.98
116.15	401.76	264.44	169.3	299.82	338.32	570.04	432.95	390.52	421.94
116.13	401.97	264.53	169.26	299.82	338.32	569.68	433.01	390.6	421.93
116.25	401.83	264.77	169.27	299.82	338.32	569.66	433.01	390.85	421.88
116.53	401.97	264.75	169.3	299.82	338.32	569.83	433.02	390.93	421.96
116.7	402.07	264.8	169.26	299.82	338.32	569.73	433	390.93	422.02
116.28	401.96	264.64	169.26	299.82	338.32	569.97	433.1	390.94	422.09
115.91	402.35	264.64	169.26	299.82	338.32	570	433.12	390.68	422.01
115.96	402.18	264.73	169.22	299.82	338.32	570.02	433.07	390.76	421.89
115.79	402.07	264.68	169.24	299.82	338.32	569.93	433	391.15	422.02
116.08	401.99	264.75	169.2	299.82	338.32	570.01	433.08	391.01	422.12
115.92	401.98	264.69	169.23	299.82	338.32	569.88	433.04	390.98	422
116	401.94	264.69	169.22	299.82	338.32	569.98	433.2	391.36	422.01
116.18	401.74	264.69	169.22	299.82	338.32	569.84	433.31	390.76	422.09
116.1	401.88	264.65	169.25	299.82	338.32	569.84	433.11	391	422.26
116.08	401.95	264.71	169.22	299.82	338.32	569.81	433.14	390.83	422.03
116.04	402.01	264.55	169.28	299.82	338.32	569.88	433.02	390.8	421.86
116.11	401.99	264.48	169.32	299.82	338.32	569.92	433.06	390.86	422.11
116	401.97	264.34	169.33	299.82	338.32	570.06	433.25	390.93	421.99
115.89	402.3	264.74	169.22	299.82	338.32	570.07	432.91	390.95	421.91
116.05	401.99	264.78	169.15	299.82	338.32	569.98	432.97	390.87	421.94
116.15	401.81	264.71	169.17	299.82	338.32	570.02	433.16	390.92	421.77
116.11	402.12	264.63	169.18	299.82	338.32	569.88	433.13	390.86	422.01
116.14	401.96	264.54	169.21	299.82	338.32	569.78	433.04	390.89	421.98
116	401.93	264.43	169.27	299.82	338.32	569.71	433.05	390.4	421.85
115.94	401.98	264.42	169.28	299.82	338.32	569.82	433.09	390.89	421.92
116.12	401.97	264.55	169.22	299.82	338.32	569.84	432.97	390.68	421.79
115.89	402.02	264.55	169.22	299.82	338.32	569.87	432.91	390.71	421.99
116.03	401.81	264.59	169.22	299.82	338.32	569.84	433.23	390.73	421.88
115.98	401.84	264.6	169.17	299.82	338.32	569.78	433.04	390.94	421.97
115.93	401.87	264.62	169.14	299.82	338.32	569.88	433.13	390.92	422.02
115.99	401.89	264.63	169.14	299.82	338.32	569.96	433.01	391.04	422.15
116.11	401.68	264.65	169.13	299.82	338.32	570.06	433.01	391.13	421.98
116.37	401.94	264.67	169.13	299.82	338.32	570.02	433.08	390.81	422
116.75	401.99	264.58	169.16	299.82	338.32	569.84	433.21	391.07	421.99
116.77	402.03	264.7	169.1	299.82	338.32	569.99	433.07	391.07	421.88
116.14	402.01	264.62	169.16	299.82	338.32	570.04	433.1	390.87	421.88
116.1	402.01	264.69	169.13	299.82	338.32	569.85	433.11	391	422.01
116.29	402	264.67	169.14	299.82	338.32	569.94	433.09	390.95	422.03
116.08	401.97	264.55	169.19	299.82	338.32	569.93	433.02	390.96	421.93
115.9	401.97	264.57	169.2	299.82	338.32	569.83	432.93	390.86	421.98
116.03	401.97	264.78	169.18	299.82	338.32	570	432.93	390.68	421.99
116.31	402	264.74	169.19	299.82	338.32	570.01	432.93	390.93	421.95
116.14	401.94	264.79	169.17	299.82	338.32	569.88	433.08	391	421.94
116.06	402.1	264.73	169.2	299.82	338.32	569.9	432.98	390.66	421.94
116.02	401.93	264.67	169.16	299.82	338.32	569.99	433.05	390.66	421.94
116.11	402.07	264.76	169.18	299.82	338.32	570.07	433.08	391.03	422.06
116.06	402.29	264.67	169.22	299.82	338.32	569.88	433.28	390.61	421.96
116.09	402.22	264.59	169.25	299.82	338.32	569.81	433.25	390.62	421.93
116.25	402.09	264.68	169.24	299.82	338.32	569.8	433.08	390.55	421.93
116.1	402.04	264.74	169.21	299.82	338.32	569.55	433.05	391.18	422.15
116.03	402.1	264.62	169.29	299.82	338.32	569.78	432.98	391.05	422.07
116.09	402.02	264.56	169.31	299.82	338.32	569.93	432.91	391.13	421.89
116.12	401.93	264.53	169.32	299.82	338.32	570.02	433.02	391.06	422
116.22	402.02	264.49	169.34	299.82	338.32	569.77	433.02	391.42	421.98
116.37	402.05	264.48	169.34	299.82	338.32	569.97	433.22	390.84	422.08
116.38	401.95	264.46	169.37	299.82	338.32	569.98	433.39	390.62	421.98
115.98	402.02	264.54	169.32	299.82	338.32	569.88	433.13	390.86	422
116.15	402.01	264.59	169.27	299.82	338.32	569.75	433	390.99	421.93
116.28	401.92	264.53	169.33	299.82	338.32	569.93	432.98	390.98	422.01
116.07	402.05	264.47	169.35	299.82	338.32	570.13	433.17	391.03	421.94
116.22	401.97	264.45	169.36	299.82	338.32	570.04	433	390.92	422.07
116.02	401.98	264.48	169.35	299.82	338.32	570	432.91	390.96	421.85
115.95	401.89	264.51	169.26	299.82	338.32	569.99	432.99	390.99	421.88
116.24	402.03	264.55	169.26	299.82	338.32	570.01	433.01	391.19	422.05
116.6	402.15	264.53	169.24	299.82	338.32	569.9	433.11	390.91	422.11
116.37	401.98	264.55	169.23	299.82	338.32	569.86	433.04	390.61	421.96
116.04	401.97	264.56	169.23	299.82	338.32	569.92	433.09	390.92	421.96
116.05	401.95	264.52	169.24	299.82	338.32	569.75	433.13	390.67	422.08
116.54	402	264.51	169.24	299.82	338.32	569.9	433.11	390.82	421.98
116.26	402.02	264.52	169.24	299.82	338.32	569.92	433.17	390.88	422.04
116.02	401.95	264.55	169.2	299.82	338.32	569.96	432.9	390.77	422.02
116	402.1	264.51	169.23	299.82	338.32	569.94	433	390.98	421.99
115.9	402.05	264.47	169.25	299.82	338.32	569.84	433.01	390.89	422.06
116.13	401.85	264.71	169.2	299.82	338.32	569.87	433.02	390.72	422.12
115.99	402.08	264.66	169.38	299.82	338.32	570.17	433.21	390.99	421.95
116.05	402.24	264.72	169.33	299.82	338.32	569.9	433.21	390.74	421.93
115.91	402.09	264.33	169.58	299.82	338.32	570.02	433.17	390.96	421.97
115.92	402.17	264.28	169.6	299.82	338.32	570.04	432.84	391.01	422.13
116.54	402.03	264.23	169.62	299.82	338.32	570.06	433.03	390.83	422.05
116.48	402.01	264.18	169.65	299.82	338.32	569.76	432.86	390.92	421.93
116.31	401.9	264.26	169.65	299.82	338.32	569.87	432.94	390.97	421.88
115.94	401.88	264.22	169.6	299.82	338.32	569.95	433.05	390.9	421.91
115.9	401.94	264.23	169.55	299.82	338.32	569.8	433.02	390.9	421.98
115.96	401.82	264.42	169.36	299.82	338.32	569.84	433.02	391.02	422.02
116.36	402.02	264.53	169.33	299.82	338.32	570.05	432.96	390.95	422.07
116.2	401.86	264.52	169.31	299.82	338.32	569.97	433.07	390.88	421.9
116.04	401.84	264.7	169.15	299.82	338.32	570.01	433.01	390.98	421.94
116.33	401.79	264.67	169.19	299.82	338.32	569.91	433.06	390.31	421.99
116.8	401.89	264.68	169.19	299.82	338.32	570.04	432.93	391.03	422.12
116.6	401.96	264.68	169.19	299.82	338.32	569.91	432.81	390.94	422.06
116.73	401.64	264.67	169.2	299.82	338.32	570.03	433.18	390.66	421.89
116.14	401.61	264.65	169.22	299.82	338.32	570.03	433.16	390.88	422.11
116	401.95	264.66	169.21	299.82	338.32	570.04	432.95	390.96	422.04
115.98	401.97	264.7	169.18	299.82	338.32	570.1	433.15	391.04	421.98
115.98	401.99	264.64	169.22	299.82	338.32	569.95	433.09	390.9	421.93
116.02	402	264.69	169.18	299.82	338.32	570.07	433.15	391.02	422.05
116.02	401.92	264.63	169.21	299.82	338.32	569.83	433.02	390.9	422.07
116.03	401.97	264.64	169.2	299.82	338.32	570	433.11	390.97	421.94
116.17	401.92	264.72	169.15	299.82	338.32	569.98	433.07	390.88	421.97
115.34	401.93	264.55	169.26	299.82	338.32	569.95	433.05	390.78	421.97
115.75	401.96	264.49	169.32	299.82	338.32	569.96	433.1	391.03	421.99
116.03	401.94	264.2	169.71	299.82	338.32	569.86	432.94	390.42	422.05
116.02	402.04	264.71	169.2	299.82	338.32	569.93	433.11	390.61	421.84
116.34	401.98	264.59	169.29	299.82	338.32	569.89	433.04	390.36	421.92
116.15	402.14	264.54	169.31	299.82	338.32	569.93	433	390.78	421.86
116.12	402.08	264.66	169.32	299.82	338.32	569.98	432.99	390.79	422.24
116.07	401.98	264.63	169.22	299.82	338.32	569.71	433.1	391	422.24
116.12	402	264.59	169.26	299.82	338.32	569.89	433.24	390.86	422.07
116.04	402.02	264.63	169.23	299.82	338.32	569.87	433.17	390.94	422.05
115.95	402.01	264.51	169.33	299.82	338.32	569.97	433.11	390.73	422.15
115.98	401.93	264.28	169.53	299.82	338.32	569.8	433.24	391.09	422.03
116.05	401.85	264.41	169.39	299.82	338.32	569.82	433.04	390.89	421.99
116.01	401.87	264.56	169.35	299.82	338.32	569.57	433.25	391.14	422.09
116.21	401.93	264.66	169.29	299.82	338.32	569.91	433.13	390.94	421.89
116.05	401.91	264.74	169.25	299.82	338.32	569.95	433.11	391.05	422.02
116.39	401.95	264.72	169.2	299.82	338.32	569.93	433.07	391.13	421.81
116.28	401.94	264.7	169.22	299.82	338.32	569.87	433.01	390.89	421.93
115.99	401.82	264.68	169.22	299.82	338.32	569.97	432.95	391.06	421.8
116.31	401.78	264.67	169.22	299.82	338.32	569.98	433.06	390.98	422
116.63	402.07	264.67	169.22	299.82	338.32	569.85	433	390.51	422.03
116.94	402.04	264.63	169.25	299.82	338.32	569.85	433.1	390.97	422.06
116.81	401.95	264.69	169.21	299.82	338.32	569.93	432.99	391	422
116.6	401.83	264.68	169.21	299.82	338.32	569.91	432.98	391.05	421.99
116	401.84	264.74	169.2	299.82	338.32	569.96	433.03	390.78	421.94
115.9	401.79	264.78	169.17	299.82	338.32	569.76	432.98	391.02	421.95
115.99	401.92	264.78	169.17	299.82	338.32	569.87	433	391.04	421.96
116.05	402.05	264.78	169.16	299.82	338.32	569.9	433.08	390.9	421.97
116.01	401.97	264.77	169.17	299.82	338.32	569.94	433.07	390.49	422.08
115.9	401.98	264.73	169.19	299.82	338.32	569.98	433.08	390.47	422.04
115.97	401.93	264.73	169.18	299.82	338.32	569.81	433.01	391.03	421.77
116.43	402.11	264.64	169.18	299.82	338.32	569.68	433.33	391.13	422.02
116.27	401.95	264.74	169.12	299.82	338.32	569.93	433.08	390.96	421.99
116.09	401.92	264.7	169.16	299.82	338.32	570.02	433.16	391.56	421.92
116.01	402	264.72	169.23	299.82	338.32	569.89	433.19	390.85	421.97
116	401.99	264.65	169.23	299.82	338.32	569.96	433.08	391	421.99
115.98	402.13	264.64	169.23	299.82	338.32	569.84	432.85	390.94	422.21
116.15	401.97	264.64	169.22	299.82	338.32	569.89	432.87	391.23	422.45
116.04	402.06	264.63	169.22	299.82	338.32	569.79	433.01	390.18	422.19
116.28	401.97	264.69	169.22	299.82	338.32	569.9	433	391.79	422.76
115.9	401.86	264.74	169.16	299.82	338.32	570.08	433.08	390.15	422.41
116.11	401.82	264.64	169.21	299.82	338.32	569.86	433.17	391.96	422.92
116.11	402	264.65	169.22	299.82	338.32	569.84	432.86	391.33	422.93
116.12	401.96	264.67	169.22	299.82	338.32	569.94	433.05	391.89	422.6
116.72	401.89	264.65	169.25	299.82	338.32	570.06	433.01	391.08	422.99
116.91	401.99	264.71	169.23	299.82	338.32	570.04	433.11	391.29	423.19
116.17	401.86	264.7	169.23	299.82	338.32	569.95	432.95	391.04	422.21
116.03	401.96	264.75	169.21	299.82	338.32	570.01	432.98	391.22	422.92
116.31	402.08	264.72	169.23	299.82	338.32	569.92	433.09	391.28	422.96
116.04	402.05	264.69	169.26	299.82	338.32	569.93	433.07	392.03	422.99
116.27	401.87	264.5	169.28	299.82	338.32	569.92	433.07	391.41	422.69
115.98	402	264.35	169.37	299.82	338.32	569.85	433.03	391.71	422.81
116.13	402.1	264.56	169.29	299.82	338.32	569.77	433.02	391.060645	428.678362
116.09	402.04	264.65	169.26	299.82	338.32	569.97	433.01	391.01	428.92
116.19	401.97	264.59	169.28	299.82	338.32	569.86	433.04	391.19	428.85
116.03	401.94	264.67	169.28	299.82	338.32	569.88	433.08	391.25	428.95
115.88	401.87	264.63	169.29	299.82	338.32	569.96	432.83	391.1	428.9
116.02	401.73	264.69	169.28	299.82	338.32	570.02	433.14	391.07	428.87
116.08	401.63	264.7	169.11	299.82	338.32	569.96	433.03	391.61	428.98
115.92	401.85	264.54	169.18	299.82	338.32	569.6	432.98	391.74	428.92
116.11	401.96	264.67	169.17	299.82	338.32	569.47	432.92	390.36	428.83
116.22	402.02	264.63	169.23	299.82	338.32	569.58	432.93	390.93	428.72
115.88	402.02	264.76	169.2	299.82	338.32	569.88	433.02	390.99	428.9
115.89	402.11	264.76	169.21	299.82	338.32	569.83	433.28	391.17	428.95
116	402.13	264.78	169.2	299.82	338.32	569.45	433.05	390.97	429.01
116.04	402.12	264.76	169.21	299.82	338.32	569.61	433.19	390.99	429.12
116.16	402.09	264.64	169.23	299.82	338.32	569.86	433.13	391.27	428.83
116	402.15	264.7	169.21	299.82	338.32	569.8	433.18	391.65	428.96
116.14	402.16	264.75	169.19	299.82	338.32	569.73	433.04	391.05	428.87
116.06	402.16	264.74	169.19	299.82	338.32	569.72	433.29	391.16	429.1
116.04	402.08	264.7	169.21	299.82	338.32	569.81	433.11	391.35	428.96
116.13	402.07	264.73	169.16	299.82	338.32	569.63	433.1	391.16	429.04
116.16	402.11	264.73	169.16	299.82	338.32	569.99	432.93	391.11	428.94
116.1	402.2	264.65	169.22	299.82	338.32	569.96	433.12	390.92	428.91
116.03	402.03	264.69	169.19	299.82	338.32	570.03	433.04	391.07	428.82
116.02	401.8	264.69	169.16	299.82	338.32	569.88	432.98	390.98	428.99
116.17	401.75	264.7	169.16	299.82	338.32	569.88	433.02	391.03	428.9
116.06	401.68	264.69	169.17	299.82	338.32	570.03	432.99	390.92	428.95
116.01	401.88	264.41	169.25	299.82	338.32	569.96	433.09	390.39	428.9
116.04	401.93	264.4	169.25	299.82	338.32	570.09	433.18	391.17	428.97
116.01	401.95	264.64	169.2	299.82	338.32	570.2	433.09	390.94	429.09
116.03	401.98	264.61	169.24	299.82	338.32	570.05	433.14	391.16	429.05
115.86	401.98	264.62	169.23	299.82	338.32	570.07	433.01	390.85	428.8
116.04	401.96	264.58	169.26	299.82	338.32	569.94	433	391.04	428.88
116.05	401.97	264.58	169.25	299.82	338.32	570.07	433	390.87	428.94
116.08	401.98	264.57	169.27	299.82	338.32	570.16	433.31	391.04	428.84
116.31	402.02	264.27	169.59	299.82	338.32	569.93	432.97	391.34	428.78
116.32	401.98	264.87	169.2	299.82	338.32	570.55	433.2	391.04	428.99
116.05	402.21	264.66	169.24	299.82	338.32	569.98	433.03	390.89	428.91
116.1	402.07	264.66	169.25	299.82	338.32	570.08	433	391.22	428.9
116.69	402.08	264.68	169.25	299.82	338.32	570.07	433.09	391.14	428.81
116.92	401.88	264.51	169.17	299.82	338.32	570	433.11	391.28	428.85
116.43	402.02	264.61	169.17	299.82	338.32	569.82	433.12	391.04	428.73
116.17	401.99	264.75	169.18	299.82	338.32	569.65	433.02	390.98	428.9
116.33	402.07	264.58	169.3	299.82	338.32	569.52	433.05	391.12	428.87
116.08	402.01	264.37	169.54	299.82	338.32	569.82	432.98	391.13	428.94
115.92	401.98	264.64	169.32	299.82	338.32	569.95	433.2	390.99	428.89
115.79	401.9	264.58	169.35	299.82	338.32	570.01	432.98	390.9	428.75
116.13	401.95	264.69	169.21	299.82	338.32	570.03	433.12	391.12	428.87
116.08	401.98	264.72	169.22	299.82	338.32	569.99	433.12	391.13	428.48
116.42	401.92	264.7	169.22	299.82	338.32	569.92	433.02	390.97	428.74
116.56	401.86	264.7	169.23	299.82	338.32	569.95	433.1	390.45	428.97
116.24	401.93	264.66	169.21	299.82	338.32	569.81	433.06	390.89	428.79
115.97	401.96	264.66	169.22	299.82	338.32	569.94	433.01	391.03	428.78
115.81	402.03	264.67	169.22	299.82	338.32	569.92	433.07	391.38	428.86
116.65	402.07	264.7	169.2	299.82	338.32	569.92	433.15	391.08	428.78
116.22	401.91	264.64	169.23	299.82	338.32	569.92	433.02	391	428.86
116.06	401.95	264.61	169.27	299.82	338.32	569.65	433.01	391.03	428.63
116.05	401.96	264.64	169.25	299.82	338.32	570	433.04	391.22	428.84
116.03	401.75	264.65	169.24	299.82	338.32	569.85	433.16	391.01	428.72
116.09	402.02	264.66	169.24	299.82	338.32	569.91	433.08	390.9	428.89
115.97	401.94	264.66	169.25	299.82	338.32	569.94	433	391	428.88
115.92	401.91	264.61	169.28	299.82	338.32	569.89	432.99	391.74	428.95
115.95	401.97	264.65	169.24	299.82	338.32	569.96	433.17	390.98	428.89
115.93	402.11	264.82	169.1	299.82	338.32	569.81	433	391.42	428.91
115.88	402.11	264.86	169.09	299.82	338.32	570.03	433.23	390.86	429.02
116.07	401.97	264.86	169.09	299.82	338.32	569.89	433.01	390.8	428.86
116.04	402.08	264.81	169.14	299.82	338.32	569.67	433.01	391	428.94
116.33	402.05	264.83	169.12	299.82	338.32	570.01	433.03	390.81	428.78
116.32	402.08	264.79	169.15	299.82	338.32	569.86	432.85	391.13	428.51
116.1	401.91	264.75	169.15	299.82	338.32	570	433.03	390.99	428.46
116.34	402.03	264.77	169.15	299.82	338.32	569.92	432.99	391.03	428.64
116.2	402	264.78	169.14	299.82	338.32	570.06	433.01	390.52	428.84
116.15	402	264.77	169.15	299.82	338.32	569.78	433	390.93	428.85
115.97	401.93	264.61	169.27	299.82	338.32	569.91	433.04	391.17	428.86
115.94	401.95	264.51	169.32	299.82	338.32	569.89	433.05	390.56	429
116.13	401.87	264.54	169.29	299.82	338.32	569.73	433	390.81	428.98
116.18	402	264.63	169.26	299.82	338.32	569.94	432.99	391.25	428.82
116.32	401.95	264.74	169.2	299.82	338.32	569.85	433.2	390.92	428.86
115.98	402.03	264.69	169.24	299.82	338.32	569.97	433.12	390.72	428.89
115.93	401.97	264.66	169.26	299.82	338.32	569.72	433.02	390.74	428.88
115.92	402	264.58	169.28	299.82	338.32	569.95	433.13	391.02	429.01
115.82	402.08	264.59	169.29	299.82	338.32	569.94	433.24	390.9	428.9
115.75	402.05	264.74	169.19	299.82	338.32	570.14	433.02	390.69	429.01
115.95	401.89	264.66	169.28	299.82	338.32	569.97	433.19	391.06	428.89
116.02	401.97	264.67	169.28	299.82	338.32	569.98	433.11	391.06	428.72
115.99	401.93	264.68	169.28	299.82	338.32	570.02	433.16	391.16	428.87
116.06	401.98	264.54	169.35	299.82	338.32	570.21	433.13	391.02	428.76
115.96	401.99	264.56	169.33	299.82	338.32	570	433.26	390.73	428.89
116.06	402.02	264.67	169.26	299.82	338.32	569.97	432.98	391.09	428.39
116.07	401.81	264.68	169.22	299.82	338.32	570	432.98	390.69	428.66
116.1	401.99	264.68	169.22	299.82	338.32	570.28	433.04	391.15	428.84
115.98	401.95	264.47	169.25	299.82	338.32	569.97	433.05	391.25	428.97
116.44	401.95	264.33	169.33	299.82	338.32	570.1	432.88	390.99	428.86
116.61	401.96	264.34	169.3	299.82	338.32	570.01	433.16	390.77	428.89
116.68	401.97	264.41	169.22	299.82	338.32	569.93	433.08	391.29	428.9
116.19	401.99	264.73	169.19	299.82	338.32	569.83	432.9	391.18	428.92
116.12	402.04	264.72	169.2	299.82	338.32	569.99	433.09	391.01	428.87
116.33	401.99	264.56	169.16	299.82	338.32	570.04	433.14	391.13	428.99
116.14	401.99	264.44	169.21	299.82	338.32	569.79	433.01	390.91	428.96
116.12	401.86	264.46	169.17	299.82	338.32	569.84	432.98	391.2	428.98
116.21	402.02	264.47	169.17	299.82	338.32	569.9	432.96	391.41	429.01
116.56	402.02	264.44	169.19	299.82	338.32	569.92	433.1	391.13	428.87
[truncated: 23,397 more rows]
