# Supplementary material for: Female moths incorporate plant acoustic emissions into their oviposition decision-making process
Source: eLife. 2026 Jan 5;13:RP104700. doi: 10.7554/eLife.104700 (PMC12768406; doi:10.7554/eLife.104700)
Supplement: Source data 1. [file elife-104700-data1.zip › Codes_and_tables_V2/Location_fig_3/230623_235932-009553_xypts.csv]

pt1_cam1_X	pt1_cam1_Y	pt2_cam1_X	pt2_cam1_Y	pt3_cam1_X	pt3_cam1_Y	pt4_cam1_X	pt4_cam1_Y	pt5_cam1_X	pt5_cam1_Y
114.585183	401.30369	450.497581	431.23823	304.558963	343.640124	570.93983	434.068475	351.588825	426.130383
114.87	401.16	449.93	430.89	304.97	343.91	570.92	434.02	351.588825	426.130383
114.93	401.13	449.95	431.03	304.94	344	570.99	434.02	351.588825	426.130383
115.13	401.06	449.97	431.08	305.04	344.04	571.08	433.86	351.588825	426.130383
115.02	401.09	449.97	431.04	305.01	344.05	571.06	434.01	351.588825	426.130383
115.02	401.08	450.01	431	305.05	344	571.03	434.05	351.588825	426.130383
115	401.21	449.98	431	304.89	344.03	571.04	434.03	351.588825	426.130383
114.96	401.13	449.99	430.96	304.97	344.06	571.04	434.08	351.588825	426.130383
114.87	401.05	449.99	430.97	304.88	344.14	571.02	434.01	351.588825	426.130383
114.98	400.99	450.02	430.99	304.85	344.05	571.07	434.02	351.588825	426.130383
115	401.05	450	430.95	304.93	344.08	571.18	434.03	351.588825	426.130383
115.06	401.09	450.01	431	304.98	344.01	571.1	434.1	351.588825	426.130383
115.11	401.15	450	431	304.99	344.04	571.04	434.2	351.588825	426.130383
114.98	401.1	449.98	431	304.96	344.01	570.99	434.14	351.588825	426.130383
115.01	401.1	449.98	430.98	304.99	344.09	570.95	434.18	351.588825	426.130383
115.01	401.32	450.01	430.96	305.02	344.07	571.13	434.11	351.588825	426.130383
115.03	401.27	449.99	431.04	304.99	344.02	571.14	434.05	351.588825	426.130383
115.07	401.08	450.02	430.99	304.93	344	571.09	434.09	351.588825	426.130383
115	401.02	450.05	431	305.06	344	571.3	434.26	351.588825	426.130383
114.64	401.05	450.02	431.01	304.95	343.96	571.04	434.09	351.588825	426.130383
114.9	400.94	450	431.02	305	343.98	571.09	434.01	351.588825	426.130383
114.83	400.97	450	431.02	305.03	343.96	571.15	434	351.588825	426.130383
115.01	401.01	450.03	431	304.97	344	570.99	434.1	351.588825	426.130383
114.95	400.87	450.02	430.97	304.92	344	571.23	434.03	351.588825	426.130383
114.98	400.92	449.99	430.94	304.98	344.04	570.89	434	351.588825	426.130383
114.99	400.87	449.95	431.03	304.98	344.02	570.98	434.07	351.588825	426.130383
114.95	400.87	450	430.98	304.93	343.98	570.91	434.14	351.588825	426.130383
115.01	401.12	450.07	430.97	304.91	344.04	571.17	434.03	351.588825	426.130383
115.23	401.13	450	430.93	305.02	344.24	571.19	433.99	351.588825	426.130383
114.93	401.05	450.03	431	305	344.11	571	434.01	351.588825	426.130383
114.75	401.15	450	430.97	304.97	344.26	571.08	434.08	351.588825	426.130383
114.97	401.03	449.97	431.01	304.88	344.05	571.1	434.01	351.588825	426.130383
114.95	401.04	449.96	431.01	304.81	344.3	571.08	434.08	351.588825	426.130383
114.74	401	449.96	430.99	304.84	344.17	571.11	433.98	351.588825	426.130383
114.86	401.09	449.98	430.99	304.92	344.28	570.97	434.12	351.588825	426.130383
115.07	401.02	450.04	430.93	305.07	344	571.18	434.13	351.588825	426.130383
115.27	401.04	450	430.98	304.5	343.86	571.16	434.1	351.588825	426.130383
115.23	401.1	450	430.97	304.92	344.03	571.08	434.13	351.588825	426.130383
115.1	401.02	450	430.97	304.9	344.17	571.05	434.05	351.588825	426.130383
115.07	401	450	430.97	304.98	344.17	571.12	434.13	351.588825	426.130383
115.04	401.02	449.97	431.01	304.95	344.24	571.24	434.15	351.588825	426.130383
115.04	401	449.98	430.98	305.07	344.17	571.2	434.2	351.588825	426.130383
115	401.18	450.01	430.94	305.05	344.05	571.12	434.2	351.588825	426.130383
115.04	401.04	450.01	431.02	304.94	344.07	570.91	434	351.588825	426.130383
114.99	401.06	450	431.01	305.02	343.94	570.93	434.04	351.588825	426.130383
115.05	400.99	449.96	431.01	304.91	344.33	570.93	434.05	351.588825	426.130383
114.92	401.14	449.98	430.96	304.92	344.1	571.07	434.05	351.588825	426.130383
115.07	401.23	450	430.95	304.99	344.05	571.16	433.97	351.588825	426.130383
115.22	400.94	450.01	431	304.9	344.08	571.07	434.04	351.588825	426.130383
115.08	401.05	450.01	430.97	304.95	344.07	571.03	434.14	351.588825	426.130383
115.11	400.93	450.02	430.98	304.98	344.09	570.99	434.15	351.588825	426.130383
114.97	401	450.02	430.98	305.04	344.26	571.1	434.15	351.588825	426.130383
114.99	401.01	450.02	430.98	304.92	344.11	571.03	434.29	351.588825	426.130383
115.03	400.97	450.02	430.98	305.02	344.11	571.06	434.17	351.588825	426.130383
114.94	400.99	450.02	430.98	305.07	344	571.22	434.07	351.588825	426.130383
115.03	400.96	450.02	430.98	304.92	343.93	571	433.99	351.588825	426.130383
115.02	400.98	450.02	430.98	304.9	343.98	571.36	434.05	351.588825	426.130383
115.13	401.04	450.02	430.98	304.83	343.98	571.34	433.97	351.588825	426.130383
115.12	401	450.02	430.98	305.01	344	571.07	434.05	351.588825	426.130383
115.21	400.98	450.02	430.98	304.88	344.09	571.06	434.04	351.588825	426.130383
115.1	401.01	450.02	430.98	304.9	344.03	570.97	434.06	351.588825	426.130383
115	401.01	450.02	430.98	304.96	344.02	570.99	434.02	351.588825	426.130383
115.08	401.06	450.02	430.98	305.01	343.99	570.84	434.05	351.588825	426.130383
115.02	401.04	450.02	430.98	305.04	344.02	570.83	434.06	351.588825	426.130383
115.02	401.07	450.02	430.98	304.99	344.03	570.91	434.01	351.588825	426.130383
115.01	401	450.02	430.98	305	343.87	570.9	433.98	351.588825	426.130383
114.99	400.97	450.02	430.98	304.98	343.89	570.99	434	351.588825	426.130383
115.03	401.1	450.02	430.98	304.98	343.96	570.84	434.13	351.588825	426.130383
114.96	401	450.02	430.98	305.04	344.06	571.02	434.04	351.588825	426.130383
114.99	401.07	450.02	430.98	305.06	344.06	570.95	434.03	351.588825	426.130383
114.91	401.02	450.02	430.98	304.98	344.03	570.96	433.98	351.588825	426.130383
114.98	400.99	450.02	430.98	305.02	343.92	570.95	433.96	351.588825	426.130383
115.08	401.03	450.02	430.98	304.94	344	570.97	433.91	351.588825	426.130383
114.9	401.02	450.02	430.98	304.9	343.97	571.02	434.03	351.588825	426.130383
115.07	401.08	450.02	430.98	304.98	343.94	571.1	434.13	351.588825	426.130383
114.97	400.99	450.02	430.98	304.95	344	570.98	434.02	351.588825	426.130383
115.05	400.93	450.02	430.98	304.98	344.14	571.02	434.05	351.588825	426.130383
114.99	400.68	450.02	430.98	304.95	344.04	571.04	434.02	351.588825	426.130383
115.1	400.9	450.02	430.98	305.01	344.03	571.13	434.2	351.588825	426.130383
115.03	400.96	450.02	430.98	304.98	343.99	571.06	434.01	351.588825	426.130383
115.1	400.94	450.02	430.98	304.99	343.99	571.07	434	351.588825	426.130383
114.96	400.96	450.02	430.98	304.95	343.98	571.08	434.01	351.588825	426.130383
115.04	401.08	450.02	430.98	304.97	343.99	571.01	433.91	351.588825	426.130383
114.88	400.92	450.02	430.98	305.04	343.99	571.17	434.04	351.588825	426.130383
115	401.25	450.02	430.98	304.82	344.16	571.06	434.05	351.588825	426.130383
114.98	401.25	450.02	430.98	305.01	344.08	571.17	434.11	351.588825	426.130383
115.13	400.91	450.02	430.98	305.03	344	571.13	434.13	351.588825	426.130383
115.04	400.99	450.02	430.98	304.88	344.09	571.09	434.11	351.588825	426.130383
115.01	401.01	450.02	430.98	304.93	344.11	571.04	434.12	351.588825	426.130383
115.06	401.04	450.02	430.98	304.81	344.02	571.09	434.12	351.588825	426.130383
115.18	401.09	450.02	430.98	304.81	344.01	570.97	434.18	351.588825	426.130383
115.01	400.93	450.02	430.98	304.97	344	570.86	434.1	351.588825	426.130383
115.04	400.95	450.02	430.98	304.98	344.05	570.93	434.03	351.588825	426.130383
115.01	400.95	450.02	430.98	304.89	343.9	570.97	434.03	351.588825	426.130383
114.94	401.08	450.02	430.98	304.98	343.98	571.01	434.16	351.588825	426.130383
114.94	401.08	450.02	430.98	304.89	344.05	570.88	434.13	351.588825	426.130383
114.94	401.08	450.02	430.98	305	344.24	571.04	434.05	351.588825	426.130383
114.94	401.08	450.02	430.98	304.94	344.07	571.02	434	351.588825	426.130383
114.94	401.08	450.02	430.98	304.99	344.16	571.21	434.16	351.588825	426.130383
114.94	401.08	450.02	430.98	304.95	344.04	571.21	434.06	351.588825	426.130383
114.94	401.08	450.02	430.98	305.04	344.04	571.05	434.07	351.588825	426.130383
114.94	401.08	450.02	430.98	304.88	343.87	571.05	434.01	351.588825	426.130383
114.94	401.08	450.02	430.98	304.93	344.05	571.17	434.03	351.588825	426.130383
114.94	401.08	450.02	430.98	304.89	344	571.04	434.07	351.588825	426.130383
114.94	401.08	450.02	430.98	304.91	344.01	571.12	434.06	351.588825	426.130383
114.94	401.08	450.02	430.98	304.95	344.01	571.13	434.08	351.588825	426.130383
114.94	401.08	450.02	430.98	304.97	343.97	571.08	434.06	351.588825	426.130383
114.94	401.08	450.02	430.98	305	344.06	571.13	434.03	351.588825	426.130383
114.94	401.08	450.02	430.98	304.79	344.07	571.05	433.99	351.588825	426.130383
114.94	401.08	450.02	430.98	304.91	344.07	570.88	433.89	351.588825	426.130383
114.94	401.08	450.02	430.98	304.98	344.12	570.99	434	351.588825	426.130383
114.94	401.08	450.02	430.98	304.8	344.07	570.97	434.01	351.588825	426.130383
114.94	401.08	450.02	430.98	304.9	343.98	570.89	434.07	351.588825	426.130383
114.94	401.08	450.02	430.98	305	344.02	571.03	434.02	351.588825	426.130383
114.94	401.08	450.02	430.98	304.94	343.98	570.85	434.1	351.588825	426.130383
114.94	401.08	450.02	430.98	304.94	344.04	571.05	434.15	351.588825	426.130383
114.94	401.08	450.02	430.98	304.95	343.92	570.98	434.11	351.588825	426.130383
114.94	401.08	450.02	430.98	305	344.07	571.06	434.09	351.588825	426.130383
114.94	401.08	450.02	430.98	305.02	344.02	571.03	434.12	351.588825	426.130383
114.94	401.08	450.02	430.98	304.99	344.02	570.84	434.03	351.588825	426.130383
114.94	401.08	450.02	430.98	305.01	343.98	571.02	434.09	351.588825	426.130383
114.94	401.08	450.02	430.98	304.9	344.07	571.11	434.01	351.588825	426.130383
114.94	401.08	450.02	430.98	304.89	344.13	571.13	434.01	351.588825	426.130383
114.94	401.08	450.02	430.98	304.99	344.06	571.13	434.08	351.588825	426.130383
114.94	401.08	450.02	430.98	305.05	344.04	571.15	434.11	351.588825	426.130383
114.94	401.08	450.02	430.98	304.97	344.1	570.91	433.9	351.588825	426.130383
114.94	401.08	450.02	430.98	304.97	344.19	570.96	433.91	351.588825	426.130383
114.94	401.08	450.02	430.98	304.91	344.02	570.89	434.06	351.588825	426.130383
114.94	401.08	450.02	430.98	305.02	344.01	571.08	434.03	351.588825	426.130383
114.94	401.08	450.02	430.98	305.01	344.04	571.03	434	351.588825	426.130383
114.94	401.08	450.02	430.98	304.98	344.08	571.06	434	351.588825	426.130383
114.94	401.08	450.02	430.98	304.9	344	571.11	433.93	351.588825	426.130383
114.94	401.08	450.02	430.98	304.95	344.05	571.01	433.97	351.588825	426.130383
114.94	401.08	450.02	430.98	304.93	344.03	570.85	433.86	351.588825	426.130383
114.94	401.08	450.02	430.98	304.96	343.98	570.91	434.04	351.588825	426.130383
114.94	401.08	450.02	430.98	304.92	343.87	570.92	434.08	351.588825	426.130383
114.94	401.08	450.02	430.98	304.94	344.08	570.95	434.05	351.588825	426.130383
114.94	401.08	450.02	430.98	304.98	344.14	570.83	434.05	351.588825	426.130383
114.94	401.08	450.02	430.98	304.93	344.06	571.12	434.04	351.588825	426.130383
114.94	401.08	450.02	430.98	304.8	344.1	571.17	434	351.588825	426.130383
114.94	401.08	450.02	430.98	304.97	343.95	570.95	434.07	351.588825	426.130383
114.94	401.08	450.02	430.98	304.98	343.93	571.03	434.03	351.588825	426.130383
114.94	401.08	450.02	430.98	304.91	344.11	571.05	433.94	351.588825	426.130383
114.94	401.08	450.02	430.98	304.86	344.13	570.96	434.07	351.588825	426.130383
114.94	401.08	450.02	430.98	304.91	344.04	571.19	434.15	351.588825	426.130383
114.94	401.08	450.02	430.98	304.8	344.07	571.1	434.08	351.588825	426.130383
114.94	401.08	450.02	430.98	304.74	344.16	571.01	434.01	351.588825	426.130383
114.94	401.08	450.02	430.98	304.96	344.05	571.15	434.04	351.588825	426.130383
114.94	401.08	450.02	430.98	305.15	344.07	571.09	433.99	351.588825	426.130383
114.94	401.08	450.02	430.98	305.01	344.05	571.11	434.16	351.588825	426.130383
114.94	401.08	450.02	430.98	304.99	344	571.12	434.07	351.588825	426.130383
114.94	401.08	450.02	430.98	304.96	344.02	571.01	434.1	351.588825	426.130383
114.94	401.08	450.02	430.98	304.98	344.1	571.04	434.05	351.588825	426.130383
114.94	401.08	450.02	430.98	304.99	344.05	570.99	434.04	351.588825	426.130383
114.94	401.08	450.02	430.98	304.9	344.11	571.11	434.15	351.588825	426.130383
114.94	401.08	450.02	430.98	305	344.07	570.99	434.08	351.588825	426.130383
114.94	401.08	450.02	430.98	304.93	344.07	570.93	434.15	351.588825	426.130383
114.94	401.08	450.02	430.98	305.04	344.04	571.02	434.04	351.588825	426.130383
114.94	401.08	450.02	430.98	305.01	344.03	571	434.05	351.588825	426.130383
114.94	401.08	450.02	430.98	304.95	344.05	570.93	434	351.588825	426.130383
114.94	401.08	450.02	430.98	304.98	344.04	571.02	434.13	351.588825	426.130383
114.94	401.08	450.02	430.98	304.93	344.04	571.1	434.25	351.588825	426.130383
114.94	401.08	450.02	430.98	304.93	344.12	571.09	434.06	351.588825	426.130383
114.94	401.08	450.02	430.98	305.02	344.03	571.01	434	351.588825	426.130383
114.94	401.08	450.02	430.98	304.96	344.03	570.96	434.03	351.588825	426.130383
114.94	401.08	450.02	430.98	304.88	344.05	570.96	434.06	351.588825	426.130383
114.94	401.08	450.02	430.98	304.88	344.02	571.13	434.08	351.588825	426.130383
114.94	401.08	450.02	430.98	304.94	344.04	570.98	433.94	351.588825	426.130383
114.94	401.08	450.02	430.98	304.88	344.02	570.95	433.96	351.588825	426.130383
114.94	401.08	450.02	430.98	304.97	344.06	571.04	434.17	351.588825	426.130383
114.94	401.08	450.02	430.98	304.91	344.02	571.09	434.05	351.588825	426.130383
114.94	401.08	450.02	430.98	305	344.04	571.19	434.04	351.588825	426.130383
114.94	401.08	450.02	430.98	304.95	344.08	571.13	434.18	351.588825	426.130383
114.94	401.08	450.02	430.98	304.94	344.09	571.08	434.06	351.588825	426.130383
114.94	401.08	450.02	430.98	304.79	344.04	571.06	434.02	351.588825	426.130383
114.94	401.08	450.02	430.98	305.05	344.11	571	434.05	351.588825	426.130383
114.94	401.08	450.02	430.98	304.93	344.17	570.98	433.95	351.588825	426.130383
114.94	401.08	450.02	430.98	305.04	344.04	570.97	434.01	351.588825	426.130383
114.94	401.08	450.02	430.98	304.97	344.08	571	434.04	351.588825	426.130383
114.94	401.08	450.02	430.98	304.97	343.98	571.01	434.15	351.588825	426.130383
114.94	401.08	450.02	430.98	304.92	344.01	571.14	433.98	351.588825	426.130383
114.94	401.08	450.02	430.98	304.93	344.04	570.98	434.13	351.588825	426.130383
114.94	401.08	450.02	430.98	304.87	344.1	570.94	434.1	351.588825	426.130383
114.94	401.08	450.02	430.98	304.91	344.05	571.02	433.96	351.588825	426.130383
114.94	401.08	450.02	430.98	304.9	344.12	571.06	433.97	351.588825	426.130383
114.94	401.08	450.02	430.98	304.93	344.16	570.8	433.93	351.588825	426.130383
114.94	401.08	450.02	430.98	304.91	344.01	571.16	433.98	351.588825	426.130383
114.94	401.08	450.02	430.98	304.96	343.96	571.01	433.91	351.588825	426.130383
114.94	401.08	450.02	430.98	305.01	344.1	570.87	434.04	351.588825	426.130383
114.94	401.08	450.02	430.98	305.01	344.04	570.98	434.05	351.588825	426.130383
114.94	401.08	450.02	430.98	304.95	344.02	571	434.05	351.588825	426.130383
114.94	401.08	450.02	430.98	304.96	344.06	570.98	434.02	351.588825	426.130383
114.94	401.08	450.02	430.98	304.97	344.06	571.06	434	351.588825	426.130383
114.94	401.08	450.02	430.98	305.02	343.99	571.03	434.01	351.588825	426.130383
114.94	401.08	450.02	430.98	305.09	344.01	571.16	434.38	351.588825	426.130383
114.94	401.08	450.02	430.98	304.98	344.2	570.97	434.07	351.588825	426.130383
114.94	401.08	450.02	430.98	305.04	344.03	571.3	433.99	351.588825	426.130383
114.94	401.08	450.02	430.98	304.83	344	571.14	434.03	351.588825	426.130383
114.94	401.08	450.02	430.98	304.94	344.22	571.08	433.99	351.588825	426.130383
114.94	401.08	450.02	430.98	304.94	344.05	571	434.06	351.588825	426.130383
114.94	401.08	450.02	430.98	305	344.05	571	434.11	351.588825	426.130383
114.94	401.08	450.02	430.98	304.91	344.05	570.76	434.03	351.588825	426.130383
114.94	401.08	450.02	430.98	304.95	344.11	570.68	434.02	351.588825	426.130383
114.94	401.08	450.02	430.98	304.91	344.11	570.95	433.99	351.588825	426.130383
114.94	401.08	450.02	430.98	304.98	344.16	571.03	433.95	351.588825	426.130383
114.94	401.08	450.02	430.98	305.01	344.03	570.94	434.08	351.588825	426.130383
114.94	401.08	450.02	430.98	305.02	344.07	571.09	434.02	351.588825	426.130383
114.94	401.08	450.02	430.98	304.91	344.16	570.95	434.01	351.588825	426.130383
114.94	401.08	450.02	430.98	304.84	344.22	571.04	434	351.588825	426.130383
114.94	401.08	450.02	430.98	304.9	344.06	571.17	434.05	351.588825	426.130383
114.94	401.08	450.02	430.98	304.95	344.12	570.97	434.2	351.588825	426.130383
114.94	401.08	450.02	430.98	304.82	344.03	571.21	434.07	351.588825	426.130383
114.94	401.08	450.02	430.98	304.92	344.04	571.07	434.09	351.588825	426.130383
114.94	401.08	450.02	430.98	304.85	344.04	570.92	434.06	351.588825	426.130383
114.94	401.08	450.02	430.98	304.96	344	571	434.16	351.588825	426.130383
114.94	401.08	450.02	430.98	304.95	344.05	571.05	434.04	351.588825	426.130383
114.94	401.08	450.02	430.98	305	344	571.02	434.04	351.588825	426.130383
114.94	401.08	450.02	430.98	305.1	344.03	571.01	434.15	351.588825	426.130383
114.94	401.08	450.02	430.98	304.94	344.08	571.05	434.17	351.588825	426.130383
114.94	401.08	450.02	430.98	305	344.03	571.15	434.07	351.588825	426.130383
114.94	401.08	450.02	430.98	304.92	344.06	571.12	433.97	351.588825	426.130383
114.94	401.08	450.02	430.98	305.02	343.99	571.08	433.97	351.588825	426.130383
114.94	401.08	450.02	430.98	305.01	344.03	571	434	351.588825	426.130383
114.94	401.08	450.02	430.98	305.07	344.02	571.06	434.06	351.588825	426.130383
114.94	401.08	450.02	430.98	305.17	344.1	571.04	433.95	351.588825	426.130383
114.94	401.08	450.02	430.98	305.02	344.04	571.03	434.03	351.588825	426.130383
114.94	401.08	450.02	430.98	305.03	343.98	571.01	434.01	351.588825	426.130383
114.94	401.08	450.02	430.98	304.92	343.99	570.8	433.97	351.588825	426.130383
114.94	401.08	450.02	430.98	304.91	343.98	571.02	433.98	351.588825	426.130383
114.94	401.08	450.02	430.98	304.93	344.14	570.92	434.14	351.588825	426.130383
114.94	401.08	450.02	430.98	304.94	344.15	571.33	434.11	351.588825	426.130383
114.94	401.08	450.02	430.98	304.9	344.1	571.32	434.06	351.588825	426.130383
114.94	401.08	450.02	430.98	305.15	343.95	571.06	433.99	351.588825	426.130383
114.94	401.08	450.02	430.98	305.12	344.04	571.13	434.16	351.588825	426.130383
114.94	401.08	450.02	430.98	304.96	344.16	571.05	434.19	351.588825	426.130383
114.94	401.08	450.02	430.98	305.04	344.05	571.11	434.09	351.588825	426.130383
114.94	401.08	450.02	430.98	305.08	344.02	571.03	434.11	351.588825	426.130383
114.94	401.08	450.02	430.98	305.02	344	571.28	434.17	351.588825	426.130383
114.94	401.08	450.02	430.98	305.16	344.07	571.02	434.12	351.588825	426.130383
114.94	401.08	450.02	430.98	304.85	343.97	571.01	434.09	351.588825	426.130383
114.94	401.08	450.02	430.98	304.92	344.06	571.09	434.06	351.588825	426.130383
114.94	401.08	450.02	430.98	304.92	344.12	571.04	434.03	351.588825	426.130383
114.94	401.08	450.02	430.98	305	344.06	571.04	434.19	351.588825	426.130383
114.94	401.08	450.02	430.98	305.02	344.02	571.05	434.19	351.588825	426.130383
114.94	401.08	450.02	430.98	305.02	344.03	571.06	434.06	351.588825	426.130383
114.94	401.08	450.02	430.98	305.02	343.95	570.96	434.04	351.588825	426.130383
114.94	401.08	450.02	430.98	304.93	344.07	571.08	434.13	351.588825	426.130383
114.94	401.08	450.02	430.98	304.79	344.1	571.36	434.16	351.588825	426.130383
114.94	401.08	450.02	430.98	304.86	344.1	571.23	433.99	351.588825	426.130383
114.94	401.08	450.02	430.98	305.01	344.17	571.4	434.12	351.588825	426.130383
114.94	401.08	450.02	430.98	304.86	344.17	571.15	434.01	351.588825	426.130383
114.94	401.08	450.02	430.98	304.91	344.1	570.88	434.12	351.588825	426.130383
114.94	401.08	450.02	430.98	305.03	344.06	570.93	434.08	351.588825	426.130383
114.94	401.08	450.02	430.98	304.94	344.09	571.04	433.98	351.588825	426.130383
114.94	401.08	450.02	430.98	304.99	344	571.02	434.06	351.588825	426.130383
114.94	401.08	450.02	430.98	305.05	344.06	570.95	434.22	351.588825	426.130383
114.94	401.08	450.02	430.98	305.01	343.99	571.02	434.03	351.588825	426.130383
114.94	401.08	450.02	430.98	304.89	344.04	571.15	433.99	351.588825	426.130383
114.94	401.08	450.02	430.98	304.83	344.03	571.07	434.1	351.588825	426.130383
114.94	401.08	450.02	430.98	304.9	343.88	570.91	434.09	351.588825	426.130383
114.94	401.08	450.02	430.98	304.97	343.97	570.97	434.02	351.588825	426.130383
114.94	401.08	450.02	430.98	304.86	343.98	571.07	434	351.588825	426.130383
114.94	401.08	450.02	430.98	304.95	344.14	570.88	434.11	351.588825	426.130383
114.94	401.08	450.02	430.98	305.07	344.08	571.09	434.11	351.588825	426.130383
114.94	401.08	450.02	430.98	305.1	343.96	571.12	434.11	351.588825	426.130383
114.94	401.08	450.02	430.98	304.97	344.07	570.95	434.14	351.588825	426.130383
114.94	401.08	450.02	430.98	305.01	344.1	571	434.14	351.588825	426.130383
114.94	401.08	450.02	430.98	304.98	344.1	570.98	434.23	351.588825	426.130383
114.94	401.08	450.02	430.98	304.93	344.08	570.92	434.03	351.588825	426.130383
114.94	401.08	450.02	430.98	305.01	344.02	571.13	433.98	351.588825	426.130383
114.94	401.08	450.02	430.98	305.01	344.17	570.89	434	351.588825	426.130383
114.94	401.08	450.02	430.98	305.05	344.01	570.91	434.03	351.588825	426.130383
114.94	401.08	450.02	430.98	305.07	344.13	570.97	434.06	351.588825	426.130383
114.94	401.08	450.02	430.98	304.8	344.11	571.05	434.07	351.588825	426.130383
114.94	401.08	450.02	430.98	304.82	344.05	571.07	433.92	351.588825	426.130383
114.94	401.08	450.02	430.98	305.01	344.05	571.07	434.03	351.588825	426.130383
114.94	401.08	450.02	430.98	304.97	344.04	571.03	434.07	351.588825	426.130383
114.94	401.08	450.02	430.98	305.09	344.53	571.09	433.98	351.588825	426.130383
114.94	401.08	450.02	430.98	305.06	344.15	571.41	434.02	351.588825	426.130383
114.94	401.08	450.02	430.98	305.03	343.99	571.24	433.99	351.588825	426.130383
114.94	401.08	450.02	430.98	304.92	344.03	571.07	433.93	351.588825	426.130383
114.94	401.08	450.02	430.98	304.85	343.99	571.15	434.08	351.588825	426.130383
114.94	401.08	450.02	430.98	305.05	344	570.99	434.14	351.588825	426.130383
114.94	401.08	450.02	430.98	304.91	344.04	570.95	434	351.588825	426.130383
114.94	401.08	450.02	430.98	305	344.08	571.01	434.04	351.588825	426.130383
114.94	401.08	450.02	430.98	305.05	344.03	571.08	434.02	351.588825	426.130383
114.94	401.08	450.02	430.98	304.97	344.08	571.06	433.97	351.588825	426.130383
114.94	401.08	450.02	430.98	305.13	343.94	570.99	433.99	351.588825	426.130383
114.94	401.08	450.02	430.98	304.94	343.93	571.38	434.02	351.588825	426.130383
114.94	401.08	450.02	430.98	304.87	344.01	571.09	434.14	351.588825	426.130383
114.94	401.08	450.02	430.98	304.96	343.96	571.02	434.06	351.588825	426.130383
114.94	401.08	450.02	430.98	304.99	344.12	571.08	434.05	351.588825	426.130383
114.94	401.08	450.02	430.98	304.96	344.05	571.22	434.17	351.588825	426.130383
114.94	401.08	450.02	430.98	304.99	343.96	571.02	434.06	351.588825	426.130383
114.94	401.08	450.02	430.98	304.83	343.98	571.01	434.17	351.588825	426.130383
114.94	401.08	450.02	430.98	305.01	343.99	571.09	434.06	351.588825	426.130383
114.94	401.08	450.02	430.98	304.87	343.94	571.14	434.05	351.588825	426.130383
114.94	401.08	450.02	430.98	304.87	344.14	570.99	433.99	351.588825	426.130383
114.94	401.08	450.02	430.98	304.94	343.98	570.97	433.99	351.588825	426.130383
114.94	401.08	450.02	430.98	304.8	343.99	571.1	434.03	351.588825	426.130383
114.94	401.08	450.02	430.98	305.02	344.07	570.86	434.11	351.588825	426.130383
114.94	401.08	450.02	430.98	305.05	344.13	571.02	434.18	351.588825	426.130383
114.94	401.08	450.02	430.98	304.91	344.11	571.04	434.17	351.588825	426.130383
114.94	401.08	450.02	430.98	304.82	344.02	571.1	434.18	351.588825	426.130383
114.94	401.08	450.02	430.98	304.95	344.04	571.05	434.14	351.588825	426.130383
114.94	401.08	450.02	430.98	305.01	344	571.03	434.1	351.588825	426.130383
114.94	401.08	450.02	430.98	304.94	343.95	570.89	433.97	351.588825	426.130383
114.94	401.08	450.02	430.98	305.06	344.07	571.09	434.04	351.588825	426.130383
114.94	401.08	450.02	430.98	305.13	343.93	571.21	434.12	351.588825	426.130383
114.94	401.08	450.02	430.98	305.05	343.91	571.15	434.29	351.588825	426.130383
114.94	401.08	450.02	430.98	304.96	343.99	571.08	434.11	351.588825	426.130383
114.94	401.08	450.02	430.98	304.99	343.99	571.09	434.11	351.588825	426.130383
114.94	401.08	450.02	430.98	304.91	344.07	571.07	434.12	351.588825	426.130383
114.94	401.08	450.02	430.98	304.94	343.98	571.01	433.97	351.588825	426.130383
114.94	401.08	450.02	430.98	304.93	343.91	571.08	434.08	351.588825	426.130383
114.94	401.08	450.02	430.98	304.99	344.05	571.01	434	351.588825	426.130383
114.94	401.08	450.02	430.98	305.04	343.93	571.03	434.01	351.588825	426.130383
114.94	401.08	450.02	430.98	304.87	344.02	571.08	434.07	351.588825	426.130383
114.94	401.08	450.02	430.98	304.98	344.1	570.94	434.14	351.588825	426.130383
114.94	401.08	450.02	430.98	305.11	344.1	571.17	434.13	351.588825	426.130383
114.94	401.08	450.02	430.98	305.03	344.06	571.21	434.03	351.588825	426.130383
114.94	401.08	450.02	430.98	305.03	344.02	570.99	434.01	351.588825	426.130383
114.94	401.08	450.02	430.98	305.02	344.12	571.09	433.95	351.588825	426.130383
114.94	401.08	450.02	430.98	304.9	344.05	571.12	434.1	351.588825	426.130383
114.94	401.08	450.02	430.98	304.93	344.03	571.03	434.22	351.588825	426.130383
114.94	401.08	450.02	430.98	304.97	344.14	571.03	434.12	351.588825	426.130383
114.94	401.08	450.02	430.98	305.04	344.1	571.04	434.12	351.588825	426.130383
114.94	401.08	450.02	430.98	305.09	344.08	570.99	434.04	351.588825	426.130383
114.94	401.08	450.02	430.98	304.88	344.03	571.05	434	351.588825	426.130383
114.94	401.08	450.02	430.98	304.92	344.04	571.02	433.97	351.588825	426.130383
114.94	401.08	450.02	430.98	304.95	344.07	570.96	434.23	351.588825	426.130383
114.94	401.08	450.02	430.98	304.95	344.06	570.99	434.31	351.588825	426.130383
114.94	401.08	450.02	430.98	304.94	344.09	570.99	434.09	351.588825	426.130383
114.94	401.08	450.02	430.98	305.06	344.1	570.92	434.05	351.588825	426.130383
114.94	401.08	450.02	430.98	304.96	344.03	570.99	434.03	351.588825	426.130383
114.94	401.08	450.02	430.98	305.05	343.99	571.12	434.1	351.588825	426.130383
114.94	401.08	450.02	430.98	304.93	343.99	571.07	434.27	351.588825	426.130383
114.94	401.08	450.02	430.98	304.93	343.96	571.04	434.07	351.588825	426.130383
114.94	401.08	450.02	430.98	305.04	343.99	571	433.99	351.588825	426.130383
114.94	401.08	450.02	430.98	304.97	343.99	571.13	434.12	351.588825	426.130383
114.94	401.08	450.02	430.98	304.93	344.1	571.16	434.07	351.588825	426.130383
114.94	401.08	450.02	430.98	304.88	344.08	571.04	434.07	351.588825	426.130383
114.94	401.08	450.02	430.98	304.82	344.14	570.97	434.09	351.588825	426.130383
114.94	401.08	450.02	430.98	305.02	344.16	570.97	434.29	351.588825	426.130383
114.94	401.08	450.02	430.98	304.76	344.09	571.05	434.07	351.588825	426.130383
114.94	401.08	450.02	430.98	305.01	344.04	570.97	434.12	351.588825	426.130383
114.94	401.08	450.02	430.98	305.01	344	570.85	433.97	351.588825	426.130383
114.94	401.08	450.02	430.98	304.95	344	570.97	434.07	351.588825	426.130383
114.94	401.08	450.02	430.98	304.89	344.15	571.01	434.23	351.588825	426.130383
114.94	401.08	450.02	430.98	304.91	344.05	571.13	434.04	351.588825	426.130383
114.94	401.08	450.02	430.98	304.89	344.04	570.98	434.08	351.588825	426.130383
114.94	401.08	450.02	430.98	304.93	344.05	571.07	434.06	351.588825	426.130383
114.94	401.08	450.02	430.98	304.93	343.93	571.04	434.02	351.588825	426.130383
114.94	401.08	450.02	430.98	304.82	344.04	571.05	434.01	351.588825	426.130383
114.94	401.08	450.02	430.98	305.03	343.98	570.89	433.98	351.588825	426.130383
114.94	401.08	450.02	430.98	305.09	344	571.05	434.11	351.588825	426.130383
114.94	401.08	450.02	430.98	305.03	344.05	571.04	434.14	351.588825	426.130383
114.94	401.08	450.02	430.98	304.93	343.97	571.17	434.12	351.588825	426.130383
114.94	401.08	450.02	430.98	305.15	344.02	571.04	434.15	351.588825	426.130383
114.94	401.08	450.02	430.98	304.99	344.15	571.03	434.14	351.588825	426.130383
114.94	401.08	450.02	430.98	305	344.19	570.91	434.03	351.588825	426.130383
114.94	401.08	450.02	430.98	304.96	343.98	571.12	434.09	351.588825	426.130383
114.94	401.08	450.02	430.98	304.99	344.05	571.09	434.01	351.588825	426.130383
114.94	401.08	450.02	430.98	305.06	344.07	571.03	434.07	351.588825	426.130383
114.94	401.08	450.02	430.98	305.09	343.99	571.18	434.18	351.588825	426.130383
114.94	401.08	450.02	430.98	305.04	344.27	571.08	434.1	351.588825	426.130383
114.94	401.08	450.02	430.98	305.01	344.13	571.11	434.1	351.588825	426.130383
114.94	401.08	450.02	430.98	304.92	344.1	570.94	433.98	351.588825	426.130383
114.94	401.08	450.02	430.98	305.03	344.07	571.18	434.2	351.588825	426.130383
114.94	401.08	450.02	430.98	305.04	344.06	571.2	434.27	351.588825	426.130383
114.94	401.08	450.02	430.98	304.94	344.08	571.11	434.1	351.588825	426.130383
114.94	401.08	450.02	430.98	305.05	344.07	571.31	434.22	351.588825	426.130383
114.94	401.08	450.02	430.98	305.03	344.09	571.29	434.07	351.588825	426.130383
114.94	401.08	450.02	430.98	304.98	344.14	571.01	433.97	351.588825	426.130383
114.94	401.08	450.02	430.98	304.9	344.06	571.02	434.05	351.588825	426.130383
114.94	401.08	450.02	430.98	304.85	344.05	571.03	434.05	351.588825	426.130383
114.94	401.08	450.02	430.98	304.88	344.03	570.98	434.16	351.588825	426.130383
114.94	401.08	450.02	430.98	304.86	344.08	571.06	434.01	351.588825	426.130383
114.94	401.08	450.02	430.98	304.95	344.03	571.01	433.98	351.588825	426.130383
114.94	401.08	450.02	430.98	304.93	343.91	570.99	434.04	351.588825	426.130383
114.94	401.08	450.02	430.98	304.98	344.08	570.89	434.23	351.588825	426.130383
114.94	401.08	450.02	430.98	305.02	344.05	571.03	434.1	351.588825	426.130383
114.94	401.08	450.02	430.98	304.94	344.01	571.02	434.28	351.588825	426.130383
114.94	401.08	450.02	430.98	304.95	344.08	570.99	434.06	351.588825	426.130383
114.94	401.08	450.02	430.98	305.01	344.07	571.08	434.12	351.588825	426.130383
114.94	401.08	450.02	430.98	304.99	344.05	571.09	434.06	351.588825	426.130383
114.94	401.08	450.02	430.98	304.99	344.04	571	434.08	351.588825	426.130383
114.94	401.08	450.02	430.98	304.89	343.98	571.02	434.2	351.588825	426.130383
114.94	401.08	450.02	430.98	304.94	344.08	571.19	434	351.588825	426.130383
114.94	401.08	450.02	430.98	305.02	344.03	571.13	434.13	351.588825	426.130383
114.94	401.08	450.02	430.98	304.99	344.1	571.14	434.13	351.588825	426.130383
114.94	401.08	450.02	430.98	305.05	344.13	570.99	434.03	351.588825	426.130383
114.94	401.08	450.02	430.98	304.93	344.13	570.89	433.96	351.588825	426.130383
114.94	401.08	450.02	430.98	304.96	344.03	570.97	434.05	351.588825	426.130383
114.94	401.08	450.02	430.98	304.88	344.2	571.14	434.07	351.588825	426.130383
114.94	401.08	450.02	430.98	305.02	344.14	571.11	434.21	351.588825	426.130383
114.94	401.08	450.02	430.98	304.98	344.11	571.17	434.13	351.588825	426.130383
114.94	401.08	450.02	430.98	304.97	344.05	571.15	434.11	351.588825	426.130383
114.94	401.08	450.02	430.98	304.87	344.11	571.1	434.1	351.588825	426.130383
114.94	401.08	450.02	430.98	305.01	344.2	571.22	434.12	351.588825	426.130383
114.94	401.08	450.02	430.98	304.95	344.02	571.06	433.98	351.588825	426.130383
114.94	401.08	450.02	430.98	305.03	343.92	571.26	434.07	351.588825	426.130383
114.94	401.08	450.02	430.98	305.09	343.97	571.21	434.13	351.588825	426.130383
114.94	401.08	450.02	430.98	305.1	343.9	571.08	433.99	351.588825	426.130383
114.94	401.08	450.02	430.98	305.06	344.01	571.14	434.12	351.588825	426.130383
114.94	401.08	450.02	430.98	305.02	344.06	571.12	434.18	351.588825	426.130383
114.94	401.08	450.02	430.98	305.07	344.04	571.15	434.23	351.588825	426.130383
114.94	401.08	450.02	430.98	304.98	343.95	571.02	434.07	351.588825	426.130383
114.94	401.08	450.02	430.98	304.9	344.01	570.96	434.08	351.588825	426.130383
114.94	401.08	450.02	430.98	304.95	344.08	571.280674	433.661471	351.588825	426.130383
114.94	401.08	450.02	430.98	304.86	343.92	570.95	433.93	351.588825	426.130383
114.94	401.08	450.02	430.98	304.96	343.96	571.04	434.04	351.588825	426.130383
114.94	401.08	450.02	430.98	304.91	344.04	571	433.97	351.588825	426.130383
114.94	401.08	450.02	430.98	304.96	344.06	570.88	434.09	351.588825	426.130383
114.94	401.08	450.02	430.98	304.86	343.92	570.95	434.02	351.588825	426.130383
114.94	401.08	450.02	430.98	304.92	343.95	571.02	434.04	351.588825	426.130383
114.94	401.08	450.02	430.98	304.98	344.03	571.08	433.92	351.588825	426.130383
114.94	401.08	450.02	430.98	304.82	344.01	570.96	433.92	351.588825	426.130383
114.94	401.08	450.02	430.98	304.92	343.98	570.93	434.04	351.588825	426.130383
114.94	401.08	450.02	430.98	305.04	343.99	571.05	434.02	351.588825	426.130383
114.94	401.08	450.02	430.98	305.02	344.03	571.29	434.08	351.588825	426.130383
114.94	401.08	450.02	430.98	304.97	343.97	571.06	434	351.588825	426.130383
114.94	401.08	450.02	430.98	305.08	343.96	570.92	433.92	351.588825	426.130383
114.94	401.08	450.02	430.98	304.94	343.99	571.14	434.02	351.588825	426.130383
114.94	401.08	450.02	430.98	305.05	344.12	571.1	434.05	351.588825	426.130383
114.94	401.08	450.02	430.98	304.98	344.08	571.14	434.08	351.588825	426.130383
114.94	401.08	450.02	430.98	304.96	343.96	571.01	434.11	351.588825	426.130383
114.94	401.08	450.02	430.98	304.89	344.1	571.08	434.06	351.588825	426.130383
114.94	401.08	450.02	430.98	305.05	343.97	571.02	434.09	351.588825	426.130383
114.94	401.08	450.02	430.98	304.99	343.9	571.02	434.09	351.588825	426.130383
114.94	401.08	450.02	430.98	304.93	344	571.11	434.09	351.588825	426.130383
114.94	401.08	450.02	430.98	304.99	344.1	570.98	434.08	351.588825	426.130383
114.94	401.08	450.02	430.98	305	344.05	570.92	433.96	351.588825	426.130383
114.94	401.08	450.02	430.98	305	344	571.07	433.94	351.588825	426.130383
114.94	401.08	450.02	430.98	304.99	344.07	570.96	433.96	351.588825	426.130383
114.94	401.08	450.02	430.98	304.96	344.02	571.08	433.96	351.588825	426.130383
114.94	401.08	450.02	430.98	305.01	344.11	571.21	434.19	351.588825	426.130383
114.94	401.08	450.02	430.98	305.11	343.94	571.06	434	351.588825	426.130383
114.94	401.08	450.02	430.98	305.05	343.96	570.94	433.9	351.588825	426.130383
114.94	401.08	450.02	430.98	304.94	344.02	570.98	433.84	351.588825	426.130383
114.94	401.08	450.02	430.98	304.98	344	571.09	433.94	351.588825	426.130383
114.94	401.08	450.02	430.98	304.94	344.03	571.06	433.96	351.588825	426.130383
114.94	401.08	450.02	430.98	304.99	343.95	571.18	433.9	351.588825	426.130383
114.94	401.08	450.02	430.98	304.91	344	571.07	433.97	351.588825	426.130383
114.94	401.08	450.02	430.98	304.8	344.06	571.06	434.02	351.588825	426.130383
114.94	401.08	450.02	430.98	304.97	344.02	571.03	434.04	351.588825	426.130383
114.94	401.08	450.02	430.98	304.83	344.1	570.9	434.03	351.588825	426.130383
114.94	401.08	450.02	430.98	304.88	344.05	571.05	434.04	351.588825	426.130383
114.94	401.08	450.02	430.98	304.94	343.96	570.79	434.19	351.588825	426.130383
114.94	401.08	450.02	430.98	304.96	344.07	570.9	434.04	351.588825	426.130383
114.94	401.08	450.02	430.98	304.96	344.01	571.01	434.05	351.588825	426.130383
114.94	401.08	450.02	430.98	304.97	344.02	571.03	434.09	351.588825	426.130383
114.94	401.08	450.02	430.98	304.99	344.08	570.86	434.07	351.588825	426.130383
114.94	401.08	450.02	430.98	305.08	344.03	571.1	434.04	351.588825	426.130383
114.94	401.08	450.02	430.98	305.07	344.08	571.09	434.03	351.588825	426.130383
114.94	401.08	450.02	430.98	304.98	344.08	570.97	434.09	351.588825	426.130383
114.94	401.08	450.02	430.98	305.05	344.08	571.02	433.95	351.588825	426.130383
114.94	401.08	450.02	430.98	304.97	344.16	571.03	433.93	351.588825	426.130383
114.94	401.08	450.02	430.98	305.11	343.96	571.03	434.03	351.588825	426.130383
114.94	401.08	450.02	430.98	304.8	344.17	571.03	434.04	351.588825	426.130383
114.94	401.08	450.02	430.98	304.95	344.19	570.98	434.03	351.588825	426.130383
114.94	401.08	450.02	430.98	304.97	344	571.01	434.02	351.588825	426.130383
114.94	401.08	450.02	430.98	305.06	344.09	571.22	434.14	351.588825	426.130383
114.94	401.08	450.02	430.98	305	344.02	571.2	434.09	351.588825	426.130383
114.94	401.08	450.02	430.98	304.94	344.05	571.03	434.12	351.588825	426.130383
114.94	401.08	450.02	430.98	304.98	343.89	570.96	434.16	351.588825	426.130383
114.94	401.08	450.02	430.98	305.12	344.01	571.1	434.04	351.588825	426.130383
114.94	401.08	450.02	430.98	305.01	344.08	570.9	433.95	351.588825	426.130383
114.94	401.08	450.02	430.98	305.05	344.02	570.91	434.03	351.588825	426.130383
114.94	401.08	450.02	430.98	305.02	344.04	570.97	434.11	351.588825	426.130383
114.94	401.08	450.02	430.98	305.01	344.1	571.01	434.1	351.588825	426.130383
114.94	401.08	450.02	430.98	304.96	344.09	571.04	433.99	351.588825	426.130383
114.94	401.08	450.02	430.98	304.92	344.15	571.07	434.18	351.588825	426.130383
114.94	401.08	450.02	430.98	305.05	344.24	571.09	434.08	351.588825	426.130383
114.94	401.08	450.02	430.98	305.04	344.09	570.95	434.12	351.588825	426.130383
114.94	401.08	450.02	430.98	304.81	344.09	571.03	434.02	351.588825	426.130383
114.94	401.08	450.02	430.98	304.97	344.02	571.22	433.96	351.588825	426.130383
114.94	401.08	450.02	430.98	305.03	344.05	571.13	433.96	351.588825	426.130383
114.94	401.08	450.02	430.98	304.94	344.17	571.07	434.04	351.588825	426.130383
114.94	401.08	450.02	430.98	305.02	344.09	570.94	434.08	351.588825	426.130383
114.94	401.08	450.02	430.98	304.99	344.09	571.19	434.01	351.588825	426.130383
114.94	401.08	450.02	430.98	305.02	344.09	571.08	434.01	351.588825	426.130383
114.94	401.08	450.02	430.98	305	344.01	571.2	434.1	351.588825	426.130383
114.94	401.08	450.02	430.98	305	343.98	571.09	434.06	351.588825	426.130383
114.94	401.08	450.02	430.98	305.08	343.97	571.04	434.12	351.588825	426.130383
114.94	401.08	450.02	430.98	304.98	344.01	571.09	434.01	351.588825	426.130383
114.94	401.08	450.02	430.98	305.03	344.03	571.34	433.94	351.588825	426.130383
114.94	401.08	450.02	430.98	305.05	344.04	571.11	434	351.588825	426.130383
114.94	401.08	450.02	430.98	304.97	343.96	570.88	433.98	351.588825	426.130383
114.94	401.08	450.02	430.98	305.05	344	571.12	434.05	351.588825	426.130383
114.94	401.08	450.02	430.98	305.07	343.98	570.99	434.2	351.588825	426.130383
114.94	401.08	450.02	430.98	305	343.99	571.03	434.03	351.588825	426.130383
114.94	401.08	450.02	430.98	304.93	344.03	571.02	434.02	351.588825	426.130383
114.94	401.08	450.02	430.98	304.89	343.94	570.89	434	351.588825	426.130383
114.94	401.08	450.02	430.98	305.02	344.08	570.87	433.97	351.588825	426.130383
114.94	401.08	450.02	430.98	304.98	343.97	571.08	434.1	351.588825	426.130383
114.94	401.08	450.02	430.98	304.98	343.99	571.03	433.99	351.588825	426.130383
114.94	401.08	450.02	430.98	304.96	344.06	571.06	434.09	351.588825	426.130383
114.94	401.08	450.02	430.98	304.94	344.04	570.89	433.98	351.588825	426.130383
114.94	401.08	450.02	430.98	304.86	343.99	570.96	434	351.588825	426.130383
114.94	401.08	450.02	430.98	304.88	344.08	570.99	434.15	351.588825	426.130383
114.94	401.08	450.02	430.98	305.04	344.05	570.99	434.01	351.588825	426.130383
114.94	401.08	450.02	430.98	305	344.06	571	434	351.588825	426.130383
114.94	401.08	450.02	430.98	304.84	344.08	570.97	433.97	351.588825	426.130383
114.94	401.08	450.02	430.98	304.96	344.07	571.04	434.01	351.588825	426.130383
114.94	401.08	450.02	430.98	304.83	344.03	571.11	434.09	351.588825	426.130383
114.94	401.08	450.02	430.98	304.97	344.03	571.11	434.09	351.588825	426.130383
114.94	401.08	450.02	430.98	304.96	344	571.08	433.99	351.588825	426.130383
114.94	401.08	450.02	430.98	304.95	344.03	571.08	434.03	351.588825	426.130383
114.94	401.08	450.02	430.98	304.99	343.91	571.09	433.97	351.588825	426.130383
114.94	401.08	450.02	430.98	304.98	344.02	571.15	433.9	351.588825	426.130383
114.94	401.08	450.02	430.98	304.92	343.95	571.15	433.92	351.588825	426.130383
114.94	401.08	450.02	430.98	304.93	344.01	571.08	433.92	351.588825	426.130383
114.94	401.08	450.02	430.98	304.92	344.05	571.07	433.93	351.588825	426.130383
114.94	401.08	450.02	430.98	304.99	344.03	570.99	433.95	351.588825	426.130383
114.94	401.08	450.02	430.98	304.92	343.98	570.98	433.96	351.588825	426.130383
114.94	401.08	450.02	430.98	304.99	344.04	570.9	434	351.588825	426.130383
114.94	401.08	450.02	430.98	305.06	344.01	570.96	434.06	351.588825	426.130383
114.94	401.08	450.02	430.98	304.99	343.98	571.03	434.04	351.588825	426.130383
114.94	401.08	450.02	430.98	304.93	344.06	571.13	434.07	351.588825	426.130383
114.94	401.08	450.02	430.98	304.84	344.02	570.99	434.25	351.588825	426.130383
114.94	401.08	450.02	430.98	305.02	344.07	571	434.27	351.588825	426.130383
114.94	401.08	450.02	430.98	304.99	344.1	571.23	434.07	351.588825	426.130383
114.94	401.08	450.02	430.98	305	344.11	570.99	434.11	351.588825	426.130383
114.94	401.08	450.02	430.98	304.91	344.05	571.21	434.1	351.588825	426.130383
114.94	401.08	450.02	430.98	305.07	344.13	571.04	434.08	351.588825	426.130383
114.94	401.08	450.02	430.98	305.01	344.25	571.15	434.03	351.588825	426.130383
114.94	401.08	450.02	430.98	304.92	344.14	571.17	434.03	351.588825	426.130383
114.94	401.08	450.02	430.98	305.01	344.15	571.17	433.92	351.588825	426.130383
114.94	401.08	450.02	430.98	305.11	343.94	571.02	433.91	351.588825	426.130383
114.94	401.08	450.02	430.98	304.81	344.15	571.09	434.02	351.588825	426.130383
114.94	401.08	450.02	430.98	305.27	344.11	571.15	434.02	351.588825	426.130383
114.94	401.08	450.02	430.98	305.4	344.18	570.93	433.95	351.588825	426.130383
114.94	401.08	450.02	430.98	305.05	344.03	570.95	433.98	351.588825	426.130383
114.94	401.08	450.02	430.98	305.12	344.14	570.96	433.94	351.588825	426.130383
114.94	401.08	450.02	430.98	305.23	344.05	571.09	433.97	351.588825	426.130383
114.94	401.08	450.02	430.98	304.95	344.76	571.01	433.98	351.588825	426.130383
114.94	401.08	450.02	430.98	304.95	344.03	571.09	434.02	351.588825	426.130383
114.94	401.08	450.02	430.98	304.91	344.02	571.11	434.03	351.588825	426.130383
114.94	401.08	450.02	430.98	304.85	344.09	571	434	351.588825	426.130383
114.94	401.08	450.02	430.98	305.28	343.96	570.99	433.97	351.588825	426.130383
114.94	401.08	450.02	430.98	305.43	344.18	570.9	433.98	351.588825	426.130383
114.94	401.08	450.02	430.98	305	344.04	571.19	434.06	351.588825	426.130383
114.94	401.08	450.02	430.98	304.99	344.06	571.08	434.01	351.588825	426.130383
114.94	401.08	450.02	430.98	305.23	343.99	570.93	434.04	351.588825	426.130383
114.94	401.08	450.02	430.98	304.97	343.91	570.99	434.03	351.588825	426.130383
114.94	401.08	450.02	430.98	305.03	344.04	571.01	434.05	351.588825	426.130383
114.94	401.08	450.02	430.98	305.01	344	570.94	433.99	351.588825	426.130383
114.94	401.08	450.02	430.98	304.99	344.03	571.1	434.2	351.588825	426.130383
114.94	401.08	450.02	430.98	305.05	344.09	571.09	433.97	351.588825	426.130383
114.94	401.08	450.02	430.98	305.14	344.01	571	433.96	351.588825	426.130383
114.94	401.08	450.02	430.98	304.81	344.01	571.02	434	351.588825	426.130383
114.94	401.08	450.02	430.98	304.98	343.98	571.1	434.09	351.588825	426.130383
114.94	401.08	450.02	430.98	305.1	344.08	571.2	434.02	351.588825	426.130383
114.94	401.08	450.02	430.98	305.04	344.05	570.94	434	351.588825	426.130383
114.94	401.08	450.02	430.98	304.98	344.09	571.09	434.04	351.588825	426.130383
114.94	401.08	450.02	430.98	304.99	343.94	571.24	434	351.588825	426.130383
114.94	401.08	450.02	430.98	304.98	344.12	571.08	434	351.588825	426.130383
114.94	401.08	450.02	430.98	304.82	344	571.16	434.09	351.588825	426.130383
114.94	401.08	450.02	430.98	305	344.07	570.86	433.89	351.588825	426.130383
114.94	401.08	450.02	430.98	304.96	344	570.92	433.88	351.588825	426.130383
114.94	401.08	450.02	430.98	304.97	343.94	571.08	433.95	351.588825	426.130383
114.94	401.08	450.02	430.98	304.96	343.98	570.81	434.01	351.588825	426.130383
114.94	401.08	450.02	430.98	304.99	343.98	570.98	433.92	351.588825	426.130383
114.94	401.08	450.02	430.98	304.96	344.09	571.11	434.12	351.588825	426.130383
114.94	401.08	450.02	430.98	304.98	343.99	570.97	434.11	351.588825	426.130383
114.94	401.08	450.02	430.98	304.96	344.09	571	434.1	351.588825	426.130383
114.94	401.08	450.02	430.98	304.89	344.05	571.17	434.07	351.588825	426.130383
114.94	401.08	450.02	430.98	304.98	344.08	570.95	434.05	351.588825	426.130383
114.94	401.08	450.02	430.98	304.7	344	570.98	434.03	351.588825	426.130383
114.94	401.08	450.02	430.98	304.73	344	571.01	434.14	351.588825	426.130383
114.94	401.08	450.02	430.98	304.92	344	571.27	434.05	351.588825	426.130383
114.94	401.08	450.02	430.98	304.99	344	570.93	433.84	351.588825	426.130383
114.94	401.08	450.02	430.98	305	344.04	571.08	433.95	351.588825	426.130383
114.94	401.08	450.02	430.98	304.97	344.22	571.08	434.02	351.588825	426.130383
114.94	401.08	450.02	430.98	304.87	344.16	571.26	434.1	351.588825	426.130383
114.94	401.08	450.02	430.98	304.88	344.11	571.17	434.05	351.588825	426.130383
114.94	401.08	450.02	430.98	305	344.11	571.12	434.09	351.588825	426.130383
114.94	401.08	450.02	430.98	304.91	344.09	571.06	434.1	351.588825	426.130383
114.94	401.08	450.02	430.98	304.69	344.08	571.05	434.04	351.588825	426.130383
114.94	401.08	450.02	430.98	304.76	344.03	571.47	433.92	351.588825	426.130383
114.94	401.08	450.02	430.98	304.84	344.02	571.26	434.02	351.588825	426.130383
114.94	401.08	450.02	430.98	304.92	343.96	571.06	433.99	351.588825	426.130383
114.94	401.08	450.02	430.98	305.01	344.01	571.05	434.02	351.588825	426.130383
114.94	401.08	450.02	430.98	304.98	343.94	571.17	434.12	351.588825	426.130383
114.94	401.08	450.02	430.98	305	344.06	571.14	434.03	351.588825	426.130383
114.94	401.08	450.02	430.98	304.92	344.08	571.17	433.87	351.588825	426.130383
114.94	401.08	450.02	430.98	304.74	344.19	571.28	433.92	351.588825	426.130383
114.94	401.08	450.02	430.98	305.02	344.02	570.97	434.06	351.588825	426.130383
114.94	401.08	450.02	430.98	304.94	343.95	570.9	434.05	351.588825	426.130383
114.94	401.08	450.02	430.98	304.97	343.98	570.92	434.02	351.588825	426.130383
114.94	401.08	450.02	430.98	304.86	343.98	570.94	434.06	351.588825	426.130383
114.94	401.08	450.02	430.98	305.09	343.9	570.78	433.92	351.588825	426.130383
114.94	401.08	450.02	430.98	304.95	344.09	571.14	433.94	351.588825	426.130383
114.94	401.08	450.02	430.98	304.95	344.07	570.95	434.01	351.588825	426.130383
114.94	401.08	450.02	430.98	304.89	344.18	570.96	434.02	351.588825	426.130383
114.94	401.08	450.02	430.98	304.92	344.09	571.08	433.98	351.588825	426.130383
114.94	401.08	450.02	430.98	305.05	344.09	570.95	434.08	351.588825	426.130383
114.94	401.08	450.02	430.98	305.04	343.95	571.07	433.99	351.588825	426.130383
114.94	401.08	450.02	430.98	305	343.94	570.93	433.98	351.588825	426.130383
114.94	401.08	450.02	430.98	304.93	344.1	571.05	434	351.588825	426.130383
114.94	401.08	450.02	430.98	304.92	344.08	570.89	433.85	351.588825	426.130383
114.94	401.08	450.02	430.98	304.84	344.16	571.04	433.97	351.588825	426.130383
114.94	401.08	450.02	430.98	304.93	344.04	571.18	433.99	351.588825	426.130383
114.94	401.08	450.02	430.98	304.92	344.18	571.04	433.95	351.588825	426.130383
114.94	401.08	450.02	430.98	304.94	344.1	571.11	433.99	351.588825	426.130383
114.94	401.08	450.02	430.98	304.73	344.02	570.97	433.99	351.588825	426.130383
114.94	401.08	450.02	430.98	304.85	344.06	570.99	434.02	351.588825	426.130383
114.94	401.08	450.02	430.98	304.98	344.04	571.15	433.99	351.588825	426.130383
114.94	401.08	450.02	430.98	304.98	344.04	570.97	433.97	351.588825	426.130383
114.94	401.08	450.02	430.98	304.87	344.09	570.97	434.01	351.588825	426.130383
114.94	401.08	450.02	430.98	304.98	344.02	571.01	434.06	351.588825	426.130383
114.94	401.08	450.02	430.98	305.04	344.1	571.04	433.97	351.588825	426.130383
114.94	401.08	450.02	430.98	304.97	344.09	571.22	434.01	351.588825	426.130383
114.94	401.08	450.02	430.98	304.96	344.13	571.14	434.05	351.588825	426.130383
114.94	401.08	450.02	430.98	304.95	343.97	571.12	434	351.588825	426.130383
114.94	401.08	450.02	430.98	304.9	343.95	571.07	433.88	351.588825	426.130383
114.94	401.08	450.02	430.98	305.02	344.1	571.1	434.02	351.588825	426.130383
114.94	401.08	450.02	430.98	304.94	344.07	571.12	434.05	351.588825	426.130383
114.94	401.08	450.02	430.98	304.92	344.05	570.92	434.03	351.588825	426.130383
114.94	401.08	450.02	430.98	304.99	344.15	571.16	434.11	351.588825	426.130383
114.94	401.08	450.02	430.98	304.96	344.14	571.13	434.04	351.588825	426.130383
114.94	401.08	450.02	430.98	305	344.11	571.07	434.02	351.588825	426.130383
114.94	401.08	450.02	430.98	304.95	344.14	570.95	434.11	351.588825	426.130383
114.94	401.08	450.02	430.98	304.92	344.13	571.03	434	351.588825	426.130383
114.94	401.08	450.02	430.98	304.94	344.19	571.03	433.99	351.588825	426.130383
114.94	401.08	450.02	430.98	304.96	344.29	571.1	434.06	351.588825	426.130383
114.94	401.08	450.02	430.98	305	344.22	570.94	433.95	351.588825	426.130383
114.94	401.08	450.02	430.98	304.96	344.26	570.98	434.03	351.588825	426.130383
114.94	401.08	450.02	430.98	305.04	344.25	570.98	434.03	351.588825	426.130383
114.94	401.08	450.02	430.98	305.01	344.12	570.96	434	351.588825	426.130383
114.94	401.08	450.02	430.98	304.91	343.95	571.02	433.95	351.588825	426.130383
114.94	401.08	450.02	430.98	304.89	344.07	570.95	433.95	351.588825	426.130383
114.94	401.08	450.02	430.98	304.69	344.01	571.08	434.12	351.588825	426.130383
114.94	401.08	450.02	430.98	304.89	344.03	571	434.11	351.588825	426.130383
114.94	401.08	450.02	430.98	305.02	344.47	571.07	434.1	351.588825	426.130383
114.94	401.08	450.02	430.98	305.11	344.03	571.02	434.27	351.588825	426.130383
114.94	401.08	450.02	430.98	305	344.02	571.04	434.03	351.588825	426.130383
114.94	401.08	450.02	430.98	305.07	344.15	571.23	434.05	351.588825	426.130383
114.94	401.08	450.02	430.98	305.01	344.1	571.28	434.03	351.588825	426.130383
114.94	401.08	450.02	430.98	304.93	344.29	570.97	433.97	351.588825	426.130383
114.94	401.08	450.02	430.98	304.77	344.38	571.1	434.02	351.588825	426.130383
114.94	401.08	450.02	430.98	304.98	344.08	571.13	433.92	351.588825	426.130383
114.94	401.08	450.02	430.98	304.82	344.01	571.04	433.93	351.588825	426.130383
114.94	401.08	450.02	430.98	303.62	342	571.18	434.08	351.588825	426.130383
114.94	401.08	450.02	430.98	304.93	344.01	571.03	433.82	351.588825	426.130383
114.94	401.08	450.02	430.98	305.03	344.17	571.03	433.97	351.588825	426.130383
114.94	401.08	450.02	430.98	305	343.97	571.03	434	351.588825	426.130383
114.94	401.08	450.02	430.98	305	344.08	570.93	433.99	351.588825	426.130383
114.94	401.08	450.02	430.98	304.92	344.13	570.94	433.97	351.588825	426.130383
114.94	401.08	450.02	430.98	304.9	344.05	571.1	434.13	351.588825	426.130383
114.94	401.08	450.02	430.98	304.74	344.31	570.9	434.1	351.588825	426.130383
114.94	401.08	450.02	430.98	304.96	344.1	570.97	434.13	351.588825	426.130383
114.94	401.08	450.02	430.98	304.91	344.09	570.79	434.13	351.588825	426.130383
114.94	401.08	450.02	430.98	305.14	344.23	570.74	434.03	351.588825	426.130383
114.94	401.08	450.02	430.98	305.17	344.83	570.98	434.03	351.588825	426.130383
114.94	401.08	450.02	430.98	305.57	345.03	571.05	434.01	351.588825	426.130383
114.94	401.08	450.02	430.98	305.27	344.82	571.02	434.07	351.588825	426.130383
114.94	401.08	450.02	430.98	305.66	345	570.86	434.04	351.588825	426.130383
114.94	401.08	450.02	430.98	305.11	344.94	571	433.97	351.588825	426.130383
114.94	401.08	450.02	430.98	306.76	345.19	570.94	434	351.588825	426.130383
114.94	401.08	450.02	430.98	304.878177	345.078558	570.98	434.05	351.588825	426.130383
114.94	401.08	450.02	430.98	304.93	345.06	570.99	434.08	351.588825	426.130383
114.94	401.08	450.02	430.98	304.97	345.05	570.89	434.03	351.588825	426.130383
114.94	401.08	450.02	430.98	304.98	345.03	571.05	434.08	351.588825	426.130383
114.94	401.08	450.02	430.98	304.94	345.08	571.01	434.01	351.588825	426.130383
114.94	401.08	450.02	430.98	305	345.06	571.11	434.08	351.588825	426.130383
114.94	401.08	450.02	430.98	305.03	345.02	570.92	433.99	351.588825	426.130383
114.94	401.08	450.02	430.98	305.03	344.98	571.15	433.93	351.588825	426.130383
114.94	401.08	450.02	430.98	305.01	345.01	570.97	434	351.588825	426.130383
114.94	401.08	450.02	430.98	305.01	345.04	571.16	433.98	351.588825	426.130383
114.94	401.08	450.02	430.98	304.98	345	571.08	434.05	351.588825	426.130383
114.94	401.08	450.02	430.98	305	345	571.25	434.29	351.588825	426.130383
114.94	401.08	450.02	430.98	305.08	345.01	571.03	434.05	351.588825	426.130383
114.94	401.08	450.02	430.98	304.99	345.09	570.96	433.98	351.588825	426.130383
114.94	401.08	450.02	430.98	305.01	345.04	571.13	434.09	351.588825	426.130383
114.94	401.08	450.02	430.98	305	344.95	571.16	433.99	351.588825	426.130383
114.94	401.08	450.02	430.98	304.95	344.99	571.09	434.03	351.588825	426.130383
114.94	401.08	450.02	430.98	304.98	345	570.93	433.87	351.588825	426.130383
114.94	401.08	450.02	430.98	305.02	345.01	571.04	434.05	351.588825	426.130383
114.94	401.08	450.02	430.98	305.03	345.04	571.07	433.99	351.588825	426.130383
114.94	401.08	450.02	430.98	305.656415	352.884691	571.08	434	351.588825	426.130383
114.94	401.08	450.02	430.98	306.01	353.01	571.08	434	351.588825	426.130383
114.94	401.08	450.02	430.98	306	353.01	571.01	434.02	351.588825	426.130383
114.94	401.08	450.02	430.98	306	353	571.37	434.14	351.588825	426.130383
114.94	401.08	450.02	430.98	306	353	571.36	434.11	351.588825	426.130383
114.94	401.08	450.02	430.98	306	353	571	433.98	351.588825	426.130383
114.94	401.08	450.02	430.98	306	353	571.07	433.95	351.588825	426.130383
114.94	401.08	450.02	430.98	306	353	571.07	434.01	351.588825	426.130383
114.94	401.08	450.02	430.98	306	353.01	570.86	433.97	351.588825	426.130383
114.94	401.08	450.02	430.98	306	353	571.09	434.08	351.588825	426.130383
114.94	401.08	450.02	430.98	306	353	571.09	434.06	351.588825	426.130383
114.94	401.08	450.02	430.98	306	353	571.02	433.94	351.588825	426.130383
114.94	401.08	450.02	430.98	305.99	353	571.01	434.02	351.588825	426.130383
114.94	401.08	450.02	430.98	305.99	353	571.1	434.06	351.588825	426.130383
114.94	401.08	450.02	430.98	306	353	570.86	434.05	351.588825	426.130383
114.94	401.08	450.02	430.98	305.99	353	571.04	434.06	351.588825	426.130383
114.94	401.08	450.02	430.98	305.99	352.99	571.08	434.11	351.588825	426.130383
114.94	401.08	450.02	430.98	307.524188	358.4605	570.97	433.98	351.588825	426.130383
114.94	401.08	450.02	430.98	307.99	358	571.22	434.02	351.588825	426.130383
114.94	401.08	450.02	430.98	307.99	358	570.84	434.11	351.588825	426.130383
114.94	401.08	450.02	430.98	308	358.01	571.02	434.14	351.588825	426.130383
114.94	401.08	450.02	430.98	308.01	358	570.98	433.99	351.588825	426.130383
114.94	401.08	450.02	430.98	308	357.99	570.93	434.1	351.588825	426.130383
114.94	401.08	450.02	430.98	308.01	358	571.28	433.99	351.588825	426.130383
114.94	401.08	450.02	430.98	308.01	358	571.11	434.07	351.588825	426.130383
114.94	401.08	450.02	430.98	308.02	358	571.06	434.07	351.588825	426.130383
114.94	401.08	450.02	430.98	308.02	357.99	571.19	434.08	351.588825	426.130383
114.94	401.08	450.02	430.98	308.01	357.99	571.16	434.02	351.588825	426.130383
114.94	401.08	450.02	430.98	307.524188	364.40803	571.38	434.07	351.588825	426.130383
114.94	401.08	450.02	430.98	307.98	364.01	571.3	434.27	351.588825	426.130383
114.94	401.08	450.02	430.98	307.99	364.02	571.26	434.13	351.588825	426.130383
114.94	401.08	450.02	430.98	308.01	364.01	571.17	434.05	351.588825	426.130383
114.94	401.08	450.02	430.98	308	364.01	571.06	434.12	351.588825	426.130383
114.94	401.08	450.02	430.98	308	364.01	570.95	434	351.588825	426.130383
114.94	401.08	450.02	430.98	308.01	364.01	571.04	434.01	351.588825	426.130383
114.94	401.08	450.02	430.98	308.01	364.01	571.11	434.04	351.588825	426.130383
114.94	401.08	450.02	430.98	308	364.01	571.05	434.06	351.588825	426.130383
114.94	401.08	450.02	430.98	308.01	364.02	571.06	434.15	351.588825	426.130383
114.94	401.08	450.02	430.98	308.01	364.02	571.16	434.15	351.588825	426.130383
114.94	401.08	450.02	430.98	307.057245	370.355561	570.99	433.99	351.588825	426.130383
114.94	401.08	450.02	430.98	307.01	370	571.14	433.96	351.588825	426.130383
114.94	401.08	450.02	430.98	307.01	370	571.04	433.98	351.588825	426.130383
114.94	401.08	450.02	430.98	307.01	370	570.98	433.99	351.588825	426.130383
114.94	401.08	450.02	430.98	307	369.99	571.2	433.84	351.588825	426.130383
114.94	401.08	450.02	430.98	307	369.99	571.05	434.05	351.588825	426.130383
114.94	401.08	450.02	430.98	306.99	369.99	571.2	434.03	351.588825	426.130383
114.94	401.08	450.02	430.98	306.98	369.99	571.13	434.01	351.588825	426.130383
114.94	401.08	450.02	430.98	306.98	369.99	571.05	434.15	351.588825	426.130383
114.94	401.08	450.02	430.98	306.99	369.99	571.04	434.13	351.588825	426.130383
114.94	401.08	450.02	430.98	299.897449	372.771745	571.3	434	351.588825	426.130383
114.94	401.08	450.02	430.98	300.02	373	570.94	434.04	351.588825	426.130383
114.94	401.08	450.02	430.98	300.02	373	570.95	433.99	351.588825	426.130383
114.94	401.08	450.02	430.98	300.05	373	571.06	434.05	351.588825	426.130383
114.94	401.08	450.02	430.98	300.04	373	571.05	434.02	351.588825	426.130383
114.94	401.08	450.02	430.98	300.04	373.01	571.26	433.92	351.588825	426.130383
114.94	401.08	450.02	430.98	300.01	373.01	571.04	434.07	351.588825	426.130383
114.94	401.08	450.02	430.98	300.03	373.01	571.22	433.97	351.588825	426.130383
114.94	401.08	450.02	430.98	300.05	373.02	571.22	434.07	351.588825	426.130383
114.94	401.08	450.02	430.98	300.03	373.02	570.95	434.01	351.588825	426.130383
114.94	401.08	450.02	430.98	300.04	373.02	571.11	434.13	351.588825	426.130383
114.94	401.08	450.02	430.98	300.02	373.01	571.01	434.04	351.588825	426.130383
114.94	401.08	450.02	430.98	300.03	373.02	571.02	434.04	351.588825	426.130383
114.94	401.08	450.02	430.98	299.99	373.01	570.87	434.1	351.588825	426.130383
114.94	401.08	450.02	430.98	300.01	373.01	571.07	434.12	351.588825	426.130383
114.94	401.08	450.02	430.98	300	373.01	571.07	433.99	351.588825	426.130383
114.94	401.08	450.02	430.98	299.98	373.01	571.02	434	351.588825	426.130383
114.94	401.08	450.02	430.98	299.99	373	571.01	433.96	351.588825	426.130383
114.94	401.08	450.02	430.98	300	373.01	571.12	434.02	351.588825	426.130383
114.94	401.08	450.02	430.98	300.02	373.01	570.94	434.06	351.588825	426.130383
114.94	401.08	450.02	430.98	300.03	373.01	571.05	434.07	351.588825	426.130383
114.94	401.08	450.02	430.98	300.03	373.01	571.1	434.04	351.588825	426.130383
114.94	401.08	450.02	430.98	300.03	373	571.11	434.04	351.588825	426.130383
114.94	401.08	450.02	430.98	300.04	373.01	571.05	434.01	351.588825	426.130383
114.94	401.08	450.02	430.98	300.05	373	571.11	433.88	351.588825	426.130383
114.94	401.08	450.02	430.98	300.06	373	571.21	434.04	351.588825	426.130383
114.94	401.08	450.02	430.98	300.04	373	571.2	434.16	351.588825	426.130383
114.94	401.08	450.02	430.98	300.04	373.01	571.22	434.02	351.588825	426.130383
114.94	401.08	450.02	430.98	300.05	373.01	570.97	433.94	351.588825	426.130383
114.94	401.08	450.02	430.98	300.04	373	570.96	434.01	351.588825	426.130383
114.94	401.08	450.02	430.98	300.05	373	571.03	433.98	351.588825	426.130383
114.94	401.08	450.02	430.98	300.04	373	571.04	433.88	351.588825	426.130383
114.94	401.08	450.02	430.98	300.02	373	570.88	433.99	351.588825	426.130383
114.94	401.08	450.02	430.98	300.01	373.01	571.09	434.04	351.588825	426.130383
114.94	401.08	450.02	430.98	300.02	373.01	571.02	434.05	351.588825	426.130383
114.94	401.08	450.02	430.98	300.04	373.01	571.03	434.03	351.588825	426.130383
114.94	401.08	450.02	430.98	300.04	373.02	571.11	433.98	351.588825	426.130383
114.94	401.08	450.02	430.98	300.03	373.01	570.96	434.13	351.588825	426.130383
114.94	401.08	450.02	430.98	300.02	373	570.9	433.99	351.588825	426.130383
114.94	401.08	450.02	430.98	300.07	373.01	571.19	434.04	351.588825	426.130383
114.94	401.08	450.02	430.98	300.06	373.01	571.2	433.98	351.588825	426.130383
114.94	401.08	450.02	430.98	300.05	373.01	571.04	433.83	351.588825	426.130383
114.94	401.08	450.02	430.98	300.05	373.01	571.07	434.01	351.588825	426.130383
114.94	401.08	450.02	430.98	300.03	373	571.1	433.93	351.588825	426.130383
114.94	401.08	450.02	430.98	300.04	373.01	570.86	433.95	351.588825	426.130383
114.94	401.08	450.02	430.98	300.03	373.01	571.04	434.01	351.588825	426.130383
114.94	401.08	450.02	430.98	300.02	373.01	571.09	433.94	351.588825	426.130383
114.94	401.08	450.02	430.98	300.03	373.02	571.09	433.99	351.588825	426.130383
114.94	401.08	450.02	430.98	300.06	373.01	571.1	433.97	351.588825	426.130383
114.94	401.08	450.02	430.98	300.04	373.01	571.11	434.04	351.588825	426.130383
114.94	401.08	450.02	430.98	300.04	373.02	571.18	434.03	351.588825	426.130383
114.94	401.08	450.02	430.98	300.05	373	571.01	434.19	351.588825	426.130383
114.94	401.08	450.02	430.98	300.03	373	570.98	434.07	351.588825	426.130383
114.94	401.08	450.02	430.98	300.06	373.01	571.12	433.94	351.588825	426.130383
114.94	401.08	450.02	430.98	300.06	373.02	570.98	433.94	351.588825	426.130383
114.94	401.08	450.02	430.98	300.04	373.02	571.06	434	351.588825	426.130383
114.94	401.08	450.02	430.98	300.02	373.02	571.02	434.07	351.588825	426.130383
114.94	401.08	450.02	430.98	300.04	373.02	570.97	434.11	351.588825	426.130383
114.94	401.08	450.02	430.98	300.05	373.02	570.96	434.1	351.588825	426.130383
114.94	401.08	450.02	430.98	300.05	373.02	571.02	434.14	351.588825	426.130383
114.94	401.08	450.02	430.98	300.03	373.02	571.05	433.93	351.588825	426.130383
114.94	401.08	450.02	430.98	300.05	373.01	571.02	433.99	351.588825	426.130383
114.94	401.08	450.02	430.98	300.05	373.01	570.97	434.06	351.588825	426.130383
114.94	401.08	450.02	430.98	300.08	373.01	571.09	434.15	351.588825	426.130383
114.94	401.08	450.02	430.98	300.09	373.01	571.05	434.16	351.588825	426.130383
114.94	401.08	450.02	430.98	300.08	373.02	571.13	434.1	351.588825	426.130383
114.94	401.08	450.02	430.98	300.07	373.02	571.04	434.06	351.588825	426.130383
114.94	401.08	450.02	430.98	300.06	373.01	571.13	434.04	351.588825	426.130383
114.94	401.08	450.02	430.98	300.06	373.01	570.99	433.9	351.588825	426.130383
114.94	401.08	450.02	430.98	300.05	373.01	571.02	434.07	351.588825	426.130383
114.94	401.08	450.02	430.98	300.06	373.01	571	434.08	351.588825	426.130383
114.94	401.08	450.02	430.98	300.03	373.02	571.04	434.04	351.588825	426.130383
114.94	401.08	450.02	430.98	300.03	373.01	571.15	434.07	351.588825	426.130383
114.94	401.08	450.02	430.98	300.03	373.02	571.23	434.06	351.588825	426.130383
114.94	401.08	450.02	430.98	300.03	373.02	571.01	434.01	351.588825	426.130383
114.94	401.08	450.02	430.98	300.06	373.02	571.03	433.97	351.588825	426.130383
114.94	401.08	450.02	430.98	300.08	373.01	571.22	433.97	351.588825	426.130383
114.94	401.08	450.02	430.98	300.07	373.02	571.29	433.99	351.588825	426.130383
114.94	401.08	450.02	430.98	300.09	373.02	571.35	433.89	351.588825	426.130383
114.94	401.08	450.02	430.98	300.07	373.02	571.11	434.01	351.588825	426.130383
114.94	401.08	450.02	430.98	300.07	373.02	571.17	434.01	351.588825	426.130383
114.94	401.08	450.02	430.98	300.04	373	570.99	434.02	351.588825	426.130383
114.94	401.08	450.02	430.98	300.01	373	571.02	434.1	351.588825	426.130383
114.94	401.08	450.02	430.98	300.02	373	571.21	434.2	351.588825	426.130383
114.94	401.08	450.02	430.98	300.03	372.99	571.07	434.02	351.588825	426.130383
114.94	401.08	450.02	430.98	300.03	373	571.05	434.1	351.588825	426.130383
114.94	401.08	450.02	430.98	300.02	373	571.06	434.11	351.588825	426.130383
114.94	401.08	450.02	430.98	300.03	373	571.03	434.06	351.588825	426.130383
114.94	401.08	450.02	430.98	300.01	373	570.97	434.02	351.588825	426.130383
114.94	401.08	450.02	430.98	300.01	373	571.3	434.13	351.588825	426.130383
114.94	401.08	450.02	430.98	300.01	373.01	571.17	434.08	351.588825	426.130383
114.94	401.08	450.02	430.98	300	373	570.97	434.16	351.588825	426.130383
114.94	401.08	450.02	430.98	300.01	373	571.03	433.98	351.588825	426.130383
114.94	401.08	450.02	430.98	300.01	372.99	571.03	434.04	351.588825	426.130383
114.94	401.08	450.02	430.98	300.02	372.99	571.02	434.02	351.588825	426.130383
114.94	401.08	450.02	430.98	300.04	372.99	571.03	434	351.588825	426.130383
114.94	401.08	450.02	430.98	300.06	372.98	571.03	434.01	351.588825	426.130383
114.94	401.08	450.02	430.98	300.05	373	571.04	434.01	351.588825	426.130383
114.94	401.08	450.02	430.98	300.04	373	571.04	433.9	351.588825	426.130383
114.94	401.08	450.02	430.98	300.03	373	571.03	434.09	351.588825	426.130383
114.94	401.08	450.02	430.98	300.04	373.02	571.04	433.99	351.588825	426.130383
114.94	401.08	450.02	430.98	300.03	373.01	571.18	434.03	351.588825	426.130383
114.94	401.08	450.02	430.98	300.03	373.02	571.08	434.13	351.588825	426.130383
114.94	401.08	450.02	430.98	300.02	373.01	571.2	434.12	351.588825	426.130383
114.94	401.08	450.02	430.98	300.02	373	571.05	434.08	351.588825	426.130383
114.94	401.08	450.02	430.98	300.03	373.01	571.07	434.12	351.588825	426.130383
114.94	401.08	450.02	430.98	300.01	373.01	570.87	434	351.588825	426.130383
114.94	401.08	450.02	430.98	300.05	373.01	571.23	434.01	351.588825	426.130383
114.94	401.08	450.02	430.98	300.02	373	571.02	434.07	351.588825	426.130383
114.94	401.08	450.02	430.98	300.04	373	571.05	433.99	351.588825	426.130383
114.94	401.08	450.02	430.98	300.03	372.99	570.82	433.95	351.588825	426.130383
114.94	401.08	450.02	430.98	300.03	373.01	571.32	433.89	351.588825	426.130383
114.94	401.08	450.02	430.98	300	373.01	571.25	433.95	351.588825	426.130383
114.94	401.08	450.02	430.98	300.03	373.02	571.17	433.8	351.588825	426.130383
114.94	401.08	450.02	430.98	300.02	373	571.16	433.96	351.588825	426.130383
114.94	401.08	450.02	430.98	300.04	373	571.08	434.06	351.588825	426.130383
114.94	401.08	450.02	430.98	300.03	373.02	571.06	434	351.588825	426.130383
114.94	401.08	450.02	430.98	300.01	373	571.18	434.07	351.588825	426.130383
114.94	401.08	450.02	430.98	300.01	373.02	571.14	433.86	351.588825	426.130383
114.94	401.08	450.02	430.98	300.02	373.02	571.27	434.06	351.588825	426.130383
114.94	401.08	450.02	430.98	300	373.01	571.36	434.07	351.588825	426.130383
114.94	401.08	450.02	430.98	300.02	373.01	570.93	434.09	351.588825	426.130383
114.94	401.08	450.02	430.98	300.02	373.01	571.02	434.06	351.588825	426.130383
114.94	401.08	450.02	430.98	300.03	373	571.05	434.07	351.588825	426.130383
114.94	401.08	450.02	430.98	300.02	373.01	570.95	434.03	351.588825	426.130383
114.94	401.08	450.02	430.98	300.02	373.01	571.02	434.04	351.588825	426.130383
114.94	401.08	450.02	430.98	300.01	373.01	571.1	434.15	351.588825	426.130383
114.94	401.08	450.02	430.98	304.024904	374.383125	571.11	434.18	351.588825	426.130383
114.94	401.08	450.02	430.98	304.03	374	571.05	434.18	351.588825	426.130383
114.94	401.08	450.02	430.98	304.02	374.01	570.95	433.96	351.588825	426.130383
114.94	401.08	450.02	430.98	304	374.01	571.11	434.03	351.588825	426.130383
114.94	401.08	450.02	430.98	304	374.01	571.03	434.08	351.588825	426.130383
114.94	401.08	450.02	430.98	303.99	374.01	571.05	433.99	351.588825	426.130383
114.94	401.08	450.02	430.98	303.98	374	571.02	434.16	351.588825	426.130383
114.94	401.08	450.02	430.98	303.99	374	571.09	434.09	351.588825	426.130383
114.94	401.08	450.02	430.98	304	374.01	571.11	434.06	351.588825	426.130383
114.94	401.08	450.02	430.98	303.99	374	571.07	433.99	351.588825	426.130383
114.94	401.08	450.02	430.98	303.99	374	571.01	433.97	351.588825	426.130383
114.94	401.08	450.02	430.98	303.99	374	570.87	433.96	351.588825	426.130383
114.94	401.08	450.02	430.98	304.01	374	571.04	433.93	351.588825	426.130383
114.94	401.08	450.02	430.98	304	374	571.13	433.91	351.588825	426.130383
114.94	401.08	450.02	430.98	304	374	570.96	433.94	351.588825	426.130383
114.94	401.08	450.02	430.98	303.99	374	570.97	433.96	351.588825	426.130383
114.94	401.08	450.02	430.98	304.02	374.01	571.15	434.07	351.588825	426.130383
114.94	401.08	450.02	430.98	301.442304	375.704799	571.13	433.92	351.588825	426.130383
114.94	401.08	450.02	430.98	300.87	375.99	571.08	434.03	351.588825	426.130383
114.94	401.08	450.02	430.98	300.97	375.99	571.48	434.01	351.588825	426.130383
114.94	401.08	450.02	430.98	300.98	376	571.19	433.94	351.588825	426.130383
114.94	401.08	450.02	430.98	300.98	376	570.93	434	351.588825	426.130383
114.94	401.08	450.02	430.98	300.98	375.99	570.96	434.03	351.588825	426.130383
114.94	401.08	450.02	430.98	300.98	376	570.99	434.02	351.588825	426.130383
114.94	401.08	450.02	430.98	300.99	376	571.04	434.02	351.588825	426.130383
114.94	401.08	450.02	430.98	300.98	376.01	571	433.96	351.588825	426.130383
114.94	401.08	450.02	430.98	301	376.01	571.08	434.08	351.588825	426.130383
114.94	401.08	450.02	430.98	301	376.01	571.01	434.06	351.588825	426.130383
114.94	401.08	450.02	430.98	300.99	376.01	571.02	434.15	351.588825	426.130383
114.94	401.08	450.02	430.98	300.99	376.01	571.19	433.96	351.588825	426.130383
114.94	401.08	450.02	430.98	300.99	376	571.11	433.95	351.588825	426.130383
114.94	401.08	450.02	430.98	301	376.01	571.03	434.04	351.588825	426.130383
114.94	401.08	450.02	430.98	301	376.01	571.04	434.09	351.588825	426.130383
114.94	401.08	450.02	430.98	301	376.01	570.95	434	351.588825	426.130383
114.94	401.08	450.02	430.98	301	376.01	571.07	434.03	351.588825	426.130383
114.94	401.08	450.02	430.98	301.01	376	571.01	434.04	351.588825	426.130383
114.94	401.08	450.02	430.98	301.01	376.01	571.26	434.07	351.588825	426.130383
114.94	401.08	450.02	430.98	301.02	376	571.04	434.04	351.588825	426.130383
114.94	401.08	450.02	430.98	300.99	376	571	434.1	351.588825	426.130383
114.94	401.08	450.02	430.98	301	376	571.19	434.09	351.588825	426.130383
114.94	401.08	450.02	430.98	300.98	376	571.15	434.13	351.588825	426.130383
114.94	401.08	450.02	430.98	300.99	376	571.07	434.09	351.588825	426.130383
114.94	401.08	450.02	430.98	300.98	375.99	570.97	434.08	351.588825	426.130383
114.94	401.08	450.02	430.98	300.99	376	570.95	433.97	351.588825	426.130383
114.94	401.08	450.02	430.98	300.98	375.99	571.07	434.06	351.588825	426.130383
114.94	401.08	450.02	430.98	300.99	375.99	571.01	434.06	351.588825	426.130383
114.94	401.08	450.02	430.98	300.98	376	570.89	434.05	351.588825	426.130383
114.94	401.08	450.02	430.98	301.01	376.01	570.88	434.03	351.588825	426.130383
114.94	401.08	450.02	430.98	300.99	376	571.08	434.19	351.588825	426.130383
114.94	401.08	450.02	430.98	300.97	376.01	571.06	434.12	351.588825	426.130383
114.94	401.08	450.02	430.98	300.98	376	570.97	433.99	351.588825	426.130383
114.94	401.08	450.02	430.98	300.97	376.01	570.96	434.03	351.588825	426.130383
114.94	401.08	450.02	430.98	300.98	376.01	571.2	433.96	351.588825	426.130383
114.94	401.08	450.02	430.98	300.98	376.01	571.02	433.98	351.588825	426.130383
114.94	401.08	450.02	430.98	300.98	376.01	571.14	434.04	351.588825	426.130383
114.94	401.08	450.02	430.98	300.97	376.01	571.16	434.03	351.588825	426.130383
114.94	401.08	450.02	430.98	300.96	376.01	571.12	434.02	351.588825	426.130383
114.94	401.08	450.02	430.98	300.97	376	571.04	434.06	351.588825	426.130383
114.94	401.08	450.02	430.98	300.98	376.01	571.05	434.04	351.588825	426.130383
114.94	401.08	450.02	430.98	300.97	376.01	570.92	434.13	351.588825	426.130383
114.94	401.08	450.02	430.98	300.97	376	570.91	434.05	351.588825	426.130383
114.94	401.08	450.02	430.98	300.97	376.01	570.98	434.04	351.588825	426.130383
114.94	401.08	450.02	430.98	300.99	376	570.98	433.97	351.588825	426.130383
114.94	401.08	450.02	430.98	300.98	376	571.12	434.16	351.588825	426.130383
114.94	401.08	450.02	430.98	300.98	376	571.07	434.12	351.588825	426.130383
114.94	401.08	450.02	430.98	300.99	376	571.05	434.13	351.588825	426.130383
114.94	401.08	450.02	430.98	300.99	376.01	571.13	434.02	351.588825	426.130383
114.94	401.08	450.02	430.98	301	376.01	571.25	433.9	351.588825	426.130383
114.94	401.08	450.02	430.98	301	376.01	571.02	434.05	351.588825	426.130383
114.94	401.08	450.02	430.98	300.97	376.01	571.11	434	351.588825	426.130383
114.94	401.08	450.02	430.98	301	376.01	571.1	434	351.588825	426.130383
114.94	401.08	450.02	430.98	301.01	376	571.26	433.96	351.588825	426.130383
114.94	401.08	450.02	430.98	301.01	376.01	571.2	433.93	351.588825	426.130383
114.94	401.08	450.02	430.98	301.01	376.01	571.05	433.99	351.588825	426.130383
114.94	401.08	450.02	430.98	301	376.01	570.98	433.97	351.588825	426.130383
114.94	401.08	450.02	430.98	301	376.01	571.06	433.91	351.588825	426.130383
114.94	401.08	450.02	430.98	301	376.01	570.98	434	351.588825	426.130383
114.94	401.08	450.02	430.98	300.98	376.01	571.26	433.97	351.588825	426.130383
114.94	401.08	450.02	430.98	301.01	376.02	571.2	434.23	351.588825	426.130383
114.94	401.08	450.02	430.98	301	376.02	571.14	434.04	351.588825	426.130383
114.94	401.08	450.02	430.98	301	376.01	571.09	434.04	351.588825	426.130383
114.94	401.08	450.02	430.98	300.99	376.01	571.13	434.1	351.588825	426.130383
114.94	401.08	450.02	430.98	301	376.02	571.18	434.02	351.588825	426.130383
114.94	401.08	450.02	430.98	301.01	376.01	570.94	434	351.588825	426.130383
114.94	401.08	450.02	430.98	301.02	376.01	571.09	433.86	351.588825	426.130383
114.94	401.08	450.02	430.98	300.98	376.01	571.1	434.02	351.588825	426.130383
114.94	401.08	450.02	430.98	300.97	376.01	571.16	433.94	351.588825	426.130383
114.94	401.08	450.02	430.98	300.98	376.01	571.11	433.97	351.588825	426.130383
114.94	401.08	450.02	430.98	300.98	376	571.27	434.09	351.588825	426.130383
114.94	401.08	450.02	430.98	301	376.01	571.28	434.06	351.588825	426.130383
114.94	401.08	450.02	430.98	301	376	571.26	433.98	351.588825	426.130383
114.94	401.08	450.02	430.98	301	376	570.99	434	351.588825	426.130383
114.94	401.08	450.02	430.98	301	375.99	571.01	433.94	351.588825	426.130383
114.94	401.08	450.02	430.98	301	376	571.01	433.94	351.588825	426.130383
114.94	401.08	450.02	430.98	301	376	571.08	434.11	351.588825	426.130383
114.94	401.08	450.02	430.98	300.99	376	571.16	434	351.588825	426.130383
114.94	401.08	450.02	430.98	301	375.99	571.04	433.89	351.588825	426.130383
114.94	401.08	450.02	430.98	301	375.99	571.17	434.12	351.588825	426.130383
114.94	401.08	450.02	430.98	301	375.99	571.03	434.1	351.588825	426.130383
114.94	401.08	450.02	430.98	301	376.01	571.03	433.99	351.588825	426.130383
114.94	401.08	450.02	430.98	300.99	376	571.05	434.07	351.588825	426.130383
114.94	401.08	450.02	430.98	301	376	571.03	434.06	351.588825	426.130383
114.94	401.08	450.02	430.98	301	376	571.03	434.1	351.588825	426.130383
114.94	401.08	450.02	430.98	300.99	376	571.17	434.15	351.588825	426.130383
114.94	401.08	450.02	430.98	301	376	570.99	433.98	351.588825	426.130383
114.94	401.08	450.02	430.98	300.99	376	571.01	434.05	351.588825	426.130383
114.94	401.08	450.02	430.98	300.99	376	571.1	434.17	351.588825	426.130383
114.94	401.08	450.02	430.98	301.01	376	570.96	433.99	351.588825	426.130383
114.94	401.08	450.02	430.98	301.02	376	571.02	434.07	351.588825	426.130383
114.94	401.08	450.02	430.98	301.03	376	570.91	433.94	351.588825	426.130383
114.94	401.08	450.02	430.98	300.97	376	570.98	434.04	351.588825	426.130383
114.94	401.08	450.02	430.98	300.97	376	570.98	434.08	351.588825	426.130383
114.94	401.08	450.02	430.98	300.98	376	571.02	434.07	351.588825	426.130383
114.94	401.08	450.02	430.98	300.99	376	571.09	433.99	351.588825	426.130383
114.94	401.08	450.02	430.98	300.99	376	571.19	434.03	351.588825	426.130383
114.94	401.08	450.02	430.98	300.98	376	571.02	434.04	351.588825	426.130383
114.94	401.08	450.02	430.98	300.98	376	570.98	434.03	351.588825	426.130383
114.94	401.08	450.02	430.98	300.99	376	571.02	434.11	351.588825	426.130383
114.94	401.08	450.02	430.98	300.99	376	571.01	434.04	351.588825	426.130383
114.94	401.08	450.02	430.98	300.98	376.01	571.02	434.06	351.588825	426.130383
114.94	401.08	450.02	430.98	300.99	376	570.95	434	351.588825	426.130383
114.94	401.08	450.02	430.98	301.01	375.99	571.07	434.02	351.588825	426.130383
114.94	401.08	450.02	430.98	301	376.01	571.35	434.1	351.588825	426.130383
114.94	401.08	450.02	430.98	301	376.01	571.45	434	351.588825	426.130383
114.94	401.08	450.02	430.98	300.98	376.01	571.27	434.08	351.588825	426.130383
114.94	401.08	450.02	430.98	300.99	376.01	571.25	433.96	351.588825	426.130383
114.94	401.08	450.02	430.98	301.01	376.01	571.14	433.81	351.588825	426.130383
114.94	401.08	450.02	430.98	300.97	376.01	571.17	434.17	351.588825	426.130383
114.94	401.08	450.02	430.98	300.98	376	571.21	434.05	351.588825	426.130383
114.94	401.08	450.02	430.98	300.97	376	571.26	434.05	351.588825	426.130383
114.94	401.08	450.02	430.98	300.98	376.01	571.08	434.07	351.588825	426.130383
114.94	401.08	450.02	430.98	301	376.01	570.97	434.01	351.588825	426.130383
114.94	401.08	450.02	430.98	301	376.01	571.26	434.03	351.588825	426.130383
114.94	401.08	450.02	430.98	300.99	376	571.2	434.05	351.588825	426.130383
114.94	401.08	450.02	430.98	300.98	376.01	571.15	434.06	351.588825	426.130383
114.94	401.08	450.02	430.98	301	376	571.28	434.15	351.588825	426.130383
114.94	401.08	450.02	430.98	301.01	376	571.15	434.14	351.588825	426.130383
114.94	401.08	450.02	430.98	301.01	376	571.06	434.05	351.588825	426.130383
114.94	401.08	450.02	430.98	300.99	376	570.97	434	351.588825	426.130383
114.94	401.08	450.02	430.98	300.99	376	570.95	434	351.588825	426.130383
114.94	401.08	450.02	430.98	301	376	571.11	434	351.588825	426.130383
114.94	401.08	450.02	430.98	300.98	376	571.08	434.01	351.588825	426.130383
114.94	401.08	450.02	430.98	300.96	376	571.02	434.09	351.588825	426.130383
114.94	401.08	450.02	430.98	300.98	376	571.19	434.09	351.588825	426.130383
114.94	401.08	450.02	430.98	301	376	571.16	434.09	351.588825	426.130383
114.94	401.08	450.02	430.98	300.99	376	571.18	433.89	351.588825	426.130383
114.94	401.08	450.02	430.98	300.97	376	571.07	434	351.588825	426.130383
114.94	401.08	450.02	430.98	301	376	571.08	434	351.588825	426.130383
114.94	401.08	450.02	430.98	300.98	376	571.04	433.95	351.588825	426.130383
114.94	401.08	450.02	430.98	300.97	375.99	571.25	434.02	351.588825	426.130383
114.94	401.08	450.02	430.98	301	376	571.14	433.91	351.588825	426.130383
114.94	401.08	450.02	430.98	301	376.01	570.98	434.01	351.588825	426.130383
114.94	401.08	450.02	430.98	300.99	376.01	570.91	434.01	351.588825	426.130383
114.94	401.08	450.02	430.98	300.99	376	571.03	434.11	351.588825	426.130383
114.94	401.08	450.02	430.98	300.98	376	571.08	434.03	351.588825	426.130383
114.94	401.08	450.02	430.98	300.98	376.01	570.99	433.98	351.588825	426.130383
114.94	401.08	450.02	430.98	300.98	376	571.23	434.22	351.588825	426.130383
114.94	401.08	450.02	430.98	300.99	376	571.22	434.21	351.588825	426.130383
114.94	401.08	450.02	430.98	301	375.99	571	433.91	351.588825	426.130383
114.94	401.08	450.02	430.98	301	375.99	571.12	433.98	351.588825	426.130383
114.94	401.08	450.02	430.98	300.98	376	571.1	434.03	351.588825	426.130383
114.94	401.08	450.02	430.98	300.99	376	571.1	434	351.588825	426.130383
114.94	401.08	450.02	430.98	300.98	375.99	571.05	433.99	351.588825	426.130383
114.94	401.08	450.02	430.98	300.99	375.99	570.7	434.03	351.588825	426.130383
114.94	401.08	450.02	430.98	300.99	375.99	570.93	434.03	351.588825	426.130383
114.94	401.08	450.02	430.98	300.97	375.99	571.3	434.03	351.588825	426.130383
114.94	401.08	450.02	430.98	300.98	375.99	571.14	433.96	351.588825	426.130383
114.94	401.08	450.02	430.98	301.01	376	571.09	433.97	351.588825	426.130383
114.94	401.08	450.02	430.98	301.01	376	571.11	434.07	351.588825	426.130383
114.94	401.08	450.02	430.98	301	375.99	571.26	433.86	351.588825	426.130383
114.94	401.08	450.02	430.98	301	376	571.18	433.92	351.588825	426.130383
114.94	401.08	450.02	430.98	301	376	571.22	434.08	351.588825	426.130383
114.94	401.08	450.02	430.98	300.99	376.01	571.16	433.96	351.588825	426.130383
114.94	401.08	450.02	430.98	300.99	376	571.08	433.95	351.588825	426.130383
114.94	401.08	450.02	430.98	300.99	376.01	570.99	433.94	351.588825	426.130383
114.94	401.08	450.02	430.98	300.99	376	571.14	434.09	351.588825	426.130383
114.94	401.08	450.02	430.98	300.97	376	571.03	434.05	351.588825	426.130383
114.94	401.08	450.02	430.98	300.98	376.01	571.21	433.95	351.588825	426.130383
114.94	401.08	450.02	430.98	300.99	375.99	571.12	434.02	351.588825	426.130383
114.94	401.08	450.02	430.98	300.99	376	571.07	433.94	351.588825	426.130383
114.94	401.08	450.02	430.98	300.99	376.01	571.11	433.98	351.588825	426.130383
114.94	401.08	450.02	430.98	300.98	376	570.99	433.97	351.588825	426.130383
114.94	401.08	450.02	430.98	300.99	375.99	571.16	433.94	351.588825	426.130383
114.94	401.08	450.02	430.98	300.98	375.98	571.06	434.01	351.588825	426.130383
114.94	401.08	450.02	430.98	300.99	375.97	570.98	433.98	351.588825	426.130383
114.94	401.08	450.02	430.98	300.98	375.99	571.1	434.09	351.588825	426.130383
114.94	401.08	450.02	430.98	301	375.99	571	434	351.588825	426.130383
114.94	401.08	450.02	430.98	300.98	375.99	571.06	434.06	351.588825	426.130383
114.94	401.08	450.02	430.98	300.98	375.99	570.87	434.04	351.588825	426.130383
114.94	401.08	450.02	430.98	300.99	376	571.02	433.96	351.588825	426.130383
114.94	401.08	450.02	430.98	300.98	376	571.16	433.93	351.588825	426.130383
114.94	401.08	450.02	430.98	301	376	571.17	433.96	351.588825	426.130383
114.94	401.08	450.02	430.98	300.99	376.01	571.11	433.92	351.588825	426.130383
114.94	401.08	450.02	430.98	301	376.01	570.95	433.95	351.588825	426.130383
114.94	401.08	450.02	430.98	300.98	376	570.92	433.99	351.588825	426.130383
114.94	401.08	450.02	430.98	300.98	376	571.2	433.88	351.588825	426.130383
114.94	401.08	450.02	430.98	300.97	376	571.16	433.97	351.588825	426.130383
114.94	401.08	450.02	430.98	300.97	376	571.16	433.99	351.588825	426.130383
114.94	401.08	450.02	430.98	300.95	376	571.02	434.09	351.588825	426.130383
114.94	401.08	450.02	430.98	300.96	375.99	570.99	434.07	351.588825	426.130383
114.94	401.08	450.02	430.98	300.98	375.99	570.9	434.11	351.588825	426.130383
114.94	401.08	450.02	430.98	300.98	376	571.06	434.01	351.588825	426.130383
114.94	401.08	450.02	430.98	300.98	376	571.09	434.01	351.588825	426.130383
114.94	401.08	450.02	430.98	300.97	376	571.1	434.05	351.588825	426.130383
114.94	401.08	450.02	430.98	300.98	376	571.13	433.99	351.588825	426.130383
114.94	401.08	450.02	430.98	300.96	376	571.12	433.98	351.588825	426.130383
114.94	401.08	450.02	430.98	301.03	376.02	571.06	434.08	351.588825	426.130383
114.94	401.08	450.02	430.98	301	376	571.02	434.45	351.588825	426.130383
114.94	401.08	450.02	430.98	300.98	375.99	571.04	434.09	351.588825	426.130383
114.94	401.08	450.02	430.98	300.95	376	571.12	433.91	351.588825	426.130383
114.94	401.08	450.02	430.98	300.97	376	571.34	433.99	351.588825	426.130383
114.94	401.08	450.02	430.98	300.98	376	571.19	434	351.588825	426.130383
114.94	401.08	450.02	430.98	300.98	376	571.09	434	351.588825	426.130383
114.94	401.08	450.02	430.98	300.99	376	570.88	433.96	351.588825	426.130383
114.94	401.08	450.02	430.98	301	376	571.11	434.1	351.588825	426.130383
114.94	401.08	450.02	430.98	301.01	376	570.97	434.05	351.588825	426.130383
114.94	401.08	450.02	430.98	301	376	571.05	434.07	351.588825	426.130383
114.94	401.08	450.02	430.98	300.99	376	570.98	434.06	351.588825	426.130383
114.94	401.08	450.02	430.98	300.97	376	571.02	434.01	351.588825	426.130383
114.94	401.08	450.02	430.98	300.99	376	571.13	434	351.588825	426.130383
114.94	401.08	450.02	430.98	300.98	376	570.97	434.04	351.588825	426.130383
114.94	401.08	450.02	430.98	301	376.01	571.1	433.96	351.588825	426.130383
114.94	401.08	450.02	430.98	300.98	376.01	571.07	434	351.588825	426.130383
114.94	401.08	450.02	430.98	300.99	376.01	571.13	434.11	351.588825	426.130383
114.94	401.08	450.02	430.98	300.96	376	570.95	433.92	351.588825	426.130383
114.94	401.08	450.02	430.98	300.98	376	571.02	434	351.588825	426.130383
114.94	401.08	450.02	430.98	301	376.01	570.98	434.02	351.588825	426.130383
114.94	401.08	450.02	430.98	301	376.01	571.09	434	351.588825	426.130383
114.94	401.08	450.02	430.98	300.99	376.01	571.02	434.04	351.588825	426.130383
114.94	401.08	450.02	430.98	301	376.01	571.16	434.25	351.588825	426.130383
114.94	401.08	450.02	430.98	300.97	376.01	571.01	434.13	351.588825	426.130383
114.94	401.08	450.02	430.98	300.99	376.01	570.95	433.98	351.588825	426.130383
114.94	401.08	450.02	430.98	301	376.01	570.99	434.01	351.588825	426.130383
114.94	401.08	450.02	430.98	300.99	376	571.04	434.06	351.588825	426.130383
114.94	401.08	450.02	430.98	300.98	376.01	571.01	434.05	351.588825	426.130383
114.94	401.08	450.02	430.98	301	376.02	571.02	434.29	351.588825	426.130383
114.94	401.08	450.02	430.98	301	376.01	571.13	434.1	351.588825	426.130383
114.94	401.08	450.02	430.98	301	376.01	571.02	434.04	351.588825	426.130383
114.94	401.08	450.02	430.98	300.99	376.01	571.09	433.97	351.588825	426.130383
114.94	401.08	450.02	430.98	300.96	376.01	570.99	434	351.588825	426.130383
114.94	401.08	450.02	430.98	300.97	376.01	570.89	434.1	351.588825	426.130383
114.94	401.08	450.02	430.98	300.98	376.01	571.08	433.98	351.588825	426.130383
114.94	401.08	450.02	430.98	300.99	376.01	571.25	434.08	351.588825	426.130383
114.94	401.08	450.02	430.98	300.97	376.01	571.06	433.97	351.588825	426.130383
114.94	401.08	450.02	430.98	300.99	376.02	571.08	433.99	351.588825	426.130383
114.94	401.08	450.02	430.98	300.99	376.01	571.11	433.97	351.588825	426.130383
114.94	401.08	450.02	430.98	300.99	376.01	571.02	433.97	351.588825	426.130383
114.94	401.08	450.02	430.98	300.99	376.01	571	433.95	351.588825	426.130383
114.94	401.08	450.02	430.98	300.99	376	571.05	433.82	351.588825	426.130383
114.94	401.08	450.02	430.98	300.97	376	570.97	434.13	351.588825	426.130383
114.94	401.08	450.02	430.98	300.98	376	570.97	434.06	351.588825	426.130383
114.94	401.08	450.02	430.98	300.98	376.01	570.99	433.95	351.588825	426.130383
114.94	401.08	450.02	430.98	300.99	376	571.22	433.96	351.588825	426.130383
114.94	401.08	450.02	430.98	300.98	376	571	433.95	351.588825	426.130383
114.94	401.08	450.02	430.98	300.99	376.01	571.17	433.96	351.588825	426.130383
114.94	401.08	450.02	430.98	301.01	376.01	571.04	434	351.588825	426.130383
114.94	401.08	450.02	430.98	301	376.01	571.14	433.97	351.588825	426.130383
114.94	401.08	450.02	430.98	300.98	376.01	571	434.02	351.588825	426.130383
114.94	401.08	450.02	430.98	301	376.01	571.15	434.06	351.588825	426.130383
114.94	401.08	450.02	430.98	300.98	376.01	571.22	434.01	351.588825	426.130383
114.94	401.08	450.02	430.98	300.99	376.01	571.19	434.07	351.588825	426.130383
114.94	401.08	450.02	430.98	300.98	375.99	571.12	434.07	351.588825	426.130383
114.94	401.08	450.02	430.98	300.98	375.99	570.93	434.06	351.588825	426.130383
114.94	401.08	450.02	430.98	300.98	376	570.95	434.19	351.588825	426.130383
114.94	401.08	450.02	430.98	300.99	376	571.11	434	351.588825	426.130383
114.94	401.08	450.02	430.98	300.97	376	571.21	433.98	351.588825	426.130383
114.94	401.08	450.02	430.98	301	376	571.13	433.82	351.588825	426.130383
114.94	401.08	450.02	430.98	300.98	376	571.02	433.87	351.588825	426.130383
114.94	401.08	450.02	430.98	301	376	570.96	433.97	351.588825	426.130383
114.94	401.08	450.02	430.98	300.98	376	571	433.98	351.588825	426.130383
114.94	401.08	450.02	430.98	301	376.01	571.13	433.95	351.588825	426.130383
114.94	401.08	450.02	430.98	301	376.01	571.11	433.97	351.588825	426.130383
114.94	401.08	450.02	430.98	300.99	376.02	571.03	433.97	351.588825	426.130383
114.94	401.08	450.02	430.98	301	376.01	571.17	433.95	351.588825	426.130383
114.94	401.08	450.02	430.98	300.99	376.02	570.98	434.05	351.588825	426.130383
114.94	401.08	450.02	430.98	300.99	376.02	570.95	434.09	351.588825	426.130383
114.94	401.08	450.02	430.98	301	376.01	571.1	433.97	351.588825	426.130383
114.94	401.08	450.02	430.98	300.99	376.01	571.16	434.09	351.588825	426.130383
114.94	401.08	450.02	430.98	300.99	376	571.24	434.07	351.588825	426.130383
114.94	401.08	450.02	430.98	300.98	376.01	571.08	433.94	351.588825	426.130383
114.94	401.08	450.02	430.98	300.99	376.01	571.11	433.92	351.588825	426.130383
114.94	401.08	450.02	430.98	300.99	376.01	571.04	433.99	351.588825	426.130383
114.94	401.08	450.02	430.98	300.98	376	571.1	434.04	351.588825	426.130383
114.94	401.08	450.02	430.98	300.98	376.01	571.2	434.18	351.588825	426.130383
114.94	401.08	450.02	430.98	300.99	376	570.88	433.97	351.588825	426.130383
114.94	401.08	450.02	430.98	301	376	570.93	433.9	351.588825	426.130383
114.94	401.08	450.02	430.98	301	376.01	571.15	434.02	351.588825	426.130383
114.94	401.08	450.02	430.98	301	376	571.01	434.03	351.588825	426.130383
114.94	401.08	450.02	430.98	300.97	376	571.1	434.08	351.588825	426.130383
114.94	401.08	450.02	430.98	300.97	375.99	570.99	434.01	351.588825	426.130383
114.94	401.08	450.02	430.98	300.98	376	571.03	434.05	351.588825	426.130383
114.94	401.08	450.02	430.98	301.01	376	571.24	434.13	351.588825	426.130383
114.94	401.08	450.02	430.98	300.98	375.99	571.01	434.1	351.588825	426.130383
114.94	401.08	450.02	430.98	300.99	376	571.05	433.87	351.588825	426.130383
114.94	401.08	450.02	430.98	300.97	375.99	571.14	434	351.588825	426.130383
114.94	401.08	450.02	430.98	300.99	376	571.24	434.12	351.588825	426.130383
114.94	401.08	450.02	430.98	300.97	376.01	571.03	434.02	351.588825	426.130383
114.94	401.08	450.02	430.98	300.97	376	571.08	434.11	351.588825	426.130383
114.94	401.08	450.02	430.98	301	376	571.18	434.17	351.588825	426.130383
114.94	401.08	450.02	430.98	301.01	376.01	571	434.1	351.588825	426.130383
114.94	401.08	450.02	430.98	301	376.01	571.09	434.06	351.588825	426.130383
114.94	401.08	450.02	430.98	301	376.01	570.99	434.02	351.588825	426.130383
114.94	401.08	450.02	430.98	301.03	376.01	571.03	434.04	351.588825	426.130383
114.94	401.08	450.02	430.98	300.99	376.01	571.1	433.97	351.588825	426.130383
114.94	401.08	450.02	430.98	301.01	376.01	570.97	433.97	351.588825	426.130383
114.94	401.08	450.02	430.98	300.99	376.01	571.06	434.05	351.588825	426.130383
114.94	401.08	450.02	430.98	301	375.99	571.22	433.99	351.588825	426.130383
114.94	401.08	450.02	430.98	301	376	571.4	434.25	351.588825	426.130383
114.94	401.08	450.02	430.98	301	376	571.22	434.07	351.588825	426.130383
114.94	401.08	450.02	430.98	301	376.01	570.98	434.02	351.588825	426.130383
114.94	401.08	450.02	430.98	300.99	376.01	571.03	434.04	351.588825	426.130383
114.94	401.08	450.02	430.98	301	376.01	571.15	433.9	351.588825	426.130383
114.94	401.08	450.02	430.98	300.99	376.01	570.86	433.92	351.588825	426.130383
114.94	401.08	450.02	430.98	301	376	571.05	433.98	351.588825	426.130383
114.94	401.08	450.02	430.98	300.99	376.01	570.95	433.98	351.588825	426.130383
114.94	401.08	450.02	430.98	300.99	376	570.96	434.05	351.588825	426.130383
114.94	401.08	450.02	430.98	300.99	376	571.15	434.09	351.588825	426.130383
114.94	401.08	450.02	430.98	301	376	571.15	434.04	351.588825	426.130383
114.94	401.08	450.02	430.98	301.02	376	571.07	434.03	351.588825	426.130383
114.94	401.08	450.02	430.98	301.01	376.01	571.02	434.17	351.588825	426.130383
114.94	401.08	450.02	430.98	301.01	376.01	570.96	433.95	351.588825	426.130383
114.94	401.08	450.02	430.98	301	376	570.88	434.09	351.588825	426.130383
114.94	401.08	450.02	430.98	300.99	375.99	570.85	434.11	351.588825	426.130383
114.94	401.08	450.02	430.98	300.98	376	571.14	433.98	351.588825	426.130383
114.94	401.08	450.02	430.98	300.98	376	571.13	434.01	351.588825	426.130383
114.94	401.08	450.02	430.98	301	376	571.11	434.02	351.588825	426.130383
114.94	401.08	450.02	430.98	301.01	376	571	434.22	351.588825	426.130383
114.94	401.08	450.02	430.98	300.98	376.01	571.11	434.03	351.588825	426.130383
114.94	401.08	450.02	430.98	301	376	571.25	434.11	351.588825	426.130383
114.94	401.08	450.02	430.98	301.01	376	571.12	433.99	351.588825	426.130383
114.94	401.08	450.02	430.98	300.99	376	570.95	434.01	351.588825	426.130383
114.94	401.08	450.02	430.98	301.01	376.01	571	433.88	351.588825	426.130383
114.94	401.08	450.02	430.98	300.99	376.01	571.01	433.93	351.588825	426.130383
114.94	401.08	450.02	430.98	301	376	571.12	434.03	351.588825	426.130383
114.94	401.08	450.02	430.98	300.98	376	571.15	434.07	351.588825	426.130383
114.94	401.08	450.02	430.98	301	376	571.25	434.04	351.588825	426.130383
114.94	401.08	450.02	430.98	300.98	376	571	434.03	351.588825	426.130383
114.94	401.08	450.02	430.98	300.99	376	571.19	433.93	351.588825	426.130383
114.94	401.08	450.02	430.98	300.97	376	570.98	434.01	351.588825	426.130383
114.94	401.08	450.02	430.98	300.96	376	571.09	433.98	351.588825	426.130383
114.94	401.08	450.02	430.98	300.98	376	571.29	434.09	351.588825	426.130383
114.94	401.08	450.02	430.98	300.96	375.99	571.12	434.06	351.588825	426.130383
114.94	401.08	450.02	430.98	300.96	376	571.03	434.07	351.588825	426.130383
114.94	401.08	450.02	430.98	300.94	376	571.05	434.04	351.588825	426.130383
114.94	401.08	450.02	430.98	300.95	376	571.01	433.99	351.588825	426.130383
114.94	401.08	450.02	430.98	300.97	376	571.03	434.05	351.588825	426.130383
114.94	401.08	450.02	430.98	301	376.01	571.04	434.03	351.588825	426.130383
114.94	401.08	450.02	430.98	301	376.01	571.02	433.94	351.588825	426.130383
114.94	401.08	450.02	430.98	300.96	376.01	571.19	434.04	351.588825	426.130383
114.94	401.08	450.02	430.98	300.97	376	571.05	434.12	351.588825	426.130383
114.94	401.08	450.02	430.98	300.98	376	571.23	434.05	351.588825	426.130383
114.94	401.08	450.02	430.98	300.99	376	571.06	434.08	351.588825	426.130383
114.94	401.08	450.02	430.98	300.97	375.99	570.98	434.06	351.588825	426.130383
114.94	401.08	450.02	430.98	300.99	375.98	571.08	434.03	351.588825	426.130383
114.94	401.08	450.02	430.98	300.97	376	571.09	434.12	351.588825	426.130383
114.94	401.08	450.02	430.98	300.97	376	571.05	434.04	351.588825	426.130383
114.94	401.08	450.02	430.98	300.98	376	571.13	434.06	351.588825	426.130383
114.94	401.08	450.02	430.98	300.98	375.99	571.09	434.08	351.588825	426.130383
114.94	401.08	450.02	430.98	300.98	376	571.06	434.11	351.588825	426.130383
114.94	401.08	450.02	430.98	300.97	376	571.11	434	351.588825	426.130383
114.94	401.08	450.02	430.98	300.99	376.01	571.16	433.93	351.588825	426.130383
114.94	401.08	450.02	430.98	300.99	376	571.13	433.79	351.588825	426.130383
114.94	401.08	450.02	430.98	300.97	376	570.96	433.97	351.588825	426.130383
114.94	401.08	450.02	430.98	300.96	375.98	571	434.05	351.588825	426.130383
114.94	401.08	450.02	430.98	300.97	375.99	571.12	434.02	351.588825	426.130383
114.94	401.08	450.02	430.98	300.97	376	571.12	434.04	351.588825	426.130383
114.94	401.08	450.02	430.98	300.98	376	571.1	433.96	351.588825	426.130383
114.94	401.08	450.02	430.98	300.98	376	570.95	434.01	351.588825	426.130383
114.94	401.08	450.02	430.98	300.98	376	571.1	434.04	351.588825	426.130383
114.94	401.08	450.02	430.98	300.98	376.01	571.35	434.05	351.588825	426.130383
114.94	401.08	450.02	430.98	300.97	376	571.12	434.07	351.588825	426.130383
114.94	401.08	450.02	430.98	300.99	376	571.13	434.05	351.588825	426.130383
114.94	401.08	450.02	430.98	301	376	571.07	433.91	351.588825	426.130383
114.94	401.08	450.02	430.98	300.99	376.01	571.01	434.01	351.588825	426.130383
114.94	401.08	450.02	430.98	300.99	376	571.06	434	351.588825	426.130383
114.94	401.08	450.02	430.98	300.98	376	571.17	433.96	351.588825	426.130383
114.94	401.08	450.02	430.98	300.99	376	570.99	434.07	351.588825	426.130383
114.94	401.08	450.02	430.98	301	376	570.74	434.05	351.588825	426.130383
114.94	401.08	450.02	430.98	301.01	376.01	570.79	434.08	351.588825	426.130383
114.94	401.08	450.02	430.98	300.98	376.01	571.08	433.93	351.588825	426.130383
114.94	401.08	450.02	430.98	300.99	376	571.1	433.98	351.588825	426.130383
114.94	401.08	450.02	430.98	300.99	376	571.14	434.14	351.588825	426.130383
114.94	401.08	450.02	430.98	301	376	571.05	434	351.588825	426.130383
114.94	401.08	450.02	430.98	301	376.01	571.04	434.06	351.588825	426.130383
114.94	401.08	450.02	430.98	300.99	376	570.95	433.99	351.588825	426.130383
114.94	401.08	450.02	430.98	300.99	375.99	571.03	434.01	351.588825	426.130383
114.94	401.08	450.02	430.98	300.98	375.99	570.92	434.11	351.588825	426.130383
114.94	401.08	450.02	430.98	301	375.99	571	434.06	351.588825	426.130383
114.94	401.08	450.02	430.98	301.01	375.99	571.15	434.01	351.588825	426.130383
114.94	401.08	450.02	430.98	300.99	375.99	571.09	434	351.588825	426.130383
114.94	401.08	450.02	430.98	300.99	376	571.18	434.03	351.588825	426.130383
114.94	401.08	450.02	430.98	300.97	375.99	571.16	434	351.588825	426.130383
114.94	401.08	450.02	430.98	300.99	376	570.93	434.02	351.588825	426.130383
114.94	401.08	450.02	430.98	300.99	376	571.11	434.01	351.588825	426.130383
114.94	401.08	450.02	430.98	301	376	571.15	433.9	351.588825	426.130383
114.94	401.08	450.02	430.98	301	376	571.12	434.05	351.588825	426.130383
114.94	401.08	450.02	430.98	300.99	376	570.99	433.96	351.588825	426.130383
114.94	401.08	450.02	430.98	300.98	376	571.2	433.99	351.588825	426.130383
114.94	401.08	450.02	430.98	300.97	376	571.17	433.99	351.588825	426.130383
114.94	401.08	450.02	430.98	300.98	376	571.07	433.93	351.588825	426.130383
114.94	401.08	450.02	430.98	300.98	376	571.11	433.95	351.588825	426.130383
114.94	401.08	450.02	430.98	300.97	376	571.14	433.93	351.588825	426.130383
114.94	401.08	450.02	430.98	300.99	376.01	570.95	434.01	351.588825	426.130383
114.94	401.08	450.02	430.98	300.98	376.01	570.92	434.02	351.588825	426.130383
114.94	401.08	450.02	430.98	301	376.01	571	434.02	351.588825	426.130383
114.94	401.08	450.02	430.98	301	376	570.97	434.04	351.588825	426.130383
114.94	401.08	450.02	430.98	300.99	376.01	570.79	434.04	351.588825	426.130383
114.94	401.08	450.02	430.98	300.98	376.01	571	434.08	351.588825	426.130383
114.94	401.08	450.02	430.98	300.99	376.01	571.01	434.07	351.588825	426.130383
114.94	401.08	450.02	430.98	301.01	376.01	571.06	433.97	351.588825	426.130383
114.94	401.08	450.02	430.98	301	376.01	571.05	434.12	351.588825	426.130383
114.94	401.08	450.02	430.98	301	376.01	571.07	434.07	351.588825	426.130383
114.94	401.08	450.02	430.98	300.99	376	571.06	434.15	351.588825	426.130383
114.94	401.08	450.02	430.98	301.01	375.99	571.1	434.17	351.588825	426.130383
114.94	401.08	450.02	430.98	301	376	570.97	434.1	351.588825	426.130383
114.94	401.08	450.02	430.98	300.99	376	571.2	434.03	351.588825	426.130383
114.94	401.08	450.02	430.98	300.99	376	571.16	434.02	351.588825	426.130383
114.94	401.08	450.02	430.98	301	376.01	571.26	434.06	351.588825	426.130383
114.94	401.08	450.02	430.98	301	376	571.06	434.12	351.588825	426.130383
114.94	401.08	450.02	430.98	300.99	376.01	571.15	434.04	351.588825	426.130383
114.94	401.08	450.02	430.98	301	376.01	571.05	433.92	351.588825	426.130383
114.94	401.08	450.02	430.98	300.99	376.01	571.03	434.03	351.588825	426.130383
114.94	401.08	450.02	430.98	301	376.02	571.01	434.01	351.588825	426.130383
114.94	401.08	450.02	430.98	301	376.01	570.9	433.96	351.588825	426.130383
114.94	401.08	450.02	430.98	300.99	376	571	433.98	351.588825	426.130383
114.94	401.08	450.02	430.98	301	376.01	570.97	433.99	351.588825	426.130383
114.94	401.08	450.02	430.98	301	376.01	570.93	433.93	351.588825	426.130383
114.94	401.08	450.02	430.98	301.01	376.02	571.02	433.94	351.588825	426.130383
114.94	401.08	450.02	430.98	301	376.02	571.06	433.92	351.588825	426.130383
114.94	401.08	450.02	430.98	301.01	376.02	571.13	434.12	351.588825	426.130383
114.94	401.08	450.02	430.98	300.97	376.01	571.11	434.01	351.588825	426.130383
114.94	401.08	450.02	430.98	300.98	376	571.12	433.93	351.588825	426.130383
114.94	401.08	450.02	430.98	300.94	376.01	571.15	434.08	351.588825	426.130383
114.94	401.08	450.02	430.98	300.98	376.01	571.03	433.98	351.588825	426.130383
114.94	401.08	450.02	430.98	301	376.01	571.05	434.05	351.588825	426.130383
114.94	401.08	450.02	430.98	301	376	570.95	434.06	351.588825	426.130383
114.94	401.08	450.02	430.98	300.99	376.01	571.18	434.14	351.588825	426.130383
114.94	401.08	450.02	430.98	301	376	570.85	434.29	351.588825	426.130383
114.94	401.08	450.02	430.98	300.99	376	571.04	434.13	351.588825	426.130383
114.94	401.08	450.02	430.98	301	376	571.05	433.95	351.588825	426.130383
114.94	401.08	450.02	430.98	301	376	570.97	433.99	351.588825	426.130383
114.94	401.08	450.02	430.98	300.99	376	570.99	433.96	351.588825	426.130383
114.94	401.08	450.02	430.98	300.99	376.01	571	433.99	351.588825	426.130383
114.94	401.08	450.02	430.98	300.98	376.01	570.99	434.09	351.588825	426.130383
114.94	401.08	450.02	430.98	301	376.01	571.02	434.06	351.588825	426.130383
114.94	401.08	450.02	430.98	300.99	376.01	570.91	434.06	351.588825	426.130383
114.94	401.08	450.02	430.98	301	376.01	571.05	434.2	351.588825	426.130383
114.94	401.08	450.02	430.98	300.99	376.01	570.73	434.04	351.588825	426.130383
114.94	401.08	450.02	430.98	300.98	376.01	570.75	434	351.588825	426.130383
114.94	401.08	450.02	430.98	300.98	376.02	570.87	433.99	351.588825	426.130383
114.94	401.08	450.02	430.98	300.98	376.01	570.94	433.99	351.588825	426.130383
114.94	401.08	450.02	430.98	300.98	376.01	570.71	434.11	351.588825	426.130383
114.94	401.08	450.02	430.98	300.98	376.01	571.04	433.99	351.588825	426.130383
114.94	401.08	450.02	430.98	300.98	376	570.86	434.02	351.588825	426.130383
114.94	401.08	450.02	430.98	300.98	376	570.89	434.05	351.588825	426.130383
114.94	401.08	450.02	430.98	300.97	376	571.05	434.18	351.588825	426.130383
114.94	401.08	450.02	430.98	300.98	376.01	571.09	434.1	351.588825	426.130383
114.94	401.08	450.02	430.98	300.99	376.02	570.93	433.95	351.588825	426.130383
114.94	401.08	450.02	430.98	300.96	376.01	571.05	434.05	351.588825	426.130383
114.94	401.08	450.02	430.98	300.96	376	571.26	433.83	351.588825	426.130383
114.94	401.08	450.02	430.98	300.98	376.01	570.87	434	351.588825	426.130383
114.94	401.08	450.02	430.98	300.98	376.01	571.1	434.05	351.588825	426.130383
114.94	401.08	450.02	430.98	300.98	376	571.14	434.04	351.588825	426.130383
114.94	401.08	450.02	430.98	300.97	376	570.94	434	351.588825	426.130383
114.94	401.08	450.02	430.98	300.97	376.01	571.17	433.98	351.588825	426.130383
114.94	401.08	450.02	430.98	300.96	376	571	434.02	351.588825	426.130383
114.94	401.08	450.02	430.98	300.95	376	570.95	433.98	351.588825	426.130383
114.94	401.08	450.02	430.98	300.96	375.99	571.01	434.09	351.588825	426.130383
114.94	401.08	450.02	430.98	300.97	376	571.07	434	351.588825	426.130383
114.94	401.08	450.02	430.98	300.99	376	570.94	434.07	351.588825	426.130383
114.94	401.08	450.02	430.98	301	376.01	570.88	434.02	351.588825	426.130383
114.94	401.08	450.02	430.98	300.98	376.01	570.9	434.05	351.588825	426.130383
114.94	401.08	450.02	430.98	300.98	376	571.06	434.02	351.588825	426.130383
114.94	401.08	450.02	430.98	300.99	376	570.99	433.9	351.588825	426.130383
114.94	401.08	450.02	430.98	300.99	376.01	571.06	433.95	351.588825	426.130383
114.94	401.08	450.02	430.98	300.99	376.01	570.97	433.93	351.588825	426.130383
114.94	401.08	450.02	430.98	300.99	376.01	570.9	434.13	351.588825	426.130383
114.94	401.08	450.02	430.98	301	376	570.83	434.07	351.588825	426.130383
114.94	401.08	450.02	430.98	300.98	376	571.11	433.97	351.588825	426.130383
114.94	401.08	450.02	430.98	300.99	376	571.05	434	351.588825	426.130383
114.94	401.08	450.02	430.98	300.99	376.01	571.01	434.02	351.588825	426.130383
114.94	401.08	450.02	430.98	300.98	376	571	433.98	351.588825	426.130383
114.94	401.08	450.02	430.98	300.99	376	570.79	433.98	351.588825	426.130383
114.94	401.08	450.02	430.98	300.99	376	570.87	434	351.588825	426.130383
114.94	401.08	450.02	430.98	300.98	376	570.99	433.97	351.588825	426.130383
114.94	401.08	450.02	430.98	300.99	376	570.9	434.03	351.588825	426.130383
114.94	401.08	450.02	430.98	301.02	376	571.02	434.03	351.588825	426.130383
114.94	401.08	450.02	430.98	301.06	376	570.96	434.02	351.588825	426.130383
114.94	401.08	450.02	430.98	301.04	376	570.91	433.94	351.588825	426.130383
114.94	401.08	450.02	430.98	301.04	376	570.97	433.93	351.588825	426.130383
114.94	401.08	450.02	430.98	301.02	376	571.09	433.96	351.588825	426.130383
114.94	401.08	450.02	430.98	301.03	375.99	570.88	433.84	351.588825	426.130383
114.94	401.08	450.02	430.98	301.01	376	571.03	434.08	351.588825	426.130383
114.94	401.08	450.02	430.98	301	376.01	570.93	434.07	351.588825	426.130383
114.94	401.08	450.02	430.98	301.01	376	570.99	433.97	351.588825	426.130383
114.94	401.08	450.02	430.98	300.99	376	571.01	434	351.588825	426.130383
114.94	401.08	450.02	430.98	300.99	376	571.09	434.02	351.588825	426.130383
114.94	401.08	450.02	430.98	300.99	376	570.93	434.05	351.588825	426.130383
114.94	401.08	450.02	430.98	301.01	376	571.05	434.04	351.588825	426.130383
114.94	401.08	450.02	430.98	301	376.01	570.9	434.01	351.588825	426.130383
114.94	401.08	450.02	430.98	301	376.01	571	433.94	351.588825	426.130383
114.94	401.08	450.02	430.98	301	376	570.94	433.92	351.588825	426.130383
114.94	401.08	450.02	430.98	300.98	376.01	570.9	434.05	351.588825	426.130383
114.94	401.08	450.02	430.98	300.99	376.01	570.93	433.99	351.588825	426.130383
114.94	401.08	450.02	430.98	300.99	376	570.91	434.01	351.588825	426.130383
114.94	401.08	450.02	430.98	300.99	376	570.95	433.96	351.588825	426.130383
114.94	401.08	450.02	430.98	301	376	570.94	434	351.588825	426.130383
114.94	401.08	450.02	430.98	300.98	376	571.1	433.91	351.588825	426.130383
114.94	401.08	450.02	430.98	301	376	571.03	433.98	351.588825	426.130383
114.94	401.08	450.02	430.98	301.02	376	571.07	434.01	351.588825	426.130383
114.94	401.08	450.02	430.98	300.99	376.01	571.06	433.99	351.588825	426.130383
114.94	401.08	450.02	430.98	301	376.01	570.89	434.05	351.588825	426.130383
114.94	401.08	450.02	430.98	301	376.01	571.07	433.93	351.588825	426.130383
114.94	401.08	450.02	430.98	300.98	376.01	571.04	433.98	351.588825	426.130383
114.94	401.08	450.02	430.98	301	376.02	571.01	434.05	351.588825	426.130383
114.94	401.08	450.02	430.98	301.02	376	571.02	434.25	351.588825	426.130383
114.94	401.08	450.02	430.98	301.02	375.99	570.84	433.98	351.588825	426.130383
114.94	401.08	450.02	430.98	301.01	375.99	571	433.99	351.588825	426.130383
114.94	401.08	450.02	430.98	300.99	376.01	571.09	434.02	351.588825	426.130383
114.94	401.08	450.02	430.98	301.02	376.01	571.13	434.03	351.588825	426.130383
114.94	401.08	450.02	430.98	301.01	376.01	570.94	434.24	351.588825	426.130383
114.94	401.08	450.02	430.98	301.01	376	570.99	434.1	351.588825	426.130383
114.94	401.08	450.02	430.98	301.02	375.99	570.92	434.01	351.588825	426.130383
114.94	401.08	450.02	430.98	301.02	375.99	570.92	433.86	351.588825	426.130383
114.94	401.08	450.02	430.98	301.01	376	571.03	434.01	351.588825	426.130383
114.94	401.08	450.02	430.98	301.01	376	570.99	434	351.588825	426.130383
114.94	401.08	450.02	430.98	301	376	571.04	433.99	351.588825	426.130383
114.94	401.08	450.02	430.98	301.02	376	570.98	433.94	351.588825	426.130383
114.94	401.08	450.02	430.98	301.01	376	571.03	433.9	351.588825	426.130383
114.94	401.08	450.02	430.98	301.01	376.01	570.89	433.95	351.588825	426.130383
114.94	401.08	450.02	430.98	301.02	376	570.96	433.92	351.588825	426.130383
114.94	401.08	450.02	430.98	301.01	376	570.98	433.98	351.588825	426.130383
114.94	401.08	450.02	430.98	301	376	570.99	433.98	351.588825	426.130383
114.94	401.08	450.02	430.98	301	376	571	433.98	351.588825	426.130383
114.94	401.08	450.02	430.98	301	376	571.07	434	351.588825	426.130383
114.94	401.08	450.02	430.98	301	375.99	570.94	433.95	351.588825	426.130383
114.94	401.08	450.02	430.98	300.98	376	571.01	433.99	351.588825	426.130383
114.94	401.08	450.02	430.98	300.99	376	571.15	434.02	351.588825	426.130383
114.94	401.08	450.02	430.98	300.99	376	571.14	434.05	351.588825	426.130383
114.94	401.08	450.02	430.98	300.99	376	570.99	434.02	351.588825	426.130383
114.94	401.08	450.02	430.98	300.99	376	571.14	434.22	351.588825	426.130383
114.94	401.08	450.02	430.98	300.98	375.99	570.96	434.05	351.588825	426.130383
114.94	401.08	450.02	430.98	300.96	375.99	571.02	434.11	351.588825	426.130383
114.94	401.08	450.02	430.98	300.99	375.99	570.93	433.97	351.588825	426.130383
114.94	401.08	450.02	430.98	301	376	570.91	433.75	351.588825	426.130383
114.94	401.08	450.02	430.98	300.99	376	570.8	433.96	351.588825	426.130383
114.94	401.08	450.02	430.98	301.02	376.01	570.94	433.93	351.588825	426.130383
114.94	401.08	450.02	430.98	301.01	376.01	570.92	434	351.588825	426.130383
114.94	401.08	450.02	430.98	301.01	376.01	570.92	433.99	351.588825	426.130383
114.94	401.08	450.02	430.98	301	376.01	571.1	434.02	351.588825	426.130383
114.94	401.08	450.02	430.98	300.99	376.01	570.93	433.9	351.588825	426.130383
114.94	401.08	450.02	430.98	300.99	376.01	571.05	433.97	351.588825	426.130383
114.94	401.08	450.02	430.98	300.98	376.01	570.9	434.03	351.588825	426.130383
114.94	401.08	450.02	430.98	300.97	376.01	570.99	434.02	351.588825	426.130383
114.94	401.08	450.02	430.98	300.98	376.01	570.99	434.02	351.588825	426.130383
114.94	401.08	450.02	430.98	301	376.01	571.02	433.87	351.588825	426.130383
114.94	401.08	450.02	430.98	300.98	376.01	570.92	433.94	351.588825	426.130383
114.94	401.08	450.02	430.98	300.97	376.02	570.9	433.96	351.588825	426.130383
114.94	401.08	450.02	430.98	300.98	376.02	571.06	433.86	351.588825	426.130383
114.94	401.08	450.02	430.98	300.99	376.01	570.68	433.93	351.588825	426.130383
114.94	401.08	450.02	430.98	300.99	376.01	570.88	433.84	351.588825	426.130383
114.94	401.08	450.02	430.98	300.98	376.01	570.96	433.87	351.588825	426.130383
114.94	401.08	450.02	430.98	300.98	376.01	570.86	434	351.588825	426.130383
114.94	401.08	450.02	430.98	300.99	376	571.02	434.03	351.588825	426.130383
114.94	401.08	450.02	430.98	300.99	376	571.04	434.01	351.588825	426.130383
114.94	401.08	450.02	430.98	301	376.02	571.03	433.9	351.588825	426.130383
114.94	401.08	450.02	430.98	300.99	376.01	570.84	433.94	351.588825	426.130383
114.94	401.08	450.02	430.98	300.98	376.01	570.94	434.02	351.588825	426.130383
114.94	401.08	450.02	430.98	300.97	376.01	570.93	433.99	351.588825	426.130383
114.94	401.08	450.02	430.98	300.99	376	570.97	434.08	351.588825	426.130383
114.94	401.08	450.02	430.98	300.98	376	571.08	434.04	351.588825	426.130383
114.94	401.08	450.02	430.98	300.99	376	570.9	433.92	351.588825	426.130383
114.94	401.08	450.02	430.98	300.99	376	570.95	434.03	351.588825	426.130383
114.94	401.08	450.02	430.98	300.98	375.99	571.09	433.96	351.588825	426.130383
114.94	401.08	450.02	430.98	300.99	376	571.05	433.95	351.588825	426.130383
114.94	401.08	450.02	430.98	301	376	570.99	434.04	351.588825	426.130383
114.94	401.08	450.02	430.98	301	376	570.87	433.87	351.588825	426.130383
114.94	401.08	450.02	430.98	301	376	570.94	434.01	351.588825	426.130383
114.94	401.08	450.02	430.98	301.01	376.01	570.95	434.01	351.588825	426.130383
114.94	401.08	450.02	430.98	301.01	376	571	433.98	351.588825	426.130383
114.94	401.08	450.02	430.98	301.01	376.01	571.15	433.99	351.588825	426.130383
114.94	401.08	450.02	430.98	301.02	376.01	571.07	433.97	351.588825	426.130383
114.94	401.08	450.02	430.98	301.02	376.01	571.08	433.87	351.588825	426.130383
114.94	401.08	450.02	430.98	301.02	376.01	571.15	433.98	351.588825	426.130383
114.94	401.08	450.02	430.98	301.04	376	570.96	434.05	351.588825	426.130383
114.94	401.08	450.02	430.98	301.03	376	571.05	434.04	351.588825	426.130383
114.94	401.08	450.02	430.98	301.02	376	570.96	433.99	351.588825	426.130383
114.94	401.08	450.02	430.98	301.02	376	571.16	434.13	351.588825	426.130383
114.94	401.08	450.02	430.98	301.01	376	571.11	434.06	351.588825	426.130383
114.94	401.08	450.02	430.98	301	376	570.99	434.04	351.588825	426.130383
114.94	401.08	450.02	430.98	301.01	376	570.85	433.99	351.588825	426.130383
114.94	401.08	450.02	430.98	300.97	375.99	570.8	433.99	351.588825	426.130383
114.94	401.08	450.02	430.98	300.99	375.99	570.87	433.95	351.588825	426.130383
114.94	401.08	450.02	430.98	300.99	375.99	571.07	433.96	351.588825	426.130383
114.94	401.08	450.02	430.98	300.98	375.98	571.06	434.04	351.588825	426.130383
114.94	401.08	450.02	430.98	300.98	375.99	571.22	434	351.588825	426.130383
114.94	401.08	450.02	430.98	300.98	375.99	571.03	434.04	351.588825	426.130383
114.94	401.08	450.02	430.98	300.98	375.99	570.99	434.05	351.588825	426.130383
114.94	401.08	450.02	430.98	301.02	376	570.95	433.98	351.588825	426.130383
114.94	401.08	450.02	430.98	301.03	376	571.04	434.14	351.588825	426.130383
114.94	401.08	450.02	430.98	301.03	376.01	570.95	433.98	351.588825	426.130383
114.94	401.08	450.02	430.98	301.01	376	570.87	434.03	351.588825	426.130383
114.94	401.08	450.02	430.98	301.02	376	571.06	433.93	351.588825	426.130383
114.94	401.08	450.02	430.98	301	376.01	571.18	434.09	351.588825	426.130383
114.94	401.08	450.02	430.98	301	376	571.02	434.09	351.588825	426.130383
114.94	401.08	450.02	430.98	301	376	571.02	434.05	351.588825	426.130383
114.94	401.08	450.02	430.98	301.01	376	571	434.04	351.588825	426.130383
114.94	401.08	450.02	430.98	301	376	570.99	434.06	351.588825	426.130383
114.94	401.08	450.02	430.98	301	376	570.98	434.03	351.588825	426.130383
114.94	401.08	450.02	430.98	301	376	570.86	433.93	351.588825	426.130383
114.94	401.08	450.02	430.98	300.99	376.01	570.86	433.87	351.588825	426.130383
114.94	401.08	450.02	430.98	301	376.01	570.84	433.88	351.588825	426.130383
114.94	401.08	450.02	430.98	301	376.01	570.98	433.92	351.588825	426.130383
114.94	401.08	450.02	430.98	301	376.01	570.94	433.94	351.588825	426.130383
114.94	401.08	450.02	430.98	300.98	376.01	570.66	434.02	351.588825	426.130383
114.94	401.08	450.02	430.98	301	376.01	570.9	434.02	351.588825	426.130383
114.94	401.08	450.02	430.98	301.01	376.01	570.96	434	351.588825	426.130383
114.94	401.08	450.02	430.98	301.01	376.01	570.87	433.99	351.588825	426.130383
114.94	401.08	450.02	430.98	300.99	376.01	570.95	433.94	351.588825	426.130383
114.94	401.08	450.02	430.98	300.98	376	570.88	433.99	351.588825	426.130383
114.94	401.08	450.02	430.98	300.98	376	570.95	434.02	351.588825	426.130383
114.94	401.08	450.02	430.98	300.97	376	570.71	434.02	351.588825	426.130383
114.94	401.08	450.02	430.98	300.98	376	570.93	433.86	351.588825	426.130383
114.94	401.08	450.02	430.98	300.98	375.99	571	433.91	351.588825	426.130383
114.94	401.08	450.02	430.98	300.99	375.99	570.97	433.83	351.588825	426.130383
114.94	401.08	450.02	430.98	300.98	376	571.19	434.01	351.588825	426.130383
114.94	401.08	450.02	430.98	301.01	376.02	571.04	434.06	351.588825	426.130383
114.94	401.08	450.02	430.98	301	376.01	570.93	433.85	351.588825	426.130383
114.94	401.08	450.02	430.98	301	376.02	570.94	434.03	351.588825	426.130383
114.94	401.08	450.02	430.98	301.01	376.01	570.99	433.83	351.588825	426.130383
114.94	401.08	450.02	430.98	301.01	376.01	570.8	433.99	351.588825	426.130383
114.94	401.08	450.02	430.98	301	376	571	434.05	351.588825	426.130383
114.94	401.08	450.02	430.98	300.99	376	570.96	434.04	351.588825	426.130383
114.94	401.08	450.02	430.98	300.98	376	570.87	434.08	351.588825	426.130383
114.94	401.08	450.02	430.98	300.98	376	570.93	434.09	351.588825	426.130383
114.94	401.08	450.02	430.98	300.99	376	571.15	434.06	351.588825	426.130383
114.94	401.08	450.02	430.98	300.97	376.01	570.99	434.15	351.588825	426.130383
114.94	401.08	450.02	430.98	300.98	376.02	571.08	434.07	351.588825	426.130383
114.94	401.08	450.02	430.98	300.97	376.01	570.97	434.02	351.588825	426.130383
114.94	401.08	450.02	430.98	300.97	376.01	571	433.99	351.588825	426.130383
114.94	401.08	450.02	430.98	300.95	376.01	570.97	433.99	351.588825	426.130383
114.94	401.08	450.02	430.98	300.97	376	571.01	434.06	351.588825	426.130383
114.94	401.08	450.02	430.98	300.97	376	571	433.89	351.588825	426.130383
114.94	401.08	450.02	430.98	300.97	376	571.01	433.99	351.588825	426.130383
114.94	401.08	450.02	430.98	300.98	376.01	571.06	433.92	351.588825	426.130383
114.94	401.08	450.02	430.98	300.98	376.01	570.95	433.91	351.588825	426.130383
114.94	401.08	450.02	430.98	300.98	376	570.95	434.09	351.588825	426.130383
114.94	401.08	450.02	430.98	300.97	376	570.94	434.06	351.588825	426.130383
114.94	401.08	450.02	430.98	300.99	376	570.94	433.95	351.588825	426.130383
114.94	401.08	450.02	430.98	301	376.01	570.97	434.04	351.588825	426.130383
114.94	401.08	450.02	430.98	301.01	376	571.01	434.07	351.588825	426.130383
114.94	401.08	450.02	430.98	300.99	375.99	571.25	433.95	351.588825	426.130383
114.94	401.08	450.02	430.98	301.01	376	570.9	434.05	351.588825	426.130383
114.94	401.08	450.02	430.98	301.01	376	571	434.01	351.588825	426.130383
114.94	401.08	450.02	430.98	301.03	376.01	571	433.88	351.588825	426.130383
114.94	401.08	450.02	430.98	301.05	376.01	571	433.85	351.588825	426.130383
114.94	401.08	450.02	430.98	301.01	376	570.96	433.85	351.588825	426.130383
114.94	401.08	450.02	430.98	301	376	570.75	433.99	351.588825	426.130383
114.94	401.08	450.02	430.98	301.01	376.01	570.81	434.02	351.588825	426.130383
114.94	401.08	450.02	430.98	301	376.01	570.96	434.09	351.588825	426.130383
114.94	401.08	450.02	430.98	301.01	376.01	570.96	434.02	351.588825	426.130383
114.94	401.08	450.02	430.98	301.02	376.02	571	434	351.588825	426.130383
114.94	401.08	450.02	430.98	301.03	376.01	570.96	433.94	351.588825	426.130383
114.94	401.08	450.02	430.98	301.04	376	570.99	433.98	351.588825	426.130383
114.94	401.08	450.02	430.98	301.03	376.01	571.02	434	351.588825	426.130383
114.94	401.08	450.02	430.98	301.03	376.02	570.93	434	351.588825	426.130383
114.94	401.08	450.02	430.98	301.02	376.02	570.98	433.95	351.588825	426.130383
114.94	401.08	450.02	430.98	301.02	376.01	570.87	434.08	351.588825	426.130383
114.94	401.08	450.02	430.98	301.01	376	570.92	433.94	351.588825	426.130383
114.94	401.08	450.02	430.98	301	376	571.08	433.95	351.588825	426.130383
114.94	401.08	450.02	430.98	300.99	376	571.01	434.01	351.588825	426.130383
114.94	401.08	450.02	430.98	301	376.01	570.83	433.95	351.588825	426.130383
114.94	401.08	450.02	430.98	300.99	376	570.94	433.91	351.588825	426.130383
114.94	401.08	450.02	430.98	300.99	376.01	570.92	434.09	351.588825	426.130383
114.94	401.08	450.02	430.98	300.98	376	570.9	433.98	351.588825	426.130383
114.94	401.08	450.02	430.98	300.98	376	571.01	433.95	351.588825	426.130383
114.94	401.08	450.02	430.98	300.98	376	570.82	434.05	351.588825	426.130383
114.94	401.08	450.02	430.98	300.98	376	570.87	434.09	351.588825	426.130383
114.94	401.08	450.02	430.98	300.98	376	570.97	434	351.588825	426.130383
114.94	401.08	450.02	430.98	300.99	376	570.98	433.99	351.588825	426.130383
114.94	401.08	450.02	430.98	300.98	376	571.09	434.02	351.588825	426.130383
114.94	401.08	450.02	430.98	301	376	571.09	434.17	351.588825	426.130383
114.94	401.08	450.02	430.98	301.04	376.01	570.98	434.01	351.588825	426.130383
114.94	401.08	450.02	430.98	301.03	376.01	570.73	434.14	351.588825	426.130383
114.94	401.08	450.02	430.98	300.99	376.01	570.99	434.02	351.588825	426.130383
114.94	401.08	450.02	430.98	301.01	376	571	433.99	351.588825	426.130383
114.94	401.08	450.02	430.98	301	376	570.99	433.95	351.588825	426.130383
114.94	401.08	450.02	430.98	300.99	376	571.07	433.95	351.588825	426.130383
114.94	401.08	450.02	430.98	300.99	376	570.91	433.81	351.588825	426.130383
114.94	401.08	450.02	430.98	300.98	376	571.23	434.07	351.588825	426.130383
114.94	401.08	450.02	430.98	300.98	376	570.89	433.84	351.588825	426.130383
114.94	401.08	450.02	430.98	300.98	376	570.87	434.01	351.588825	426.130383
114.94	401.08	450.02	430.98	300.98	376.01	571.12	434.13	351.588825	426.130383
114.94	401.08	450.02	430.98	300.98	376.01	571.03	434.04	351.588825	426.130383
114.94	401.08	450.02	430.98	300.98	376.01	571.17	434.04	351.588825	426.130383
114.94	401.08	450.02	430.98	300.98	376.02	570.99	433.84	351.588825	426.130383
114.94	401.08	450.02	430.98	301	376.01	571.15	433.87	351.588825	426.130383
114.94	401.08	450.02	430.98	301	376	570.97	433.96	351.588825	426.130383
114.94	401.08	450.02	430.98	301.01	376	571.1	434.03	351.588825	426.130383
114.94	401.08	450.02	430.98	301	376.01	570.87	434.03	351.588825	426.130383
114.94	401.08	450.02	430.98	301	376.01	570.96	434.03	351.588825	426.130383
114.94	401.08	450.02	430.98	301.02	376.01	571.15	434.13	351.588825	426.130383
114.94	401.08	450.02	430.98	301.02	376.01	571	433.99	351.588825	426.130383
114.94	401.08	450.02	430.98	301.01	376.01	570.99	434.04	351.588825	426.130383
114.94	401.08	450.02	430.98	301	376.01	570.88	434.01	351.588825	426.130383
114.94	401.08	450.02	430.98	301	376.01	570.9	433.99	351.588825	426.130383
114.94	401.08	450.02	430.98	301	376.01	570.98	434.08	351.588825	426.130383
114.94	401.08	450.02	430.98	301	376.02	570.85	434.05	351.588825	426.130383
114.94	401.08	450.02	430.98	301	376.01	570.97	434.06	351.588825	426.130383
114.94	401.08	450.02	430.98	300.99	376.01	571.05	434.09	351.588825	426.130383
114.94	401.08	450.02	430.98	301.02	375.99	571.03	434.04	351.588825	426.130383
114.94	401.08	450.02	430.98	301.03	376	571.07	434.06	351.588825	426.130383
114.94	401.08	450.02	430.98	301.03	375.99	571.28	434.14	351.588825	426.130383
114.94	401.08	450.02	430.98	301.04	375.99	571.03	433.99	351.588825	426.130383
114.94	401.08	450.02	430.98	301.06	375.99	571.03	433.99	351.588825	426.130383
114.94	401.08	450.02	430.98	301.02	376.01	571	434.06	351.588825	426.130383
114.94	401.08	450.02	430.98	301.03	376.01	571.04	433.99	351.588825	426.130383
114.94	401.08	450.02	430.98	301.03	376.01	570.99	433.95	351.588825	426.130383
114.94	401.08	450.02	430.98	301.03	376.01	570.98	433.93	351.588825	426.130383
114.94	401.08	450.02	430.98	301.03	376.02	571.04	433.91	351.588825	426.130383
114.94	401.08	450.02	430.98	301.03	376.01	571.03	433.97	351.588825	426.130383
114.94	401.08	450.02	430.98	301.02	376.02	571.2	434.08	351.588825	426.130383
114.94	401.08	450.02	430.98	301.01	376.02	570.9	433.96	351.588825	426.130383
114.94	401.08	450.02	430.98	301.01	376.03	570.98	434.02	351.588825	426.130383
114.94	401.08	450.02	430.98	301.01	376.03	570.79	434.02	351.588825	426.130383
114.94	401.08	450.02	430.98	300.99	376.01	570.85	434.06	351.588825	426.130383
114.94	401.08	450.02	430.98	300.98	376.01	571.01	433.99	351.588825	426.130383
114.94	401.08	450.02	430.98	300.98	376.01	570.95	434.05	351.588825	426.130383
114.94	401.08	450.02	430.98	300.97	376	571	434.08	351.588825	426.130383
114.94	401.08	450.02	430.98	300.97	375.99	571	434.02	351.588825	426.130383
114.94	401.08	450.02	430.98	300.98	375.99	570.74	433.91	351.588825	426.130383
114.94	401.08	450.02	430.98	300.97	375.99	570.96	434.05	351.588825	426.130383
114.94	401.08	450.02	430.98	300.99	376	570.97	434	351.588825	426.130383
114.94	401.08	450.02	430.98	300.99	376	570.98	433.92	351.588825	426.130383
114.94	401.08	450.02	430.98	301	376	571.02	434.04	351.588825	426.130383
114.94	401.08	450.02	430.98	301	376	570.86	434.01	351.588825	426.130383
114.94	401.08	450.02	430.98	300.99	376	570.92	434.02	351.588825	426.130383
114.94	401.08	450.02	430.98	300.99	376	570.78	434.13	351.588825	426.130383
114.94	401.08	450.02	430.98	300.96	376	571.04	434.05	351.588825	426.130383
114.94	401.08	450.02	430.98	300.99	376	570.87	433.92	351.588825	426.130383
114.94	401.08	450.02	430.98	300.99	376.01	571.1	433.81	351.588825	426.130383
114.94	401.08	450.02	430.98	300.98	376	570.95	434	351.588825	426.130383
114.94	401.08	450.02	430.98	300.97	376.01	571.06	433.95	351.588825	426.130383
114.94	401.08	450.02	430.98	300.96	376.01	571.14	433.98	351.588825	426.130383
114.94	401.08	450.02	430.98	300.97	376.01	571.09	433.98	351.588825	426.130383
114.94	401.08	450.02	430.98	300.97	376.01	570.96	434.02	351.588825	426.130383
114.94	401.08	450.02	430.98	300.98	376.01	570.93	434.05	351.588825	426.130383
114.94	401.08	450.02	430.98	300.99	376.01	571.01	433.94	351.588825	426.130383
114.94	401.08	450.02	430.98	300.97	376	571.01	433.96	351.588825	426.130383
114.94	401.08	450.02	430.98	300.97	376	570.92	434.08	351.588825	426.130383
114.94	401.08	450.02	430.98	300.97	376	570.96	434.02	351.588825	426.130383
114.94	401.08	450.02	430.98	300.98	376.01	570.93	434.06	351.588825	426.130383
114.94	401.08	450.02	430.98	300.98	376.01	570.97	434.1	351.588825	426.130383
114.94	401.08	450.02	430.98	300.98	376.02	570.8	434.08	351.588825	426.130383
114.94	401.08	450.02	430.98	300.98	376.01	571	433.92	351.588825	426.130383
114.94	401.08	450.02	430.98	301.01	376	570.96	434.02	351.588825	426.130383
114.94	401.08	450.02	430.98	301	376.01	570.95	433.98	351.588825	426.130383
114.94	401.08	450.02	430.98	301.01	376.01	571.16	433.81	351.588825	426.130383
114.94	401.08	450.02	430.98	300.99	375.99	570.92	434.03	351.588825	426.130383
114.94	401.08	450.02	430.98	301	375.99	571.1	434.08	351.588825	426.130383
114.94	401.08	450.02	430.98	300.99	375.99	570.98	434.01	351.588825	426.130383
114.94	401.08	450.02	430.98	300.99	375.99	570.9	434	351.588825	426.130383
114.94	401.08	450.02	430.98	300.99	375.99	570.9	434	351.588825	426.130383
114.94	401.08	450.02	430.98	300.99	375.99	571.13	433.93	351.588825	426.130383
114.94	401.08	450.02	430.98	300.99	375.99	571.05	433.88	351.588825	426.130383
114.94	401.08	450.02	430.98	300.99	375.99	570.94	433.96	351.588825	426.130383
114.94	401.08	450.02	430.98	301.01	376	570.97	434	351.588825	426.130383
114.94	401.08	450.02	430.98	300.99	375.99	570.93	434.01	351.588825	426.130383
114.94	401.08	450.02	430.98	301	375.98	570.81	434.04	351.588825	426.130383
114.94	401.08	450.02	430.98	301	375.98	570.97	434.01	351.588825	426.130383
114.94	401.08	450.02	430.98	301	376	570.89	433.96	351.588825	426.130383
114.94	401.08	450.02	430.98	301	375.99	570.79	433.96	351.588825	426.130383
114.94	401.08	450.02	430.98	301.01	375.99	570.95	433.94	351.588825	426.130383
114.94	401.08	450.02	430.98	301.01	376	571.11	434.03	351.588825	426.130383
114.94	401.08	450.02	430.98	301.01	376.01	570.94	433.92	351.588825	426.130383
114.94	401.08	450.02	430.98	301.02	376.01	571.01	433.95	351.588825	426.130383
114.94	401.08	450.02	430.98	301.02	376.02	570.98	433.92	351.588825	426.130383
114.94	401.08	450.02	430.98	301.02	376.01	570.88	433.93	351.588825	426.130383
114.94	401.08	450.02	430.98	301.01	376	570.89	433.97	351.588825	426.130383
114.94	401.08	450.02	430.98	301.03	376	570.84	434.02	351.588825	426.130383
114.94	401.08	450.02	430.98	301	376.01	570.83	434.01	351.588825	426.130383
114.94	401.08	450.02	430.98	301.01	376.01	570.95	434	351.588825	426.130383
114.94	401.08	450.02	430.98	301.01	376	570.81	433.94	351.588825	426.130383
114.94	401.08	450.02	430.98	300.99	376.01	570.96	434.03	351.588825	426.130383
114.94	401.08	450.02	430.98	301	376.01	571	433.92	351.588825	426.130383
114.94	401.08	450.02	430.98	300.99	376	571.02	433.97	351.588825	426.130383
114.94	401.08	450.02	430.98	300.99	376	570.92	433.91	351.588825	426.130383
114.94	401.08	450.02	430.98	300.98	376.01	570.92	434.02	351.588825	426.130383
114.94	401.08	450.02	430.98	300.98	376.01	571	433.95	351.588825	426.130383
114.94	401.08	450.02	430.98	300.98	376.01	571	433.98	351.588825	426.130383
114.94	401.08	450.02	430.98	301.01	376.02	571	434	351.588825	426.130383
114.94	401.08	450.02	430.98	301.01	376.02	571.02	434.01	351.588825	426.130383
114.94	401.08	450.02	430.98	300.97	376.01	571.17	433.92	351.588825	426.130383
114.94	401.08	450.02	430.98	300.97	376.01	571.05	433.96	351.588825	426.130383
114.94	401.08	450.02	430.98	300.98	376.01	570.97	434.02	351.588825	426.130383
114.94	401.08	450.02	430.98	300.98	375.99	571.04	434.01	351.588825	426.130383
114.94	401.08	450.02	430.98	300.96	375.99	570.96	434.03	351.588825	426.130383
114.94	401.08	450.02	430.98	300.96	375.99	571.12	434.14	351.588825	426.130383
114.94	401.08	450.02	430.98	300.96	376	570.97	434.1	351.588825	426.130383
114.94	401.08	450.02	430.98	300.97	376	571.12	434.03	351.588825	426.130383
114.94	401.08	450.02	430.98	300.98	376	571.16	434.12	351.588825	426.130383
114.94	401.08	450.02	430.98	300.98	375.99	570.96	433.99	351.588825	426.130383
114.94	401.08	450.02	430.98	300.98	375.99	570.92	434	351.588825	426.130383
114.94	401.08	450.02	430.98	300.99	376	571.14	433.93	351.588825	426.130383
114.94	401.08	450.02	430.98	301	376	570.94	433.91	351.588825	426.130383
114.94	401.08	450.02	430.98	300.99	376	570.67	433.9	351.588825	426.130383
114.94	401.08	450.02	430.98	301	376	570.81	433.84	351.588825	426.130383
114.94	401.08	450.02	430.98	301	376	571.1	433.99	351.588825	426.130383
114.94	401.08	450.02	430.98	301.01	376	571.11	434.08	351.588825	426.130383
114.94	401.08	450.02	430.98	301.01	376	570.96	433.9	351.588825	426.130383
114.94	401.08	450.02	430.98	300.99	376	570.95	434.06	351.588825	426.130383
114.94	401.08	450.02	430.98	301	376	571.08	434.04	351.588825	426.130383
114.94	401.08	450.02	430.98	300.97	376	571.05	434.04	351.588825	426.130383
114.94	401.08	450.02	430.98	300.97	376.01	571.05	434.1	351.588825	426.130383
114.94	401.08	450.02	430.98	300.99	376.01	571.04	434	351.588825	426.130383
114.94	401.08	450.02	430.98	301	376.01	570.75	433.99	351.588825	426.130383
114.94	401.08	450.02	430.98	301	376.01	571.1	434.07	351.588825	426.130383
114.94	401.08	450.02	430.98	300.99	376.01	571	434.14	351.588825	426.130383
114.94	401.08	450.02	430.98	301	376	571.06	433.97	351.588825	426.130383
114.94	401.08	450.02	430.98	301.01	376	571.08	434.01	351.588825	426.130383
114.94	401.08	450.02	430.98	301	376.01	570.93	433.95	351.588825	426.130383
114.94	401.08	450.02	430.98	301.01	376	571.05	433.96	351.588825	426.130383
114.94	401.08	450.02	430.98	301	376.01	570.86	433.92	351.588825	426.130383
114.94	401.08	450.02	430.98	301.02	375.99	571.05	434.11	351.588825	426.130383
114.94	401.08	450.02	430.98	301.01	376	571	433.99	351.588825	426.130383
114.94	401.08	450.02	430.98	301.01	375.99	570.9	434.02	351.588825	426.130383
114.94	401.08	450.02	430.98	301	376	570.91	434.02	351.588825	426.130383
114.94	401.08	450.02	430.98	301.02	375.99	570.98	434	351.588825	426.130383
114.94	401.08	450.02	430.98	301	376	570.89	434.1	351.588825	426.130383
114.94	401.08	450.02	430.98	301.01	376	571.16	434.05	351.588825	426.130383
114.94	401.08	450.02	430.98	301.01	375.99	571.19	434.08	351.588825	426.130383
114.94	401.08	450.02	430.98	301	375.99	571.01	434.13	351.588825	426.130383
114.94	401.08	450.02	430.98	301.01	375.99	570.89	433.97	351.588825	426.130383
114.94	401.08	450.02	430.98	301.01	376	571.12	433.81	351.588825	426.130383
114.94	401.08	450.02	430.98	301.02	375.99	571.08	433.85	351.588825	426.130383
114.94	401.08	450.02	430.98	300.99	376.01	571.01	433.89	351.588825	426.130383
114.94	401.08	450.02	430.98	301	376.01	570.96	434.07	351.588825	426.130383
114.94	401.08	450.02	430.98	301	376.01	571.11	434.04	351.588825	426.130383
114.94	401.08	450.02	430.98	300.99	376	571.16	434.07	351.588825	426.130383
114.94	401.08	450.02	430.98	301	376.01	571.14	434.05	351.588825	426.130383
114.94	401.08	450.02	430.98	301	376	570.79	434	351.588825	426.130383
114.94	401.08	450.02	430.98	301	376.01	570.86	434.03	351.588825	426.130383
114.94	401.08	450.02	430.98	301	376	571.12	434.04	351.588825	426.130383
114.94	401.08	450.02	430.98	301	376.01	570.99	434.14	351.588825	426.130383
114.94	401.08	450.02	430.98	301	376.01	570.87	433.99	351.588825	426.130383
114.94	401.08	450.02	430.98	300.99	376	570.88	434	351.588825	426.130383
114.94	401.08	450.02	430.98	301	376	571.03	433.96	351.588825	426.130383
114.94	401.08	450.02	430.98	301.01	376	570.97	434.04	351.588825	426.130383
114.94	401.08	450.02	430.98	301.02	376	570.86	434.05	351.588825	426.130383
114.94	401.08	450.02	430.98	301.01	376	570.78	434.03	351.588825	426.130383
114.94	401.08	450.02	430.98	301.02	376	570.93	433.92	351.588825	426.130383
114.94	401.08	450.02	430.98	301	376	570.94	433.98	351.588825	426.130383
114.94	401.08	450.02	430.98	301	376	571.03	434.08	351.588825	426.130383
114.94	401.08	450.02	430.98	300.98	376	570.98	434.01	351.588825	426.130383
114.94	401.08	450.02	430.98	300.99	376	571	434.01	351.588825	426.130383
114.94	401.08	450.02	430.98	300.99	376	570.96	434.01	351.588825	426.130383
114.94	401.08	450.02	430.98	300.99	375.99	570.98	434	351.588825	426.130383
114.94	401.08	450.02	430.98	300.99	376	570.93	433.93	351.588825	426.130383
114.94	401.08	450.02	430.98	301.01	375.99	570.86	434.01	351.588825	426.130383
114.94	401.08	450.02	430.98	301	375.99	570.97	434.14	351.588825	426.130383
114.94	401.08	450.02	430.98	301	376	570.96	433.89	351.588825	426.130383
114.94	401.08	450.02	430.98	301.01	376	571	434.01	351.588825	426.130383
114.94	401.08	450.02	430.98	300.98	376	570.97	433.94	351.588825	426.130383
114.94	401.08	450.02	430.98	300.99	376	570.8	433.94	351.588825	426.130383
114.94	401.08	450.02	430.98	300.99	376	570.96	433.94	351.588825	426.130383
114.94	401.08	450.02	430.98	301.01	376	570.98	433.94	351.588825	426.130383
114.94	401.08	450.02	430.98	300.99	376	570.82	433.93	351.588825	426.130383
114.94	401.08	450.02	430.98	300.99	376	570.76	433.95	351.588825	426.130383
114.94	401.08	450.02	430.98	300.98	376	571	433.93	351.588825	426.130383
114.94	401.08	450.02	430.98	300.99	376	570.87	433.91	351.588825	426.130383
114.94	401.08	450.02	430.98	300.99	376	570.87	433.96	351.588825	426.130383
114.94	401.08	450.02	430.98	300.98	376	570.99	434.03	351.588825	426.130383
114.94	401.08	450.02	430.98	300.99	376	571	433.92	351.588825	426.130383
114.94	401.08	450.02	430.98	300.99	376	570.97	433.92	351.588825	426.130383
114.94	401.08	450.02	430.98	300.97	376	570.83	434.04	351.588825	426.130383
114.94	401.08	450.02	430.98	300.99	375.99	570.93	434.06	351.588825	426.130383
114.94	401.08	450.02	430.98	301	375.99	570.97	434.03	351.588825	426.130383
114.94	401.08	450.02	430.98	301	375.99	570.99	433.92	351.588825	426.130383
114.94	401.08	450.02	430.98	301	375.99	570.97	433.94	351.588825	426.130383
114.94	401.08	450.02	430.98	301	376	570.8	433.9	351.588825	426.130383
114.94	401.08	450.02	430.98	301	376.02	570.99	434.04	351.588825	426.130383
114.94	401.08	450.02	430.98	301	376.02	570.96	434.01	351.588825	426.130383
114.94	401.08	450.02	430.98	301.01	376.01	570.97	433.99	351.588825	426.130383
114.94	401.08	450.02	430.98	301	376.01	570.97	433.96	351.588825	426.130383
114.94	401.08	450.02	430.98	301	376	570.95	433.94	351.588825	426.130383
114.94	401.08	450.02	430.98	301.01	376	570.96	434.03	351.588825	426.130383
114.94	401.08	450.02	430.98	301	376.01	570.96	434.1	351.588825	426.130383
114.94	401.08	450.02	430.98	300.99	376	570.79	434.09	351.588825	426.130383
114.94	401.08	450.02	430.98	301	376	571.17	434.02	351.588825	426.130383
114.94	401.08	450.02	430.98	301	375.99	571.05	433.95	351.588825	426.130383
114.94	401.08	450.02	430.98	301.01	376	570.96	433.95	351.588825	426.130383
114.94	401.08	450.02	430.98	301.01	376	570.98	434.01	351.588825	426.130383
114.94	401.08	450.02	430.98	301.02	376.01	570.99	434.03	351.588825	426.130383
114.94	401.08	450.02	430.98	301.02	376.01	570.87	434.11	351.588825	426.130383
114.94	401.08	450.02	430.98	301.03	376.01	570.9	434.08	351.588825	426.130383
114.94	401.08	450.02	430.98	301.03	376.01	570.98	434.02	351.588825	426.130383
114.94	401.08	450.02	430.98	301.04	376.01	570.94	434	351.588825	426.130383
114.94	401.08	450.02	430.98	301.04	376.01	571.09	433.99	351.588825	426.130383
114.94	401.08	450.02	430.98	301.03	376.01	571.13	433.95	351.588825	426.130383
114.94	401.08	450.02	430.98	301.02	376.01	571.14	434.06	351.588825	426.130383
114.94	401.08	450.02	430.98	301	376.01	570.95	434.05	351.588825	426.130383
114.94	401.08	450.02	430.98	301	376.01	570.94	434.16	351.588825	426.130383
114.94	401.08	450.02	430.98	301.01	376.01	570.8	434.12	351.588825	426.130383
114.94	401.08	450.02	430.98	301.01	376.01	570.96	433.98	351.588825	426.130383
114.94	401.08	450.02	430.98	300.99	376.01	571.02	434.02	351.588825	426.130383
114.94	401.08	450.02	430.98	301	376	570.84	434.01	351.588825	426.130383
114.94	401.08	450.02	430.98	301	376	570.82	433.98	351.588825	426.130383
114.94	401.08	450.02	430.98	300.97	376.01	570.93	433.98	351.588825	426.130383
114.94	401.08	450.02	430.98	300.97	376	571.04	433.83	351.588825	426.130383
114.94	401.08	450.02	430.98	300.99	376.01	570.87	433.84	351.588825	426.130383
114.94	401.08	450.02	430.98	300.95	376.01	570.69	433.91	351.588825	426.130383
114.94	401.08	450.02	430.98	300.95	376.01	571.12	434.02	351.588825	426.130383
114.94	401.08	450.02	430.98	300.94	376.01	570.91	433.91	351.588825	426.130383
114.94	401.08	450.02	430.98	300.95	376.02	571.07	433.9	351.588825	426.130383
114.94	401.08	450.02	430.98	300.96	376.01	571.01	434.09	351.588825	426.130383
114.94	401.08	450.02	430.98	300.98	376	571	434.03	351.588825	426.130383
114.94	401.08	450.02	430.98	300.98	376	570.91	433.86	351.588825	426.130383
114.94	401.08	450.02	430.98	300.98	376	571.05	433.96	351.588825	426.130383
114.94	401.08	450.02	430.98	300.98	376	571.08	434.14	351.588825	426.130383
114.94	401.08	450.02	430.98	300.98	376	571.38	434.18	351.588825	426.130383
114.94	401.08	450.02	430.98	300.99	376.01	570.99	434.07	351.588825	426.130383
114.94	401.08	450.02	430.98	300.99	376	570.98	434.03	351.588825	426.130383
114.94	401.08	450.02	430.98	301.03	376	571.01	434.1	351.588825	426.130383
114.94	401.08	450.02	430.98	301.04	376	571.03	434.1	351.588825	426.130383
114.94	401.08	450.02	430.98	301.03	376	570.81	433.98	351.588825	426.130383
114.94	401.08	450.02	430.98	301.04	375.99	570.96	434	351.588825	426.130383
114.94	401.08	450.02	430.98	301.02	375.99	570.98	434.02	351.588825	426.130383
114.94	401.08	450.02	430.98	301.02	376	570.96	434.01	351.588825	426.130383
114.94	401.08	450.02	430.98	301.02	376	571.14	433.93	351.588825	426.130383
114.94	401.08	450.02	430.98	301.01	376	570.99	433.97	351.588825	426.130383
114.94	401.08	450.02	430.98	301.02	376.01	571.09	433.93	351.588825	426.130383
114.94	401.08	450.02	430.98	301.04	376	571.14	433.97	351.588825	426.130383
114.94	401.08	450.02	430.98	301.03	376.01	571.11	433.91	351.588825	426.130383
114.94	401.08	450.02	430.98	301.03	376.01	571	433.96	351.588825	426.130383
114.94	401.08	450.02	430.98	301.01	376.01	570.77	433.94	351.588825	426.130383
114.94	401.08	450.02	430.98	301.01	376	570.93	433.99	351.588825	426.130383
114.94	401.08	450.02	430.98	301.01	376.01	570.92	433.93	351.588825	426.130383
114.94	401.08	450.02	430.98	301.01	376	571.18	434.06	351.588825	426.130383
114.94	401.08	450.02	430.98	301.01	376	571.01	433.96	351.588825	426.130383
114.94	401.08	450.02	430.98	301.02	376	571.03	434.08	351.588825	426.130383
114.94	401.08	450.02	430.98	301.03	376.01	571	433.98	351.588825	426.130383
114.94	401.08	450.02	430.98	301.01	376.02	570.96	434.06	351.588825	426.130383
114.94	401.08	450.02	430.98	301	376	571.19	434.06	351.588825	426.130383
114.94	401.08	450.02	430.98	301.01	376	571.17	433.94	351.588825	426.130383
114.94	401.08	450.02	430.98	301.01	376	571.15	434.01	351.588825	426.130383
114.94	401.08	450.02	430.98	301.03	376.01	571.09	433.98	351.588825	426.130383
114.94	401.08	450.02	430.98	301.02	376.01	571.09	433.93	351.588825	426.130383
114.94	401.08	450.02	430.98	301.01	376.02	570.92	433.95	351.588825	426.130383
114.94	401.08	450.02	430.98	301.01	376	571.01	433.97	351.588825	426.130383
114.94	401.08	450.02	430.98	301.01	376	571.05	433.97	351.588825	426.130383
114.94	401.08	450.02	430.98	301.02	376	570.98	434.04	351.588825	426.130383
114.94	401.08	450.02	430.98	301.01	376	571.02	433.94	351.588825	426.130383
114.94	401.08	450.02	430.98	301	376.01	571.02	434.01	351.588825	426.130383
114.94	401.08	450.02	430.98	301.01	376.01	571.13	434.06	351.588825	426.130383
114.94	401.08	450.02	430.98	301.01	376.01	571.07	433.99	351.588825	426.130383
114.94	401.08	450.02	430.98	301.01	376.01	571.02	434.01	351.588825	426.130383
114.94	401.08	450.02	430.98	301.02	376.01	570.9	433.94	351.588825	426.130383
114.94	401.08	450.02	430.98	301.01	376.01	570.97	433.94	351.588825	426.130383
114.94	401.08	450.02	430.98	301.01	376	570.85	433.91	351.588825	426.130383
114.94	401.08	450.02	430.98	301.02	376.01	570.97	434.04	351.588825	426.130383
114.94	401.08	450.02	430.98	301.03	376.01	570.95	433.99	351.588825	426.130383
114.94	401.08	450.02	430.98	301.02	376.01	571.02	434.1	351.588825	426.130383
114.94	401.08	450.02	430.98	301	376	571	434.02	351.588825	426.130383
114.94	401.08	450.02	430.98	300.99	376	570.94	433.95	351.588825	426.130383
114.94	401.08	450.02	430.98	300.99	376.01	570.8	433.96	351.588825	426.130383
114.94	401.08	450.02	430.98	300.98	376.01	570.99	434.2	351.588825	426.130383
114.94	401.08	450.02	430.98	300.99	376	571.14	434.03	351.588825	426.130383
114.94	401.08	450.02	430.98	300.96	376	571.02	433.95	351.588825	426.130383
114.94	401.08	450.02	430.98	300.97	376	571.02	434.04	351.588825	426.130383
114.94	401.08	450.02	430.98	300.98	376	570.98	433.88	351.588825	426.130383
114.94	401.08	450.02	430.98	300.97	376	571.06	433.9	351.588825	426.130383
114.94	401.08	450.02	430.98	300.96	376	571.28	433.96	351.588825	426.130383
114.94	401.08	450.02	430.98	300.98	376	571.01	433.94	351.588825	426.130383
114.94	401.08	450.02	430.98	300.97	376	571	433.98	351.588825	426.130383
114.94	401.08	450.02	430.98	300.99	376.01	571.14	433.98	351.588825	426.130383
114.94	401.08	450.02	430.98	300.97	375.99	571.04	434.02	351.588825	426.130383
114.94	401.08	450.02	430.98	301	375.99	571.2	434.23	351.588825	426.130383
114.94	401.08	450.02	430.98	301.01	375.98	570.97	434.12	351.588825	426.130383
114.94	401.08	450.02	430.98	301.02	375.99	571.03	434.05	351.588825	426.130383
114.94	401.08	450.02	430.98	301.02	375.99	570.97	434.02	351.588825	426.130383
114.94	401.08	450.02	430.98	300.99	375.98	571.13	433.83	351.588825	426.130383
114.94	401.08	450.02	430.98	300.99	375.99	570.98	434	351.588825	426.130383
114.94	401.08	450.02	430.98	301	375.99	570.98	433.99	351.588825	426.130383
114.94	401.08	450.02	430.98	301	375.99	571.01	434	351.588825	426.130383
114.94	401.08	450.02	430.98	301.02	376.01	571.02	434	351.588825	426.130383
114.94	401.08	450.02	430.98	301.02	376	571	433.91	351.588825	426.130383
114.94	401.08	450.02	430.98	301.01	376	570.99	433.93	351.588825	426.130383
114.94	401.08	450.02	430.98	301	376	571.02	434.01	351.588825	426.130383
114.94	401.08	450.02	430.98	301	376	571.1	434.11	351.588825	426.130383
114.94	401.08	450.02	430.98	301.01	376	570.91	434.04	351.588825	426.130383
114.94	401.08	450.02	430.98	301	376.01	570.88	434.03	351.588825	426.130383
114.94	401.08	450.02	430.98	301	376.01	570.97	433.99	351.588825	426.130383
114.94	401.08	450.02	430.98	301.01	376.02	571.03	433.92	351.588825	426.130383
114.94	401.08	450.02	430.98	301.02	376.01	571.04	434	351.588825	426.130383
114.94	401.08	450.02	430.98	300.98	376	571.12	433.92	351.588825	426.130383
114.94	401.08	450.02	430.98	300.98	375.99	571.09	433.99	351.588825	426.130383
114.94	401.08	450.02	430.98	301	376	570.97	434.08	351.588825	426.130383
114.94	401.08	450.02	430.98	300.98	376	571.25	434.09	351.588825	426.130383
114.94	401.08	450.02	430.98	300.98	376	571	433.98	351.588825	426.130383
114.94	401.08	450.02	430.98	300.98	376	571.02	434	351.588825	426.130383
114.94	401.08	450.02	430.98	300.97	376.01	571.1	434	351.588825	426.130383
114.94	401.08	450.02	430.98	300.96	376.01	570.85	433.9	351.588825	426.130383
114.94	401.08	450.02	430.98	300.96	376.01	571.07	433.96	351.588825	426.130383
114.94	401.08	450.02	430.98	300.98	376	571.04	434.03	351.588825	426.130383
114.94	401.08	450.02	430.98	300.98	376	570.89	434.01	351.588825	426.130383
114.94	401.08	450.02	430.98	300.99	376.01	570.87	434.04	351.588825	426.130383
114.94	401.08	450.02	430.98	300.99	376	570.99	433.99	351.588825	426.130383
114.94	401.08	450.02	430.98	301	376	571.02	434	351.588825	426.130383
114.94	401.08	450.02	430.98	300.99	376	570.88	434.05	351.588825	426.130383
114.94	401.08	450.02	430.98	300.98	375.99	570.89	433.94	351.588825	426.130383
114.94	401.08	450.02	430.98	301	375.99	570.93	433.98	351.588825	426.130383
114.94	401.08	450.02	430.98	301	376	570.97	433.99	351.588825	426.130383
114.94	401.08	450.02	430.98	300.99	376	570.94	433.98	351.588825	426.130383
114.94	401.08	450.02	430.98	300.99	376	570.83	433.97	351.588825	426.130383
114.94	401.08	450.02	430.98	300.99	376.01	570.95	433.99	351.588825	426.130383
114.94	401.08	450.02	430.98	300.99	376.01	571.05	434	351.588825	426.130383
114.94	401.08	450.02	430.98	300.99	376.01	570.89	434.11	351.588825	426.130383
114.94	401.08	450.02	430.98	300.98	376.01	570.94	434.02	351.588825	426.130383
114.94	401.08	450.02	430.98	300.99	376.01	571.04	433.92	351.588825	426.130383
114.94	401.08	450.02	430.98	300.95	376	571	433.95	351.588825	426.130383
114.94	401.08	450.02	430.98	300.93	376	570.98	434	351.588825	426.130383
114.94	401.08	450.02	430.98	300.98	376.01	570.93	433.85	351.588825	426.130383
114.94	401.08	450.02	430.98	300.99	376	571.06	433.87	351.588825	426.130383
114.94	401.08	450.02	430.98	300.99	376	571.02	434.03	351.588825	426.130383
114.94	401.08	450.02	430.98	300.99	376	570.98	434.04	351.588825	426.130383
114.94	401.08	450.02	430.98	301	376	570.81	433.86	351.588825	426.130383
114.94	401.08	450.02	430.98	301	376	570.94	434	351.588825	426.130383
114.94	401.08	450.02	430.98	300.99	376.01	570.88	433.98	351.588825	426.130383
114.94	401.08	450.02	430.98	300.99	376.01	570.83	433.96	351.588825	426.130383
114.94	401.08	450.02	430.98	301	376	570.87	433.92	351.588825	426.130383
114.94	401.08	450.02	430.98	300.99	376.01	570.9	434.08	351.588825	426.130383
114.94	401.08	450.02	430.98	300.99	376.01	571.07	433.94	351.588825	426.130383
114.94	401.08	450.02	430.98	301	376	570.93	433.96	351.588825	426.130383
114.94	401.08	450.02	430.98	300.99	376	571.01	433.95	351.588825	426.130383
114.94	401.08	450.02	430.98	301	376.01	571.02	434.03	351.588825	426.130383
114.94	401.08	450.02	430.98	301.01	376.01	570.87	433.99	351.588825	426.130383
114.94	401.08	450.02	430.98	301.01	376.01	571.01	434	351.588825	426.130383
114.94	401.08	450.02	430.98	301.03	376.01	571.01	434	351.588825	426.130383
114.94	401.08	450.02	430.98	301.02	376.01	570.96	434.01	351.588825	426.130383
114.94	401.08	450.02	430.98	301.02	376.01	571.12	434	351.588825	426.130383
114.94	401.08	450.02	430.98	301.02	376	570.9	433.9	351.588825	426.130383
114.94	401.08	450.02	430.98	301.02	376	570.77	433.97	351.588825	426.130383
114.94	401.08	450.02	430.98	301.03	376.01	570.76	433.98	351.588825	426.130383
114.94	401.08	450.02	430.98	301.03	376	570.88	433.98	351.588825	426.130383
114.94	401.08	450.02	430.98	301.03	376	570.66	434.09	351.588825	426.130383
114.94	401.08	450.02	430.98	301.02	376	571.06	433.94	351.588825	426.130383
114.94	401.08	450.02	430.98	301	376.01	570.97	433.94	351.588825	426.130383
114.94	401.08	450.02	430.98	300.98	376.03	570.97	434.11	351.588825	426.130383
114.94	401.08	450.02	430.98	300.97	376.02	571.12	433.94	351.588825	426.130383
114.94	401.08	450.02	430.98	300.99	376.02	570.98	434.11	351.588825	426.130383
114.94	401.08	450.02	430.98	300.99	376.02	571.11	434	351.588825	426.130383
114.94	401.08	450.02	430.98	300.98	376.02	571.15	433.98	351.588825	426.130383
114.94	401.08	450.02	430.98	301	376.02	570.95	433.87	351.588825	426.130383
114.94	401.08	450.02	430.98	301.01	376.01	571.07	434.15	351.588825	426.130383
114.94	401.08	450.02	430.98	301	376.01	571	434.1	351.588825	426.130383
114.94	401.08	450.02	430.98	300.99	376.01	571.01	434.05	351.588825	426.130383
114.94	401.08	450.02	430.98	300.99	376.01	571.07	433.96	351.588825	426.130383
114.94	401.08	450.02	430.98	300.99	376.01	570.93	434.01	351.588825	426.130383
114.94	401.08	450.02	430.98	300.99	376.01	570.94	433.94	351.588825	426.130383
114.94	401.08	450.02	430.98	300.97	376.02	571.12	434	351.588825	426.130383
114.94	401.08	450.02	430.98	300.99	376.01	571.05	433.93	351.588825	426.130383
114.94	401.08	450.02	430.98	300.99	376.01	570.86	433.93	351.588825	426.130383
114.94	401.08	450.02	430.98	301	376.01	570.93	434.06	351.588825	426.130383
114.94	401.08	450.02	430.98	301	376.01	570.91	434	351.588825	426.130383
114.94	401.08	450.02	430.98	301	376	570.97	434	351.588825	426.130383
114.94	401.08	450.02	430.98	300.99	375.99	570.96	433.97	351.588825	426.130383
114.94	401.08	450.02	430.98	300.99	376	571.01	434.07	351.588825	426.130383
114.94	401.08	450.02	430.98	300.99	375.99	570.94	433.97	351.588825	426.130383
114.94	401.08	450.02	430.98	300.99	376	570.95	433.93	351.588825	426.130383
114.94	401.08	450.02	430.98	300.99	376	571.03	433.99	351.588825	426.130383
114.94	401.08	450.02	430.98	300.98	376	570.76	434.03	351.588825	426.130383
114.94	401.08	450.02	430.98	300.97	376	570.91	434.01	351.588825	426.130383
114.94	401.08	450.02	430.98	300.97	376	570.88	433.95	351.588825	426.130383
114.94	401.08	450.02	430.98	300.96	376	571.02	434.03	351.588825	426.130383
114.94	401.08	450.02	430.98	300.95	375.99	571.03	433.97	351.588825	426.130383
114.94	401.08	450.02	430.98	300.97	375.99	570.77	433.94	351.588825	426.130383
114.94	401.08	450.02	430.98	300.97	375.98	570.98	434.04	351.588825	426.130383
114.94	401.08	450.02	430.98	300.98	376	570.89	434.19	351.588825	426.130383
114.94	401.08	450.02	430.98	300.99	375.99	570.83	434.09	351.588825	426.130383
114.94	401.08	450.02	430.98	301.01	376	570.94	434	351.588825	426.130383
114.94	401.08	450.02	430.98	301	376.01	571.01	434.04	351.588825	426.130383
114.94	401.08	450.02	430.98	300.99	376	570.92	434.06	351.588825	426.130383
114.94	401.08	450.02	430.98	300.99	376.01	570.91	433.97	351.588825	426.130383
114.94	401.08	450.02	430.98	300.98	376	571.06	433.98	351.588825	426.130383
114.94	401.08	450.02	430.98	300.98	376	571	433.95	351.588825	426.130383
114.94	401.08	450.02	430.98	300.99	376	570.99	434	351.588825	426.130383
114.94	401.08	450.02	430.98	300.98	376	571.11	434	351.588825	426.130383
114.94	401.08	450.02	430.98	300.97	376	571.01	434.01	351.588825	426.130383
114.94	401.08	450.02	430.98	300.97	376	570.96	433.91	351.588825	426.130383
114.94	401.08	450.02	430.98	300.98	375.99	571.11	433.93	351.588825	426.130383
114.94	401.08	450.02	430.98	300.97	375.99	570.91	433.9	351.588825	426.130383
114.94	401.08	450.02	430.98	300.96	375.99	571.03	434.05	351.588825	426.130383
114.94	401.08	450.02	430.98	300.95	376	570.88	433.91	351.588825	426.130383
114.94	401.08	450.02	430.98	300.97	376	570.99	433.95	351.588825	426.130383
114.94	401.08	450.02	430.98	300.97	376	570.92	433.97	351.588825	426.130383
114.94	401.08	450.02	430.98	300.98	376	570.86	434.08	351.588825	426.130383
114.94	401.08	450.02	430.98	300.96	376	571.11	433.94	351.588825	426.130383
114.94	401.08	450.02	430.98	300.98	376	571.15	433.81	351.588825	426.130383
114.94	401.08	450.02	430.98	300.98	376	571.27	433.95	351.588825	426.130383
114.94	401.08	450.02	430.98	300.99	376	571.04	433.92	351.588825	426.130383
114.94	401.08	450.02	430.98	300.99	376	571.02	433.99	351.588825	426.130383
114.94	401.08	450.02	430.98	300.98	376	571.06	433.89	351.588825	426.130383
114.94	401.08	450.02	430.98	300.98	376	571.08	434.03	351.588825	426.130383
114.94	401.08	450.02	430.98	300.98	376.01	571.05	434.02	351.588825	426.130383
114.94	401.08	450.02	430.98	300.97	376.01	570.98	434.01	351.588825	426.130383
114.94	401.08	450.02	430.98	300.96	376	571.02	433.94	351.588825	426.130383
114.94	401.08	450.02	430.98	300.94	375.99	570.95	434.02	351.588825	426.130383
114.94	401.08	450.02	430.98	300.96	375.99	570.99	434.02	351.588825	426.130383
114.94	401.08	450.02	430.98	300.97	376	571.01	433.96	351.588825	426.130383
114.94	401.08	450.02	430.98	300.97	376	571.04	433.94	351.588825	426.130383
114.94	401.08	450.02	430.98	300.96	376.01	571.16	434.08	351.588825	426.130383
114.94	401.08	450.02	430.98	300.96	376.02	571.01	434	351.588825	426.130383
114.94	401.08	450.02	430.98	300.95	376.02	570.89	434.04	351.588825	426.130383
114.94	401.08	450.02	430.98	300.95	376.01	571.08	434.04	351.588825	426.130383
114.94	401.08	450.02	430.98	300.95	376.02	570.98	433.99	351.588825	426.130383
114.94	401.08	450.02	430.98	300.96	376.01	570.97	433.87	351.588825	426.130383
114.94	401.08	450.02	430.98	300.97	376.01	570.77	434.07	351.588825	426.130383
114.94	401.08	450.02	430.98	300.98	376.02	570.96	434.11	351.588825	426.130383
114.94	401.08	450.02	430.98	300.99	376.01	571.09	433.95	351.588825	426.130383
114.94	401.08	450.02	430.98	300.97	376.02	571.06	434.01	351.588825	426.130383
114.94	401.08	450.02	430.98	300.97	376.01	570.96	433.98	351.588825	426.130383
114.94	401.08	450.02	430.98	300.97	376.01	570.76	433.95	351.588825	426.130383
114.94	401.08	450.02	430.98	300.98	376.01	570.6	434.01	351.588825	426.130383
114.94	401.08	450.02	430.98	300.98	376.01	570.76	434.02	351.588825	426.130383
114.94	401.08	450.02	430.98	300.98	376.01	570.84	433.98	351.588825	426.130383
114.94	401.08	450.02	430.98	300.98	376	570.83	433.89	351.588825	426.130383
114.94	401.08	450.02	430.98	300.98	376	570.86	433.91	351.588825	426.130383
114.94	401.08	450.02	430.98	300.98	375.99	571.01	433.95	351.588825	426.130383
114.94	401.08	450.02	430.98	300.98	376	570.94	433.95	351.588825	426.130383
114.94	401.08	450.02	430.98	301	376.01	570.91	433.97	351.588825	426.130383
114.94	401.08	450.02	430.98	300.99	376.01	570.97	434.1	351.588825	426.130383
114.94	401.08	450.02	430.98	300.98	376.01	571.03	433.94	351.588825	426.130383
114.94	401.08	450.02	430.98	300.99	376	571.11	434.06	351.588825	426.130383
114.94	401.08	450.02	430.98	301.01	376.01	571.04	434.01	351.588825	426.130383
114.94	401.08	450.02	430.98	301.01	376.01	570.9	434.01	351.588825	426.130383
114.94	401.08	450.02	430.98	300.99	376.01	570.95	433.94	351.588825	426.130383
114.94	401.08	450.02	430.98	300.98	376.01	570.95	433.92	351.588825	426.130383
114.94	401.08	450.02	430.98	300.97	376	571.04	433.98	351.588825	426.130383
114.94	401.08	450.02	430.98	300.97	376	571.06	433.93	351.588825	426.130383
114.94	401.08	450.02	430.98	300.98	376	571.07	434.06	351.588825	426.130383
114.94	401.08	450.02	430.98	300.98	376	570.97	434.02	351.588825	426.130383
114.94	401.08	450.02	430.98	300.98	376	571.07	434.02	351.588825	426.130383
[truncated: 23,397 more rows]
