# Supplementary material for: Female moths incorporate plant acoustic emissions into their oviposition decision-making process
Source: eLife. 2026 Jan 5;13:RP104700. doi: 10.7554/eLife.104700 (PMC12768406; doi:10.7554/eLife.104700)
Supplement: Source data 1. [file elife-104700-data1.zip › Codes_and_tables_V2/Location_fig_3/230624_005953-020014_xypts.csv]

pt1_cam1_X	pt1_cam1_Y	pt2_cam1_X	pt2_cam1_Y	pt3_cam1_X	pt3_cam1_Y	pt4_cam1_X	pt4_cam1_Y	pt5_cam1_X	pt5_cam1_Y
114.921702	403.941576	454.312308	426.99982	295.274553	369.752175	612.95478	449.937513	339.31192	424.534694
114.98	404.12	454.312308	426.99982	294.99	370	613	450	339.01	425.03
114.98	404.1	454.312308	426.99982	294.98	370	613.02	449.99	339.01	424.96
115.02	404.09	454.312308	426.99982	294.98	370.01	613.01	449.99	338.99	424.95
115.08	404.13	454.312308	426.99982	295.05	370.02	613.03	450	338.99	424.97
115.04	404.11	454.312308	426.99982	295.03	370	613.03	449.99	339	424.97
115.12	404.04	454.312308	426.99982	295.03	370	613.03	449.99	338.99	424.88
115.08	404.09	454.312308	426.99982	295.03	370.03	613.01	450	338.98	424.95
115.07	404.13	454.312308	426.99982	295.07	370	613.03	449.99	338.98	424.95
114.96	404.16	454.312308	426.99982	294.99	370.01	612.96	450	338.99	425.02
114.86	404.2	454.312308	426.99982	294.96	370.03	613	449.99	338.99	424.96
115.05	404.08	454.312308	426.99982	294.84	369.99	613	449.99	338.98	424.99
115.22	404.13	454.312308	426.99982	294.94	370.01	613.01	449.99	339	424.94
115.09	404.12	454.312308	426.99982	294.92	370.04	613	449.99	338.99	425
114.93	404.22	454.312308	426.99982	294.96	370.04	613.01	449.99	338.98	424.95
114.95	404.17	454.312308	426.99982	295.05	370.08	613.01	449.99	338.98	424.97
114.97	404	454.312308	426.99982	294.99	370.03	613.01	449.99	338.99	424.9
114.95	404.08	454.312308	426.99982	295.05	369.99	613.01	449.99	338.98	424.91
115	404.03	454.312308	426.99982	295.03	370.03	613.03	450	338.98	424.99
115.01	404.01	454.312308	426.99982	295.1	370.05	613.02	450	338.99	425.01
115.1	404.11	454.01	427.02	295.05	370.05	613.01	449.99	339	425.04
115.02	403.88	454.01	427.03	295.02	370	613.01	449.99	339	424.99
115.12	403.85	454.03	427.02	294.85	370.01	613.01	449.99	339.01	424.97
115.08	403.98	453.99	426.97	294.67	370.04	613.02	449.99	339.02	424.9
115	403.9	454	426.99	294.17	370.07	613.02	449.99	339.01	424.96
115.04	404.04	454.01	426.94	294.82	369.98	613	449.99	339.02	424.84
115.02	404.2	453.98	427.01	294.94	370	613	449.99	339.01	424.82
114.98	404.2	454	427	294.95	370.07	613	450.01	338.98	424.85
115.07	403.97	454	427.04	283.95	368.99	612.97	450.01	338.98	425.07
114.88	403.93	454	427.05	279.21	368.95	612.98	450.01	339	424.9
115.03	404.34	454.02	426.99	278.93	368.94	612.98	450.01	339	424.96
115.03	404.29	454.02	427.03	281.88	369.02	612.98	450.01	338.99	424.81
115.03	404.32	454.02	426.98	282.95	368.98	613	450	338.99	424.85
114.85	404.14	454.01	426.96	283.38	368.99	613	450	338.98	425.03
114.98	404.19	454.04	427	287.21	369.08	613	450.01	338.99	424.93
115.05	404.06	454.01	426.99	293.29	370.01	613.03	449.99	338.99	424.94
115.12	404.17	454	427	312.02	366.04	613.02	449.99	338.99	424.83
115.16	404.18	454.01	426.95	298.254432	353.961537	613.03	449.99	338.99	424.89
115.06	404.08	454.02	427	301.730958	349.654999	612.98	450.01	338.97	424.96
114.97	404.01	454.02	426.99	302.13	350.01	612.98	450	338.97	424.96
115.01	404.1	454.03	426.97	301.98	350.03	612.99	450	338.97	424.97
115.09	404.06	454.01	427.01	302.01	349.99	612.99	450	338.98	425.04
114.98	403.87	454	427	302.01	350	612.99	450	338.99	425.1
115.05	404.01	453.99	426.99	302	350	612.99	450	338.99	424.86
115	404.04	453.97	427.03	302	349.99	612.99	450	338.99	424.98
115.06	404.33	454.01	427.01	302	350	613	450	338.97	425.02
115.07	403.98	454	426.97	302.01	350	612.99	450	338.96	424.95
114.99	403.7	454	426.98	302	350	612.99	450	338.98	424.92
115.04	404.32	454	426.94	302.01	350	612.99	450	338.98	424.94
115.06	404.19	454.01	427	302	350	612.99	450	338.97	425.01
114.97	403.99	454.02	426.99	302	350	613	450	338.98	424.97
114.89	403.88	454.02	426.94	302	350	612.99	450	338.98	424.93
114.97	404.05	454.01	426.95	302	350	612.99	450	338.98	425.04
114.99	404.03	454.03	426.96	301.99	350.01	612.98	449.99	338.98	425.02
114.99	403.99	454	426.94	302	350	612.98	449.99	338.98	424.86
114.98	403.97	453.98	427	302.01	350.01	613	450.01	338.97	424.92
115.07	404.04	454.03	426.9	302.02	350.01	612.99	450.01	338.96	425.06
114.97	404.15	454.01	426.92	302.02	350.01	612.97	450.01	338.98	424.99
114.99	404.05	453.99	426.98	302.01	350.01	613	450.01	338.98	425.06
114.85	404.08	453.97	427.03	302.01	350.01	613	450.01	338.99	424.99
114.89	404.03	453.98	427.04	302.01	350.01	613.04	449.99	338.98	425.03
115.51	404.16	453.98	427.06	302.01	350.02	613.04	449.99	338.98	424.89
115.6	404.01	453.99	427.01	302	350.01	613.02	450.01	339	424.98
115.11	403.8	454	427.01	302	350.01	613.02	450.01	338.99	425.07
115.13	403.99	453.99	427.02	301.99	350.01	613.02	450.01	338.99	424.83
115.07	403.92	453.98	427.03	302.01	350.01	613.01	450.01	338.97	424.83
115.16	403.99	453.98	427.02	302.01	350.01	613.03	450.01	338.98	424.97
114.96	404	453.99	427.03	302.01	350	613.02	450	338.99	425
114.96	403.91	453.99	427.02	302.01	350	613.02	450	338.99	425.01
115.09	403.97	453.99	427.03	302	350	613.02	450	338.98	424.96
115.02	404.01	453.99	427.02	302	350	613.02	450	338.99	424.95
114.96	404.07	453.99	427	302.02	350	613.02	450	338.99	424.93
114.99	404.1	453.99	426.96	302	350.01	613.02	450	339	424.95
114.97	404.1	453.99	426.97	301.99	350.01	613.02	450	339	424.98
114.98	404.06	454.01	426.97	301.99	350	613.03	450	338.99	424.99
114.95	404.1	454	426.96	301.99	350	613.03	450	338.99	424.95
114.82	403.98	454.01	426.94	301.99	350	613.03	450	338.99	424.96
115.04	404.02	453.99	426.95	301.99	350	613.02	450	339	424.95
115.15	403.99	454	426.98	302	350	613	450.01	339	424.98
114.99	403.97	454.01	426.98	302	350	613.01	450	338.98	424.98
115.05	404.04	454.02	426.97	301.99	350	613.01	449.99	338.99	424.94
114.94	404.07	454.01	426.98	301.99	350	613	450	338.99	424.88
114.96	404.06	454.02	426.98	301.99	350	613	449.99	339	424.9
115.1	404.04	454.01	427	302.04	350.01	612.97	449.99	338.99	424.98
114.98	404.03	453.97	426.95	302.02	350.01	613	449.99	338.99	424.95
115	404.18	454.01	426.94	302.02	350.01	613.01	449.99	339	424.87
115.04	404	453.99	426.95	302.02	350.01	613.01	449.99	338.99	424.91
114.97	404.02	453.98	426.98	302.02	350.01	613.02	449.99	338.99	424.86
115.09	404.06	453.98	427.03	302.01	350.01	613.02	449.99	339.01	424.82
115.15	404.01	454.01	426.98	302.01	350	613.02	450	339	425.01
115.07	403.87	454.01	426.98	302.01	350.01	612.97	450.01	338.99	425.07
114.91	404.15	454	427	302.04	350	613.02	450	339	425.05
115.1	403.96	454.01	427	302.03	350.01	613.02	449.99	338.99	425.08
115.06	404.16	454.01	426.98	302.05	350.01	613.03	450	339	425.06
115.16	404.11	454.01	426.97	302.04	350.01	613.02	449.99	338.98	425.07
115.05	403.95	454	427	302.03	350.02	613.06	449.98	338.99	425
114.95	404	454	427.01	302.04	350.01	613.01	449.99	338.98	425.03
114.99	404.03	454.01	426.97	302.04	350.01	613.01	449.99	338.98	424.94
114.99	404.09	454	426.95	302.04	350.01	612.98	450.01	338.99	424.97
115.02	404.02	454	426.97	302.04	350.01	612.96	450.01	338.98	424.97
115.06	403.91	454	426.99	302.03	350.01	612.98	450.01	338.98	424.93
115.15	404.27	454	426.99	302.04	350.01	612.98	450.01	341.193691	422.268405
115.13	404.16	454.01	426.98	302.03	350.01	612.98	450.01	341.09	421.98
115.12	404.47	454.01	427	302.02	350.02	613.02	450	341.03	421.94
115.07	404.34	454.01	426.99	302.02	350.01	613.01	449.99	341.03	421.98
115.06	404.04	454.01	427.02	302.02	350.01	613.02	450	341.02	422.1
114.98	404.05	454	427.01	302.03	350.01	613.02	450	340.95	422.06
115.05	404.06	454	426.99	302.02	350.01	613.01	450	341	422.08
114.92	404.1	454.02	427.02	302.01	350.01	613.01	450	341.02	422.07
114.95	404.08	454.01	426.95	302.01	350	613.01	449.99	341.03	422.1
115.05	403.95	454.01	426.98	302.01	350	613.03	450	341.04	422.14
115.05	403.94	454	427	302	350	613.02	450.01	340.98	421.87
115.23	404.04	453.98	426.98	302.01	350	612.96	450.02	341.02	422
115.05	404.15	454.02	426.94	302	349.99	612.99	450.01	341.01	422.05
115.06	404.17	454.02	427	301.99	350.01	613.01	450.01	340.99	422.03
114.97	404.28	454	426.99	301.99	350.01	613.01	450.01	341	422.03
115.05	404.22	454	427.02	301.98	350.01	613.05	449.99	340.94	422.03
114.98	403.94	454.02	427	302	350.01	613	450	341.06	421.95
115.03	403.89	454.01	427	302	350.01	613.01	449.99	341.06	421.98
115.12	404.05	453.99	426.99	301.99	350.01	613.03	450	341.04	422.09
115.16	404.06	453.99	426.98	301.99	350.01	613.04	449.99	341.06	422
115.12	404.07	454	426.96	301.99	350.01	613.04	449.99	340.98	421.93
115.11	404.11	454	427.01	301.99	350	613.04	449.99	340.98	421.91
115.04	404.2	453.99	427.01	301.98	350	613.04	449.99	340.94	422.05
115	404.05	454.03	426.96	301.97	350.01	613.04	449.99	340.96	422.11
115.09	403.97	454.02	427.03	301.99	350	613.07	449.98	340.98	422.14
114.98	404.04	454.01	427.06	302	350	613.04	449.99	340.97	422.21
115.04	404.2	454.04	426.97	301.99	350.01	613.04	449.99	341	422.16
115.07	404	454.01	427.06	302	350.01	613.06	450	340.99	422.03
114.97	404.01	454.03	426.99	302	350	613.04	450	340.96	422.16
115.05	403.98	454.03	427.01	301.99	350.01	613.03	450	341.05	422.15
115.19	404.2	454.03	426.99	302.01	350	613.02	449.99	340.94	422.04
114.92	404.1	454.02	427.03	302.01	350	613.02	449.99	341.04	422.03
114.84	404.08	454.01	427.05	302.01	350	613.03	449.99	341	421.95
115.1	404.1	454.01	427.04	302	350.02	613.03	449.99	340.97	422.04
115.04	403.99	454.02	427.03	302	350.02	613.02	449.99	341.08	421.96
115.05	404.02	454.01	427.04	302	350	613.02	449.99	341.05	421.94
114.93	403.91	454	427.03	302.01	350.01	613.02	449.99	341.02	422.03
115.07	403.93	454	426.95	302.01	350.01	613.02	449.99	341.04	422.06
114.87	404.06	454.04	427.01	302.01	350	613	450	340.93	421.95
115.05	403.96	454.04	426.94	302.01	350	612.99	450	341.03	422.23
114.98	403.91	454.03	426.99	302.01	350	613	450.01	341.05	422.09
114.91	404.05	454.02	426.97	302.01	350	613.03	449.99	341.05	422.18
114.98	404.22	453.98	427.01	302.02	350	613.04	449.99	340.97	422.13
114.95	404.04	453.99	427.04	302.02	350.01	612.97	450	340.98	422.22
114.99	403.99	453.97	427.05	302.01	350.01	612.97	450	340.96	422.36
114.92	404	453.98	427.05	302.01	350.01	612.97	450	340.93	421.87
115.02	403.99	453.99	427	302.01	350.01	613	450	341	422.05
115	404	453.99	427.06	302.02	350.01	613	450	340.84	422.05
115.03	404.04	453.99	427.02	302.02	350.01	613	450	340.99	422.01
115.02	404.11	454	426.99	302.01	350.01	613	450	341.02	421.99
115	403.89	454.02	426.97	302.01	350.01	612.99	450.01	340.93	422.1
115.24	404.23	454	427	302	350.02	612.98	450	341.1	422.05
115.01	404.11	454.01	427.02	302.02	350.01	612.99	450	340.99	422.04
114.97	404.04	454.01	426.99	302	350.02	612.99	450	341	422.12
114.93	404.09	454.01	427	302.01	350	612.99	450	340.99	422.09
115.05	404.08	454.01	426.98	301.99	350.01	612.95	450	340.99	422.02
114.98	404.18	453.99	426.98	302.01	350.01	612.99	450	341.01	422.18
115.04	404.11	454.02	427	301.99	350.01	612.99	449.99	341.01	422.02
115.01	404.06	453.98	427	302	350	613	449.99	340.95	421.96
114.99	404.08	454.02	426.97	301.99	350.01	613	449.99	341.08	422.06
115.02	403.98	454.01	426.96	301.99	350.01	613	449.99	341.07	421.76
114.98	403.98	454.01	427	301.99	350.01	612.99	449.99	341.05	421.98
115.09	403.91	454	426.98	301.98	350.01	613.01	449.99	341.14	421.97
115.02	404.03	453.99	427	301.98	350.01	613	450	341.07	422.1
115.07	404.01	453.99	427	302	350.01	613	450	341.01	421.98
115.2	404.11	454.02	427.01	301.99	350.01	613.01	449.99	340.98	422.05
115	403.91	453.99	427.01	302	350	613.03	449.99	341	422.05
115	404.02	454.02	426.92	302	350	613.02	449.99	341.04	422.09
115	404.08	454	427.04	302	350	613.01	449.99	340.92	422.11
114.98	403.83	454	427.06	302	350	613.01	449.99	340.97	422.09
115.01	403.97	453.99	427.02	301.99	350	613.01	449.99	340.99	422.08
114.98	403.97	453.98	427.04	301.98	350	612.99	449.99	341.02	421.9
114.89	404.16	454.01	427.03	302	350	613	449.99	340.99	421.89
114.99	404.14	453.99	427.04	301.99	350	613.03	449.99	341.07	421.99
115.05	403.99	454.02	426.99	301.98	350	613.03	449.99	341.02	422.16
115.08	404.01	453.99	427.02	301.99	350	613.02	449.99	341.06	422.17
115.05	404.1	453.99	426.98	301.99	350.01	613.03	450	340.98	422.04
114.98	404.32	453.99	427.03	301.99	350	613.03	450	341.01	422.04
115.01	404.32	453.98	426.99	302.01	350	613.02	450	341.1	422.12
115.04	404.06	453.99	426.97	301.98	350.01	613.01	449.99	341.05	422.24
115.03	404.06	454	426.98	301.98	350.01	613.01	449.99	340.99	422.05
115.02	404	454.01	426.98	302	350	613.02	449.99	341.01	421.96
115.07	403.99	454.01	427.01	302.01	350	613.02	449.99	340.99	422.07
115.08	404	454.01	427	302	350.01	613.05	449.98	341	422.1
115.01	403.98	454.02	427.02	302.01	350	613.02	449.99	341.1	421.97
115.07	404	454.02	426.98	302.01	350	613.02	449.99	341.03	421.98
115.04	404.05	454.01	427	302.01	350	612.99	450	341.08	422
115.02	404.22	453.97	427.05	302	349.99	613.02	449.99	341.07	421.99
115.06	403.96	453.98	427	301.99	350	613	449.99	341.03	421.95
115.08	403.96	454	427.01	302.01	350	613	449.99	341.07	421.97
115.07	403.94	454.02	427.06	302.01	350	612.99	450.01	341.03	421.96
114.96	403.9	454	427.05	301.99	350.01	613.01	449.99	341.06	421.83
115.09	404	454.01	427.02	301.99	350.01	613.01	449.99	340.98	421.98
114.75	404	454.02	427.01	301.99	350.01	613.01	449.99	340.91	422.02
115.12	404.14	454.01	426.99	302	350.01	613.01	450.01	340.99	421.94
115.78	404.2	454.04	426.94	301.99	350.01	613.01	450.01	341.03	422.15
115.43	404.26	454.01	427	302	350	613.02	450	341.13	422.01
115.05	404.22	454.02	427	302	350.01	613.02	450	340.96	421.96
115.14	404.14	454.02	427.02	302	350.01	613.03	450.01	340.99	421.96
115.02	404.1	454.01	427.02	302	350.01	613.09	450	340.96	422.16
114.99	404.02	454.02	427.04	301.99	350.01	613.05	450.01	341.02	422.09
114.81	403.99	454.01	427.02	302.01	350	613.03	450	341.01	421.91
114.94	403.95	454	427.06	301.99	350	613.04	450.01	341.02	422.05
114.99	404.12	454	427.02	302	350.01	612.99	450.01	341.02	422.03
115.03	404.07	454.03	426.93	302	350	613.03	450	341.01	421.95
115	404.05	454.03	426.97	302	350	613.03	450	340.96	422.05
115.06	404.08	454.04	426.98	301.99	350	613.03	450.01	340.94	422.06
115.06	403.99	454.03	426.92	301.99	350	613.04	450.01	340.96	422.14
114.98	403.93	454	427	301.99	350.01	613.04	450.01	341	422.06
114.94	404.08	454	426.97	301.99	350	613.03	450.01	340.97	422.02
115	404.1	454	427.01	301.99	350	613.03	450.01	340.93	422.08
114.97	404	453.99	426.99	301.99	349.99	613.03	450.01	340.98	422.03
114.98	403.99	454.01	426.97	301.98	350	613.04	450.01	340.99	422.05
115.02	403.96	454.03	426.96	301.98	350	613.04	450.01	341	422.15
115.08	404.01	454.03	426.98	301.99	350	613.03	450.01	340.97	422.13
115.05	404	454.01	427.02	301.99	350	613.04	450.01	340.98	422.01
115.08	404.06	453.98	427.01	301.98	349.99	613.04	450.01	340.95	422.09
115.01	403.91	454	426.99	301.98	350.01	613.03	450.01	340.96	422.06
115.07	403.98	453.98	426.98	301.98	350	613.03	450.01	340.96	422.07
115.05	403.98	454	426.93	301.98	350	613.03	450.01	341.01	422.05
115.06	403.99	454.02	426.99	301.97	350	613.03	450.01	340.95	422.02
115.02	404.02	454.02	426.96	301.98	350	613.03	450.01	340.93	422.51
114.94	403.91	454	427.04	301.98	350	612.95	449.99	341.08	422.06
115	404	453.97	427.06	301.98	349.99	612.99	449.98	341.09	422.16
115	404.07	454	427	301.99	350.01	612.99	449.98	340.99	422.1
115.07	403.95	453.99	426.99	301.97	350.01	612.99	449.98	340.94	422.07
115.07	404	454.02	426.98	302.01	350.01	612.99	449.98	341.01	422.24
115.09	403.86	453.99	426.97	302	350	612.99	449.98	341	422.15
114.99	403.91	453.98	426.99	301.99	350.01	613.01	449.98	340.98	422.15
114.96	403.99	453.99	427.01	302	350	613.01	449.98	341.04	422.23
114.94	404.06	453.98	426.97	302	350	613.01	449.98	341.04	422.01
114.96	404.09	453.98	426.99	301.99	350	613	449.99	341	422
114.98	404.09	454.02	426.99	302	350	613.01	449.99	341.03	422.08
114.91	403.87	454.01	427.01	302	350.01	612.96	450	341.01	422.07
114.97	403.92	453.98	427.03	302	350.01	613	449.99	341.06	421.94
115.03	404.41	454	427.04	301.99	350.02	613	449.99	341.03	421.89
114.99	404.64	453.96	427.02	302.01	350.02	613	449.99	341.04	422.01
115.04	404.08	453.98	426.97	302	350.01	613	449.99	341.04	422.12
115.05	404.12	454	426.98	301.99	350.01	613	449.99	341.01	422.1
115.1	404.07	453.99	427.01	301.99	350.02	613.01	449.99	340.99	422.05
115.15	404.05	454	427	301.98	350.01	613	449.99	341.02	422.07
115.05	404.12	454	427.02	301.98	350	612.99	449.99	341.03	421.95
115	404.17	454.01	427.01	301.98	350.01	613.01	449.99	340.97	422.06
114.92	404.08	453.99	427	301.97	350.01	613.01	449.99	340.99	422.06
114.97	404.04	454	426.97	301.96	350.01	613.01	449.99	340.91	422.1
114.98	404	454	427	301.98	350.01	613.03	449.99	340.94	422.06
115.07	404.2	454	427	302.01	350.01	612.99	450	340.99	421.85
115.14	404.13	453.99	426.98	302	350	612.98	450	340.93	422.02
115.02	404.06	453.99	426.98	302.02	350	612.99	450	341.03	422.1
115.11	404	453.97	427.01	302.01	350	612.99	450	340.99	422.13
115.13	403.95	454.01	427.01	302.02	350.01	613.02	450	341.02	422.27
114.96	404.13	454.01	426.92	302	350.01	613.01	450	340.97	422.1
114.97	403.89	454.02	426.95	302	350.01	613.02	450	340.96	422.08
114.97	404.04	454.01	426.99	302.01	350.01	613.02	450	340.98	422
115.03	404.2	454.02	426.98	301.99	350.01	612.99	450	341	421.95
115.05	404.07	454.02	427.03	302.02	350.01	613	449.99	341.03	421.93
114.91	404.08	454.01	427	302.01	350.01	613	449.99	340.94	421.83
114.89	403.92	454.02	426.93	302.01	350.01	613.01	450	340.94	421.66
114.96	404.18	454.03	426.97	302.01	350.01	613	449.99	341.02	422.04
115	404.13	454.03	427	302.01	350.01	613	449.99	340.97	421.94
114.97	404.11	454.02	426.99	302.02	350	613.01	450	341.06	421.93
114.94	404.12	454.03	426.99	302.02	350	613	449.99	341.04	422.14
114.89	404.24	454	427.06	302.02	350	613	450	341.05	422.06
115.11	404.03	454.02	427.02	302.02	350	613	450	341.03	422.04
115.11	404.1	453.99	427.05	302.01	350.01	612.99	450	340.96	421.96
115.01	404.44	454.01	427.01	302.01	350.01	612.99	449.99	341.01	422.01
115.2	404.18	454	427.05	302.02	350	612.99	450	341.06	421.99
115.1	404.06	454	427.04	302.01	350	613	450	341	422
114.97	404.02	454.01	427.01	302	349.99	613.01	450	340.96	422.09
115.04	404.1	454	427.02	302	349.99	613	450	341	422.12
115.1	404.04	454.02	427.02	302	350	612.99	450	341.03	422.04
115.17	404.09	454.03	426.96	302.02	349.99	613.05	449.98	341.06	421.88
115.02	404.13	454.02	427.01	302.01	349.99	613.05	449.98	341.08	421.72
115.02	404.15	454.01	427	302.01	349.99	612.97	449.99	341.01	421.74
115.07	404.38	454.04	426.97	302.01	350	612.98	449.99	341	421.94
114.98	404.2	454.02	426.97	302.03	350	613	449.99	340.94	421.94
115.14	404.06	454.03	426.98	302.02	350	613	449.99	341	422.07
115.15	404.18	454	426.96	302.01	350	613	449.99	340.99	422.02
115.03	404.13	454.01	426.97	302.05	349.99	613.04	449.99	340.99	422.03
115.05	404.01	453.99	426.98	302.02	350	613.01	449.99	341.06	422.07
115.03	403.93	453.99	427.02	302	350.01	613.03	450	340.97	422.14
114.95	404.2	453.98	427.04	302.03	350	613.01	449.99	340.99	422.07
115.02	404.08	454	426.98	302.03	350.01	613.01	449.99	340.94	422
115.05	404.18	454.01	426.98	302.03	350.01	613.01	449.98	341.03	421.97
115.09	404	454	426.99	302.03	350.02	613.01	449.98	341.02	422.09
115.04	404.02	453.96	427.04	302.04	350.01	612.99	449.99	341	422.03
114.92	404.11	453.97	427	302.03	350.01	613	449.99	341	422.01
115.02	404.04	453.98	427.02	302.04	350.02	613	449.99	341	421.88
114.98	404.07	453.99	427.01	302.04	350.02	613	450	341.03	422.04
115.23	403.79	453.98	427.02	302.03	350.01	613	450	341.01	422.05
115.1	403.81	453.97	426.96	302.02	350.02	613	450	341.01	422.04
115.08	403.99	453.97	427.01	302.03	350	612.98	450	340.98	422
115.08	404.05	453.97	427.01	302.02	350.01	613.04	449.98	340.96	422.06
114.96	403.82	453.97	427.02	302.03	350	613	449.99	340.91	422.13
114.96	404.15	453.98	427	302	350	613	450	340.96	422
115.02	404.09	453.99	426.99	302.02	350	613	449.99	341.02	422.09
115.05	403.97	453.96	427.01	302.01	350.01	612.99	449.98	340.99	422.12
115.03	404	453.99	426.96	302.01	350.01	613	449.99	341	422.02
115.02	403.96	453.98	426.99	302.01	350.02	613	449.99	340.98	421.98
114.97	403.83	454	427.01	302.01	350.01	613	449.99	341.02	421.99
114.94	403.96	454	426.92	302	350	613	449.99	341.03	422.01
114.9	403.9	454	427	302.01	350	613	449.99	341.04	422.04
115.05	404.02	454.01	426.98	302.03	350.01	613	449.99	341.05	422.13
115.16	403.93	454	426.97	302.02	350	613	449.99	341	422.17
114.98	404.01	454.01	426.96	302	350	613	449.99	341.05	422.06
115.05	404.24	454.02	426.99	301.98	349.99	613.01	449.99	341.09	422.05
115.05	404.04	454	427	301.97	350.01	613	450	340.96	422.06
114.99	403.92	454.06	426.92	301.97	350.01	612.98	450	341.04	422.05
114.88	404.06	454	427.04	301.97	350.01	612.99	450	341.02	421.97
115	404.09	454	427.02	301.97	350	612.99	450.01	341	421.95
115.03	404.11	453.98	427.09	301.96	350.01	613	450.01	341.01	422.01
114.93	404.01	454.01	426.99	301.97	350	613.03	449.99	341.01	422.04
114.98	404.04	454.02	426.95	301.98	350	612.97	450	340.99	422.07
114.98	404.07	454.01	426.96	301.98	350	612.96	450	340.95	422.11
115.02	404.11	454.01	426.96	301.97	350	612.98	450.01	340.94	422.07
115.05	404.06	454.01	426.95	301.96	350.01	612.93	450	341.04	422.19
114.99	404.07	454	427	302	350	612.96	450	341.01	421.98
114.98	404.06	454.03	427	301.99	350	612.97	450	340.96	422.08
114.88	404.03	454.01	427.01	302	350.01	612.97	450	341.01	421.92
114.9	403.97	454.01	427	302	350	612.96	450	341.11	421.74
114.98	404.09	454	426.99	302.01	350	612.98	449.99	340.95	421.75
114.95	403.96	454.02	426.99	302.01	350.01	612.99	450.01	340.9	421.91
115.05	403.88	454.01	426.99	302	350.01	612.97	450.01	340.92	422.06
115.02	404.13	454.01	426.98	302.01	350.01	612.97	450.01	340.97	422.09
115.02	404.06	454.02	426.98	302.01	350.01	613.03	450	340.98	422.22
115.07	404.18	454.01	426.98	302	350.02	612.95	450.02	340.96	422.23
115.03	403.72	454.01	426.99	302.01	350.02	613.02	449.99	341.02	422.15
115.09	404.18	454.01	427.02	302.01	350.01	613.02	449.99	341.01	422.05
115.06	404.01	454.01	427.02	302.01	350.01	613.02	449.99	341.04	421.99
115.07	404	453.98	427.07	302.02	350.01	613.02	449.99	340.97	422.13
115	403.87	453.99	426.99	302.02	350.02	613.02	449.99	341.04	421.99
114.99	404.1	454.01	426.96	301.98	350.01	613.02	449.99	340.93	422.07
114.9	403.95	454.02	427.01	302.02	350.01	613.02	449.99	340.95	422.07
114.9	403.95	454.02	426.99	302.01	350.02	613.03	450	340.94	422.08
115	404.23	454.01	427.02	302.01	350.01	613.02	450	341.03	422.04
114.98	404.14	454.02	426.99	301.97	350.01	613.08	449.99	341.04	422.03
115.05	404.09	454.03	426.96	301.95	350.01	613.02	449.99	341	422.04
114.95	404.11	454	427.07	301.97	350.01	613.02	449.99	341.02	422.06
114.96	404.02	454	427.05	301.96	350.01	613.02	449.99	341.08	422.07
114.95	403.99	454	427.07	301.96	350.01	613.02	449.99	341.09	422.02
115.05	404.1	454	427.04	301.95	350.01	613.03	449.99	341.04	422.02
114.49	403.97	454.01	427.03	301.99	350.01	612.97	450	340.95	422.04
114.89	404.03	454.01	427.03	301.99	350	613.03	449.99	340.94	421.96
114.96	404.03	454.01	427.03	301.99	350	613.03	449.99	340.92	421.9
115.07	404.1	453.99	427	301.98	350	613.03	449.99	340.93	421.99
115.04	404.01	453.99	427.03	301.99	350	613.03	449.99	340.95	422.03
115.03	404.06	453.99	427	301.99	350	613.03	449.99	341	421.96
115.02	404.05	454.01	426.97	301.99	350	613.04	449.99	341.03	422.12
115	404.17	454.01	426.98	301.98	350	613.03	449.99	341.1	422.2
115.01	403.92	453.99	426.97	301.98	349.99	613.04	449.99	340.99	422.02
115.04	403.98	454	426.93	301.99	350	613.04	449.99	341.01	422
114.96	403.92	454.01	426.95	302	350	613.04	449.99	340.96	422.02
115.06	404.07	453.99	426.99	302.01	350	613.04	449.99	341.01	422.12
115.06	404.06	453.99	427.05	302	349.99	613.03	449.98	341.05	422.15
115.12	403.9	454	427.01	301.99	349.99	613.02	449.98	341.05	422.1
115.06	404.07	454	427	301.99	349.99	613.02	449.98	341.04	422.03
115.02	403.95	453.99	427.04	301.99	349.99	612.98	449.99	340.99	422.09
115.19	403.82	453.99	427.04	301.98	349.99	613.05	449.99	341.01	422.1
114.91	403.93	454	427	301.99	350	613.05	449.99	340.99	422.23
115.08	403.95	454	426.98	301.99	350	613.05	449.99	341.09	422.32
115.02	403.75	453.99	427.03	301.98	350	613.05	449.99	341.02	422.08
114.93	404.11	453.99	426.97	301.99	350	613.03	449.98	340.98	422.24
115.09	403.97	454.03	426.96	302.01	350.02	612.98	449.99	341.11	422.49
114.95	404.07	454	427.04	302	350.02	612.99	450	340.98	422.14
115.07	404.13	454	427.03	301.99	350.03	613	450	341.04	422.24
115.11	404.33	454.03	427.01	301.99	350.03	613	450	340.97	422.15
115.01	404.32	454.03	427.06	302	350.02	613	450	341	422.17
115.06	404.13	453.99	427	302.02	350.01	613	450	340.97	422.23
114.92	404.04	453.98	427	302.01	350.01	612.99	449.99	340.96	422.2
115	404.07	454.01	427.02	302.01	350.01	612.99	449.99	340.95	422.18
114.96	403.97	454	427.05	302	350.01	612.99	450	341.05	422.03
114.99	404.19	454	427.06	302.01	350.01	612.99	450	341.04	422.1
114.93	404.05	454.02	427.01	302.01	350	612.99	449.99	340.97	422.21
115.01	403.94	454.02	426.99	302.02	350	612.97	450.01	341.04	422.15
114.85	404.05	453.99	427.01	302.03	350	613	450	341.06	422.15
115.01	403.94	453.99	426.97	302.03	350	613	450	341.04	422.05
115	404.01	454.04	426.93	302.04	350	613	450	340.99	422
115.03	403.84	453.99	426.92	302.03	349.99	613	450	341.02	422.06
114.94	403.76	453.98	426.99	302.02	349.99	613	450	340.97	422.15
114.97	403.58	454.01	426.99	302.02	349.99	612.99	450	340.97	422.12
115.01	404.05	454	426.99	302.03	350	613	450	340.93	422.18
114.92	403.98	453.99	427.03	302.03	350	613	450	340.94	422.2
114.88	403.98	454	427.03	302.02	350	612.99	450	341	422.12
114.96	403.89	454	426.99	302.02	350.01	612.99	450	341.03	422.03
114.98	404	453.99	427	302.03	350	613.01	450	340.98	422.15
115	404.18	453.99	427.01	302.03	350	613.01	450	340.97	422.03
114.97	404.05	454.01	427.01	302.04	350	613.01	450	340.99	422.08
115.05	403.98	454.01	426.98	302.04	349.99	613.01	450	341.01	422.02
115.08	403.99	454.01	427	302	350	613.02	450	341	422.13
114.98	404.1	454.01	427	302	350.01	613.06	449.99	341.05	422
114.74	404.08	454.03	426.97	301.95	350	612.99	450	340.93	422.06
115	404.09	454.03	427.05	301.97	349.99	612.99	449.98	340.95	422.12
114.92	403.94	453.98	427.09	301.98	350	612.98	449.98	340.96	422.25
114.98	404.1	454.01	426.99	301.98	350.01	612.98	449.98	341.03	422.13
115.05	403.93	454.02	426.99	301.99	350	612.98	449.98	341.02	421.96
115.05	404.14	454.01	427.02	301.98	350.01	612.98	449.98	341.02	421.92
115.02	404.02	454.03	426.99	301.98	350.01	613	449.98	340.94	422.04
114.98	404.29	454.01	427.01	301.99	350	613	449.98	340.97	422.05
115.14	404.13	454.03	426.94	302	350	613	449.98	340.99	422
114.97	404.14	454.02	426.94	302	349.99	612.97	450	340.94	422.02
115.05	404.16	454.01	426.98	302	350	612.98	449.99	341	422.05
115.05	404.24	454.02	426.98	302	350	612.98	449.98	341.01	422.12
115	404.05	454.01	426.99	302	350.01	612.98	449.98	340.99	422.05
115.18	404.19	454.02	427	302	350.01	612.98	449.99	340.95	422.17
115.16	403.98	454.02	427.03	302	350.01	612.99	449.99	340.98	422.02
115.02	403.99	454.02	426.99	301.99	350.01	612.98	449.99	340.99	422.01
115	404.03	454.03	427	302	350	612.98	449.99	340.97	421.98
115	404.08	454.01	427.03	302	350	612.98	449.99	340.98	421.96
115.09	404.11	454.01	427.01	301.99	350.01	612.99	449.99	341.01	421.86
115.08	404.01	454.02	427.02	301.97	349.99	612.99	449.99	340.97	421.94
115.03	404.17	454.02	426.97	301.98	349.99	612.99	449.99	341.03	422.12
115.13	404.08	454.01	426.97	301.98	349.99	612.99	449.99	340.99	421.96
115.09	403.87	454.02	427.06	301.97	350	612.99	449.99	341.06	422.1
114.96	404.02	454	427.02	301.98	350	612.99	449.99	341.11	422.08
115.01	403.94	454	426.98	301.98	349.99	612.99	449.98	341.07	422.12
115	404.06	453.98	427.03	301.97	350	612.99	449.99	341.16	422.11
115.02	403.95	454.01	426.98	301.98	350	613	449.99	341.08	422.03
115	404.05	454.01	426.93	301.99	349.99	612.99	449.99	341.01	422.12
115.03	403.9	454.03	427.01	302	350	612.98	450	341.01	422.01
115.05	404.01	453.99	427.05	302	349.99	613	450	341.06	421.74
114.85	404.07	454	427.05	302.01	350	612.99	450	340.99	422.12
115	404.05	454.01	427.06	302.01	350	612.99	450	340.99	422.1
114.91	404.07	454.02	427.04	302	350	612.98	450	340.96	421.99
114.96	404.3	454	426.99	302.01	350.02	612.98	450	341	422.16
114.99	404.13	453.99	427.08	302.02	350.01	612.98	450	341.04	422.06
115.16	403.98	454	426.97	302.01	350	612.98	450.01	341.03	422.24
115.02	404.03	454	426.98	302.02	349.99	613.02	449.99	341.03	422.04
115.04	403.99	453.99	427.02	302.02	349.99	612.99	450	341.02	422.03
115.01	403.94	454.04	426.97	302.01	349.99	612.99	450	341.06	422.02
114.95	403.93	454.02	426.98	302.01	350	612.98	449.99	341.01	422.09
114.93	404.04	454.02	426.98	302.01	350	613.01	449.99	341.01	422.03
114.93	403.88	454.01	426.98	302	349.99	613.02	450	341.01	421.96
114.94	403.83	453.99	427.07	301.99	350.01	612.99	450	340.98	421.99
115	404.05	454.01	427.03	301.99	350.01	612.99	450	341.01	421.99
114.89	403.95	454.01	427.02	301.99	350.01	612.99	450	341.02	422
115.08	404.07	454.01	426.99	302	350	612.98	450	341.01	422.02
114.95	404.03	453.99	427	301.99	350	613.02	450	340.97	422.11
114.98	404.01	453.99	427.02	301.99	350	613.02	450	340.97	422.18
114.97	403.95	454.01	427.03	302	350.01	613	450	340.98	422.14
114.97	404.2	454	427.02	302	350.01	613	450	340.91	422.18
114.96	404.05	453.99	427.01	302	350.01	613.01	450	340.97	422
115.25	404.63	454.02	426.97	302	350.01	613.01	450	340.95	422.04
114.94	404.25	454.01	426.98	302	350	613.01	450	340.98	421.96
114.85	404.23	454.01	426.98	302.01	350	613.01	450	340.97	421.98
114.89	404.4	454	426.96	302	350	612.99	449.99	340.95	421.97
114.97	404.14	454.02	426.93	302	350	612.99	449.99	340.99	422
114.95	404.16	453.98	426.97	302.06	350.01	613	449.99	341.04	421.97
114.86	404.15	453.96	427	302.04	350.02	613.01	450	340.99	421.9
115	404.1	453.96	426.99	302.03	350	613.03	449.99	340.98	421.98
114.99	404.03	453.96	426.96	302.03	350	613.03	450	340.99	421.95
114.93	404.1	453.98	426.99	302.03	350	613.03	450	340.98	422
114.94	404.15	454.01	426.99	302.02	350.01	612.98	450	341.06	422.07
114.86	403.92	454	426.95	302.05	350.01	613.01	449.98	340.98	422.24
114.89	404.05	453.98	427.01	302.04	350.02	612.97	449.99	341	422
114.98	403.98	454	426.98	302.03	350.02	612.97	449.99	340.97	422.05
115.06	404.22	454	427	302.02	350	613	449.99	340.93	422.09
114.99	404.14	454	426.98	302.01	349.99	612.99	449.99	340.99	421.99
114.98	404.12	453.98	427.06	302	349.99	612.99	449.99	340.87	422.04
115.02	404.02	453.99	427.01	301.99	350	612.99	449.99	341	421.97
115.03	404.06	454.05	426.97	302.03	349.99	612.99	449.99	341.03	422
115.08	403.97	454.02	427.01	302.02	349.99	612.99	449.99	341.03	422.01
114.98	404.04	454.01	426.99	302.03	349.99	612.99	449.99	341.03	422.14
114.97	404.05	454	427.02	302.04	350.01	612.99	449.99	341.02	422.04
114.98	404.06	454	427	302.04	350.01	612.96	449.99	340.96	421.95
114.93	404.1	454	427	302.04	350.01	612.96	449.99	341.05	422.04
114.96	404.2	454	426.94	302.04	350.01	612.96	449.99	340.96	421.93
114.96	404.03	454	426.97	302.04	350.01	612.96	449.99	340.98	421.99
115.03	404.02	454	426.98	302.05	350.01	612.97	449.99	340.96	421.9
114.9	403.79	454	426.95	302.04	350.01	612.97	449.99	340.97	421.92
114.92	404.03	454	426.98	302.05	350.01	612.97	449.99	341.06	422.08
115.01	404.08	454	427.03	302.05	350.01	613	449.99	341.03	422.1
115.03	403.91	453.99	427.01	302.05	350.01	613.02	449.97	341.02	422.01
115.12	404.02	454.01	426.99	302.03	350	612.98	449.98	341.01	422.1
114.99	404.03	454	427.04	302.02	350.01	612.98	449.98	341.07	422.12
114.88	404.02	454	426.97	302.02	350.02	612.95	450.01	340.96	422.02
114.98	404.04	454.03	426.92	302.04	350.01	612.99	450	340.93	422.1
114.98	404.32	453.99	427	302.02	350.02	613	449.99	340.91	422
115	404.27	454	426.91	302.02	350.02	613	449.99	340.94	422.11
114.94	404.18	454	426.96	302.02	350.01	613	449.99	341	422.04
115.07	403.98	453.98	426.94	302	350.01	613	449.99	340.95	422.12
115.02	404.02	453.96	427.03	302.01	350	613	449.99	341.01	422.12
114.84	404.04	453.99	427.01	302.01	350	613	450.01	341.01	422.15
115.01	404.01	454.03	426.95	302.01	350.01	612.98	450.01	341.05	422.15
115.08	404.16	454.01	426.93	302.02	350	612.98	450.01	341.07	422.28
114.96	404	454.01	426.94	302.01	350.01	612.97	450.01	341.06	422.15
115.13	404.06	454	426.99	302.02	350	612.97	450.01	341.04	422.06
115.09	404.09	454.01	426.98	302.02	350	612.97	450.01	341.02	422.04
115.02	404.08	454.01	426.98	302.01	350.01	612.97	450.01	340.99	422.04
115.05	403.9	454.02	426.99	302	350.01	612.97	450.01	341.05	422.16
114.98	403.88	453.99	426.99	302.01	350	612.97	450.01	340.99	422.26
115.02	404.07	453.99	427.01	302.01	350	612.97	450.01	340.96	422.07
114.89	403.89	454.01	426.94	302	350	612.97	450.01	341.04	422.09
114.94	403.69	454.02	426.98	301.99	350.01	612.97	450.01	341.01	422
114.98	403.69	454.02	426.99	302	350.01	612.97	450.01	340.95	422.01
115.08	403.98	454.01	427	302	350	612.97	450.01	340.88	422.04
115.01	403.87	454.01	426.96	302.01	350	613	449.99	340.94	422.13
114.99	403.98	454	427.01	302	350.01	613	449.99	341.03	422.19
115.06	404.05	453.98	426.91	302	350.01	613	449.99	340.98	422.21
115.02	404.01	454	426.96	302	350.01	613	449.99	341.03	422.08
115.02	404.08	454.02	426.98	301.99	350.01	613	449.99	341.01	422.03
115.14	404.05	454	426.99	302	350	613	449.99	341.03	422.04
115.04	403.98	454	426.98	302	350	612.98	450	341.03	422.07
115.08	404.46	454.01	427.03	301.99	349.99	612.97	449.99	340.95	422.04
115.19	404.19	454	427.02	301.99	349.99	612.99	450	340.9	421.96
115.03	404.01	453.99	427.01	301.98	349.99	612.99	450	340.94	421.95
114.93	404.03	453.99	427.02	301.98	349.99	612.99	450	341.02	421.99
114.94	404	454.01	426.98	301.98	349.99	613.02	449.98	340.96	422.06
115.01	404.16	454.02	426.97	301.98	349.99	613.01	449.98	340.96	421.91
115.04	404.02	454.03	426.96	301.98	349.99	612.99	449.99	341.07	422.11
114.9	404.13	454.01	426.98	301.99	350	612.98	449.99	341.05	422.16
114.98	404.01	454	427.05	302.08	350.02	612.95	449.99	341.03	422.1
115.06	404.05	454.01	426.98	302.08	350.02	612.95	449.99	341	422.06
115.01	403.98	454	427.02	302.04	350.02	612.95	449.99	341.01	422.1
115.04	403.97	454.03	426.98	302.05	350.02	612.95	449.99	341.01	422.05
115.12	403.79	453.98	426.99	302.04	350.01	612.98	449.99	340.96	422.18
114.94	403.87	453.99	426.95	302.05	350.02	612.96	449.99	341.04	422.22
115.04	403.9	453.99	426.99	302.05	350.02	612.96	449.99	340.99	422.03
114.99	403.23	453.98	426.96	302.04	350.01	612.97	449.99	341	422.01
114.96	404.02	454	427.02	302.05	350.01	612.96	449.99	341.06	422.15
115.03	404.19	454	427.02	302.03	350.01	612.96	449.99	340.99	422.16
115.06	404.08	453.99	427.01	302.04	350.02	613	449.99	341.01	422.22
115.04	404.12	454.01	427	302.03	350.02	612.98	449.99	341.06	422.2
115.06	404.06	454.02	427.02	302.03	350.02	612.98	449.99	341.05	422.12
115.01	404.17	454	427	302.02	350.01	613.02	449.98	341	422.04
115.04	404.11	453.99	426.99	302.02	350.02	612.99	449.99	341	422.13
115.15	404.08	453.99	426.98	302.02	350.02	612.99	450	341.08	422.16
115.03	404.04	453.99	427.01	302.01	350.01	612.99	450	341.05	422.04
114.93	403.97	454.02	426.92	302.01	350.01	613.01	450	341.02	421.97
114.97	403.94	454	427.02	302.01	350.01	613.01	449.99	341.01	422.04
114.95	403.93	454	426.99	302.01	350	613	449.99	340.99	421.99
115.03	403.95	454.01	427	302	350	612.97	450	340.93	422.06
114.94	404.1	454.03	427.01	302	349.98	612.98	450.01	341.08	421.83
115.14	403.95	454	427.02	302	349.99	612.98	450.01	340.97	422.1
115.03	403.89	453.99	427	302.02	349.99	612.97	450.01	341.02	422.12
115.02	404.09	454.02	426.97	302.01	349.99	612.98	450.01	341.04	422.12
115.02	404.02	454.01	426.95	302.01	349.99	612.97	450	340.99	422.42
115.15	404.05	454.01	426.96	302.01	349.99	613.07	449.98	341	422.19
115.2	404.07	454.01	426.98	302.01	349.98	613.08	450	340.99	422.15
114.84	403.95	453.99	426.99	302.02	349.99	613.02	450	340.98	422.08
115.02	404.06	453.98	426.98	302	349.99	613.03	450	341	422.13
115.08	404.18	453.99	426.99	302	350	612.98	450.01	341.01	422.07
115.04	404.04	453.99	427.01	302.01	350	613	450.01	341.04	422.03
114.99	404.05	454	426.99	302	350	612.99	450.02	341	422.15
115.03	404.02	453.99	427.03	302	350	612.99	450.02	341.02	422.37
115.03	403.9	454	426.97	302.01	350	613.01	450.02	340.97	422.06
114.91	403.93	454.01	426.95	302.01	350.01	612.98	450.02	341.11	422.12
114.95	403.97	454	427.02	302.01	350.01	613.01	450.02	341.06	422.11
114.95	404.03	454.02	426.98	302.01	350	613	450.01	341.04	422.02
114.81	404.07	454.03	426.95	302.01	350.01	612.98	450.02	341.02	422.02
114.96	403.75	454.04	426.99	302	349.99	612.99	450.02	341.02	422.11
115.1	404.01	454.02	427.03	302	350	612.98	450.02	341	422.33
114.97	404.12	453.99	426.99	302	350	613	450.02	340.98	422.19
115.09	404.06	453.99	427.02	302.01	350	612.99	450.02	341.01	422.04
115.02	404.05	453.98	426.99	302.01	350	613.01	450.01	340.96	422.01
114.97	404.11	454.01	427.02	302.01	350	612.99	450.01	341.02	422.05
114.98	404.08	454.01	427	302.01	349.99	613	450.02	340.97	421.99
114.95	404.1	454.01	427.02	302	350	613	450.02	341	422.05
115.02	404.02	454	427	302.01	350	612.99	450.01	341.02	422.12
114.97	403.89	454.02	426.95	302.01	350	613.02	449.99	341.01	422.36
115.03	404.19	454.04	426.91	302.02	349.99	613.09	449.99	341.08	422.47
114.92	404.11	454.02	426.96	302.01	350	613.05	450	340.92	422.23
114.92	404.14	454	426.98	302.01	350	613.05	450	340.99	422.03
115.01	404.15	454.02	426.99	302.01	350	613.05	450	341.06	422.1
115.08	404.07	453.99	427.02	302.01	350	613.05	450	341	422.08
115	403.93	453.98	427.04	302.01	350	613.06	450	341.01	422.05
115.23	404.07	453.99	427.02	302	350.01	613.06	450	341	422.06
115.03	404.1	454.01	426.99	302.01	350.01	613.06	450	341.02	421.93
115.1	403.94	453.98	427	302.01	350.01	613.06	450	341.04	421.99
115.01	404.18	454.02	426.96	302.01	350.01	613.06	450	340.99	422.02
114.95	404.07	454.02	426.99	302.02	350.01	613.06	450	341.04	422.08
114.88	404.06	454.02	427	302.01	350.01	613.06	450	341.03	422.03
114.91	404.08	454.01	427.03	302	350	613.06	450	341.05	422.13
114.85	404.02	454.03	427	302.02	350	613.06	450	341.04	421.93
114.89	404.17	454.06	426.95	302.02	350	613.01	450.02	341.05	422.19
115.02	404.19	454.04	426.93	302.02	350	613.01	450.01	341.03	421.95
115	404.04	454.05	426.94	302	350	613.02	450.01	341.06	421.91
115.11	403.96	454.01	427.02	302.01	350	613.02	450.01	341.08	421.92
115.02	403.91	454	427.03	301.99	350	613.04	450	341	421.91
114.99	404.02	453.98	427	302	349.99	613	450.01	340.95	422.04
115.04	404.02	453.98	426.98	301.99	350	612.99	450.01	341.03	421.98
114.96	404.13	453.98	426.98	301.99	350	612.98	450.01	341.06	421.98
114.98	404.16	453.97	427.02	302	350	612.97	450.01	341.05	422.02
114.98	404.28	453.97	426.99	302.01	350	613.02	450	341.06	422
114.9	404.13	453.99	426.98	302	350	613.03	450	341.08	421.93
114.95	404.1	454	426.98	301.99	350.01	613.03	450	341.03	422.05
115.04	404.13	454.01	427.01	301.98	350.01	613.03	450.01	341	421.98
114.94	403.92	454	426.96	301.99	350.01	613.01	450	340.98	421.94
115.05	404.06	454.02	426.96	302	350.01	613.04	449.99	341.04	421.83
115.11	404.04	453.98	427.03	302.01	350.01	613.02	450	340.97	421.99
115.04	404.14	454	426.98	302.02	350.02	613.01	450	340.96	422.07
115.01	404.02	454	426.99	302.01	350.01	613.05	450	341	421.88
115.04	403.91	453.99	426.98	302.01	350.01	613.01	450	341.07	422.03
115.04	403.93	454	427.01	301.99	349.99	613.01	450	340.99	422.13
115.07	404.03	454	427.02	301.98	350	613.01	450	341.08	422
115.08	403.95	454.01	427	301.98	350	613.01	450	341.03	422.12
114.98	403.96	454.04	426.97	301.98	350	613.01	450	340.99	421.85
115.11	404.11	454.02	426.99	301.98	350	613.07	449.98	341.01	421.92
114.95	404.03	454.04	427.02	301.97	350	613.05	450	340.94	422.11
114.96	404.05	454.03	427.01	301.97	350	613.01	450	340.89	422.03
115.06	404.17	454.02	427.02	301.97	350	613.03	450	340.99	421.98
114.93	404.01	454.02	427	301.97	350	613.03	450	341.02	421.97
114.93	404.01	454.03	426.97	301.97	350	613.03	450	340.93	422.04
115.01	404.02	454.03	426.96	301.96	350	613.03	450	340.99	422.01
115.05	404.13	454.03	426.94	301.97	349.99	613.04	450	340.93	422.17
115.04	404.08	454.03	426.95	301.96	350	613.04	450	341.02	422.01
114.97	404.2	454.03	426.98	301.96	349.99	613.05	450	341.01	421.92
114.94	404.25	454.01	426.99	301.96	349.99	613.05	450	340.97	422
114.94	404.14	454.02	426.96	301.97	350	613.04	450	341.01	421.96
114.94	404.07	454	426.98	301.96	350	613.04	450	341.01	421.94
114.94	403.92	454	426.96	301.96	349.99	613.03	450	341.02	422
115.02	404.08	454.01	426.95	301.98	349.99	613.02	450	341.07	422.09
115.13	404	454.02	426.96	302	349.99	613.02	450	341.01	422.05
115.03	404.06	453.99	427.03	302	349.99	613.02	450	341.06	422.08
114.88	404.15	454.02	426.96	301.99	349.99	613.03	450	341.02	422.01
115.07	404.06	454	426.97	301.97	350.01	612.99	449.98	341	421.96
115.3	404.07	454.01	427	301.96	350.01	612.94	450	341	421.96
115.13	404.2	453.98	427.05	301.97	350	612.99	449.99	340.97	422.14
115	404.21	453.97	427.03	302	350	612.99	449.99	340.99	422.12
114.99	404.36	454	426.96	302.01	350.01	612.99	449.99	340.97	422.06
115.02	404.31	453.98	427.01	302	350	613	449.99	341.05	422.02
114.99	404.19	453.99	426.99	302	350.01	613	449.99	340.98	422.02
114.98	404.15	453.96	427.04	301.99	349.99	612.99	449.99	341.02	422.11
114.99	404.25	453.98	427.01	301.97	350	612.94	450	341.02	422.08
115.09	404.41	453.99	427.02	301.99	349.99	612.94	450	340.99	422.07
114.94	403.99	453.99	427.02	302	349.99	612.97	450.01	340.99	422.25
114.99	404.02	453.99	427.01	301.99	350	612.99	450	341.1	422.14
114.94	403.98	453.97	427.01	301.98	350	612.99	450	341.1	422.2
114.91	403.98	454	427	302	349.99	612.96	450.01	341.11	422.21
114.99	404.21	453.99	427	301.99	349.99	613	449.99	341.07	422.01
114.62	404	453.99	426.93	301.98	350	613.02	449.99	341.02	421.97
114.86	404.27	454	426.96	301.98	350	613.01	449.99	341.02	422.03
115.05	404.08	454	426.95	301.99	350	613.01	449.99	341.01	422.19
115.08	404.03	454.01	426.97	302	350	613.02	449.99	340.93	422.04
114.99	404.03	454.01	426.99	301.99	350	613	450	340.96	422.01
114.93	404.04	453.99	426.97	301.99	350	613.04	449.99	341.03	421.96
115.06	404.01	454	427	301.99	350	613.04	449.99	340.99	422.04
114.92	404.04	454	426.99	301.98	350	613.04	449.99	340.98	421.98
114.99	404.12	453.99	426.99	301.98	350.01	613.04	449.99	340.93	422.04
114.89	403.9	453.98	426.96	301.97	350.01	613.04	449.99	340.9	422.02
114.83	404.04	454	426.95	301.99	350.01	612.93	450.01	340.96	422.05
115	404.22	453.99	426.94	301.99	350.01	613	450	341	421.94
114.94	404.1	454	426.99	301.99	350.02	612.99	450	341.05	422.04
114.94	404.02	453.98	426.98	302.02	350	612.97	450.01	341.06	421.44
114.98	404.12	454.04	426.98	302.01	350	613.03	449.99	341.04	421.95
115	403.98	454.03	426.97	302.03	350.01	613.01	450.01	341.01	422.04
115	404.23	454.03	427.03	302.02	350.02	613.01	450.01	341.1	422.04
114.9	404.01	454.02	427.03	302.02	350.01	613.02	450.02	341.11	422.03
114.87	404.06	454.02	427.01	302.03	350	613.02	450.02	341.04	422.24
115.01	404.21	454.01	427.02	302.01	350.01	613.02	450.02	341.05	422.13
115.1	404.15	454	426.98	302.02	350.01	613.02	450.02	341.08	422.12
115.03	404.17	454.02	426.99	302.02	350	613.01	450.02	341.05	422.14
115.01	404.05	453.99	427.05	302.01	350.01	613.02	450.02	340.97	422.08
115.03	403.98	453.98	426.98	302.01	350.01	613.02	450.02	340.98	422.27
114.91	404.08	454	426.93	302.03	350.01	613.02	450.02	340.99	422.03
114.98	404.25	454	426.95	302.01	350	613	450.01	341.03	422.05
114.98	403.99	454.02	426.98	302.03	350	613	450.02	341.14	422.12
114.99	403.82	454.03	426.96	302.02	350	613	450.01	341.04	422.03
115	403.94	454.03	427.01	302.01	350	613.02	450.01	341.03	422
115	404.14	454.03	427.03	302.01	350	613	449.99	340.98	421.82
115.02	404.13	454.01	426.99	302.01	350	613.03	449.99	340.98	421.92
115.11	404.02	454.02	426.98	302.01	350	613	450	341.03	421.97
114.99	404.03	454	426.97	302.01	350	612.99	449.99	340.99	421.98
114.95	404.1	454.01	426.96	302.01	350.01	613	450	341.08	422.15
114.94	403.99	454.03	426.95	302.01	350	613	449.99	340.98	422.31
115.02	404.04	453.98	427.03	302.01	350	613.02	450	341.01	422.05
115.15	403.97	453.98	427.04	302.02	350	613.03	450	341.08	422.03
115.15	404.2	453.97	427.06	302.03	350	613.02	449.99	341.08	422.06
115.1	404	453.99	427.04	302.03	350	613.03	450	341.1	421.91
115.03	404.04	454	427.05	302.02	350	613.03	450	341.01	422.12
115.09	404.29	454.01	427	302.02	350	613.02	449.99	341.1	422.08
114.94	404.04	453.99	426.98	302.01	350.01	613.05	450.01	341.05	421.99
114.96	403.97	453.99	427.02	302.01	350.02	613.04	450.01	341	421.88
114.98	404.12	453.99	427	301.99	350.01	613.05	450.01	340.93	422.1
114.98	403.98	453.98	427.02	301.99	350.01	613.06	450.01	341	422.12
114.94	403.95	454.02	426.95	301.99	350.01	613.1	450	341	422.04
114.96	403.94	454	426.98	301.98	350.01	613.04	450.02	341.07	422.06
115.05	403.9	454.04	426.92	301.98	350.01	613.04	450.02	340.98	421.99
114.95	404.02	453.98	427.03	301.98	350.02	613.01	450.02	341.03	422.07
114.98	404.06	453.99	427.01	301.97	350	613.02	450.02	341.04	422.05
115	404.24	453.99	427	301.97	350	613.03	450.02	340.98	422.12
115.16	404.13	453.98	427.06	301.98	350	613.03	450.02	341.06	422.08
115.09	404.1	453.98	427.05	301.98	350	613.06	450.01	341.05	422.08
115.06	403.93	453.99	427.03	301.97	350	613.06	450.01	341.06	422.04
114.92	404.02	453.98	427.02	301.99	350.01	613.05	450.01	341.08	422.02
114.99	404.06	453.98	427.01	302.02	350	613.04	450.02	340.93	421.97
115.02	404.11	453.98	426.98	302	350	613.05	450.02	340.95	422.02
115.12	404.12	453.99	426.98	301.99	350.01	613.05	450.01	340.96	422.02
115	404.03	454	427	302	350	613.06	450.01	340.97	422
115.02	404.04	453.98	427.02	301.99	350.01	613.05	450.01	341.01	422.03
115.02	404.02	454.01	426.97	301.97	350	613.06	450.01	341.04	422.13
115.05	403.91	454.03	426.96	301.96	350.01	613	450.02	341.05	422.01
114.99	404.08	454.03	427.01	301.97	350	613.04	450.01	340.95	422.04
114.93	404.12	454.02	426.94	301.98	350.01	613.04	450.01	340.97	421.98
114.97	404.11	454.04	426.95	301.97	350.01	613.08	450.01	340.98	422.06
114.93	403.99	454.01	427.02	301.97	350	613.07	450.01	340.98	422.05
115.04	404.02	454	426.99	301.97	350	613.06	450.01	340.98	422.1
114.92	404.06	454	427.01	301.97	350.01	613.06	450.01	340.93	421.99
114.93	403.97	453.99	427.02	302.01	350	613.06	450.01	340.94	422.03
114.98	403.8	454	426.99	301.99	349.99	613.03	450.03	341.01	422.14
115.05	403.84	454	427.05	302	349.98	613.05	450.02	341.04	421.99
114.93	404.08	454	427.03	301.99	349.99	613.01	450.02	340.94	422.03
115.15	404.1	454.01	427.01	301.99	349.98	613.01	450.02	340.95	421.82
115.15	404.11	454.01	426.96	301.98	349.98	613.01	450.02	340.97	422.06
115.11	404.14	453.98	426.96	301.98	349.99	613.01	450.02	340.97	422.03
114.94	404.05	453.99	426.98	301.98	349.99	612.95	450.03	340.98	422.14
114.99	404.04	454.01	426.98	301.99	349.98	613	450.02	340.96	422
114.98	403.88	453.98	427.03	302.01	349.98	613	450.02	340.98	422.02
114.81	404.1	453.97	427.06	301.98	349.99	613.04	450.01	340.99	421.95
114.87	404.04	453.97	427.03	301.98	349.99	613.04	450.01	341.01	421.8
114.92	404.05	453.99	427.01	301.98	349.99	613.04	450.02	341.03	422.06
114.96	404.02	453.98	427.01	301.97	349.98	613.04	450.01	341	422.09
114.98	404.08	453.99	427.04	301.99	349.99	613.04	450.01	340.95	422.17
115.03	403.95	453.99	427.02	301.99	349.99	613.04	450.01	340.93	422.24
114.89	404.05	453.99	427	301.99	349.98	613.04	450.01	341	422.16
115	403.98	453.98	427.04	301.99	350	613.04	450	340.95	422.11
115.05	404.06	453.99	427.02	302	350.01	613.04	450.01	341	422.33
115.13	404.1	454	427.01	302.02	350.01	613.04	450.01	340.99	422.24
115.03	404.13	454.03	426.99	301.99	350	613.04	450.01	341.04	422.41
115	404.14	454.02	427.02	301.99	350	613.05	450.01	341.03	422.25
115.09	404.03	454	426.99	302	350	613.04	450.01	341.02	422.11
115.02	404.02	454	426.95	301.99	350	613.04	450.01	341.05	421.98
115.03	404.08	454	426.99	301.99	350.01	613.01	450	341.05	422.03
114.99	403.99	454	427.05	301.99	350.01	613.06	449.99	341.08	422.15
115.07	403.94	454.01	426.98	302	350	612.98	450.01	341.04	422.18
115.06	404.21	454	426.98	302	350.01	612.97	450.01	341.05	422.13
114.87	404	453.99	426.96	302	350.01	612.98	450.01	341.04	422.14
115.11	404.05	454.03	426.98	301.99	349.99	613.03	450	341.04	421.99
115.02	404.58	454.06	426.87	302	349.99	613.03	450	341.05	422.14
114.98	404.04	454.02	426.97	301.98	350	613.04	449.99	341.07	422.11
115	403.97	454.01	426.97	302.01	350.01	613.03	449.99	341.08	422.05
115	404.16	454	426.98	302	350.01	613.03	449.99	341.26	422.06
115.02	404.04	454	426.98	301.99	350.01	613.04	449.99	341.08	421.97
115.01	404.08	454.02	427.02	301.99	350	613.04	449.99	341.1	422.2
115	403.96	453.99	426.95	302.01	350.01	613.04	449.99	341.04	422.05
115.05	404.03	454	426.98	302.01	350	613.03	449.99	341	422.01
115.05	404.02	453.99	426.98	302.02	350.01	613.03	449.99	340.99	422.1
115	404.08	454.01	426.99	302.01	350.01	613.01	450	340.93	422.07
115.01	404.07	454.02	426.95	302.01	350.01	613.01	450	341.02	422.05
115.08	404	454	427.02	302.01	350.01	613.05	449.99	340.99	421.92
115.02	404.02	454.01	426.98	302.01	350	613.01	450.01	341.02	421.97
114.99	403.99	454.01	426.99	302	350.01	613.01	450.01	340.99	421.93
115	404.02	454.02	426.97	302	350.01	613.02	450.01	340.94	422.12
115.02	404.02	454.02	426.98	302	350	613.01	450	340.89	422.01
115.03	404.14	454.01	426.96	302	350.01	613.02	450	340.85	422.05
115.18	404.09	454	426.94	302.01	350.01	612.99	450	341.01	422.12
115.04	403.97	454.02	426.99	301.99	350.01	613.02	450	341.14	422.14
115.01	404.16	454.02	426.95	302	350.01	613.04	450	341	422.19
115.13	404.11	454.01	426.95	301.99	350	613.04	450	341.02	422.1
114.99	403.99	454	426.96	302.01	350.01	613.03	450	340.93	422.07
115.03	404.3	454	426.98	302.01	350.01	613.03	450	340.91	421.95
115.12	404.18	453.99	426.97	302.01	350.01	613.03	450	341.01	422.11
115.13	403.93	454	426.94	302.01	350.01	613.03	450	341	421.98
115.08	404.15	454	426.96	302	350.02	613	450	341.06	422.05
115.07	403.96	453.99	426.97	302.01	350.01	613.05	450	341	422.02
114.92	403.97	454	427.02	302.02	350.01	613.04	450.03	341.1	422.05
114.28	403.87	453.97	427.05	302	350.02	613.1	450.02	341.07	422.04
114.85	404.1	454	426.98	302.01	350.02	613.03	450.02	341.39	422.08
114.99	403.91	454.02	426.96	302.01	350.02	613.07	450.01	341.61	422.14
115.1	404.06	454.01	427	302.01	350.02	613.02	450.03	341.31	422.23
115	403.96	454.01	427.01	302	350.02	613.03	450.01	341.08	422.05
114.99	403.99	454.02	426.98	302.01	350.02	613.03	450.01	341.04	421.92
115.06	403.86	454	426.96	302	350.02	613.03	450.01	341.01	421.96
115.15	404.03	453.98	427.02	301.99	350.02	613.03	450.01	340.99	422.03
114.98	404.08	454.01	426.95	302	350.02	613.03	450.01	340.95	421.7
114.96	403.93	454.01	426.97	302.01	350.01	613.04	450.01	340.98	421.95
114.93	404.11	454.01	426.95	302.01	350.01	613.03	450.01	341.05	422.07
115.11	404.04	454	427.05	301.99	350	613.03	450.01	341.1	421.99
114.98	404.12	453.98	427.04	302	350	613.04	450.01	341.08	422.08
114.99	404.09	454.02	427.02	301.99	350.01	613.04	450.01	341.07	422.25
115.01	404.07	454	426.98	302	350.01	613.03	450.01	340.96	422.16
114.99	404.05	454.02	426.99	302.01	350.01	613.04	450.01	340.99	422.12
114.98	403.98	454	427	302.01	350.01	613.04	450.01	340.97	422.09
115.07	404	454.01	427	302	350.01	613.04	450.01	340.94	422.09
115.09	403.99	453.99	427.02	302	350	613.04	450.01	341	422.13
114.99	404	453.96	427.02	302	350	613.04	450.01	341.02	422.09
115.1	403.93	453.99	426.97	301.99	350.01	613.04	450.01	341	422.07
115	404	453.99	427.02	301.98	350.01	613.04	450.01	340.98	422.03
115.04	403.86	453.98	427.02	301.98	349.99	613.04	450.01	340.98	422.03
114.95	403.96	453.99	427.03	301.98	350	613.05	450.01	341.03	422.05
115.07	404.01	454.02	426.99	301.98	350	613.05	450.02	340.94	421.98
115.05	404.1	454.01	426.98	301.98	350	613.04	450.02	341.03	421.91
115.08	404.19	454.02	426.99	301.98	350	613.05	450.02	341.03	421.98
115.04	404.06	454.04	426.97	302	349.99	613.04	450	340.88	421.9
115.02	403.92	454.02	426.99	301.99	350.02	613.04	450.01	340.92	422
114.94	403.87	454.02	427	302	350.02	613.04	450	341.02	422.11
114.95	403.94	454.02	426.98	301.99	350.01	613.04	450.01	341.13	422.26
115	403.91	454.01	427.02	302.01	350.01	613.04	450.01	340.98	422.03
115.01	403.95	454.02	426.97	302	350.01	613.07	449.99	340.98	421.96
115	403.98	453.99	427.07	302	350	613.02	450	340.98	421.98
114.98	403.94	454.03	426.96	301.98	350	613.02	450	341.01	421.97
114.97	403.84	454.02	426.95	302.01	350	613.02	450	341.05	422.01
114.78	404.25	454.01	427.03	302.01	349.99	613.02	450	341.02	422.05
115.02	404.16	454.02	426.99	302.02	350	613.03	450.01	341	421.99
115.02	404.04	454.03	427.01	302.01	350	613.03	450.01	340.96	422
114.87	404.23	454.02	427	302.02	350	613.02	450	340.98	422.02
114.98	404.15	454.03	426.95	302.03	350	613.03	450.01	340.97	421.98
115	404.16	454.03	427	302.02	350	613.04	450.01	340.97	421.97
114.94	404.05	454.03	427	302.02	350	613.04	450.01	340.99	421.98
114.98	404.06	454.04	427	302.01	350.01	613.03	450	340.99	421.94
115.05	404.09	454.01	427.03	302.01	350.01	613.02	450	341.02	422.03
114.97	404.09	454.02	427	302.01	350.01	612.98	450	341.01	422
115.07	404.05	454.02	427.02	302.01	350.01	613.02	450	341.03	421.94
114.94	404.08	454.02	427.01	302	350.01	613.02	450	341.02	422.04
115.11	404.1	454.01	427.01	302.01	350	613.02	450	341.03	422.03
115.03	403.89	454	427	302	350	613.02	450	340.97	422
115.08	404.01	454.01	427.02	302.01	350	613.02	450	340.97	422.24
115.06	404.23	454.02	426.98	302.01	350	613.01	449.99	340.98	421.98
115.03	404.34	454.02	426.97	302.01	350	613.02	449.99	341.02	421.98
115.02	404.18	454.04	426.95	302	349.99	613.01	450	340.96	422.02
115.05	404.16	454.01	426.99	302	349.99	613.02	450	340.93	422
114.93	404.05	454	427	301.99	350	612.99	450.01	341.01	422.13
115.04	404.14	454.01	426.98	301.98	350.01	613	450.02	341	422.16
115.04	404.09	453.99	426.99	302	350	612.96	450.03	341.03	421.95
114.99	403.95	454.02	426.93	302.01	350.01	612.95	450.03	341.03	421.92
114.85	404.14	454	427.01	302.01	350.01	612.96	450.03	340.95	422.04
115	403.96	454.01	427	302.02	350	612.96	450.02	340.95	422.25
114.99	403.98	454	427.01	302.02	350	613.02	450.01	341	422.18
115	404.07	454	427	302.01	350	613.03	450.01	341.02	422.1
115.01	404.01	453.99	427.01	302.01	350	613.03	450.01	341.04	422.08
114.97	404.01	454	427	302.02	350	613.02	450.01	341.05	422.01
115.02	403.91	454.02	426.99	302.02	350	613.02	450.01	341.04	422.08
115	403.95	454	427.01	302.01	350	613.03	450.01	340.94	421.97
114.98	404.06	454	426.97	302.01	350	613.02	450.01	341.04	422.05
114.96	404.07	454	427.01	302.01	350.01	613.03	450.01	341.08	421.95
115.05	404.09	454	427.01	302.01	350.01	613.03	450.01	341.07	422.12
115.05	404.14	454.01	427.02	302	350.02	613.02	450	340.96	422.15
115.1	404.03	454.03	426.99	302.01	350.01	613.02	450	340.99	421.99
115	403.99	454.02	427.03	302	350.01	613.02	450	341.02	422.02
115.08	403.95	454.02	427.01	302.02	350.01	613.02	450	340.99	422.03
114.94	404.06	454.02	427	302.01	350.01	613.02	450	341.03	422.11
114.85	404.01	454	427.03	302.02	350.01	613.02	450	341.03	422.11
114.87	404.07	454	427.04	302.02	350.01	613	450.01	341	422.09
114.93	403.96	454.01	427.02	302	350	613.03	450	341	422.12
115.03	403.99	453.99	427.06	301.98	350.01	613.03	450.01	341.01	422.08
114.99	404.1	454.04	426.94	301.98	350.01	613.06	449.99	341.02	421.99
115.09	404.22	454	427.02	301.98	349.99	613.02	450.01	340.98	421.99
115.01	403.74	454	426.98	301.98	350	613	450.02	340.99	421.85
115.04	403.75	454	427	301.99	349.99	613.03	450.01	341.07	422.01
114.97	404.11	453.99	426.99	301.98	350.01	612.99	450.01	340.93	422.07
115.11	404.03	454.02	426.99	302.01	350	613.01	450.01	341.01	422.02
115.43	403.95	454.02	426.96	302.01	350	612.99	450.01	341	422.1
115.34	404.01	454.02	426.92	302	350.01	612.98	450.01	341	422.07
115.05	403.98	454.03	426.97	302	350.01	612.98	450.01	341.13	422.02
115.05	404.1	454.02	427	302	350.01	612.97	450	341.04	422.25
114.99	403.98	454.03	427	301.99	350.01	612.97	450	341.02	422.04
114.93	404	454.01	426.99	302	350.01	612.99	450.01	341.01	422.09
115.02	404.25	454.01	426.98	301.97	350.01	612.97	450.01	341.02	422.12
115.05	403.88	453.99	427	301.96	350.02	613.03	450	340.95	422.17
114.95	404.02	453.99	426.96	301.98	350.01	613.04	450	340.92	422
114.95	404.05	453.98	426.96	301.98	350.01	613.06	449.99	341.02	421.96
115.11	404.16	454	426.96	301.98	350	613.05	450	340.93	422
115.1	403.97	453.99	426.97	301.99	350	612.97	450.02	340.93	422.04
114.96	404.13	453.97	427.01	301.99	350	613.01	450.01	340.96	422.07
115	403.94	454	426.99	301.99	350	613	450.01	341.02	422.02
115.02	403.98	454	426.98	301.99	350	613	450.01	340.98	422.15
114.99	403.98	453.99	426.98	302	350	613.02	450	340.98	422
115.09	403.97	453.99	426.96	302.02	350	613.02	450	340.95	422.14
115.2	404.02	453.97	426.97	302.02	350	613.01	450	341.01	422.08
115.18	404.03	453.98	426.97	302.02	350	613.03	449.99	341.02	422.05
114.99	403.97	453.99	426.97	302.01	350.01	613.02	449.99	341.03	422.14
115.17	404	453.99	426.97	302.02	350.01	613.02	450	341.06	422.03
115.04	404.21	453.97	427	302.03	350	613.02	450	340.98	422.06
114.9	404.36	454.01	426.96	302.03	350.01	613.05	449.99	340.98	422.08
115.07	404.1	454	426.95	302.02	350	613.01	450	340.98	422.22
114.99	404.21	454	426.96	302.03	350	613.02	450	340.95	422.09
114.88	404.05	453.97	426.99	302.02	350.01	613	450	340.89	422.07
115.08	404.04	454.01	427	302	349.99	613	450.02	340.9	422.17
115.07	404	454.01	426.95	302	349.99	613.06	450.01	340.99	422.07
115.08	403.99	454.03	426.97	302.01	349.99	613.04	450.01	340.97	422.08
114.99	403.96	454	427	301.99	350	613.04	450.01	340.97	422.05
115	403.96	453.99	427.03	301.98	350	613.03	450	340.99	422.02
115.07	403.94	454.01	427.02	301.99	350	613.02	450.02	341.01	422.2
115.04	403.96	454	427	301.98	350	613.01	450.01	340.98	422.08
115.05	403.95	453.98	427.04	301.99	349.99	613.01	450.01	340.98	422.09
115.03	404.01	453.99	427.03	301.99	349.99	613.02	450.01	340.97	422.08
115.07	404.01	454	427	301.99	349.98	613.02	450.01	341	422.15
114.93	403.97	453.99	426.98	301.99	349.99	612.98	450.01	341	422.48
115.01	403.94	453.98	427.06	301.99	349.98	613.01	450.01	341.07	422.32
115	403.96	453.96	427.03	301.99	349.99	613.06	449.99	341.01	422.06
115.12	404.02	453.98	427	302	350.01	613.06	449.99	340.96	422.37
115.05	403.97	453.98	426.99	302.02	350.01	613	450.01	340.99	422.28
115.01	404.02	454	426.96	302.02	350.01	613.01	450.01	340.99	422.15
115.17	403.92	454.02	426.95	302.01	350.02	613	450.01	340.98	422
115	403.97	454	426.96	302.02	350.01	613	450.01	341.02	422
114.97	404.11	453.97	426.93	302	350.02	613	450.01	341	422.2
114.93	404.2	453.98	426.95	302.02	350.02	613	450.01	340.98	422.03
114.98	404.13	453.99	426.91	302.02	350.01	613.03	449.99	341.01	422.04
114.99	404.45	453.99	426.97	302.04	350.01	612.99	450	341.02	422.05
115.02	404.28	453.99	426.97	302.02	350.02	613	450.01	340.98	422.08
115.1	404.13	454	426.95	302.02	350.02	612.99	450	340.99	422.11
115.01	404.07	454.01	426.95	302.02	350.01	612.99	450	341.07	422.04
114.95	403.96	454	426.93	302.02	350.01	613	450.01	341.01	422.04
115.07	403.89	453.99	426.94	302.02	350.01	613	450.01	341.01	422
115.2	403.93	453.98	426.94	301.99	350.01	612.99	450.01	341.02	422.09
114.94	403.98	454.01	426.92	302	350	613.03	450.01	341.01	422.06
114.84	404	453.99	426.94	301.99	349.99	613.03	450.01	341.03	421.99
114.98	404.03	453.99	426.98	301.99	350.01	613	450.02	341.03	422
115	404.09	454	426.97	302.01	350.01	613	450.02	340.99	422.06
114.97	403.97	454	426.95	301.99	350	613	450.02	340.99	422.06
114.94	403.75	454.01	426.96	301.99	350	613.04	450.01	340.99	422.06
114.99	403.84	454.02	426.97	302	350	613.02	450.01	340.99	422.06
115	403.92	454.01	426.92	302	350	613.04	450	340.99	422.06
114.99	403.7	454.01	426.92	302	350	613.05	450.01	340.99	422.06
114.92	403.94	453.98	427.01	302.01	350	613.01	450.02	340.99	422.06
114.84	403.71	454	426.97	302.01	350	613.05	450	340.99	422.06
114.94	404.13	453.99	426.99	302.01	350	613.05	450.01	340.99	422.06
115.07	403.89	454.04	426.92	302.01	350	613.05	450	340.99	422.06
115.07	404.03	454.01	427	302.01	349.99	613.04	450	340.99	422.06
115.04	403.97	453.98	427.03	302.01	350	613.02	450.01	340.99	422.06
114.91	404.08	454	427.03	302.02	350	613.02	450.01	340.99	422.06
114.94	404.11	454	427.01	302.01	350	613.03	450.01	340.99	422.06
114.98	404.11	453.99	427.02	302	350.01	613.03	450.01	340.99	422.06
114.98	404.08	453.98	427.04	301.98	350.01	613.05	450	340.99	422.06
114.98	404	454.01	426.99	302	350	613.05	450.01	340.99	422.06
115.03	404.14	454	427	302	350	613.05	450.01	340.99	422.06
115.04	404.06	454.01	426.99	301.99	350.01	613.03	450.01	340.99	422.06
115	404.06	454.01	426.97	302	350.01	613.03	450.01	340.99	422.06
114.96	404.06	454	426.98	301.99	350.02	613.03	450.01	340.99	422.06
115.09	404.17	454	426.98	301.99	350.02	613.04	450.01	340.99	422.06
115.08	403.93	453.97	427.05	301.99	350	613.03	450.01	340.99	422.06
114.95	404.04	453.99	427	301.98	350.01	613.05	450.01	340.99	422.06
114.93	403.98	453.99	427	301.98	350.01	613.04	450.01	340.99	422.06
115.03	403.99	453.98	427.01	302.02	350.01	613.05	450.01	340.99	422.06
114.96	404.14	454.02	426.96	302.03	350.01	613.05	450.02	340.99	422.06
115.04	404.06	454.01	427.01	302.03	350.02	613.06	450.01	340.99	422.06
115.03	403.97	453.98	427.06	302.03	350.02	613.06	450.01	340.99	422.06
114.89	403.96	454.01	427.01	302.02	350.02	613.05	450	340.99	422.06
115.01	404.01	454	427	302.02	350.02	613.05	450.01	340.99	422.06
114.96	403.81	454.02	427.01	302.03	350.02	613.05	450.01	340.99	422.06
115.11	403.84	454.02	427.01	302.02	350.02	613.05	450.01	340.99	422.06
115.24	403.97	454.01	427.01	302.02	350.02	613.05	450.01	340.99	422.06
115.01	404.22	454	427.02	302.02	350.02	613.02	450.01	340.99	422.06
115.03	404.09	454.01	427.01	301.99	350.01	613.04	450.01	340.99	422.06
115.01	404	454.01	427.02	301.99	350.01	613.06	450	340.99	422.06
115.03	403.9	454	427.01	302.01	350.01	613.05	450	340.99	422.06
115.03	403.88	453.98	427.03	302.02	350.01	613.05	450	340.99	422.06
115.03	404.04	454.02	426.96	302.01	350.01	613.02	450	340.99	422.06
114.99	404.04	454.01	426.96	302.01	350	613.02	450	340.99	422.06
114.92	403.99	454	426.94	302.01	350.01	613.02	450	340.99	422.06
115.08	404.08	453.97	426.99	302	350.02	613.02	450	340.99	422.06
115.08	404.01	453.98	427.01	301.99	350.02	613.02	450	340.99	422.06
115.08	403.92	453.99	426.99	302.01	350.01	613.03	450	340.99	422.06
115.11	403.86	453.99	427.01	302	350.02	613.02	450	340.99	422.06
115.06	403.95	453.98	427	302	350.01	613.03	450	340.99	422.06
115.1	403.82	453.98	427	302	350.01	613.02	450	340.99	422.06
114.99	403.96	453.98	426.98	301.99	350.01	613.03	450	340.99	422.06
114.96	403.8	453.99	427.02	302.01	350.01	613.03	450	340.99	422.06
115.02	403.73	453.99	427.02	302	350.01	613.03	450	340.99	422.06
115.04	404.04	454.01	426.97	301.99	350.01	613.03	450	340.99	422.06
115.07	403.85	453.98	427	302.01	350.01	613.01	450.02	340.99	422.06
115.02	404.06	454	426.99	302.01	349.99	612.99	450.02	340.99	422.06
115.05	404.29	454.01	427	302	349.99	612.98	450.02	340.99	422.06
115.01	404.13	453.99	426.99	302.01	350	612.99	450.02	340.99	422.06
115.08	403.91	454	427.01	302.01	350	612.99	450.02	340.99	422.06
115.02	404.02	453.98	426.99	302.01	350	612.99	450.02	340.99	422.06
115.02	403.99	453.99	426.99	302.02	350	613	450.02	340.99	422.06
114.95	403.96	453.99	427	302.01	350	613	450.02	340.99	422.06
114.89	403.91	453.96	427	302	350	612.99	450.01	340.99	422.06
114.97	403.9	454.02	426.97	301.99	349.99	613.01	450.02	340.99	422.06
115.02	403.91	454.01	426.97	301.99	349.99	613	450.02	340.99	422.06
115.01	403.96	454.01	426.98	301.99	349.99	613	450.02	340.99	422.06
115.05	403.85	454.01	426.99	301.99	350	613	450.02	340.99	422.06
115.13	403.91	454	427.02	302.01	350	613.01	450.02	340.99	422.06
115.06	403.85	454.02	426.97	302.01	350.01	613.01	450.02	340.99	422.06
115.08	403.97	454.04	426.96	302.02	350.01	613.02	450.02	340.99	422.06
115.05	404.03	454.01	426.97	302.01	350.01	613.02	450.02	340.99	422.06
114.99	403.83	454.02	426.98	302.01	350	613.02	450.02	340.99	422.06
115	403.93	454.02	426.98	302.01	350	613.02	450.02	340.99	422.06
115.14	404	454.01	426.93	302	350.01	613.02	450.01	340.99	422.06
114.98	403.97	454.01	427	302.01	350.01	613.01	450.01	340.99	422.06
114.85	403.96	454.01	426.96	302	350	613.02	450.01	340.99	422.06
115.01	404.08	454.01	426.97	301.99	349.99	613.02	450.01	340.99	422.06
114.98	403.94	454	426.98	301.99	350	613	450.02	340.99	422.06
114.85	404.03	454	426.95	302	350.01	613.03	450.02	340.99	422.06
114.89	404.14	454	426.96	302	350.01	613.07	450.01	340.99	422.06
114.75	404.06	454	426.96	302	350	612.98	450.01	340.99	422.06
114.89	404.04	453.99	426.99	302	350.01	613.01	450.01	340.99	422.06
114.99	404.01	454.01	426.99	302.02	350.02	613.01	450.02	340.99	422.06
115.04	403.98	453.99	427.02	302.01	350.01	613.02	450	340.99	422.06
115.05	404.19	453.98	426.98	302.02	350.01	613.01	450	340.99	422.06
115.05	403.97	453.99	426.97	302	350.01	613.02	450	340.99	422.06
115.09	404.01	453.98	427.02	301.99	350.01	613.02	450	340.99	422.06
115.03	404.11	453.98	427.02	302.02	350	612.99	450	340.99	422.06
115.11	404.03	454	426.98	302.01	350	613.02	450	340.99	422.06
115.07	404.06	453.99	426.97	302	350.01	613.02	450	340.99	422.06
115.13	403.99	453.99	426.96	302.01	350.01	612.99	450.01	340.99	422.06
115.08	404.02	453.99	426.97	302.01	350.01	613.03	450	340.99	422.06
115.59	404	453.98	426.93	302.02	350	613.04	450	340.99	422.06
115.2	404.01	454.02	426.89	302	349.99	613.06	450.01	340.99	422.06
115.07	403.95	454.01	426.92	302.01	349.99	613.06	450.01	340.99	422.06
115.07	404.07	454.01	426.93	302.01	349.99	613.05	450.01	340.99	422.06
115.01	404.12	453.99	427	302	349.99	613.06	450.02	340.99	422.06
115.17	404.03	453.98	427.01	302.03	349.99	613.05	450.01	340.99	422.06
115.08	404.05	454	426.95	302.01	349.99	613.06	450.02	340.99	422.06
114.93	404.03	454	426.96	302.01	350	613.03	450.01	340.99	422.06
114.97	404.07	453.99	426.98	302.01	350	613.05	450.02	340.99	422.06
114.98	403.96	453.99	427	301.99	349.99	613.05	450.02	340.99	422.06
115	404.02	453.99	426.99	301.98	349.98	613.05	450.02	340.99	422.06
115.02	404.04	453.98	426.98	301.99	349.97	613.04	450.02	340.99	422.06
115.09	404	453.99	426.98	302	349.98	613.04	450.02	340.99	422.06
114.99	403.95	454	426.99	302	349.98	613.04	450.02	340.99	422.06
115.07	404	453.99	426.99	302.01	349.97	613.04	450.02	340.99	422.06
115.08	404	454.01	426.97	302	349.98	613.06	450.02	340.99	422.06
114.93	404.02	454	426.98	302	349.98	613.05	450.02	340.99	422.06
114.99	404.1	453.98	426.98	302	349.98	613.06	450.02	340.99	422.06
115.05	404.28	454	426.95	302	350	613.06	450.01	340.99	422.06
115	404	454	427	302.02	350	613.02	450.02	340.99	422.06
114.92	403.92	453.98	426.9	302.03	350.01	613.02	450.02	340.99	422.06
114.98	403.9	453.97	427	302.02	350	613.01	450.01	340.99	422.06
114.93	404	453.99	427	302.02	349.99	613.01	450.01	340.99	422.06
115.02	403.78	453.99	426.99	302.02	349.99	613.01	450.01	340.99	422.06
114.95	404.09	453.96	427.05	302	350	613.02	450.01	340.99	422.06
115.02	404.13	453.99	426.98	302.01	350	613.01	450.01	340.99	422.06
115.17	404.06	453.99	426.94	302.02	350	613.02	450.01	340.99	422.06
115.07	403.93	453.99	426.98	302.02	350	613.06	450	340.99	422.06
114.99	404.08	453.98	426.98	302.02	350	613.06	450	340.99	422.06
115	404.09	453.98	427.01	302.01	350	613.06	450	340.99	422.06
115.11	404.03	453.99	426.99	302.01	350.01	613.06	450	340.99	422.06
114.97	403.89	453.99	426.98	302.01	350	613.02	450.01	340.99	422.06
115	403.9	453.98	427.04	302.02	350.01	613	450.01	340.99	422.06
114.99	403.92	453.98	427	302.02	350	613	450.01	340.99	422.06
114.99	404.02	453.98	426.99	302.03	350	613.01	450.01	340.99	422.06
114.95	403.93	453.99	427.02	302.01	350.01	613	450.01	340.99	422.06
114.99	404.14	454	427	302.03	350.01	613.01	450.01	340.99	422.06
115.02	404.03	453.98	427	302.03	350.01	613.05	450	340.99	422.06
114.97	404.04	453.99	427.01	302.02	350.01	613.01	450.01	340.99	422.06
115	404.01	453.97	427.04	302.02	350.01	613.01	450.01	340.99	422.06
115.13	404.01	454	426.98	302.03	350	613.02	450.01	340.99	422.06
115.08	403.98	454.01	426.96	302.03	350	613.02	450.01	340.99	422.06
115.01	404.07	453.99	426.98	302.01	350.01	613.02	450.01	340.99	422.06
115	404.02	454.02	426.95	302.01	350	613.02	450.01	340.99	422.06
115.09	404.05	453.98	427	302	350.01	613.02	450.01	340.99	422.06
115.08	403.97	454	426.97	302.01	350.01	613.02	450.01	340.99	422.06
115.01	403.95	454.01	426.97	302.01	350.01	613.08	450	340.99	422.06
115.01	403.89	454.01	426.98	302.02	350.01	613.01	450.01	340.99	422.06
115.04	403.91	454	427.03	302.02	350.01	613.01	450.01	340.99	422.06
114.99	403.9	454.03	426.94	302.03	350.01	612.99	450.02	340.99	422.06
114.99	404.02	454.02	426.96	302.01	350	613.02	450.02	340.99	422.06
115.04	403.93	453.99	427	302	350	613.02	450.02	340.99	422.06
114.98	404.06	453.99	427.02	302.01	350	613.03	450.02	340.99	422.06
115.02	404.1	454	427	302.01	349.99	613.04	450.02	340.99	422.06
114.97	404.09	454	426.93	302	350	613.03	450.01	340.99	422.06
115.01	403.98	454	426.97	302	350	613.03	450.01	340.99	422.06
114.98	404.03	454	426.99	302	350	613.04	450.01	340.99	422.06
115.05	404.06	454.02	426.98	302.01	350.01	613.03	450.01	340.99	422.06
115	404.01	454.01	426.95	302.02	350	613.04	450.02	340.99	422.06
114.97	404	454.01	426.96	302.01	350.01	613.07	450.02	340.99	422.06
115.08	403.92	454	426.97	302	350.01	613.03	450.02	340.99	422.06
115.05	404.07	453.97	427.08	302.01	350.01	613.04	450.02	340.99	422.06
115.12	404	454	427.01	302.01	350.01	613.04	450.02	340.99	422.06
114.99	404.05	454.03	426.95	302	350.02	613.04	450.02	340.99	422.06
115.09	403.99	453.98	427	302.01	350.01	613.04	450.02	340.99	422.06
115.06	403.95	453.99	427	302	350.02	613.04	450.02	340.99	422.06
115	403.86	453.98	427.01	302.01	350.01	613.04	450.02	340.99	422.06
115.11	403.96	454.02	426.97	302	350.01	613.07	450.02	340.99	422.06
115.16	404	454.03	426.97	302	350.01	613.04	450.02	340.99	422.06
115.06	404.27	454.01	427	302.01	350.01	613.04	450.02	340.99	422.06
115.06	404.04	454.01	427.01	301.99	350.01	613.03	450.02	340.99	422.06
115.01	404.01	454.01	427	301.99	350.01	613.03	450.02	340.99	422.06
115.01	403.99	454.02	426.98	301.99	350.01	613.03	450.02	340.99	422.06
115.03	403.89	454	426.99	302	350.01	613.06	450.02	340.99	422.06
115.02	403.96	453.99	426.98	302	350	613.1	450.01	340.99	422.06
115.01	404.1	453.98	426.98	301.98	350.01	613.02	450.01	340.99	422.06
114.79	404.24	453.98	426.99	301.98	350	612.99	450.02	340.99	422.06
115.04	404.03	453.99	426.98	301.99	350	613	450.02	340.99	422.06
115.05	403.87	454.01	426.96	302	350.02	613.01	450.02	340.99	422.06
115.02	404.07	453.99	426.99	301.99	350.02	613.01	450.02	340.99	422.06
115.04	403.92	454.01	426.96	301.99	350.02	613.01	450.02	340.99	422.06
114.97	404.04	454	426.99	302	350.02	613.01	450.02	340.99	422.06
115.17	403.85	454.01	426.99	302	350.02	613.01	450.01	340.99	422.06
115.01	403.83	453.97	427.04	302	350.02	613.02	450.01	340.99	422.06
115.11	404.08	453.98	426.99	302	350.01	613.02	450.01	340.99	422.06
115.16	404	453.97	427.03	301.99	350.01	613.02	450.01	340.99	422.06
114.99	404	453.99	426.96	302.01	350	613.02	450.01	340.99	422.06
115.11	403.99	453.98	427.02	302	350.01	613.02	450.01	340.99	422.06
115.2	403.98	454.01	426.98	301.99	350.01	613.02	450.01	340.99	422.06
115.02	403.97	454.01	427	302	350.01	613.09	450	340.99	422.06
115.06	403.99	454.01	427.02	302	350.02	613.03	450	340.99	422.06
114.98	404.06	454.01	427.01	302.02	350.01	613.04	450.01	340.99	422.06
115.03	404.08	454.01	427.01	302.01	350.01	613.05	450.01	340.99	422.06
115	404.1	454.01	426.99	301.98	350.01	613.05	450.01	340.99	422.06
114.98	404.09	454.01	427	302	350	613.05	450.01	340.99	422.06
114.91	404.06	454.01	427.03	302.01	350	613.05	450.01	340.99	422.06
114.88	403.98	454.02	426.98	302.01	350	613.04	450.01	340.99	422.06
114.94	403.99	454	426.99	302.02	350	613.04	450.01	340.99	422.06
114.93	404.16	453.99	427.01	302.02	350	613.04	450.01	340.99	422.06
115.05	404.22	454.01	426.96	302.01	350	613.05	450.01	340.99	422.06
115.1	404.03	454	426.98	302.02	350	613.04	450.01	340.99	422.06
115.01	404.13	454	427.01	302.01	350	613.04	450.02	340.99	422.06
115.03	404.06	454.01	426.98	302.01	350	613.04	450.02	340.99	422.06
114.99	403.74	454.02	426.97	301.96	350.03	613.03	450.01	340.99	422.06
115.03	403.87	453.98	427	302	350.01	613.03	450.01	340.99	422.06
115.04	403.93	454.02	426.97	301.99	350.02	613.04	450.01	340.99	422.06
115.04	404.01	454.01	426.97	301.98	350.01	613.04	450.01	340.99	422.06
115.09	403.89	453.99	427.01	301.99	350.01	613.07	450	340.99	422.06
115.09	404.01	453.99	427.01	301.98	350.02	613.02	450.01	340.99	422.06
115.08	403.99	453.99	427.01	301.98	350.02	613.02	450.01	340.99	422.06
114.95	404.06	454	426.99	302.01	350	613.04	450	340.99	422.06
115.06	403.96	454.01	427	302.01	350	613.03	450	340.99	422.06
115.01	404.11	454.01	427.01	302	350	613.08	449.99	340.99	422.06
115.07	404.02	453.99	427.02	302.01	350	613.04	450	340.99	422.06
114.96	404.12	454	427	302	350.01	613.04	450.01	340.99	422.06
114.99	404.08	454.01	427.01	302	350.01	613.06	450.01	340.99	422.06
115.04	404.13	454.02	426.98	302.01	350	613.06	450.01	340.99	422.06
114.99	404.07	453.99	427.03	302.01	350	613.05	450	340.99	422.06
115.01	404.13	454.01	426.99	302	350.01	613.06	450	340.99	422.06
114.95	404.03	454	427.01	302	350	613.06	450	340.99	422.06
115.03	403.94	454.01	426.97	302	349.99	613.07	450	340.99	422.06
114.98	403.99	454	426.97	302	350	613.08	450.01	340.99	422.06
115.03	404.04	454.01	426.97	302	350	613.07	450	340.99	422.06
115.07	404	453.99	426.97	302	350	613.07	450.01	340.99	422.06
115.04	403.99	454	426.98	302	350	613.06	450.01	340.99	422.06
115.12	404	453.99	426.98	302.01	350.01	613.06	450.01	340.99	422.06
115.01	403.92	453.99	426.99	302.02	350.01	613.05	450	340.99	422.06
115.02	404.12	454	427	302	350	613.06	450.01	340.99	422.06
115.01	404.45	454.01	427	302.02	350	613.05	450.01	340.99	422.06
115.06	404.05	454	427.02	302	350	613.05	450.01	340.99	422.06
115.07	403.98	454.01	426.98	302	349.99	613.04	450.01	340.99	422.06
115.02	403.88	454.01	426.97	301.97	350	613.02	449.99	340.99	422.06
114.87	403.54	454	427.01	301.98	350	613.05	449.99	340.99	422.06
114.94	404.04	454.01	426.96	301.97	350	613.03	450	340.99	422.06
115.01	403.97	454	426.96	301.97	350	613.03	450	340.99	422.06
115.04	404.05	453.99	426.97	301.99	349.99	613.03	450	340.99	422.06
115	404.12	453.98	427.03	301.97	349.99	612.98	450	340.99	422.06
114.92	403.95	454.01	427.01	301.97	349.98	613.04	450	340.99	422.06
115.2	403.95	454.02	427	301.99	349.99	613	450.02	340.99	422.06
115.21	403.87	454.01	427.02	301.97	349.99	613	450.01	340.99	422.06
115.07	403.66	454.03	427	301.99	349.99	613.04	450	340.99	422.06
114.98	403.78	453.98	427.03	301.97	349.99	613.04	450	340.99	422.06
115.1	403.92	454.03	426.97	301.99	349.99	613.04	450.01	340.99	422.06
115.1	403.92	454.03	426.98	301.99	350	613.06	450	340.99	422.06
115.09	404.02	454	427	301.99	350	613.06	450	340.99	422.06
115.03	404.05	454.02	427.02	302	349.99	613.06	450	340.99	422.06
115.18	403.94	454.02	426.99	302	349.99	613.06	450	340.99	422.06
115.07	403.94	454.02	427.01	302.01	349.99	613.02	450.01	340.99	422.06
115.07	403.99	454.02	427.02	301.99	350	613.02	450.01	340.99	422.06
115.17	404	454.02	427.02	301.99	350.01	613.05	450	340.99	422.06
115.02	404.08	454	427.04	302	350	613.05	450	340.99	422.06
115.18	404.22	454	427.02	302	350	613.01	450.01	340.99	422.06
115.18	404	454.01	426.98	302	350	613.01	450.01	340.99	422.06
115.11	404.06	454.02	427.01	301.99	350	613.01	450.01	340.99	422.06
115.14	404.01	454.02	427.01	301.99	350.01	613	450.01	340.99	422.06
115.25	403.99	454	426.98	301.99	350.02	613.01	450.01	340.99	422.06
115.16	404.05	454.01	426.99	301.98	350	613.01	450.01	340.99	422.06
115.13	404.15	454.01	427	301.98	350	613.04	450	340.99	422.06
115	403.96	454	427.05	301.99	350	613.02	450.01	340.99	422.06
114.81	403.85	453.99	427.02	301.96	350	613.01	450.01	340.99	422.06
114.97	403.84	453.98	427.03	301.98	349.99	613	450.01	340.99	422.06
114.98	403.92	453.98	426.98	302	350	613.03	450	340.99	422.06
115.07	404.01	454	427.04	302	350	613	450.01	340.99	422.06
115.04	404.06	454.04	427.01	302.01	350.01	613.08	449.99	340.99	422.06
115.03	404.24	454.01	426.97	302	350.01	613.02	450.01	340.99	422.06
115.01	404.08	454	426.95	302.01	350	613	450	340.99	422.06
115	403.96	454	426.96	302.01	350	613.01	450	340.99	422.06
114.94	404.08	454	426.99	302.03	350	613.04	450	340.99	422.06
114.98	403.88	454	427.03	302.02	350	613.03	450	340.99	422.06
114.98	403.96	454.04	426.95	302.02	350	613.03	450	340.99	422.06
115.04	403.92	454	427	302.01	350	613.03	450	340.99	422.06
114.96	404.01	454.01	426.92	302	350	613.03	450	340.99	422.06
115.06	403.98	454.01	426.96	302	350.01	613.02	450	340.99	422.06
115.04	404.15	454.01	426.99	302.01	350	613.03	450.01	340.99	422.06
115	404.11	454.01	427	302.01	350	613.04	450.01	340.99	422.06
114.97	404.12	453.99	426.99	302	350	613.03	450.01	340.99	422.06
115.15	404.22	453.99	426.95	302.01	350	613.02	450	340.99	422.06
114.98	404.08	454	426.96	302.01	350	613.03	450	340.99	422.06
114.99	404	454	426.96	302.02	350	613.02	450	340.99	422.06
115.02	404.05	454	427	302	350	613.03	450.01	340.99	422.06
115.07	404.09	453.98	426.97	302	350	613.04	450.01	340.99	422.06
115.1	404.01	453.99	427	302.01	350	613.03	450.01	340.99	422.06
115.09	403.98	454	426.98	302.01	350	613.03	450.01	340.99	422.06
115	404.04	453.99	427.02	302.01	349.99	613.03	450.01	340.99	422.06
115.08	404.03	454.02	426.96	302	349.99	613.03	450.01	340.99	422.06
114.98	404.16	454.01	426.95	302.02	349.99	613.02	450.01	340.99	422.06
115.02	403.9	454	427.01	302.01	349.99	613.04	450.01	340.99	422.06
114.95	404.08	454.01	426.96	301.99	350	613.01	450	340.99	422.06
115.09	404.06	454	427.01	301.98	350.01	613	450	340.99	422.06
115.07	404.03	454	426.97	301.98	350.01	612.95	450.01	340.99	422.06
114.97	404.11	454.01	426.98	302	350.02	612.96	450.02	340.99	422.06
115.04	404.09	454.02	427	302.01	350.01	612.98	450	340.99	422.06
115	404.06	454.03	426.94	302	350.01	612.99	450	340.99	422.06
115.22	404.02	454	427.01	302	350.01	613.01	450.01	340.99	422.06
115.07	403.96	453.99	427.01	302	350.01	613	450	340.99	422.06
115.01	403.98	453.98	427.02	302	350.01	613.01	450.01	340.99	422.06
114.98	404.06	453.99	427.01	302.02	350	613	450.01	340.99	422.06
114.98	403.89	453.99	426.98	302.01	350	613	450.01	340.99	422.06
115	403.88	453.99	426.99	302	350.01	613	450	340.99	422.06
114.93	403.98	453.99	426.99	302.01	350	613	450	340.99	422.06
114.88	403.71	453.99	427.02	302.01	350.01	612.99	450	340.99	422.06
114.8	403.9	454.01	426.99	301.99	350.01	612.99	450	340.99	422.06
114.87	404.03	454	426.99	301.99	350.01	613	450	340.99	422.06
114.88	403.96	454	427	302.01	350.01	613.01	450	340.99	422.06
114.95	404	454.01	427.02	302	350.01	613.01	450	340.99	422.06
114.91	403.97	454.01	426.99	302.01	350.01	613	450	340.99	422.06
115.05	403.96	454	426.98	302.01	350.02	613.01	450	340.99	422.06
114.98	403.91	453.98	427	302.02	350.02	613.04	450	340.99	422.06
114.91	404.07	453.99	427.03	302.01	350.02	613	450	340.99	422.06
114.84	404.66	454	427.02	302	350.02	613.03	450	340.99	422.06
114.92	404.17	454	426.99	302.02	350.02	613.06	450	340.99	422.06
115.02	404.75	454	427.01	302.02	350.01	613.01	450.01	340.99	422.06
115.02	404.58	454	427.01	302	350.01	613.01	450.01	340.99	422.06
115.03	404.29	454.01	427.02	302	350	613	450	340.99	422.06
114.99	404.42	454.02	427	302	350.01	613.01	450	340.99	422.06
115.01	403.91	454.02	426.98	301.99	350.01	613.04	450	340.99	422.06
115.4	404.11	454	426.98	301.99	350	613.03	450	340.99	422.06
115.69	403.98	453.97	427	301.98	349.99	613.06	450	340.99	422.06
115.29	404.11	454	427	301.98	350	613.05	450	340.99	422.06
115.07	404.04	454.01	427	301.97	350	613.05	450	340.99	422.06
115.08	404.02	453.97	427.08	301.98	350	613.06	450	340.99	422.06
115.12	403.96	454.01	427.02	301.97	350	613.05	450	340.99	422.06
115.09	403.99	454.01	426.99	301.97	350	613.05	450	340.99	422.06
115.05	403.96	454	427	301.97	350	613.02	450	340.99	422.06
115.13	404.32	454	427.02	301.96	350.01	613.04	449.99	340.99	422.06
115.19	404.36	454	427	301.98	350	613.04	449.99	340.99	422.06
115.06	404.15	454.01	426.99	301.98	350	613.04	450	340.99	422.06
114.94	403.95	454.01	426.97	301.98	350	613.04	450	340.99	422.06
114.91	403.96	454.01	426.97	301.99	350	613.04	450	340.99	422.06
114.98	404.13	453.99	427.01	301.99	350.01	613.02	449.99	340.99	422.06
115.19	403.91	453.99	426.98	301.97	350	613.03	450	340.99	422.06
115.17	403.94	453.99	426.98	302	350.01	613.03	450	340.99	422.06
114.98	404.04	454	426.99	302	350.01	613.01	450	340.99	422.06
115.06	404.08	454.01	426.97	302	350.01	613.01	450	340.99	422.06
115.02	403.95	453.98	427.02	302	350.01	613.02	450	340.99	422.06
115.09	403.96	453.99	427.01	302.01	350	613.02	450	340.99	422.06
115.02	404	454	427	302	350	613.02	450	340.99	422.06
114.97	404.04	453.99	426.99	302	350	613.03	450	340.99	422.06
114.99	403.85	453.97	427.07	301.99	350	613.03	449.99	340.99	422.06
115.05	403.89	454	427	302	350.02	613.03	449.99	340.99	422.06
115.09	403.84	454	427.01	302.03	350.02	613.02	449.99	340.99	422.06
115.02	403.89	454	426.98	302.03	350.02	613.02	449.99	340.99	422.06
115	403.93	454	427.03	302.03	350.02	613.02	449.99	340.99	422.06
115.08	403.97	454.01	426.98	302.02	349.98	613.01	450	340.99	422.06
115.07	403.96	454.05	426.91	301.99	349.99	612.97	450	340.99	422.06
115.01	403.99	454.02	426.95	301.99	349.98	613.04	449.98	340.99	422.06
115.02	404.06	454.01	427.01	301.98	349.99	613.05	449.99	340.99	422.06
114.99	404	454	427.02	301.98	349.99	613.05	449.99	340.99	422.06
115.02	403.98	454.03	426.97	302	349.99	613.04	450	340.99	422.06
115.08	403.95	454.03	426.98	302	349.99	613.05	450	340.99	422.06
114.95	403.9	454.04	426.98	302.01	349.99	613.04	450	340.99	422.06
114.9	403.98	454.04	426.98	301.99	350	613.04	450	340.99	422.06
114.97	403.97	454.05	427	301.98	350	613.04	450	340.99	422.06
114.98	403.95	454.03	426.98	302	350	613.04	450	340.99	422.06
114.97	404.03	454.04	426.99	302.01	349.99	613.04	450	340.99	422.06
114.98	403.98	454.02	427.01	302	349.99	613	450.01	340.99	422.06
115.04	404.06	454.03	426.96	301.99	350	613.04	449.99	340.99	422.06
114.96	404.01	454.01	426.99	302	350	613.04	449.99	340.99	422.06
114.99	404.06	454	427.03	302.01	350.01	613.01	450	340.99	422.06
115.01	403.98	454.01	426.98	302.02	350.01	613.01	450	340.99	422.06
115.02	404.05	454.01	427.05	302.02	350.01	613.04	450	340.99	422.06
115.02	403.87	454.01	427.04	302.02	350	613.05	450	340.99	422.06
114.86	404	454	427.05	302.03	350	613.04	449.99	340.99	422.06
114.94	403.97	454	427.05	302.03	350	613.03	449.99	340.99	422.06
114.98	403.89	454.02	427.03	302.02	350.01	613.03	449.99	340.99	422.06
114.91	403.88	454.01	427.06	302.03	350	613.03	449.99	340.99	422.06
115.07	404.02	454.03	427.02	302.01	350	613.04	450	340.99	422.06
115.05	403.99	454.02	427.02	302.02	350.01	613.03	449.99	340.99	422.06
114.96	403.89	454.03	426.97	302.02	350.01	613.03	450	340.99	422.06
115.03	403.99	454.01	427.04	302.02	350.01	613.03	449.99	340.99	422.06
114.95	404.19	454	427.02	302.03	350.01	613.08	449.99	340.99	422.06
114.96	403.93	453.99	427.01	301.99	350.02	612.99	450.02	340.99	422.06
114.89	404.03	454.01	426.95	302	350.02	613.07	450	340.99	422.06
114.91	403.93	454	426.98	302.03	350.02	612.98	450.02	340.99	422.06
115.02	404.01	453.99	427.02	302.03	350.01	612.98	450.02	340.99	422.06
115.05	404.08	454.01	427.01	302.01	350.01	612.97	450.01	340.99	422.06
115.06	404.01	453.97	427.03	302	350.01	612.98	450.01	340.99	422.06
114.9	403.95	454	426.97	302.01	350.01	612.98	450.01	340.99	422.06
115.1	403.96	453.99	426.95	302.01	350.02	612.98	450.02	340.99	422.06
115.14	404.03	454.01	426.96	302	350.01	613.03	450	340.99	422.06
115.01	403.98	454.02	426.94	301.99	350.01	613.03	450	340.99	422.06
115	404.07	454	427	301.99	350	613.03	450.01	340.99	422.06
115.11	404.19	454	427.01	301.98	350.01	612.99	450.02	340.99	422.06
115.02	404.06	454	426.98	301.99	350	612.99	450.02	340.99	422.06
114.95	403.91	453.99	426.95	301.99	350	612.99	450.02	340.99	422.06
115.21	403.98	453.98	426.97	301.98	350	612.98	450.02	340.99	422.06
115.19	404.02	453.99	426.98	301.99	350	612.99	450.02	340.99	422.06
115.03	404.08	453.99	426.96	301.99	350	612.99	450.02	340.99	422.06
115.13	403.93	454.01	426.9	301.98	350	612.98	450.02	340.99	422.06
115.56	403.94	454	426.97	301.97	350	612.98	450.02	340.99	422.06
115.75	403.94	453.99	427.04	301.98	350	613.03	450	340.99	422.06
115.42	403.97	453.98	427.04	301.98	349.99	613.04	450	340.99	422.06
115.07	404.05	453.99	427.04	301.97	349.99	613.04	450	340.99	422.06
115.1	404.06	453.97	427	301.98	349.99	613.03	450.01	340.99	422.06
115.01	403.99	453.97	427	301.97	350	613.03	450.01	340.99	422.06
115.01	403.94	453.99	427.02	301.99	350	613.02	450.01	340.99	422.06
115.08	404.02	454	427.03	301.99	350	613.03	450.01	340.99	422.06
115.04	403.96	453.99	426.96	301.99	350.01	613	450.03	340.99	422.06
114.96	403.99	454	426.97	301.99	350	612.99	450.02	340.99	422.06
115.14	404.12	454.02	426.99	302	350	613.01	450.01	340.99	422.06
115.13	404.18	453.98	427.05	302.01	349.99	613	450.01	340.99	422.06
115.21	404.19	453.98	427.04	302.01	350	613.01	450.01	340.99	422.06
114.89	404.1	454	427.02	302	349.99	613.02	450.01	340.99	422.06
115.06	403.96	454.03	427	301.99	349.99	613.01	450.01	340.99	422.06
115.01	404.07	454.02	427	301.99	349.99	613.02	450	340.99	422.06
115.06	404.04	454.03	427.01	301.99	349.99	613.01	450	340.99	422.06
115.02	403.94	454.02	426.98	302	349.99	613.01	450	340.99	422.06
115.21	403.99	454.01	427	301.99	350	613.03	450	340.99	422.06
115	404.08	454.02	427.02	301.99	350.01	613.03	450.01	340.99	422.06
115.03	404.2	454.02	427	301.99	350.01	613.03	450.01	340.99	422.06
114.96	404.07	454.02	427	301.99	350.01	613.04	450	340.99	422.06
115	404.06	454.02	427.03	302	350.01	613.04	450	340.99	422.06
115.1	404	454.02	427.01	301.99	350.01	613.04	450	340.99	422.06
114.96	404.09	454	427.01	301.98	350.01	613.05	450	340.99	422.06
115.05	404.07	454.01	426.98	302	350	613.05	450	340.99	422.06
115	403.95	454.01	426.98	301.99	350.01	613.05	450	340.99	422.06
115.1	404.07	454.02	426.99	302.01	350	613.05	450	340.99	422.06
114.92	403.98	453.99	427.08	302.01	350	613.05	450	340.99	422.06
115.01	404	454	427.04	302	350	613.06	450	340.99	422.06
115.06	403.95	454.01	426.98	302	350.01	613.05	450	340.99	422.06
115.26	404.1	454.02	426.99	302	350	613.05	450	340.99	422.06
115.12	404.14	454.01	426.98	302.01	349.99	613.04	450	340.99	422.06
115.01	403.97	454.01	427.02	302	350	613.05	450	340.99	422.06
115	403.98	454.01	427.04	302	350	613.06	450	340.99	422.06
115.1	404.15	454.01	427.03	302	350	613.05	449.99	340.99	422.06
115.15	404.05	454.01	427.01	302.01	350	613.05	450	340.99	422.06
115.34	403.98	454	427.02	301.98	350	613.06	450	340.99	422.06
115.21	404.07	454.02	427.02	301.99	350	613	450.01	340.99	422.06
115.02	404.01	454.05	426.95	302	350	613	450.02	340.99	422.06
114.92	404	454.02	427	302	349.99	613.05	450.01	340.99	422.06
115.04	404.06	454.03	426.97	301.99	350	613.1	449.99	340.99	422.06
115.08	404.01	454.03	426.97	302	350	613.05	450.01	340.99	422.06
115.19	404.05	454.03	426.95	302	350	613.04	450	340.99	422.06
115.25	403.9	454	427.02	302	350	613.04	450	340.99	422.06
115.15	403.84	454	427.03	301.99	350	613.01	450	340.99	422.06
115.28	404.03	454	427.03	301.98	350	613.02	450.01	340.99	422.06
115.26	403.96	454.01	427.03	301.99	350	613.01	450.01	340.99	422.06
115.05	404.19	454.01	426.99	302	350	612.97	450.02	340.99	422.06
115.13	404.1	454	426.99	302	350	612.98	450.02	340.99	422.06
114.99	404	454.01	427.02	301.99	350	613.01	450	340.99	422.06
115.11	404.14	453.98	427.02	302.01	350	613.01	450	340.99	422.06
114.91	403.93	454.01	427.03	302	350	613.01	450	340.99	422.06
114.93	403.96	454.02	427.02	302.01	349.99	613.01	450	340.99	422.06
115.11	403.93	454	427.02	301.99	350	613.01	450	340.99	422.06
115.06	404.05	454	427	302.01	350.01	613.02	450.01	340.99	422.06
115.01	404.14	454.01	427.01	302.01	350.01	613.01	450	340.99	422.06
115.02	404.09	454	427	301.99	350.01	613.01	450	340.99	422.06
115.15	403.99	454.03	426.98	302	350.01	613.01	450	340.99	422.06
115.02	403.89	454.03	426.96	301.99	350.01	613.01	450	340.99	422.06
115.04	404.05	454.03	426.97	301.99	350.01	613.01	450	340.99	422.06
115	404.07	454.02	426.94	301.99	350.01	613.01	450	340.99	422.06
115.05	404.07	454.01	426.96	302	350.01	613.01	450	340.99	422.06
115.11	403.98	453.98	427.01	302.01	350	613.01	450	340.99	422.06
114.99	404.02	454	426.99	302.01	350.01	613.01	450	340.99	422.06
115.16	404.06	454	427.04	302.01	350.01	613.01	450	340.99	422.06
114.98	404	454.03	426.98	302.01	350	613.01	450.02	340.99	422.06
115.07	404.28	454.04	426.99	302	350	613.02	450.02	340.99	422.06
114.85	404.39	454.02	426.99	302.01	349.99	613.05	450.02	340.99	422.06
114.9	404.06	454	426.99	302.01	349.99	613.05	450.02	340.99	422.06
114.97	404.2	454	426.99	301.99	349.99	613.01	450.02	340.99	422.06
114.97	403.95	454.01	427	302.01	350	613.01	450.02	340.99	422.06
115.01	403.97	453.99	427.03	302.02	349.98	613.02	450.02	340.99	422.06
114.93	404.15	454.02	426.97	302.02	350	613.02	450.02	340.99	422.06
114.86	403.96	453.99	427.02	302.02	350	613.02	450.02	340.99	422.06
115.08	403.95	454.01	426.95	302.03	350	613.09	449.99	340.99	422.06
115.06	404	454	426.94	302.02	350	613.01	450.02	340.99	422.06
114.94	403.86	454.02	426.94	302.03	350	613.01	450.02	340.99	422.06
115	403.87	454.02	426.96	302.02	350	613.01	450.02	340.99	422.06
114.97	403.88	454.02	426.98	302.02	350	613.01	450.02	340.99	422.06
115.07	404.03	454.01	426.99	302.02	350.01	613.01	450.02	340.99	422.06
114.85	403.95	454.01	426.94	302	350	613	450.02	340.99	422.06
114.98	404.02	454	426.97	301.98	350	613.03	450.01	340.99	422.06
114.96	404	454	426.97	301.98	350	613.04	450.01	340.99	422.06
114.98	403.96	454	426.99	301.97	350	613.01	450.01	340.99	422.06
114.98	404.04	454.02	426.96	301.97	350	613.01	450.01	340.99	422.06
114.98	404.06	454.01	427.01	301.97	349.99	613.07	450.01	340.99	422.06
115.01	404.19	454.01	426.99	301.99	349.99	613.07	450.01	340.99	422.06
114.99	404.01	454.02	426.94	301.97	349.99	613.03	450.01	340.99	422.06
115.26	403.97	454	427.04	302.02	350	613.04	450.01	340.99	422.06
115.03	403.96	454.02	426.98	302.01	350	612.99	450.02	340.99	422.06
115	403.96	454.02	426.96	302.01	350	613	450.02	340.99	422.06
115.12	403.96	454.02	426.99	302	350.01	613.04	450.01	340.99	422.06
114.95	404.07	454.02	427	302	350.01	613.04	450.02	340.99	422.06
114.97	403.97	454.02	426.99	302.02	350	613	450.01	340.99	422.06
115.01	404	454.02	427.04	302.01	350.01	613.05	450	340.99	422.06
115.02	404.02	454.03	426.98	302.02	350.02	613	450.01	340.99	422.06
115.01	403.98	454.04	426.96	302	350.01	613.03	450	340.99	422.06
115.01	403.91	454.02	427.01	302.01	350	613.04	450	340.99	422.06
115.04	403.96	454	427.04	302	350.01	613.11	449.98	340.99	422.06
115.15	403.69	454.02	427.02	301.97	350.01	613.07	450	340.99	422.06
115.02	403.75	454.01	427.01	301.97	350.01	613.03	450.01	340.99	422.06
115.03	403.99	454	427.02	301.97	350.01	613.02	450.01	340.99	422.06
115.39	404	454.02	427.03	302	350	613.03	450.01	340.99	422.06
114.98	403.97	454	427.01	302.03	350	613.02	450.01	340.99	422.06
114.95	404.09	454	426.99	302.02	350	613.05	450.01	340.99	422.06
114.84	403.97	454	427.01	302.04	350.01	613.05	450.01	340.99	422.06
114.88	404.02	454	426.97	302.03	350.01	613.05	450.01	340.99	422.06
114.94	404.12	453.99	426.99	302.04	350.01	613.05	450.01	340.99	422.06
115	404.02	453.99	426.97	302.02	350.01	613.04	450	340.99	422.06
114.93	403.79	454	426.98	301.99	350	613.05	450.01	340.99	422.06
114.98	403.82	454	426.98	301.99	350	613.09	450	340.99	422.06
114.91	403.93	454	427	301.98	349.99	613.08	450	340.99	422.06
115.02	403.95	453.99	426.99	301.99	349.99	613.06	450.01	340.99	422.06
115.03	404.63	454	426.97	301.98	350	613.04	450.01	340.99	422.06
115.01	404.33	453.98	427.03	301.98	350	613.04	450.01	340.99	422.06
114.96	404.07	453.98	427.04	301.98	350	613.07	450.01	340.99	422.06
115.01	404.14	453.98	427.02	301.97	350	613.06	450	340.99	422.06
115.07	403.95	453.99	427.01	301.97	350	613.06	450	340.99	422.06
115.04	403.85	454	426.96	301.97	349.99	613.04	450	340.99	422.06
115.06	403.91	454.01	426.96	302	349.99	613.05	450	340.99	422.06
114.92	403.95	454.01	426.98	301.99	349.99	613.05	450	340.99	422.06
115.18	404.13	453.99	427	301.99	350.02	613.03	450	340.99	422.06
114.99	404.16	453.99	426.98	302	350.01	613.02	450	340.99	422.06
114.97	404	453.99	426.98	302	350.01	613.02	450	340.99	422.06
115	403.9	453.97	427	302	350.01	613.02	450	340.99	422.06
114.97	404.05	454	426.96	302.01	350.01	613.02	450	340.99	422.06
114.91	404.1	453.99	426.96	302.04	350.02	613.02	450	340.99	422.06
115	404.01	454.01	427	302.04	350.02	613.02	450	340.99	422.06
115.03	403.93	454	427.01	302.05	350.02	613.03	450	340.99	422.06
115.07	404.09	453.96	427.05	302.05	350.02	613.02	450	340.99	422.06
114.95	404.01	453.98	427.04	302.03	350	613.02	450	340.99	422.06
115.02	404.02	453.98	427.05	302	350.01	613.02	449.99	340.99	422.06
114.99	403.93	454	427.03	301.99	350.01	613.02	449.99	340.99	422.06
115.07	404.06	454.03	426.96	302	350.01	613.07	449.98	340.99	422.06
115.03	404	454.01	426.96	302	350.01	613.07	449.98	340.99	422.06
115.01	403.94	454.02	426.97	302.01	350.01	613.02	449.99	340.99	422.06
115	404.01	454.01	426.98	302.01	350.01	613.01	450	340.99	422.06
115.02	404.07	454.03	427	302	350	613.02	450	340.99	422.06
114.92	403.99	454.03	426.99	302	349.99	613.07	449.99	340.99	422.06
114.95	403.9	454.02	426.98	302.02	350	613.07	449.99	340.99	422.06
114.97	403.92	454.01	427	302.02	350	613.02	450	340.99	422.06
114.97	403.88	454	427.02	302.01	350	613.02	449.99	340.99	422.06
115.12	404	454	427.03	302.01	350	613.02	449.99	340.99	422.06
115.18	403.9	453.99	427.03	302.02	349.99	613.03	449.99	340.99	422.06
115.16	404.05	454	427.02	302.02	349.99	613.02	449.99	340.99	422.06
114.93	403.95	454.02	426.97	302.02	349.99	613.02	449.99	340.99	422.06
115.03	404.08	454.01	427	302.01	349.99	613.03	449.99	340.99	422.06
114.99	404	453.99	427.03	302	350	613.03	450	340.99	422.06
114.85	404.12	454	427.02	301.99	350	613	450	340.99	422.06
115.02	404.07	454.01	427.01	301.96	350.01	613	450	340.99	422.06
115.15	404.04	454.02	426.99	301.95	350.01	612.99	450	340.99	422.06
114.96	403.94	454.02	427	301.97	350	613.05	449.98	340.99	422.06
114.96	403.99	454	427.01	301.96	350	613.03	449.99	340.99	422.06
115	404.08	454	427	301.98	350	612.99	450	340.99	422.06
115.04	403.99	454.01	426.98	302	350	613.03	449.99	340.99	422.06
114.92	404.07	454.02	427.01	301.98	350	613.05	449.98	340.99	422.06
114.94	404.07	453.99	427	301.98	350.01	613.05	449.98	340.99	422.06
115.15	404.01	454	426.97	301.98	350	613	449.99	340.99	422.06
115.09	403.98	454	427.01	301.99	350.01	613.01	449.99	340.99	422.06
115.02	404.06	453.99	427.03	302	350.01	613.01	449.99	340.99	422.06
115.21	404.1	454.01	426.99	302	350.01	613.01	449.99	340.99	422.06
115.17	404.1	454	427	301.99	350.01	613.01	449.99	340.99	422.06
115.11	404.1	454.02	426.99	301.98	350.01	613.01	449.99	340.99	422.06
115.04	403.97	454.02	426.98	302	350.01	613.01	449.99	340.99	422.06
115.01	404.04	454.03	426.98	301.99	350.02	613.01	449.99	340.99	422.06
115.05	403.85	453.99	426.98	301.99	350.02	613.01	449.99	340.99	422.06
114.98	403.96	454	427.01	301.99	350.03	613.01	449.99	340.99	422.06
115.16	404.02	454.01	427.01	301.99	350.03	613.01	449.99	340.99	422.06
115.08	403.94	454	427	301.99	350.02	613.01	449.99	340.99	422.06
114.98	403.94	454.01	426.99	301.99	350.02	613.01	449.99	340.99	422.06
114.92	403.88	453.99	427.01	301.99	350.02	613.01	449.99	340.99	422.06
115.02	403.98	453.99	427.02	302	350.02	613	449.99	340.99	422.06
115.06	404.04	453.99	427.02	302	350.02	612.99	449.98	340.99	422.06
115.03	403.98	453.98	427	302.01	350.01	612.99	449.99	340.99	422.06
115.1	403.97	454	426.97	302.01	350.01	612.97	449.99	340.99	422.06
115.12	404.05	453.99	427	302	350.01	612.97	450	340.99	422.06
115	403.91	454	426.98	302	350.01	612.97	450	340.99	422.06
114.94	403.98	454.01	427	302.02	350.01	613.04	450.02	340.99	422.06
114.94	403.95	453.99	427.04	302.03	350.01	613.03	450.02	340.99	422.06
114.97	404.02	454	426.97	302.01	350	613.04	450.02	340.99	422.06
114.9	404.08	454.01	427.02	302.01	350	613.03	450.02	340.99	422.06
114.98	404.07	454	426.94	302	350	613.04	450.02	340.99	422.06
114.94	404.11	454	426.97	302	350	613.04	450.02	340.99	422.06
114.94	403.79	454.01	426.96	302	350	613.04	450.02	340.99	422.06
114.91	403.9	454.01	426.96	302	349.99	613.02	450.01	340.99	422.06
114.99	404	454.01	426.97	302	349.99	613.04	450.01	340.99	422.06
114.97	403.98	454.01	427.01	301.99	349.99	613.04	450.01	340.99	422.06
115.08	403.88	454.02	426.96	301.99	349.99	613.03	450.01	340.99	422.06
114.94	403.93	454.01	427	301.98	350	613.05	450.02	340.99	422.06
115.04	403.97	454.01	426.98	302	349.99	613.02	450.02	340.99	422.06
114.93	403.88	453.99	427	302	349.99	613.01	450.02	340.99	422.06
115.06	404.05	454.01	427.02	301.99	350	613.08	450	340.99	422.06
115.09	404.09	454	427.02	301.98	350.01	613.08	450	340.99	422.06
114.92	403.76	454.01	427.03	301.99	350.01	613.01	450.02	340.99	422.06
114.99	403.95	454	427.01	301.98	350.01	613.03	450.01	340.99	422.06
114.98	404	454.01	426.99	301.97	350.01	613.04	450.02	340.99	422.06
114.99	403.96	454.02	427.03	301.98	350.01	613.03	450.02	340.99	422.06
115	403.81	454.01	427	301.99	350.01	613.08	450	340.99	422.06
115.02	404.02	454	426.98	301.98	350.01	613.04	450.01	340.99	422.06
114.94	403.97	453.99	426.97	301.97	350.01	613.05	450.01	340.99	422.06
115.02	403.96	453.99	426.99	301.98	350.01	613.04	450.01	340.99	422.06
115.07	403.98	454.02	427	302.01	350.02	613.02	450.01	340.99	422.06
115.03	403.89	454.03	427	302	350.02	613.02	450.01	340.99	422.06
114.96	403.97	454.01	426.98	301.99	350.01	613.06	450	340.99	422.06
115	404.01	454.03	427.01	302.01	350.02	613.01	450.01	340.99	422.06
115.1	404.02	454	427.03	302.03	350.02	613.05	450.02	340.99	422.06
115.27	403.86	454.04	426.97	302.02	350.02	613.05	450.02	340.99	422.06
114.99	403.93	454	426.99	302.03	350.01	613.05	450.02	340.99	422.06
115	404.02	453.99	427.03	302.02	350.02	613.05	450.02	340.99	422.06
114.98	404.04	453.98	427	302.02	350.01	613.05	450.02	340.99	422.06
115.08	404.02	453.99	427.01	302.02	350.02	613.06	450.02	340.99	422.06
115.07	403.99	453.99	426.99	302.02	350.02	613.01	450.03	340.99	422.06
115.06	404.05	454.01	426.94	302.02	350.01	613.03	450.02	340.99	422.06
115.02	404.07	453.98	427.04	302.03	350.01	613.03	450.02	340.99	422.06
114.98	404.05	453.98	426.98	302.03	350	613.02	450.02	340.99	422.06
115.06	404.01	454.02	426.92	302.03	350.01	613.02	450.02	340.99	422.06
115.03	404.01	454.03	426.97	302.04	350.01	613.03	450.02	340.99	422.06
114.99	404.05	454.02	426.96	302	350	613.03	450.02	340.99	422.06
115.01	404.12	454.02	427	302.01	350.01	613.03	450.02	340.99	422.06
115.07	404.07	453.99	427.03	302.02	350.01	613.03	450.02	340.99	422.06
114.89	403.9	453.99	426.98	302	350	613.02	450.02	340.99	422.06
115.55	404.06	454.02	426.98	302	350.01	613.09	450	340.99	422.06
115.16	404.05	454	426.98	302	350.01	613.06	450.01	340.99	422.06
115.04	404.04	454.02	426.97	302	350.01	613.07	450	340.99	422.06
115.12	404.18	454.02	426.98	302	350.01	613.03	450.01	340.99	422.06
115.22	404.03	453.99	427.03	302.01	350.01	612.99	450.03	340.99	422.06
115.18	404.06	454.04	426.96	302.01	350.01	613.08	450.02	340.99	422.06
115.26	403.93	454	427.01	301.98	350.02	613.08	450	340.99	422.06
115.12	403.88	454.01	426.96	301.98	350.01	613.08	450	340.99	422.06
114.99	403.95	453.98	427.02	301.99	350.01	613.07	450	340.99	422.06
114.99	403.99	454.01	426.94	301.99	350.01	613.07	450	340.99	422.06
114.92	404.08	454	426.95	301.99	350.01	613.08	450	340.99	422.06
115.08	404.14	454	426.99	301.99	349.99	613.08	450	340.99	422.06
115.19	403.87	454.01	427.01	302	349.98	613.02	450.01	340.99	422.06
115.23	403.69	454	427.07	302.01	349.99	613.01	450.02	340.99	422.06
115.11	403.97	454.02	426.96	302.01	349.98	613.02	450.02	340.99	422.06
115.08	404.01	454.03	426.96	302	349.98	613.02	450.01	340.99	422.06
114.97	404.12	454.02	426.97	302	349.98	613.03	450.02	340.99	422.06
114.95	403.99	454.03	426.98	302	349.98	613.02	450.01	340.99	422.06
115.02	404.01	454	426.95	301.99	349.99	613.02	450.01	340.99	422.06
115.14	404.06	454.01	426.98	301.97	349.99	613.05	450	340.99	422.06
115.12	404.07	454.01	426.95	301.99	349.99	613.02	450.01	340.99	422.06
115.07	404.04	454.01	426.99	302	350	613.02	450.01	340.99	422.06
115.07	404	453.99	427.01	301.99	350.01	612.99	450.02	340.99	422.06
115.23	404.06	454.02	426.99	301.98	350.01	613.03	450.01	340.99	422.06
115.08	403.96	454	427.03	301.99	350	613.04	449.99	340.99	422.06
115.04	404.05	454	427.03	302	350.01	613.03	449.99	340.99	422.06
115.16	404.04	454.01	426.98	302.01	350	613.03	449.99	340.99	422.06
115.13	404.1	454	426.97	302	350.01	612.99	450	340.99	422.06
114.99	404.02	454.01	426.95	302.01	350.01	613.03	449.99	340.99	422.06
115.31	404	454.01	426.96	302.01	350.01	613	449.99	340.99	422.06
115.67	403.98	454.01	427.01	302	350.01	613.03	449.99	340.99	422.06
115.13	404.05	454.01	426.97	302	350.01	613.03	449.99	340.99	422.06
114.94	404.13	454.03	426.95	302.01	350.01	613.02	449.99	340.99	422.06
114.99	404.15	454.03	426.98	302.01	350.01	613.03	449.99	340.99	422.06
114.98	403.97	453.98	427.04	302.01	350.01	613.03	449.99	340.99	422.06
114.86	404	453.98	427.04	302.01	350.01	613.03	449.99	340.99	422.06
114.94	404.46	453.97	427.04	302.01	350.01	613.03	449.99	340.99	422.06
115.06	404.12	454.02	426.94	302.01	349.99	613.03	449.99	340.99	422.06
115.16	404.15	454	426.96	301.98	350	613.04	449.99	340.99	422.06
114.99	403.86	454.01	426.98	301.99	350	613.05	449.99	340.99	422.06
114.98	403.92	454.01	426.94	302.01	349.99	613.03	450.01	340.99	422.06
115.03	403.99	453.99	426.95	302	349.99	613.04	450.01	340.99	422.06
115.05	403.99	454	427	302.02	350.01	613.03	450.01	340.99	422.06
115.04	403.91	454.02	426.92	301.99	349.99	613.04	450.01	340.99	422.06
114.95	403.98	454.02	426.96	301.99	349.98	613.04	450.01	340.99	422.06
114.96	404.01	454.02	426.97	301.98	349.98	613.03	450.01	340.99	422.06
115	404.09	454.04	426.98	301.98	349.99	613.03	450.01	340.99	422.06
115.05	404.19	454.01	427.01	301.98	349.99	612.99	450.01	340.99	422.06
115	403.94	454.01	427.02	301.99	349.99	613.02	450.01	340.99	422.06
115	404.02	454	427	301.99	350	613.01	450.01	340.99	422.06
115.05	403.96	454.01	426.97	301.99	350	613.02	450.01	340.99	422.06
114.99	403.98	454.01	426.97	301.99	349.99	613.02	450.01	340.99	422.06
114.99	403.93	454.02	427.01	302	349.99	612.99	450.01	340.99	422.06
115.02	404.13	454.01	426.99	302	349.99	613.06	450	340.99	422.06
115	403.91	453.98	427.07	301.99	349.99	613.06	450	340.99	422.06
114.96	403.95	454.01	426.99	301.99	349.99	613.06	450	340.99	422.06
114.97	404	454.02	426.97	302	349.99	613.06	450	340.99	422.06
114.97	404	454.02	426.97	302	349.99	613.06	450	340.99	422.06
115.09	403.93	453.98	426.97	302	349.99	613.07	450	340.99	422.06
115.01	404	453.99	426.96	301.99	349.99	613.05	450.01	340.99	422.06
115.01	403.71	453.98	426.95	302	349.99	613.06	450.01	340.99	422.06
115.08	404.11	453.99	427	302	349.99	613.03	450.01	340.99	422.06
115.03	404.06	454.01	426.97	301.99	349.99	613.03	450.01	340.99	422.06
115	404.01	454.01	426.95	302.01	349.99	613.03	450.01	340.99	422.06
115.05	404.15	454.01	426.99	302.01	350	613.03	450.01	340.99	422.06
114.88	404.01	454.01	426.98	302.01	350	613.07	450	340.99	422.06
115.02	404.15	453.98	427.02	302	350.01	613.07	450	340.99	422.06
115.05	404.09	453.99	427	302	350	613.07	450	340.99	422.06
114.98	404.22	453.99	427.02	302	350.01	613.01	450.01	340.99	422.06
115.01	404.05	454	427.01	301.98	350	613.04	450.02	340.99	422.06
115.04	403.95	454.01	426.97	301.99	350	613.03	450.02	340.99	422.06
115.03	404.2	454	427.01	301.99	349.99	613.03	450.02	340.99	422.06
115	404.06	454	426.98	301.99	349.98	613.03	450.02	340.99	422.06
115.02	404.12	454.01	426.99	301.99	350	613.03	450.02	340.99	422.06
114.98	404.09	453.99	427.02	302	350	613.06	450.02	340.99	422.06
115.1	403.95	453.99	427.02	302.01	349.99	613.04	450.01	340.99	422.06
115.05	403.85	454.01	426.97	302.01	349.99	613.04	450.01	340.99	422.06
115.11	403.95	453.99	427.02	302.01	350	613.01	450.01	340.99	422.06
115.09	404.08	454	427.02	301.99	350	612.98	450.02	340.99	422.06
114.93	404.11	454.01	426.99	302	349.99	613.09	450	340.99	422.06
115.04	404.04	454	427	302	350	613.09	450	340.99	422.06
114.99	404	454	427	302.01	349.99	613.09	450	340.99	422.06
115.06	404.09	453.97	426.99	302	350	613.01	450.01	340.99	422.06
115.07	403.96	453.99	426.97	302	350	613	450	340.99	422.06
114.99	404	453.99	426.99	302	350	613.01	450.01	340.99	422.06
115	404.1	454.01	427	302.02	349.99	613.04	450	340.99	422.06
115.08	403.95	454.01	427.01	302.01	350	613.03	450	340.99	422.06
115.03	404.05	454	427.04	302	350	612.99	450.01	340.99	422.06
115	404.05	454	426.99	301.99	350	613	450.02	340.99	422.06
114.92	403.96	453.99	427.01	302	349.99	613	450.02	340.99	422.06
114.99	403.94	454	427.01	302.01	349.99	613.05	450.01	340.99	422.06
115.03	404.06	453.99	427	302	349.99	613.03	450	340.99	422.06
115.03	404	453.99	426.99	302.01	350	613.04	450.01	340.99	422.06
114.97	403.95	454	427	302.01	350	613.04	450.01	340.99	422.06
114.9	404.16	454	427	302.02	349.99	613.07	450	340.99	422.06
114.97	404.07	454	427.01	302.02	350	613.02	450	340.99	422.06
114.99	404.47	454.01	427.03	302.04	350.02	613.02	450	340.99	422.06
115.05	404.05	454	426.98	302.03	350.01	612.99	450.01	340.99	422.06
114.91	404.01	454.01	426.97	302.04	350.02	613.01	450.01	340.99	422.06
114.92	404.18	453.99	427.07	302.03	350.02	613.07	449.99	340.99	422.06
114.88	404.13	454	427	302.03	350.01	613.08	450	340.99	422.06
114.99	404	454.02	427.01	302.03	350.01	612.99	450.01	340.99	422.06
115.05	403.99	454.03	427.02	302.02	350	613.02	450.01	340.99	422.06
114.96	403.97	454.02	427.01	302	350	613	450.01	340.99	422.06
115.03	403.97	453.99	426.99	301.99	350	613.01	450.01	340.99	422.06
115.09	403.99	454.02	427	302.02	350	613.01	450.01	340.99	422.06
115.02	403.87	454	427.01	302.01	350.01	612.99	450.01	340.99	422.06
115.02	403.95	454	426.95	302	350.01	613	450.01	340.99	422.06
115.05	404.03	453.99	427.03	302.01	350	613	450.01	340.99	422.06
114.95	403.97	454.01	426.89	302	350	613	450.01	340.99	422.06
115.06	403.91	454.02	426.91	302	350.01	613	450.01	340.99	422.06
114.97	403.72	454.01	426.93	302.01	350.01	612.99	450.01	340.99	422.06
115.02	403.95	454.01	426.91	302.01	350.01	612.98	450.01	340.99	422.06
114.91	403.99	454.01	426.98	302.01	350.01	612.99	450.01	340.99	422.06
115.07	403.84	454.02	426.96	302.02	350.01	612.99	450.01	340.99	422.06
115.14	403.97	454	426.99	302.01	350.01	613.02	450	340.99	422.06
115.07	403.97	453.99	426.97	302	350	612.99	450	340.99	422.06
115.04	403.92	454	426.96	302	350	612.99	450.01	340.99	422.06
115.29	404.02	453.99	427	302	350	612.99	450	340.99	422.06
115.17	403.87	454	427	301.99	350.01	612.98	450	340.99	422.06
115.18	403.98	454	427	302	350.01	612.99	450.01	340.99	422.06
115.19	403.95	453.99	427.01	302	350.01	612.98	450.01	340.99	422.06
115.25	403.97	453.99	427.02	302	350.02	613.03	450	340.99	422.06
115.12	404.06	454	427.01	301.98	350.02	613.03	450	340.99	422.06
114.97	404.01	454	426.98	302	350.01	613.03	450	340.99	422.06
114.95	404.17	454.04	426.96	302.02	350.01	613.02	450.01	340.99	422.06
115.28	403.99	454.01	427.04	302.02	350.01	613.11	449.99	340.99	422.06
115.01	404.01	454.02	427.05	302.01	350	613	450.01	340.99	422.06
115.08	404	454.01	427.03	302	349.99	613	450.01	340.99	422.06
115.07	404.08	453.99	427.01	302.01	350	613	450.01	340.99	422.06
115.08	404.03	454	426.94	302	350.01	613	450.01	340.99	422.06
115.02	404.01	453.99	426.99	302.02	350.01	613.04	450.01	340.99	422.06
114.99	404.01	453.99	427	302.02	350.01	613.04	450.01	340.99	422.06
115.15	404.04	454.01	426.97	302.02	350.01	613	450.01	340.99	422.06
115.07	404.03	453.97	427.03	302.01	350.01	612.98	450.01	340.99	422.06
115.23	403.97	453.96	427.04	301.98	350.01	613.02	450.01	340.99	422.06
115.02	404.08	453.98	427	301.99	350.01	613.02	450.01	340.99	422.06
114.97	404.13	454.02	426.93	301.99	350.01	613.01	450.01	340.99	422.06
114.93	404.17	454	426.98	301.99	350.01	613	450.01	340.99	422.06
115.11	404.11	454.02	426.96	301.99	350.01	613	450.01	340.99	422.06
115.2	404.14	454	426.97	301.99	350.01	613	450.01	340.99	422.06
115	404.14	454.01	426.98	301.98	350.01	613.01	450.01	340.99	422.06
114.96	404.11	454.01	427	301.98	350	613.01	450.01	340.99	422.06
114.91	403.94	454	427.03	301.99	349.99	613.01	450.01	340.99	422.06
115.1	404.02	454.01	426.95	301.99	349.99	613	450.01	340.99	422.06
114.97	403.94	454.03	426.98	301.99	349.99	613.01	450.01	340.99	422.06
115.17	403.99	454.03	426.99	301.98	349.99	613.01	450.01	340.99	422.06
115.03	403.94	454.02	427	301.98	350	613.01	450.01	340.99	422.06
115.03	404.06	454.02	427.01	301.98	350	613.03	450.01	340.99	422.06
115.12	404.09	454.03	426.98	301.98	350	613.03	450.01	340.99	422.06
115	404.15	454.05	426.96	301.97	350.01	613.02	450.01	340.99	422.06
115.15	404.01	454.03	426.97	301.97	350	613.02	450.01	340.99	422.06
115.1	404.02	454.01	427.01	301.98	350	613.02	450.01	340.99	422.06
114.97	404.43	453.98	426.96	302	350	613.01	450	340.99	422.06
114.85	404	454.01	426.98	301.99	349.99	613.02	450.01	340.99	422.06
115.01	404.02	453.99	426.99	301.98	350	613.05	450.01	340.99	422.06
115.01	403.97	453.98	427.02	301.99	349.99	613.05	450.01	340.99	422.06
115.01	403.97	454	427.01	301.97	349.99	613.05	450.01	340.99	422.06
115.07	404	453.98	427.04	301.99	349.99	613.04	450	340.99	422.06
114.93	404.1	453.99	427.04	302.05	350	613.03	450	340.99	422.06
114.82	404.07	453.98	427.03	302.04	350	613.03	450	340.99	422.06
114.95	403.93	454	427.04	302.02	350	613.01	450.01	340.99	422.06
114.97	403.98	454	427	302.01	350.01	613.01	450.01	340.99	422.06
114.99	403.9	454.01	427.03	302.01	350.01	613.02	450.01	340.99	422.06
114.92	403.97	454.02	427	302.01	350.01	613.02	450.01	340.99	422.06
115.2	404.18	454.03	426.96	302.01	350.01	613.02	450.01	340.99	422.06
115.02	404.02	454.02	426.99	302.01	350.01	613.02	450.01	340.99	422.06
115.06	404.08	454.03	427	302.01	350.01	612.98	450.02	340.99	422.06
115.08	404.07	454.01	426.99	302.01	350	613.03	450.01	340.99	422.06
115.05	403.99	454	426.98	302.01	350	613.03	450.01	340.99	422.06
115.01	403.82	454.01	426.94	302	350.01	613.05	450	340.99	422.06
115.08	404	454.01	426.99	302	350.01	613.02	450.01	340.99	422.06
115.04	403.85	453.99	426.93	302.02	350.01	613.02	450.01	340.99	422.06
115.06	404.01	454.02	426.93	302.01	350	613.02	450.01	340.99	422.06
114.91	403.98	454.01	426.96	302.03	350	613.02	450.01	340.99	422.06
114.99	403.88	454	427	302.03	350	613.02	450.01	340.99	422.06
115.02	403.9	454.01	426.98	302.02	350	613.04	450.01	340.99	422.06
114.98	403.67	453.99	427.04	302	350.01	613.06	450.01	340.99	422.06
115.04	403.8	453.99	427.02	302	350.01	612.99	450.03	340.99	422.06
114.98	403.87	453.99	427.02	302	350	613.04	450.01	340.99	422.06
115.02	403.9	454	427.01	302	350	613.05	450.01	340.99	422.06
115.03	403.96	454.01	427.02	301.99	350.01	613.03	450.01	340.99	422.06
115.03	404	454.03	426.98	302	350.01	613.02	450.01	340.99	422.06
115.17	403.99	454.01	427.04	302	350.01	613.03	450.01	340.99	422.06
115.13	404.01	454	427	301.99	350.01	613.03	450.01	340.99	422.06
115.04	403.95	454.01	426.99	302	350.01	613.03	450.01	340.99	422.06
115.1	404	454.01	427.01	302	350.02	613.02	450.01	340.99	422.06
115.13	403.89	454.01	426.94	302.01	350.01	613.02	450.02	340.99	422.06
115.06	404.02	453.99	427.03	302	350.02	613.01	450.02	340.99	422.06
115.03	404.11	454.02	426.94	302	350.01	613.02	450.02	340.99	422.06
115.06	404.05	454.01	426.98	302	350	613.01	450.02	340.99	422.06
115.17	404.01	454.01	427.01	302	350.01	613.03	450.01	340.99	422.06
115.14	404.01	454.02	427.03	302	350	613.03	450.01	340.99	422.06
115.37	403.87	454.01	427.02	302	350	613.04	450.02	340.99	422.06
115.17	403.65	454.01	427.02	302	350	613.04	450.02	340.99	422.06
115.1	403.88	454.03	426.98	302.01	350	613.04	450.02	340.99	422.06
115.09	404.14	454.03	426.97	302.02	350	613.04	450.02	340.99	422.06
115.16	404.09	454.02	426.95	302.01	350	613.03	450.02	340.99	422.06
115.12	403.99	454	427.03	302.01	350	613.03	450.02	340.99	422.06
115.31	404.16	454.01	427.02	302.02	350.01	613.02	450.02	340.99	422.06
115	404.21	454	427.03	302.03	350.01	613.02	450.03	340.99	422.06
114.96	404.02	454.01	427	301.99	350.01	613.01	450.02	340.99	422.06
114.82	403.86	454	427	302.01	350.01	613.02	450.02	340.99	422.06
114.94	403.99	454	427.03	302	350.01	613.02	450.02	340.99	422.06
115.03	403.94	454.03	426.95	302.01	350.01	613.07	450.01	340.99	422.06
115.03	403.94	454.04	427	302.01	350.01	613.02	450.02	340.99	422.06
115.03	404.25	454.02	427	302.03	350.01	613.02	450.02	340.99	422.06
114.99	404.18	454.01	427	302.04	350.01	613.02	450.02	340.99	422.06
114.99	404.22	453.99	427.02	302.02	350.01	613.03	450.02	340.99	422.06
115.09	403.94	454.04	426.99	302	349.99	612.98	450	340.99	422.06
115.2	403.96	454.02	427.04	302	349.99	612.99	450	340.99	422.06
115.17	404.2	454.01	427.02	302	349.99	613	450.01	340.99	422.06
115.08	404	454.02	427.03	301.99	350	613	450.01	340.99	422.06
115.08	403.99	454.01	427.01	301.99	350	613.01	450.01	340.99	422.06
115.07	403.97	454.01	427.02	301.99	350	613.03	450.01	340.99	422.06
114.98	403.99	454.01	427	302.01	350	613.01	450	340.99	422.06
115.02	403.94	454.02	427	302.01	349.99	613.02	450	340.99	422.06
114.96	403.97	454.02	426.98	301.99	350	613.02	450	340.99	422.06
114.92	404	454.02	426.98	301.99	350	613.02	450	340.99	422.06
114.94	404.01	454.01	427.06	301.99	350	613.01	450	340.99	422.06
115	404.03	454.03	427	301.99	350	613.01	450	340.99	422.06
115.04	403.91	454.01	426.96	301.97	350	613.01	450	340.99	422.06
115.06	403.96	454.02	426.96	301.98	350.01	613	450	340.99	422.06
114.98	403.95	454	426.99	301.99	350	613.01	450	340.99	422.06
114.96	403.99	454.01	426.99	301.99	350	613.01	450	340.99	422.06
114.97	404.01	454	426.97	302.01	350	613.01	450	340.99	422.06
114.98	404.02	454	426.97	301.99	350	613.01	450	340.99	422.06
115.05	404.06	454	426.97	301.98	350	613.02	450	340.99	422.06
114.97	404.01	454	426.97	301.96	349.99	613.01	450	340.99	422.06
115.05	404	453.99	427.01	301.98	350.01	613	450	340.99	422.06
115.05	404.06	454.01	426.98	302	350.01	613.01	450	340.99	422.06
114.97	404.02	454.02	426.97	301.99	350.01	613.01	450	340.99	422.06
115.03	404.18	454.01	426.95	301.99	350.01	613.01	450	340.99	422.06
114.87	404.05	454.02	426.99	301.99	350	613.01	450	340.99	422.06
114.94	404.11	454.02	426.95	301.98	350	613.02	450	340.99	422.06
114.9	404	454.03	426.98	301.99	350	613.06	450.01	340.99	422.06
115.08	404.15	454.01	427.01	302	350	613.02	450.01	340.99	422.06
114.93	404	453.98	426.96	301.98	350.01	612.98	450.02	340.99	422.06
114.87	404.03	453.98	427.03	301.99	350	612.99	450.02	340.99	422.06
114.89	404.12	454.02	426.99	301.99	350.01	613.04	450.01	340.99	422.06
114.97	404.3	453.99	427	302	350.01	613.03	450.01	340.99	422.06
115.06	404.12	454.02	426.98	301.98	350	613.03	450.01	340.99	422.06
114.99	404.07	454	427.01	302.01	350	613.02	450.01	340.99	422.06
114.97	404.13	454	427.01	301.99	350	613.03	450.01	340.99	422.06
114.91	404.2	454	426.99	302	350	613.03	450.01	340.99	422.06
114.79	403.98	454	426.95	302	350.02	612.99	450.02	340.99	422.06
114.99	403.94	454.01	427.02	302.01	350.02	613.05	450.01	340.99	422.06
115.05	403.9	454.02	427	302	350.02	613.04	450	340.99	422.06
114.98	403.93	454.02	426.98	302.01	350.01	613.05	450	340.99	422.06
115	404.04	454.03	426.99	302.02	350.01	613.05	450	340.99	422.06
115.06	403.94	454.02	427.01	302.01	350.02	613.05	450	340.99	422.06
115.08	404.01	454.03	426.97	302.01	350.01	613.06	450.01	340.99	422.06
115.17	404.02	454.02	426.97	302.01	350.01	613.09	450	340.99	422.06
115.04	404.06	454.03	426.96	302.02	350.01	613.05	450.01	340.99	422.06
115.06	403.9	454.03	426.95	302.01	350.01	613.05	450	340.99	422.06
115.01	403.84	454	426.99	302.03	350.01	613.05	450	340.99	422.06
115.1	404.02	454.01	427	302.03	350.03	613.05	450	340.99	422.06
115.09	404.01	454	427	302.03	350.02	613.02	450.01	340.99	422.06
115.17	403.99	454.02	426.97	302.02	350.02	613.02	450.01	340.99	422.06
115.07	404.2	454.01	426.95	302.03	350.01	613.02	450.01	340.99	422.06
115.05	404.09	454.01	426.98	302.03	350.01	613.02	450.01	340.99	422.06
115.08	403.93	454.02	427	302.03	350.01	613.02	450.01	340.99	422.06
115.03	403.94	454.04	426.95	302.02	350.01	613.02	450.01	340.99	422.06
114.97	404.06	454.03	427.01	302.02	350.01	613.01	450.01	340.99	422.06
115.05	403.94	454	427.05	302.02	350.01	613.01	450.01	340.99	422.06
114.99	404.07	454.01	426.98	302	349.99	612.99	450.01	340.99	422.06
115.08	404.07	453.97	427.08	302	349.99	613.04	450	340.99	422.06
115.03	404.01	453.99	427.02	302	350	613	450.01	340.99	422.06
115.04	404.03	453.99	427.02	301.98	350	613	450.01	340.99	422.06
115.09	403.98	454	427	301.97	350	613.02	450.01	340.99	422.06
115.01	403.95	454.02	426.94	301.98	350	613.01	450.01	340.99	422.06
115.09	404.19	454.01	426.96	301.98	350	612.98	450.01	340.99	422.06
114.95	404.36	454.01	427	302.01	350	612.99	450.01	340.99	422.06
114.95	404.17	454.02	426.97	302	350.01	613.02	450.01	340.99	422.06
114.96	404.06	454.02	426.95	302.02	350	613.07	450	340.99	422.06
114.94	403.96	454.03	426.95	302.02	350.01	613	450.01	340.99	422.06
114.97	404	454.03	426.95	302.02	350.01	613	450.01	340.99	422.06
115.08	404.13	454.03	426.95	302.01	350.01	613	450.01	340.99	422.06
114.95	403.95	453.99	427.02	302.02	350.01	613.01	450.01	340.99	422.06
115	403.99	453.99	427.03	302.03	350.01	613.01	450.01	340.99	422.06
115.12	403.94	454	427.03	302.02	350.01	613.01	450.01	340.99	422.06
114.97	403.9	454	427.03	302.03	350.01	613.04	450.01	340.99	422.06
115.04	403.96	454.02	426.96	302.02	350.02	613.04	450.01	340.99	422.06
115.08	403.86	454.01	426.99	302.03	350.01	613.03	450.01	340.99	422.06
115.01	403.9	454.02	426.96	302.03	350.01	613.04	450.01	340.99	422.06
115.01	403.9	454.03	426.97	301.99	349.99	613.04	450.01	340.99	422.06
115	403.87	454.01	426.97	301.98	350	613.04	450.01	340.99	422.06
114.94	403.93	454	427.01	301.98	350	613.04	450.01	340.99	422.06
115.01	403.94	454.01	426.99	301.98	350	613.03	450.01	340.99	422.06
114.98	403.99	454	426.97	302	350	613.04	450.01	340.99	422.06
115.01	404.06	454.01	426.99	302	350.01	613.03	450.01	340.99	422.06
115.05	404.1	454.01	427.03	301.99	350.02	612.99	450.01	340.99	422.06
115.05	404.06	454.01	427.01	301.98	350	613.02	450	340.99	422.06
115.13	403.96	454	426.99	301.99	350	613.02	449.99	340.99	422.06
115	404.15	454.01	426.88	302	350.01	613.08	449.98	340.99	422.06
115.12	403.95	454.01	426.98	302.01	350	613.02	449.99	340.99	422.06
115.11	404.02	454.02	426.97	302	350.01	613.02	449.99	340.99	422.06
115.04	403.97	454.02	426.97	302.01	350	613.03	449.99	340.99	422.06
115.06	404.12	454.01	426.97	302.01	350.01	613.02	450	340.99	422.06
114.98	404.11	453.98	427.02	302.03	350.01	613.02	450	340.99	422.06
115.12	404.02	453.97	426.97	302.02	350	613	450	340.99	422.06
115.02	404.01	453.99	426.98	302.01	350	613.01	450	340.99	422.06
115.03	403.96	454	426.97	301.97	349.98	613.01	450	340.99	422.06
114.98	403.68	454.01	426.96	301.95	349.99	613	449.99	340.99	422.06
114.98	404.04	454	426.96	301.96	349.98	613.01	450	340.99	422.06
114.94	404.24	454	426.96	301.96	349.98	613.01	450	340.99	422.06
114.97	404.3	454.01	426.99	301.96	349.98	613.02	450	340.99	422.06
115.03	404.01	454	427	301.98	349.98	613.02	450	340.99	422.06
115.08	403.99	454	427.01	301.97	349.99	613	450	340.99	422.06
115.03	404.37	454.01	426.95	301.98	350	613	450	340.99	422.06
115.03	403.97	454.01	426.98	301.96	350	613.01	450	340.99	422.06
115.01	403.97	454.01	427	301.98	349.99	613.01	450	340.99	422.06
115.04	403.81	454	426.99	301.98	350	613.01	450	340.99	422.06
115.01	404.05	454.01	426.99	301.98	350	613.01	450	340.99	422.06
115.01	404.13	454	427.01	301.99	350	613	450	340.99	422.06
115.06	403.98	454	427	301.98	350	613.01	450	340.99	422.06
115.1	403.91	454	427.01	302.02	350	613	450	340.99	422.06
115.01	404.07	454	426.97	302	350.01	613	450	340.99	422.06
115.07	403.95	454.01	427	302.01	350	613.01	450.01	340.99	422.06
115.22	403.98	454.01	427	302.01	350	612.99	450	340.99	422.06
115.11	404.01	454.01	427.02	302	350	613.02	450	340.99	422.06
115.07	404.02	454	426.96	301.99	350.01	613	450.01	340.99	422.06
115.08	403.94	454	426.89	302	350.01	613.03	450.01	340.99	422.06
115	403.84	453.98	426.95	301.98	350	613	450	340.99	422.06
114.94	404.02	453.98	427.03	301.98	350	613	450.01	340.99	422.06
115.03	404.01	454	426.98	301.99	350	613	450.01	340.99	422.06
114.97	404.05	453.99	426.98	301.99	350.01	613.01	450.01	340.99	422.06
115.07	403.97	453.96	427.03	301.98	350.01	613.08	449.99	340.99	422.06
114.92	404.02	453.98	426.98	302	350	613	450.01	340.99	422.06
115.02	404.01	453.97	426.98	301.99	350	613.05	450	340.99	422.06
115.03	404.03	454	426.99	301.99	349.99	613.06	450	340.99	422.06
115.03	404.11	453.98	427.01	301.99	349.99	613.05	450	340.99	422.06
115	404.02	454	426.99	301.98	349.99	613.05	450	340.99	422.06
114.95	404	453.99	426.99	302	349.99	613.05	450	340.99	422.06
114.86	404.04	453.99	427.03	302	350	613	450.01	340.99	422.06
115	403.99	454	427.03	302	349.99	613	450.01	340.99	422.06
115.04	403.88	454.01	427.02	302	349.99	613.05	450.01	340.99	422.06
114.97	403.99	454	427.04	302	349.99	613	450.01	340.99	422.06
114.96	404.12	453.98	427.03	302	350	613	450.01	340.99	422.06
115.06	404.06	454.01	426.96	302	349.99	613.01	450.01	340.99	422.06
115	403.93	454	427.01	302	349.99	613.01	450.01	340.99	422.06
115.09	404.08	454.02	426.96	302	350	613.01	450.01	340.99	422.06
114.98	403.98	454.01	426.92	302	350	613.01	450.01	340.99	422.06
115.09	404.26	454	426.97	302	350	613.01	450.01	340.99	422.06
115.02	404.19	454	426.99	301.99	349.99	613.01	450.01	340.99	422.06
114.98	404.33	454	426.98	301.99	349.99	613.01	450.01	340.99	422.06
115.02	404.05	454	426.96	302	350	613.01	450.01	340.99	422.06
114.84	404.04	454.01	426.96	301.99	350	613.01	450.01	340.99	422.06
114.95	404.04	454	427	301.98	350	613	450.01	340.99	422.06
115.01	404.11	453.97	427	302	350.01	613.03	450	340.99	422.06
114.98	404.1	454.01	426.95	302	350	613.03	450	340.99	422.06
114.91	404	453.98	426.94	301.99	350.01	613.01	450	340.99	422.06
114.69	403.94	453.98	426.96	301.98	350.01	613	450	340.99	422.06
114.61	403.96	453.99	426.94	301.98	350.01	613	450	340.99	422.06
114.92	404	453.98	426.98	301.99	350	613	450	340.99	422.06
114.97	404	453.98	426.99	301.99	350.01	613	450.01	340.99	422.06
115.04	404.03	453.99	426.99	302	350	612.99	450	340.99	422.06
115	404.15	454	427	301.99	350	612.99	450	340.99	422.06
114.93	404.06	454.01	427	302.02	350.02	613	450	340.99	422.06
114.95	404.05	454	427.01	302.02	350.02	613.05	450	340.99	422.06
114.94	404	454	427.01	302.02	350.02	613.08	449.99	340.99	422.06
115	403.92	453.98	427.03	302.03	350.02	613.07	449.99	340.99	422.06
114.96	404.07	453.97	427.02	302.02	350.01	613.08	449.99	340.99	422.06
115.01	403.99	453.98	427.01	302.01	350	613.04	449.99	340.99	422.06
114.96	404.06	453.99	426.98	302.01	350	613.07	449.99	340.99	422.06
114.86	403.98	453.99	426.99	302	350	613.05	449.99	340.99	422.06
114.95	403.98	453.99	426.97	302.01	350.01	613.06	449.99	340.99	422.06
114.89	403.89	453.98	427	302.01	350.03	613.05	449.99	340.99	422.06
114.93	404	453.98	426.97	302.02	350.03	613.05	449.99	340.99	422.06
115	404.06	453.98	427.01	302.01	350.02	613.05	449.99	340.99	422.06
115.07	404	453.99	426.99	301.99	350.02	613.04	449.99	340.99	422.06
115.03	404	453.99	426.95	301.99	350.03	613.01	450	340.99	422.06
115.11	404.02	453.99	427	302.01	350.02	613.02	450	340.99	422.06
115	403.88	454	426.97	301.99	350.03	613.03	450	340.99	422.06
115.01	403.92	454.02	426.97	302	350.01	613.03	450	340.99	422.06
115.11	404.01	454.01	426.99	302.01	350.01	613.03	450	340.99	422.06
114.93	403.98	454	427	302	350.02	613	450.01	340.99	422.06
114.98	403.95	454	426.98	302	350.03	613.02	450.03	340.99	422.06
115	404.22	454.01	427.04	302.02	350.01	613.02	450.03	340.99	422.06
114.88	404.09	453.98	427.06	302.01	350.01	613.02	450.03	340.99	422.06
114.93	404.05	453.98	427.05	302.02	350	613.02	450.03	340.99	422.06
114.95	404.12	453.98	427.03	302.02	350	613.03	450.03	340.99	422.06
114.86	404	454.01	427	302.02	350	612.97	450.03	340.99	422.06
114.83	404.08	454.03	426.97	302.02	350	613.1	450	340.99	422.06
114.96	404	454.03	427.01	302.03	350	613.09	450	340.99	422.06
115	404.41	454.02	427	302.02	350.01	613.03	450.01	340.99	422.06
114.83	403.82	454.01	427.03	302.01	350.01	613.03	450.01	340.99	422.06
114.88	403.88	454.01	427	302.01	350	613.03	450.01	340.99	422.06
114.83	404.07	454	426.98	302.02	350	613.01	450.01	340.99	422.06
114.79	404.04	454.02	426.94	302.01	350.01	613.04	450.01	340.99	422.06
114.89	403.96	454.01	426.96	302.01	350	613.03	450.01	340.99	422.06
114.96	403.9	454.02	426.97	302.01	350	613.02	450	340.99	422.06
115	403.93	454.02	427.01	302.02	350	613.02	450	340.99	422.06
114.91	403.98	454	426.98	302.01	350	613.02	450	340.99	422.06
114.96	403.94	454	427	302.02	350	613.07	449.99	340.99	422.06
114.87	403.93	454.01	426.99	302.01	350	613.02	450	340.99	422.06
114.85	403.93	454.03	426.99	302.02	350.01	613.02	450	340.99	422.06
114.88	403.72	454	427.05	302.02	350.01	613.03	450.01	340.99	422.06
114.99	404.03	454	427.04	302.04	350	613.02	450.01	340.99	422.06
114.86	403.94	454	427.04	302.02	350	613.02	450.01	340.99	422.06
114.85	404.09	454.01	426.99	301.98	350	613.02	450	340.99	422.06
114.78	404.14	454.01	426.97	301.98	350.01	613.02	450	340.99	422.06
114.87	404.19	453.99	427.03	302.01	350.01	613.04	450	340.99	422.06
114.78	404.11	454	427.01	302.01	350.01	613.05	450	340.99	422.06
114.88	404.1	454.01	426.97	302.01	350.01	613.06	450	340.99	422.06
115.06	404.02	454	426.96	302.04	350	612.99	450	340.99	422.06
115	403.88	453.97	427.08	302.02	350	612.99	450	340.99	422.06
115.14	403.98	453.99	427.05	302.02	350.01	613.01	449.99	340.99	422.06
115.2	404.05	454	427.07	302.01	350.01	613.01	449.99	340.99	422.06
114.93	404.27	453.99	427.02	302.01	350.01	613.01	450	340.99	422.06
114.9	404.22	454	427.04	302.03	350	613.05	450	340.99	422.06
114.79	404.1	454	426.99	302.02	350	613.03	450.01	340.99	422.06
114.92	404.05	454.01	426.98	302.02	350	613.03	450.01	340.99	422.06
114.9	403.99	454.01	426.98	302.02	350.01	613.03	450.01	340.99	422.06
114.96	404	454	426.98	302.02	350.01	613.03	450.01	340.99	422.06
115.11	404.03	454	426.94	302.01	350	613.04	450.02	340.99	422.06
114.93	404.03	454	426.97	302.02	350	613.05	450.02	340.99	422.06
114.96	404.23	454	426.97	302	350.01	613.05	450.02	340.99	422.06
114.96	404.57	454	426.97	302.02	350	613.04	450.01	340.99	422.06
114.93	404.12	454	426.97	302.03	350	613.04	450.01	340.99	422.06
115.04	404.16	453.98	426.98	302.02	350	613.04	450.01	340.99	422.06
115.01	403.98	453.99	426.95	302.01	349.99	613.05	450.01	340.99	422.06
115.04	403.99	454	426.98	302	350	613.04	450.01	340.99	422.06
115.05	404.21	454.01	426.98	302.03	350.01	613.04	450.01	340.99	422.06
114.95	404.34	454.01	427.01	302.03	350.01	613.04	450.01	340.99	422.06
115.04	404.1	454.02	427.02	302.03	350.01	613	450.01	340.99	422.06
114.96	404	454.02	427.01	302.04	350.01	613.03	450.01	340.99	422.06
114.99	403.9	454.01	427.02	302.04	350.01	613.03	450.01	340.99	422.06
114.93	404.08	454.02	427	302.04	350	613.03	450.01	340.99	422.06
114.76	404.05	454.02	427	302.03	350.01	613.05	450.01	340.99	422.06
114.99	404.23	454.01	426.97	302.03	350.01	613.05	450.01	340.99	422.06
114.94	404.08	454.01	426.99	302.03	350	613.02	450.01	340.99	422.06
114.85	403.97	454.01	426.99	302	350.01	613.03	450.02	340.99	422.06
115.07	404.25	454.02	426.98	302	350.02	613.01	450.01	340.99	422.06
115.04	404.17	454.03	426.97	301.98	350.02	613.02	450.01	340.99	422.06
114.93	404.12	454	426.97	302	350	612.98	450.01	340.99	422.06
114.96	404.18	454.01	427	302	350.02	613	450	340.99	422.06
115.08	404.16	453.99	427.06	302	350.01	613.06	450	340.99	422.06
115.01	404.11	454.01	426.98	302	350.01	613.06	450	340.99	422.06
114.96	404.14	454	426.96	302.01	350.01	613.06	450	340.99	422.06
114.89	404.04	454.02	426.99	302.01	350.01	613.05	449.99	340.99	422.06
114.93	404.16	454	427.02	302	350.01	613.05	449.99	340.99	422.06
115.07	403.97	453.99	427	302.01	350.02	613.05	449.99	340.99	422.06
114.99	403.96	454.02	426.98	302	350.02	613.04	449.99	340.99	422.06
114.9	403.87	454	426.97	301.98	350.01	613.03	450	340.99	422.06
114.92	404.06	454	426.97	301.98	350.02	613.04	449.99	340.99	422.06
114.89	404.02	454	426.97	301.98	350.01	613.04	449.99	340.99	422.06
114.94	403.96	454	427.01	302	350.01	613.03	449.99	340.99	422.06
114.91	404.1	453.99	427.01	302.01	350.01	613.02	449.99	340.99	422.06
114.92	404.11	454	426.99	302.01	350.01	613.03	450	340.99	422.06
114.94	403.99	454	426.98	302.01	350.01	613.02	450	340.99	422.06
114.95	404.1	454	426.98	302	350.01	613.03	450	340.99	422.06
114.85	403.74	454.01	426.98	302.01	350.01	613.02	450	340.99	422.06
114.96	403.89	454.02	426.99	302	350.02	613.02	450	340.99	422.06
115.01	404.06	453.99	426.98	302	350.01	613.02	450	340.99	422.06
115.02	404.05	454.01	426.99	302.01	350.02	613.02	450.01	340.99	422.06
114.99	403.8	454.01	426.98	302.01	350.02	613.02	450	340.99	422.06
114.93	403.49	454	426.97	302.01	350.02	613.02	450	340.99	422.06
115.04	404.01	454	427	302	350.02	613.02	450	340.99	422.06
114.96	404.07	453.98	426.94	302.01	350.01	613.02	450	340.99	422.06
114.99	404.03	454	426.94	302.02	350.01	613.02	450	340.99	422.06
114.93	404.45	454	426.99	302	350.01	613.01	450.02	340.99	422.06
114.83	404.17	453.99	427.05	302	350.01	613.01	450.02	340.99	422.06
114.9	404.04	454	427.03	302	350.01	613.03	450.02	340.99	422.06
115.04	404.07	453.98	426.99	301.99	350.01	613.03	450.02	340.99	422.06
114.98	404.06	454	427.03	301.99	350.01	613.03	450.02	340.99	422.06
114.91	404.29	454.01	426.99	301.99	350.01	613.02	450.02	340.99	422.06
114.93	404.06	454.01	426.96	301.97	350.02	613.03	450.02	340.99	422.06
114.98	404.11	453.98	426.99	301.98	350.01	613.02	450.02	340.99	422.06
114.41	403.97	454	426.99	301.99	350.01	613.02	450.02	340.99	422.06
114.85	404.03	453.99	427.02	302.01	350.01	613.02	450.02	340.99	422.06
114.92	404.09	454	427.03	302	350.01	613.02	450.01	340.99	422.06
114.96	404.09	453.99	427	302	350.01	613.02	450.01	340.99	422.06
114.97	403.96	454	427.02	301.99	350.02	613.03	450.02	340.99	422.06
114.95	403.99	454.02	426.98	302.01	350.02	613.03	450.01	340.99	422.06
115.12	404.07	454.02	427.05	302.02	350.02	613.03	450.01	340.99	422.06
115.04	404.08	454.02	427.01	302.02	350.02	612.99	450.01	340.99	422.06
115.02	403.94	454.01	426.99	302.01	350.01	613.02	450.01	340.99	422.06
114.94	403.96	454.01	426.99	302.02	350.01	613.03	450.01	340.99	422.06
114.89	403.95	454	426.99	302.02	350.01	613.03	450.01	340.99	422.06
114.94	403.92	454	426.99	302.03	350.01	613.03	450.01	340.99	422.06
114.96	403.95	454.01	426.98	302.01	350.01	613.03	450.01	340.99	422.06
115.09	404.04	453.98	427.02	301.99	350	613.02	450.01	340.99	422.06
114.79	404.02	453.99	427	301.99	350	613.03	450.01	340.99	422.06
114.89	403.92	454	427	301.99	349.99	613.03	450.01	340.99	422.06
115	404	454.03	426.99	301.99	350	613.04	450	340.99	422.06
114.84	404.08	454.03	426.98	301.99	350	613.01	450.02	340.99	422.06
114.74	404	454.01	427.02	302	349.99	613.05	450	340.99	422.06
114.82	403.98	453.99	427.04	302	350	613.05	450	340.99	422.06
114.92	404.05	453.99	426.97	302.05	350.01	613.01	450.01	340.99	422.06
114.87	404.11	454	426.94	302.05	350.02	613	450.01	340.99	422.06
114.95	404.09	453.96	427.03	302.03	350.02	613.05	450	340.99	422.06
114.84	403.96	453.99	427.04	302.01	350	613.05	450	340.99	422.06
114.98	404.12	454	427.02	302	350	613.05	450	340.99	422.06
115.02	404.1	454	427.02	302.02	350.01	613.05	450	340.99	422.06
114.91	404.1	453.99	427	302.02	350.01	613.06	450	340.99	422.06
114.95	404.06	454.01	426.95	302.02	350.01	613.05	450.01	340.99	422.06
114.96	404	454.01	426.97	302	350.01	613.01	450.02	340.99	422.06
115.01	404.08	453.99	427	302	350.01	613.01	450.02	340.99	422.06
114.83	404.04	453.99	427	302	350.01	613.01	450.02	340.99	422.06
[truncated: 23,397 more rows]
