# Supplementary material for: Female moths incorporate plant acoustic emissions into their oviposition decision-making process
Source: eLife. 2026 Jan 5;13:RP104700. doi: 10.7554/eLife.104700 (PMC12768406; doi:10.7554/eLife.104700)
Supplement: Source data 1. [file elife-104700-data1.zip › Codes_and_tables_V2/Location_fig_3/230624_020014-030036_xypts.csv]

pt1_cam1_X	pt1_cam1_Y	pt2_cam1_X	pt2_cam1_Y	pt3_cam1_X	pt3_cam1_Y	pt4_cam1_X	pt4_cam1_Y	pt5_cam1_X	pt5_cam1_Y
114.554834	408.037473	467.384533	459.824018	301.819333	357.588565	613.689495	449.505335	330.51132	427.760614
116.05	408.25	467.02	460	301.97	358.01	614	450	331	428.12
115.97	408.04	466.98	459.99	301.99	358	614	450	331	428.07
115.19	408.11	467.07	460	302.02	358	613.99	450	331	428.05
115.06	407.89	466.98	460.03	302.02	358	614	450	331	428.07
115.12	408.04	467	460.04	301.99	358	614	450	330.99	428.23
115.07	408	467	460.04	302.01	358	614	450	331	428.08
115.14	407.86	467.01	460.02	301.99	358	614	450	331	428.2
115.23	408.06	467.02	460.07	302.02	358	613.99	450	331.01	428.04
115.09	408	466.99	460.04	302	358.01	613.99	450	331	428.06
115.21	408.05	467	460.03	302.02	358.01	613.99	450	331.01	428.05
115.09	407.98	466.99	460.02	302.02	358	613.99	450	331.01	428.03
115.07	407.78	467	460.02	301.99	358	613.99	450	331	428.06
115.05	407.96	467	460.02	302.01	358	614.03	449.99	331	428.07
115.21	408	467.01	460.02	302.01	358	613.98	450	331	428.04
114.99	407.52	466.97	460.01	302.02	358	613.99	449.99	330.99	428.05
114.98	407.5	466.98	460.01	302.01	358	613.99	449.99	330.99	428.04
115.1	407.61	466.99	460.03	302.02	358	613.96	450	330.99	428.05
115.16	407.9	466.97	460.01	302.02	358	613.96	450	330.99	428.06
115.25	407.98	466.97	460.05	302.01	358	613.95	450	331	428.08
115.1	408.06	466.99	460.03	302.01	358	613.96	450	330.99	428.1
115.16	407.82	466.99	460.03	302	358.01	613.96	450.01	330.99	428.22
115.11	408.09	467.01	460.07	302.01	358	613.97	450.01	330.99	428.17
115.1	408.24	466.98	460.04	302	357.99	613.96	450.01	330.99	428.1
115.44	407.91	466.99	460.05	302	358	613.97	450.01	330.99	428.06
115.35	407.98	467.02	460.03	301.99	358	613.98	450.01	330.99	428.02
115.09	407.91	467.02	460.04	302	358	613.94	450.01	330.99	427.99
115.05	408.09	466.98	459.98	302	357.99	613.93	450.01	330.99	428.03
114.92	407.95	466.99	459.93	301.98	357.99	613.94	450.02	330.99	427.92
114.95	407.96	467.01	459.97	301.97	357.98	614	450	331	428.02
115.2	408.05	467.01	459.97	301.96	358	614	450	330.99	428.12
115.12	408.01	467.01	459.97	301.96	357.99	614	450	330.99	428
114.98	407.93	466.96	459.94	301.98	357.99	613.96	450	330.99	428.02
115.01	407.97	466.95	459.97	301.97	357.99	613.95	450	330.99	427.94
115.05	408	466.96	459.98	301.97	357.98	613.95	450	330.99	427.97
115.03	408.01	466.98	459.97	302	357.99	613.96	450	331	428.05
115.23	407.89	466.91	459.95	301.98	357.99	613.97	450	331.01	427.99
115.13	407.92	466.95	459.97	302	357.99	613.96	450	331.01	428.02
115.13	407.96	466.95	459.97	302.01	357.99	613.95	449.99	331.01	428.07
115.22	408.01	466.95	459.97	301.98	357.99	613.96	449.99	331.02	428.06
115.12	407.97	467.01	460.01	302	357.98	613.93	450.01	331.02	428.02
115.36	407.92	466.98	459.99	301.98	358	613.93	450	331.02	428.07
115.05	408.05	466.99	460.01	302	357.99	613.95	450	331.01	428.15
115.57	407.97	467	459.96	301.98	358	613.95	450	331.02	428.01
115.05	407.99	466.98	459.96	302.01	358	613.97	449.99	331.02	428.01
115.01	407.74	467	459.98	302.01	357.99	614.04	449.98	331.01	428.03
115.2	407.86	466.96	459.99	302	358	613.96	449.99	331	428.05
115.09	407.89	466.92	459.99	302.02	358	613.97	450	331	428
115.03	408.06	466.94	459.98	301.99	358.01	613.97	450	331	428.07
114.86	407.92	466.98	460.04	301.98	358.02	613.96	449.99	330.99	427.94
115.31	407.88	466.98	460.04	301.98	358.01	613.96	449.99	330.99	428.07
115.3	408.04	466.94	460.03	302	358.01	613.95	449.99	331	428.05
115.08	408.04	466.96	460.03	301.99	358	613.98	449.99	330.99	427.96
115.18	407.82	466.98	460.03	301.99	358.01	613.98	449.99	331.02	428
115.01	407.91	466.96	460.04	301.99	358	613.94	450	331.01	428.01
115.01	408.02	466.98	460.04	302	357.99	613.96	450.01	331	427.94
115.03	408.17	467.06	460.07	302.02	357.97	613.97	450.01	330.99	427.85
115.09	408.02	467.12	460	301.99	357.99	613.99	450	331	427.74
114.53	408.1	467.05	459.99	301.99	357.98	613.99	450	331	427.79
114.79	408.1	467	459.98	301.98	357.99	613.98	450	331	427.81
114.92	408.08	466.99	459.99	301.99	357.98	613.99	450.01	331	427.97
114.97	408.05	467	460.01	301.98	357.99	613.99	450	331	427.93
115.09	408.01	467	460.01	301.99	357.99	613.99	450	330.99	427.96
115.1	407.83	467.03	460.02	302	358	613.98	450.01	331	427.9
115	407.98	467.03	460.03	301.98	358	613.98	450.02	331	428.03
114.91	407.68	467	460.05	301.99	357.99	613.98	450.02	331.01	427.97
115.04	407.93	466.99	460.04	301.97	357.98	613.97	450.01	331.01	427.99
114.98	408.07	467	460.02	301.97	357.98	613.97	450.01	331	428.06
114.95	407.9	467	460.04	301.96	357.97	613.99	450.01	331.01	428.11
115.03	407.98	467.02	460.05	301.98	357.97	614	450	331.01	428.09
115.04	408.06	467.02	460.03	301.97	357.97	613.97	450.01	331	428.06
115	408.05	466.99	460.03	301.96	357.98	613.97	450.01	331	428.11
114.9	407.88	466.95	460.04	301.99	357.98	613.97	450.01	331.01	428.03
115.23	408.01	466.97	460.02	301.98	357.98	613.97	450.01	331.01	428.03
114.94	408.04	466.98	460.03	301.99	358	613.97	450.01	331.01	428.02
115.4	408.14	466.98	460	302.01	357.99	613.98	450.01	331.01	428.01
115.38	408.08	466.97	459.99	301.98	357.98	613.96	450.01	331.01	428.03
115.6	407.93	466.94	460.01	301.97	357.99	613.98	450.01	331.02	428.2
115.27	407.91	466.96	460.05	301.97	357.99	613.98	450.01	331.01	428.12
115.1	408.18	466.95	460.03	301.98	357.98	613.98	450.01	331.01	428.13
115.2	408.03	466.99	460.01	301.99	357.98	613.98	450.01	330.99	428.08
115.14	407.95	467	460.02	302	357.99	613.97	450.02	331	428.2
115.1	407.98	467.03	460.03	302	357.99	614.03	450.01	330.99	428.24
115.06	407.83	466.96	460.03	302	357.99	613.96	450.01	330.99	428.07
115.21	407.91	466.93	460.03	301.98	357.99	613.96	450.01	331.01	428.05
115.24	407.89	466.97	460.04	301.99	357.99	613.95	450.01	331.01	428.11
115.02	407.98	466.94	460.01	302	357.99	613.95	450.01	331	428.1
115.03	408	466.94	460.02	301.99	357.98	613.94	450.01	331	428.17
114.93	408.04	466.96	460.03	301.98	357.99	613.95	450.01	331	428.14
114.98	408.01	466.94	460	302	357.98	613.95	450.01	331	428.04
115.04	408.38	466.98	460.01	302.01	357.97	613.94	450.01	331	428.01
115.54	408.08	467	460	302.01	357.98	613.95	450.01	331	428
115.08	408.05	466.95	460.01	302.02	357.98	613.95	450.01	331	427.92
115.08	408.02	466.95	460.03	302	357.99	613.95	450.01	331	427.92
115.07	408.05	466.93	460.03	302.01	357.99	613.95	450.01	331	427.92
114.97	408.07	466.92	460.01	301.99	357.99	613.95	450.01	331	427.92
115.08	408.04	466.95	460	302.01	357.99	613.95	450.01	331	427.92
115.01	407.87	467	460.02	302	357.99	613.98	450.01	331	427.92
115.18	408.02	466.96	459.99	302.01	357.99	613.95	450.01	331	427.92
114.99	407.94	467.01	459.97	302	357.98	613.94	450	331	427.92
114.93	408.02	466.96	459.97	302.01	357.98	613.95	450.01	331	427.92
114.75	408.01	466.96	459.97	302	357.98	613.95	450.01	331	427.92
114.72	408.25	466.99	460.02	302	357.98	613.94	450.01	331	427.92
115.09	407.93	467.01	459.96	302.01	357.97	613.93	450.01	331	427.92
114.97	407.6	467.02	459.97	302.02	357.98	613.93	450	331	427.92
112.707792	400.842612	467.01	459.99	302.01	357.98	613.93	450	331	427.92
112.98	401.12	467.02	460	302	357.99	613.94	450	331	427.92
112.91	401.12	467	459.99	302	357.98	613.93	450	331	427.92
112.91	401.02	466.95	459.99	302.01	357.98	613.94	450	331	427.92
112.93	401.02	466.99	460.02	301.97	357.99	613.94	450	331	427.92
112.91	401.04	466.99	460.03	301.99	357.98	613.94	450	331	427.92
112.9	400.94	467.04	460.06	302	358	613.96	450	331	427.92
112.42	400.97	466.99	460.08	302	358	613.96	450.01	331	427.92
112.69	400.89	466.98	460.01	302.01	357.99	613.96	450.02	331	427.92
112.72	400.91	467.02	460.03	302.02	357.99	613.97	450.02	331	427.92
112.9	400.95	467	460	302.01	358	613.97	450.02	331	427.92
112.78	400.82	466.99	460.02	302	357.99	613.96	450.02	331	427.92
112.92	400.92	466.9	460.06	302	357.99	613.96	450.02	331	427.92
112.95	400.9	466.89	460.05	302	357.99	613.97	450.02	331	427.92
113.07	400.92	467.02	460.09	302	357.99	613.98	450.02	331	427.92
113.09	400.99	467.03	460.02	302.01	358	614	450	331	427.92
113.11	400.95	466.96	460.05	302.01	358	614	450.01	331	427.92
112.99	400.99	466.99	460.04	302.01	357.99	613.99	450	331	427.92
112.8	401.13	466.92	460.05	302	358	613.99	450.01	331	427.92
112.87	400.99	466.95	460.01	302.02	358	613.94	450.01	331	427.92
112.98	400.96	466.96	460	301.99	358.01	613.94	450.01	331	427.92
112.87	400.85	467	459.99	301.98	357.99	613.94	450.01	331	427.92
112.86	400.94	466.96	460.01	302	357.98	613.95	450.01	331	427.92
113.03	401	466.93	460.01	302	357.98	613.95	450	331	427.92
113.04	401.17	466.94	460	301.99	357.99	613.94	450	331	427.92
113.04	401.05	466.98	460.03	302	357.98	613.98	450.01	331	427.92
113.02	401.05	466.97	460.03	302.01	357.98	613.96	450	331	427.92
112.97	401.12	466.97	460.03	301.99	357.99	613.96	450	331	427.92
112.95	401.06	466.93	459.99	301.98	358	613.98	450.01	331	427.92
112.93	400.93	466.95	460	301.98	358	613.98	450.01	331	427.92
112.96	400.99	466.98	460.01	301.97	358.01	613.98	450.01	331	427.92
112.94	400.8	466.93	460.02	301.97	358	613.98	450.01	331	427.92
112.8	400.95	466.92	459.99	301.98	357.99	613.98	450.01	331	427.92
113.02	400.94	466.97	459.99	301.98	357.98	613.98	450.01	331	427.92
112.97	401.14	466.95	460.02	302	357.99	613.97	450	331	427.92
112.7	401.03	466.87	459.99	302.02	358.01	613.98	450	331	427.92
112.85	401.02	466.92	460	302.02	358	614	450	331	427.92
113.02	401.09	466.92	460.01	302.01	357.99	613.99	450	331	427.92
113.06	401.16	466.95	460	302.02	357.99	613.97	450	331	427.92
112.84	400.95	467.01	460	302.01	358	613.94	450	331	427.92
112.77	401.09	466.95	459.99	302.01	358	614	450	331	427.92
112.97	400.82	466.95	460	302	357.99	613.95	450	331	427.92
112.97	400.94	466.93	459.99	302	357.98	613.96	450	331	427.92
112.73	400.98	466.95	459.99	301.98	357.98	613.96	449.99	331	427.92
112.9	401.11	466.94	460.01	301.99	357.97	613.95	449.99	331	427.92
112.92	401.13	466.92	460.03	301.98	357.97	613.96	449.99	331	427.92
112.91	401.09	466.97	460.04	301.99	357.97	613.92	450.01	331	427.92
113.03	401.15	466.93	460.04	301.98	357.98	613.96	450.01	331	427.92
112.99	401.06	466.98	460.01	301.98	357.99	614	449.99	331	427.92
113.03	401.02	466.98	460.01	301.98	357.99	614	449.99	331	427.92
112.95	401.06	466.96	460.02	301.99	357.99	613.96	449.99	331	427.92
113.02	401	466.94	460.03	301.99	357.98	613.99	449.99	331	427.92
112.96	401.03	466.96	460.03	301.98	357.98	613.96	449.99	331	427.92
112.9	400.9	466.95	460.03	301.98	357.98	613.99	449.99	331	427.92
112.96	401.05	466.98	460.03	301.99	357.98	613.99	449.99	331	427.92
112.97	401.07	467.01	460.01	301.97	358.01	613.99	449.99	331	427.92
113.02	401.08	466.97	460.02	301.96	358	613.99	449.99	331	427.92
113.08	401.05	466.99	460.01	301.97	357.99	613.95	449.99	331	427.92
113.07	401.08	467	460.01	301.96	358.01	613.95	449.99	331	427.92
113.16	400.96	466.94	460.02	301.99	358.01	613.96	449.99	331	427.92
112.9	400.84	466.93	460.01	301.99	358	613.97	450	331	427.92
113.03	400.91	466.96	460.04	302	358	613.97	450	331	427.92
113	401	466.97	460.02	302.03	357.99	613.99	449.99	331	427.92
112.89	401.36	466.96	460.04	302	358	613.99	449.99	331	427.92
113.01	401.21	467	460.08	301.99	358	613.99	449.99	331	427.92
112.91	401.21	466.94	460.04	302.02	358	613.94	450	331	427.92
112.93	401.04	466.97	460.06	301.99	358	613.94	450	331	427.92
113.06	401.14	466.97	460.05	301.99	357.99	614	449.99	331	427.92
113.01	401.14	466.96	460.02	301.96	357.99	613.98	449.99	331	427.92
113.03	401.13	466.94	460.04	301.96	357.98	613.98	449.99	331	427.92
113.02	401.02	466.99	460.04	301.96	357.99	613.98	449.99	331	427.92
113.01	401.1	466.9	460.03	301.98	357.99	613.97	449.99	331	427.92
113.01	400.97	466.98	460.07	301.99	357.99	613.98	449.99	331	427.92
112.88	401.17	466.98	460	301.98	357.99	613.98	449.99	331	427.92
113.01	401.02	466.95	460.05	301.99	357.99	613.98	449.99	331	427.92
113.01	401.1	466.94	460.03	301.97	357.99	613.98	449.99	331	427.92
113.02	401.15	467.03	460.03	301.98	357.99	613.99	449.99	331	427.92
112.89	401.08	467.02	460.03	301.97	358	613.99	449.99	331	427.92
112.99	400.96	467.02	460.02	301.99	357.99	613.99	449.99	331	427.92
112.99	400.99	467.01	460.05	301.98	357.99	613.99	449.99	331	427.92
112.81	400.98	467.04	460.04	301.99	358	613.99	449.99	331	427.92
112.9	400.97	467.04	459.98	301.99	357.98	613.99	449.99	331	427.92
113.03	401.01	466.97	460.01	301.99	358	613.99	449.99	331	427.92
112.93	401.1	466.96	460	301.98	357.99	613.99	449.99	331	427.92
112.98	400.98	466.96	460.01	301.99	357.99	613.99	449.99	331	427.92
112.98	401	466.95	460.02	301.99	357.99	614	449.99	331	427.92
112.89	400.86	466.98	460.02	301.98	357.99	614	449.99	331	427.92
113	401.05	466.98	460.01	302	358	613.99	449.99	331	427.92
113.03	401.12	466.97	460.01	302	357.99	613.99	449.99	331	427.92
113.09	401	466.94	460.02	301.99	358	613.99	449.99	331	427.92
113.1	401.09	466.98	460	301.99	357.98	613.98	450.01	331	427.92
113.03	401	466.85	459.98	301.99	357.98	613.98	450.02	331	427.92
113.03	401.04	467.02	459.97	301.98	357.99	613.97	450.01	331	427.92
112.96	401.16	467.03	459.97	301.97	357.99	613.97	450.01	331	427.92
112.99	401.21	467.03	459.97	301.99	357.99	613.97	450.01	331	427.92
112.8	401.26	467.09	459.99	301.99	357.99	613.96	450.01	331	427.92
113	401.14	467.04	459.99	301.97	357.99	613.96	450.01	331	427.92
112.9	401.01	467.09	460.04	301.99	357.99	614.02	450	331	427.92
113.06	401.03	467.02	459.97	301.98	358	614.02	450	331	427.92
112.98	400.98	467.01	460.01	301.99	358	614.02	450	331	427.92
113.03	401.01	466.97	460.06	301.99	358	614.02	450	331	427.92
112.95	401.09	467.04	460.02	301.97	358	613.97	450.01	331	427.92
112.86	400.95	467.06	460.02	301.96	358	613.97	450.01	331	427.92
112.95	401.15	467.04	459.98	302.01	357.99	613.97	450.01	331	427.92
112.94	401.08	467	459.98	301.99	358	613.98	450.01	331	427.92
112.84	400.98	467.03	459.97	301.99	358.01	613.97	450.01	331	427.92
112.9	401.06	467.07	459.97	302	358	613.97	450.01	331	427.92
112.99	401.24	466.95	459.98	301.97	358	613.97	450.01	331	427.92
112.99	400.9	466.96	459.99	301.97	358	613.97	450.01	331	427.92
112.95	401.07	466.96	459.96	301.98	358.01	613.97	450.01	331	427.92
112.86	401.04	466.96	459.97	301.98	358.01	613.97	450.01	331	427.92
112.99	401.16	466.96	459.99	301.98	358	613.96	450.01	331	427.92
113.01	401.05	467.04	459.98	301.98	358.01	613.95	450.01	331	427.92
112.96	401.13	467.02	460	301.98	357.99	613.95	450.01	331	427.92
112.91	401.12	467.02	459.98	301.99	357.99	613.95	450.01	331	427.92
112.96	401.02	467.03	460	301.96	358.01	614.06	450	331	427.92
112.92	401.03	467.04	460.01	301.99	358	614.02	450	331	427.92
112.97	400.97	467.01	459.98	301.98	357.99	613.97	450.01	331	427.92
112.93	400.95	467.02	459.99	302.02	357.99	613.97	450	331	427.92
112.77	400.77	467.09	460.03	302.01	358	613.97	450	331	427.92
112.68	400.78	466.95	460.02	302.03	357.99	613.93	450.01	331	427.92
112.77	400.98	466.96	460.01	301.98	358	613.93	450.01	331	427.92
112.73	400.94	466.96	460.04	301.99	358.01	613.96	449.99	331	427.92
112.93	400.87	467.07	460.01	301.97	358	613.97	449.99	331	427.92
112.92	401.07	467.03	459.98	301.97	358	613.97	450	331	427.92
112.83	401.12	467.02	460.05	302	358	613.97	450	331	427.92
112.85	401.12	467.06	460.04	301.98	358	613.96	450	331	427.92
113.01	401.01	467.04	460.02	301.97	358	613.97	450	331	427.92
113.03	400.94	466.99	460	301.99	358	613.96	450	331	427.92
112.75	401.13	466.99	460	302.02	357.99	613.99	450	331	427.92
112.98	401.15	466.98	460.01	302	358	614.02	450	331	427.92
112.97	400.97	466.97	460.01	302	357.99	614.02	450	331	427.92
113.01	400.94	466.97	460.01	301.99	358	614.02	450	331	427.92
113.13	401.02	466.97	460.01	301.99	357.99	614.01	450	331	427.92
113.05	400.96	466.99	460	301.96	357.99	614.01	450	331	427.92
112.88	401.01	467.01	459.98	301.98	357.99	613.97	450	331	427.92
112.9	401.03	466.97	459.97	301.97	357.99	613.98	450.01	331	427.92
113	401.02	467	460	301.98	357.99	614	450	331	427.92
113	401.02	467.03	460.01	302	357.99	614	450	331	427.92
113.07	400.9	467.02	460	302	357.98	613.99	450.01	331	427.92
112.83	401.1	467.02	460	301.99	357.97	613.98	450.01	331	427.92
112.72	401.27	467.01	460.01	301.99	357.98	613.97	450.01	331	427.92
112.92	400.99	466.98	460.02	301.98	357.99	613.98	450	331	427.92
112.87	401.16	467.05	460.01	301.97	357.99	613.97	450	331	427.92
112.92	401.13	467.03	460.02	301.99	357.98	613.97	450	331	427.92
112.87	401.42	467.01	460.05	302	357.97	613.97	450	331	427.92
112.95	401.06	467.02	460.02	301.98	358	613.93	450.01	331	427.92
112.83	401.08	467.13	460.07	301.96	357.99	613.93	450.01	331	427.92
113.03	401.15	467.08	460.01	301.97	357.98	613.99	450	331	427.92
112.97	401.09	467.08	460	301.98	357.98	614	450	331	427.92
112.93	401.1	467.09	460.03	301.96	357.98	613.99	450	331	427.92
113	400.94	467.06	460.04	301.95	357.98	613.94	450	331	427.92
112.95	400.87	467.07	460.04	301.96	357.97	613.92	450.01	331	427.92
112.99	400.78	466.99	460.03	301.97	357.96	613.93	450.01	331	427.92
112.99	401.01	466.97	459.98	301.96	357.97	613.91	450.01	331	427.92
112.93	401.08	466.94	460.01	301.97	357.97	614.02	450	331	427.92
112.94	401.09	466.97	459.99	301.95	357.99	614	449.99	331	427.92
112.92	401.26	466.96	460	301.96	357.98	613.97	450	331	427.92
112.86	400.97	466.99	460	301.94	357.99	613.99	450	331	427.92
112.87	401.01	466.98	460.02	301.98	357.97	613.95	450	331	427.92
112.84	401.12	466.97	460.02	301.98	357.98	613.95	450	331	427.92
112.95	401.06	466.98	460.01	301.98	357.97	613.95	450	331	427.92
113.04	401.16	467.02	460.03	301.97	357.98	613.94	450.01	331	427.92
112.87	401.02	467.01	460.04	301.97	357.98	613.94	450.01	331	427.92
112.95	400.94	467.01	460.03	301.97	357.98	613.88	450.02	331	427.92
113.03	400.99	466.97	460	301.96	357.98	613.97	450.01	331	427.92
112.99	401.04	466.94	460	301.97	357.98	613.98	450.01	331	427.92
112.96	401.06	466.97	459.98	301.98	357.98	613.98	450.01	331	427.92
112.94	401	466.99	460.01	301.98	357.98	613.96	450.01	331	427.92
113	401.04	466.99	459.97	301.97	357.98	613.96	450.01	331	427.92
112.99	401.03	466.98	460	301.97	357.98	613.96	450.01	331	427.92
113.02	400.99	466.95	460	301.98	357.99	613.96	450.01	331	427.92
112.9	401.01	466.95	460	301.99	357.98	613.95	450.01	331	427.92
112.99	401	466.97	460	301.99	357.99	613.95	450.01	331	427.92
112.94	401.07	466.96	460.02	301.98	357.99	613.98	450	331	427.92
112.96	401.14	466.92	460.02	301.97	358.01	614.01	449.99	331	427.92
112.77	400.99	467.01	459.93	301.97	358	614.02	450	331	427.92
113.02	401	467.09	459.97	301.99	358	614.02	450	331	427.92
113	401.08	467.08	459.96	302	357.99	614.02	450	331	427.92
112.92	400.9	467.06	459.99	301.99	358	613.94	450.02	331	427.92
112.94	400.9	467.04	460.01	301.97	358	613.94	450.02	331	427.92
113.03	400.9	466.99	460.04	301.99	357.99	614.02	450.01	331	427.92
113.01	400.9	466.94	460.01	301.99	357.99	614.02	450.01	331	427.92
113.08	401.05	466.93	460	301.98	357.99	613.97	450.02	331	427.92
113.02	401.11	466.96	459.98	301.98	357.98	613.99	450.02	331	427.92
112.94	401.05	467	460	301.98	357.98	614	450.02	331	427.92
112.89	401.05	466.97	460.01	301.99	357.99	613.99	450.02	331	427.92
112.95	401.08	466.93	460	301.99	357.99	614	450.02	331	427.92
112.99	400.97	466.96	460.01	301.99	357.98	613.97	450.02	331	427.92
112.97	401	466.98	460	301.97	357.98	613.97	450.02	331	427.92
112.94	401.05	466.99	460.05	301.96	357.98	613.97	450.02	331	427.92
112.63	400.87	466.98	460.03	301.97	357.97	613.97	450.02	331	427.92
112.72	401.01	466.97	460.03	301.96	357.98	614	450.01	331	427.92
112.98	400.96	466.99	460.01	301.95	357.99	614	450.01	331	427.92
113.04	400.93	467	459.97	301.97	357.99	614	450.01	331	427.92
112.98	401.16	466.98	459.99	302	357.98	613.99	450.01	331	427.92
112.96	401.01	466.98	459.99	302	357.98	613.99	450.01	331	427.92
112.91	401.14	466.98	460.02	302	357.99	613.99	450.01	331	427.92
112.82	401.1	466.96	460.02	301.99	357.99	613.99	450	331	427.92
113.09	400.98	466.94	459.98	301.99	358	614	450.01	331	427.92
112.91	401.17	466.88	459.97	301.97	357.99	614	450.01	331	427.92
112.98	400.9	466.88	460	301.98	357.99	614	450.01	331	427.92
112.96	401.05	466.92	459.98	301.98	358.01	613.98	450.01	331	427.92
112.9	400.83	466.96	459.99	301.97	358	613.99	450.01	331	427.92
112.86	400.99	467.02	459.97	301.96	358	613.99	450.01	331	427.92
112.86	401.08	466.98	459.93	301.95	358	613.98	450.01	331	427.92
112.97	401.07	467.03	459.98	301.96	358	613.98	450.01	331	427.92
113.01	400.96	466.99	460	301.98	357.99	613.98	450.01	331	427.92
112.99	400.94	467.04	459.99	301.98	357.98	613.98	450.01	331	427.92
113.1	401.07	467.04	460.02	301.98	357.99	614.01	450	331	427.92
113.09	400.95	467.03	460	301.98	357.98	613.98	450.01	331	427.92
113.13	401.07	466.97	460.01	301.99	357.99	613.98	450.01	331	427.92
113.04	400.96	467	460	301.97	357.98	613.98	450.01	331	427.92
113.02	400.93	467	459.98	301.97	357.97	613.98	450.01	331	427.92
112.91	401.02	466.98	460	301.97	357.98	613.97	450.02	331	427.92
113.02	401.21	466.96	460.01	301.98	357.97	614.02	450	331	427.92
112.98	400.92	467.04	459.98	301.97	357.98	613.97	450	331	427.92
113.02	401.06	466.92	459.98	301.96	357.97	613.97	450	331	427.92
112.97	401.06	466.97	460.05	301.96	357.98	613.98	450	331	427.92
113	400.99	466.96	459.94	301.98	357.99	613.98	450	331	427.92
112.97	400.97	466.97	459.96	301.99	357.99	613.99	450	331	427.92
112.76	400.99	466.96	459.95	301.96	357.99	613.99	450	331	427.92
112.94	401.03	466.98	459.95	301.97	357.99	613.98	450	331	427.92
112.96	401.05	467.01	459.97	301.98	357.99	613.98	450	331	427.92
113	401.23	466.97	459.97	301.98	357.99	613.98	450	331	427.92
113.04	401.11	466.98	459.98	301.98	357.99	613.98	450	331	427.92
112.92	401.04	467	460.02	301.97	357.99	613.98	450	331	427.92
112.95	400.9	466.96	459.96	301.96	358	613.98	450	331	427.92
112.91	400.84	466.97	459.97	301.96	357.99	613.98	450	331	427.92
113.02	401.01	466.86	459.95	301.99	357.99	613.98	450	331	427.92
113.04	401.11	467.04	460	301.94	357.98	613.94	450.01	331	427.92
113.07	401.02	467.03	460.02	301.99	357.97	613.94	450.01	331	427.92
112.99	401.23	466.98	460.01	301.96	357.99	613.95	450.01	331	427.92
112.72	400.94	466.98	460.01	301.96	357.98	613.95	450.01	331	427.92
112.95	401.15	467.01	460.01	301.97	357.97	613.95	450.01	331	427.92
112.91	401.05	466.93	459.99	302.01	357.97	613.94	450.01	331	427.92
112.84	401.08	467.01	459.98	302.01	357.97	613.98	450	331	427.92
113.16	400.99	467	460.01	301.99	357.98	614.03	450	331	427.92
113.01	401.01	466.99	460.02	302.01	357.98	613.94	450.01	331	427.92
113.01	401.04	467.03	460.01	301.99	357.98	613.95	450.01	331	427.92
113.03	400.97	467.02	460	301.99	357.99	613.95	450.01	331	427.92
113	401.07	467.01	460	301.98	357.99	613.95	450.01	331	427.92
112.98	401.07	466.97	460.02	301.96	357.98	613.96	450.01	331	427.92
112.97	401.12	467.01	460.01	301.97	357.98	613.99	450	331	427.92
112.83	400.99	467.02	460.02	301.96	358	613.99	450	331	427.92
112.91	400.91	466.98	460.05	301.97	357.99	613.99	450	331	427.92
113.06	400.57	466.99	460.05	301.96	357.99	613.95	450.01	331	427.92
112.88	401.03	467.01	460.06	301.97	357.99	613.95	450.01	331	427.92
112.99	400.89	466.99	460.05	301.97	357.99	613.96	450.01	331	427.92
112.89	401.01	467.01	460.04	302	357.98	613.95	450.01	331	427.92
112.92	400.97	466.99	460.06	301.98	357.99	613.96	450.01	331	427.92
112.96	401.05	467.02	460.02	301.99	357.99	613.96	450.01	331	427.92
112.8	400.99	467.02	460.05	301.97	357.99	613.96	450.01	331	427.92
112.97	400.99	467.02	460.06	301.97	357.99	613.95	450.01	331	427.92
112.88	401.04	467.02	460.05	301.98	357.99	613.95	450.01	331	427.92
113.08	401.03	467.02	460.05	302	357.98	613.95	450.01	331	427.92
112.92	401.01	467.02	460.03	302	357.98	613.95	450.01	331	427.92
112.94	400.99	466.96	460.01	302	357.98	613.95	450	331	427.92
112.97	401.07	467.02	459.95	301.99	357.99	613.97	450	331	427.92
112.93	401.11	466.96	460.02	301.98	357.99	613.97	450	331	427.92
113.17	400.98	467.03	459.99	301.99	357.98	613.97	450	331	427.92
112.97	401.05	467.03	459.99	301.99	357.99	613.98	450	331	427.92
112.9	401.23	467.03	459.99	302	358	613.97	450	331	427.92
112.96	400.94	466.94	460.03	302	358.01	613.97	450	331	427.92
112.92	400.96	466.98	460	302.01	358	613.98	450	331	427.92
112.94	400.96	466.99	460.01	302.01	357.99	613.96	450.02	331	427.92
112.93	400.93	466.96	460	301.98	358	613.97	450.01	331	427.92
113.01	401	466.96	460	301.99	358	613.97	450.01	331	427.92
112.89	400.94	467.04	459.98	301.99	357.99	613.99	450.01	331	427.92
112.99	400.89	467.09	459.99	301.98	357.98	614.03	449.99	331	427.92
112.97	400.84	467.09	459.97	301.98	357.98	613.98	450	331	427.92
112.99	401.04	467.01	459.96	301.97	357.99	613.98	450	331	427.92
112.8	401	467.07	459.99	301.96	357.99	613.98	450	331	427.92
112.93	400.96	467.07	459.99	301.97	357.98	613.98	450	331	427.92
112.99	401.06	467.01	459.99	301.97	357.98	614	450	331	427.92
112.99	401.15	467.01	459.99	301.98	357.99	614.01	450	331	427.92
113.11	401.07	467.04	459.98	302	357.99	614.01	450	331	427.92
113.01	400.98	467.02	460.01	301.97	357.99	614.01	450	331	427.92
112.91	401.13	467.01	460.03	301.98	357.97	614.02	450.01	331	427.92
113.01	400.97	467.01	460.01	301.97	357.99	614	450.01	331	427.92
113.02	401.04	467	460	301.97	357.98	613.96	450.01	331	427.92
112.97	401.12	467	460.02	301.99	357.98	613.97	450.01	331	427.92
112.97	401.04	467.01	460	301.96	357.98	613.97	450.01	331	427.92
113	401.02	467.01	460.01	301.97	357.99	613.97	450.01	331	427.92
112.91	401.11	466.98	460.03	301.97	357.99	613.97	450.01	331	427.92
112.96	400.98	466.94	460.05	301.97	357.99	613.96	450.01	331	427.92
112.94	401.1	466.99	459.99	301.97	358	613.94	450.01	331	427.92
113.01	400.96	466.94	459.98	301.98	357.99	613.94	450.01	331	427.92
113.04	400.97	467.03	459.97	301.98	357.99	613.95	450.01	331	427.92
113.04	401.18	467.02	459.96	301.97	358	613.95	450.01	331	427.92
112.93	401.18	467.04	459.97	301.94	358	613.96	450.01	331	427.92
113.11	400.84	466.98	459.98	301.96	357.99	613.95	450.01	331	427.92
113.01	400.88	466.98	460.02	301.95	358	613.95	450.01	331	427.92
112.88	400.85	467	459.96	301.94	358	614	450	331	427.92
112.93	400.83	466.97	459.95	301.95	358	613.95	450.01	331	427.92
112.95	400.92	466.95	459.96	301.98	357.99	613.96	450.01	331	427.92
112.95	400.91	466.99	459.97	301.98	357.98	613.94	450.01	331	427.92
112.81	400.99	466.94	459.96	301.97	357.98	613.95	450.01	331	427.92
112.9	400.93	466.94	459.99	301.99	357.99	613.95	450.01	331	427.92
112.87	401.13	466.95	460.01	301.99	357.99	613.95	450.01	331	427.92
112.96	401.07	466.95	460.01	302	357.99	613.96	450.01	331	427.92
112.92	401.11	466.96	460	301.99	357.99	613.95	450.01	331	427.92
112.92	400.92	466.95	460	301.97	358	613.95	450.01	331	427.92
112.85	400.94	466.98	460	301.99	358	613.96	450.01	331	427.92
112.85	400.96	466.96	460.01	301.99	357.98	613.97	450.01	331	427.92
112.98	400.93	467	459.96	302	357.99	613.96	450.01	331	427.92
113.05	400.86	466.97	459.98	301.96	358	613.96	450.01	331	427.92
113.05	400.88	466.96	459.99	301.99	357.99	613.93	450.01	331	427.92
113.12	400.99	466.97	460.01	302.01	357.98	613.95	450.01	331	427.92
113.01	401.1	466.98	460.01	301.96	358	613.94	450.01	331	427.92
113.01	401.03	466.98	459.99	301.98	357.99	613.96	450.01	331	427.92
113.01	401.16	467.02	460	301.98	358	613.96	450.01	331	427.92
112.93	401.06	467.02	459.98	302	357.99	613.96	450	331	427.92
112.95	401.18	466.97	459.98	302	357.98	613.96	450.01	331	427.92
112.76	401.04	466.99	460	302.04	358	613.94	450.02	331	427.92
112.75	401.1	467.1	460.03	302.02	358	613.98	450.02	331	427.92
112.93	400.87	466.98	460.01	302.03	358	614	450.01	331	427.92
112.99	400.92	466.98	460.03	302.02	357.99	614	450.01	331	427.92
113.04	400.95	466.98	460.03	302.03	358	614	450.01	331	427.92
113	401.11	466.97	460	302.03	358.01	614	450.01	331	427.92
112.78	401.13	466.98	460.01	302.06	357.99	613.95	450.01	331	427.92
112.93	401.13	467.01	460.01	302	357.98	613.95	450.01	331	427.92
112.83	401.12	467.05	459.99	302.02	357.97	613.97	450.01	331	427.92
113.02	401.05	467	459.99	301.99	357.99	614.05	449.99	331	427.92
113.02	401.05	466.97	460	301.99	357.99	614.06	450	331	427.92
112.9	400.97	467	459.98	302.01	357.97	614.04	449.99	331	427.92
112.99	400.99	467.05	460.02	301.98	357.97	614.01	450	331	427.92
112.85	401.11	467.06	460.03	302.01	357.97	613.96	450.02	331	427.92
112.77	400.99	467.02	460.01	302	357.97	614.03	449.98	331	427.92
112.88	401.03	467	460.05	302	357.97	614.02	449.99	331	427.92
112.77	401.05	466.99	460.05	301.98	357.98	613.99	449.99	331	427.92
112.95	400.92	467	460	301.97	358	614	449.99	331	427.92
112.92	400.98	466.97	460.01	301.98	357.99	614	449.99	331	427.92
113.04	401.23	466.98	459.98	302	358	614.01	449.99	331	427.92
112.96	401.12	466.95	459.96	301.98	357.99	614	449.99	331	427.92
112.52	400.99	466.94	459.96	302	357.97	614	449.99	331	427.92
112.87	400.96	467.04	459.97	302	357.98	613.96	450.01	331	427.92
112.97	400.92	467.03	459.97	301.99	357.98	613.96	450	331	427.92
112.88	400.82	467.02	459.98	301.99	357.98	613.95	450	331	427.92
112.99	400.87	466.98	459.96	301.99	357.99	613.95	450	331	427.92
112.87	400.92	466.97	459.97	302	357.97	613.99	450	331	427.92
112.7	401.07	467.02	459.98	301.98	357.98	613.99	450	331	427.92
112.89	401.08	466.95	460.02	302.03	357.99	613.96	450.02	331	427.92
113	400.92	466.94	460.05	302.02	357.98	613.97	450.02	331	427.92
113.07	400.99	466.92	460.04	301.99	358	613.97	450.02	331	427.92
113	401.04	466.93	460.04	302	357.99	613.96	450.02	331	427.92
112.72	401.16	466.93	460.06	302	358	613.97	450.02	331	427.92
112.95	401.05	466.99	460	302.01	357.98	613.97	450.02	331	427.92
113.06	401.13	466.98	460	302	357.98	614.04	450	331	427.92
112.87	401.05	466.96	459.99	302	357.98	614.04	450	331	427.92
112.9	400.97	466.98	460	302.01	357.96	614.06	450.01	331	427.92
112.8	400.97	467	460.02	301.98	357.97	614	450.01	331	427.92
112.88	400.95	466.92	460.02	302	357.98	613.99	450.02	331	427.92
112.9	401.08	466.94	460.02	301.98	357.98	613.99	450.02	331	427.92
112.96	401.18	467.06	460.04	301.98	357.97	614.02	450.01	331	427.92
112.96	401.31	467.02	459.97	302.02	357.97	614.02	450.01	331	427.92
112.89	400.81	467.01	460.04	302	357.97	614	450.01	331	427.92
112.92	400.87	466.98	460.05	302	357.97	614	450.01	331	427.92
112.78	400.98	466.97	460.05	301.99	357.98	614	450.01	331	427.92
112.93	401.03	467	460.02	301.98	357.99	614.01	450.01	331	427.92
113.15	400.97	467	460.01	301.99	357.99	614.01	450.01	331	427.92
113.14	401.06	466.95	460.04	301.98	357.99	614.01	450.01	331	427.92
112.89	401.01	466.96	460.03	301.98	357.99	614	450.01	331	427.92
113.01	400.88	466.96	460.03	302	357.98	613.96	450.02	331	427.92
113.03	401.11	466.99	460.04	301.98	357.98	613.96	450.03	331	427.92
112.9	401.02	467.02	460.02	301.98	357.98	613.96	450.02	331	427.92
112.95	400.84	467.02	460.01	301.97	357.98	613.96	450.02	331	427.92
112.93	400.96	467.02	460.04	301.98	357.98	613.96	450.02	331	427.92
112.89	400.94	466.93	460.04	301.96	357.97	613.96	450.02	331	427.92
112.89	400.92	466.93	460.02	301.96	357.98	614	450.01	331	427.92
112.85	400.96	466.95	460.03	301.97	357.98	613.98	450.01	331	427.92
112.91	400.88	467.06	459.98	301.99	357.98	613.98	450.01	331	427.92
112.94	401	467	460.02	302	357.99	613.98	450	331	427.92
112.99	401.04	467.01	460.02	301.98	357.98	613.99	450.01	331	427.92
113.01	401.05	466.93	460.02	301.97	357.99	613.98	450	331	427.92
112.99	401.01	466.94	460.04	301.97	358	613.98	450	331	427.92
113.1	401.09	466.87	460.05	301.98	357.99	613.98	450	331	427.92
112.93	401.21	466.92	460.06	301.98	357.99	613.98	450	331	427.92
112.94	400.97	466.88	460.04	301.99	357.99	613.98	450	331	427.92
112.88	401.07	466.93	460.02	301.98	358	613.94	450.02	331	427.92
112.91	400.93	466.93	460.03	301.97	357.99	613.98	450	331	427.92
113.04	401.27	466.92	460.06	301.97	358	613.98	450	331	427.92
112.9	400.96	466.94	460.06	301.98	357.99	614.02	450	331	427.92
112.86	400.95	466.94	460.04	301.97	358	613.98	450	331	427.92
112.94	400.91	466.94	460.03	301.97	357.99	613.98	450	331	427.92
112.85	400.94	466.93	460.04	301.97	357.99	613.99	450	331	427.92
112.66	400.92	466.93	460.05	301.98	357.99	613.99	450	331	427.92
112.39	400.98	466.9	460.04	301.97	357.99	613.98	450	331	427.92
112.77	400.85	466.94	460.03	301.97	357.99	613.98	450	331	427.92
112.89	400.9	466.93	459.96	301.98	357.99	613.97	450	331	427.92
112.79	400.97	466.96	459.94	301.98	357.98	613.97	450	331	427.92
112.88	400.87	466.88	459.95	301.98	358	613.97	450	331	427.92
112.68	400.93	466.93	459.96	301.99	357.99	613.97	450	331	427.92
112.96	401.04	467	459.98	301.99	357.98	613.97	450	331	427.92
113.01	401.24	466.95	459.95	301.99	357.99	613.97	450	331	427.92
112.97	400.99	466.98	459.97	301.98	357.99	613.97	450	331	427.92
113.01	400.91	466.98	459.97	301.99	357.99	613.98	450	331	427.92
112.83	400.92	466.99	459.98	301.99	357.98	613.98	450	331	427.92
113	401.06	467.08	460.04	301.98	357.98	613.97	449.98	331	427.92
112.96	401.17	466.91	460.04	301.98	357.98	613.95	449.98	331	427.92
113.05	400.99	467	460.01	301.98	357.99	613.96	449.98	331	427.92
113.06	401.07	467	460.01	301.98	357.98	613.96	449.98	331	427.92
112.85	401.15	467	460.01	301.99	357.99	613.96	449.98	331	427.92
113.03	400.96	467.03	460.07	301.99	358	613.92	450	331	427.92
113.07	401.05	467.01	460.03	301.98	358	613.94	450	331	427.92
112.97	401.07	467	460.06	302	358	613.94	450	331	427.92
112.98	401.04	466.97	460.05	302	358	613.94	450	331	427.92
113.1	400.99	466.96	460.04	301.99	357.99	613.99	449.99	331	427.92
112.9	400.95	466.96	460.04	302	357.99	613.99	449.99	331	427.92
112.98	400.96	466.96	460.03	302	357.99	613.99	449.99	331	427.92
113.05	401.01	466.98	460.02	301.99	357.99	613.99	449.99	331	427.92
112.93	400.92	466.98	460.04	302	357.98	613.98	449.98	331	427.92
113.01	401.11	466.96	460.08	301.98	358	613.98	449.98	331	427.92
113.13	401.23	467	460.1	301.98	358	613.98	449.98	331	427.92
112.93	401.19	466.98	460.09	301.99	358	613.98	449.98	331	427.92
112.93	401.16	466.95	460.1	301.98	358	614.01	449.98	331	427.92
112.91	401.1	467.02	460.08	302	358	613.94	449.99	331	427.92
112.97	401.06	467	460.09	302	358	613.98	449.98	331	427.92
113	401.14	467	460.09	301.98	358	613.98	449.98	331	427.92
112.91	401.06	466.97	460.06	301.98	358.01	613.99	449.99	331	427.92
113.08	401.07	467.02	460.02	301.98	358	613.99	449.99	331	427.92
112.96	401.12	467.02	460.03	301.98	358.01	613.99	449.99	331	427.92
112.98	401.03	466.97	460.04	301.98	358.01	613.99	449.99	331	427.92
112.97	401.06	467.01	460.05	301.96	358	613.99	449.99	331	427.92
112.87	401.08	467.01	460.04	301.97	358	613.96	450	331	427.92
113.02	401.11	467	460.03	302	358	613.99	449.99	331	427.92
112.92	401.19	466.94	460.03	301.94	357.99	613.96	450.01	331	427.92
112.82	401.1	466.98	460.04	301.96	357.99	614	450.01	331	427.92
112.81	401.14	466.92	460.01	301.96	358	613.95	450	331	427.92
112.75	401.39	466.95	460.01	301.96	358.01	613.95	450	331	427.92
112.85	401.17	466.95	460.01	301.97	358.01	613.95	450	331	427.92
112.92	401.07	466.95	460.02	301.98	358	613.96	450.01	331	427.92
112.98	401.03	467.08	459.98	301.98	357.99	613.9	450.02	331	427.92
112.94	400.96	466.97	459.97	301.98	358.01	613.99	450	331	427.92
112.94	401.14	466.93	459.99	301.98	358	613.97	450	331	427.92
112.84	401.05	466.9	460.04	301.99	358	613.96	450	331	427.92
112.91	401.29	466.99	460	301.98	358	613.97	450	331	427.92
112.79	401.25	466.94	459.99	302	358	614	450	331	427.92
112.88	401.4	466.94	459.97	301.99	358	614	450	331	427.92
112.88	401.19	467.03	459.97	301.99	357.99	614	450	331	427.92
112.93	401.01	466.94	459.99	301.98	357.99	613.99	450	331	427.92
112.97	401.03	466.96	460.02	302	357.98	613.99	450	331	427.92
112.95	401.03	466.95	460.02	301.99	357.99	614	450.01	331	427.92
112.94	400.99	466.95	460.03	301.99	357.99	613.97	450.01	331	427.92
112.92	401	466.96	460.02	302	357.99	613.97	450	331	427.92
112.92	401.02	466.94	460.01	302	357.99	614	450	331	427.92
112.92	401.02	466.94	460	302	357.99	613.99	450	331	427.92
112.94	401.11	466.94	459.99	302.01	357.99	614	450	331	427.92
112.95	401.1	466.91	459.99	302	357.99	614	450	331	427.92
112.96	401.08	466.92	460.01	302	357.98	613.99	450	331	427.92
112.87	400.82	466.97	460.02	302.01	357.99	613.99	450	331	427.92
112.86	400.9	466.93	460.01	302.01	358	613.99	450	331	427.92
113.01	400.92	466.93	460.01	302.01	357.99	613.99	450	331	427.92
112.96	401.01	466.93	460	301.99	357.98	613.99	450	331	427.92
112.99	401.21	466.98	460.02	302.01	357.99	613.95	450.02	331	427.92
112.95	400.91	466.93	459.98	302.02	357.99	613.95	450.02	331	427.92
113	400.96	466.98	460.03	302.03	357.97	613.92	450.02	331	427.92
112.97	401.02	466.99	460.03	302	357.99	613.98	450.01	331	427.92
112.92	401.08	467.01	460.06	302.01	357.99	613.97	450.01	331	427.92
112.9	401.25	466.99	460.07	301.96	357.98	613.98	450.01	331	427.92
112.94	401.06	467.04	460.05	301.96	357.99	613.98	450.01	331	427.92
112.97	401.05	467.04	460.09	301.98	357.98	613.95	450.02	331	427.92
113.04	401.02	467.02	460.08	301.97	357.99	613.96	450.02	331	427.92
113.1	401	466.99	460.06	301.97	357.99	613.95	450.01	331	427.92
113.09	401.04	467.04	460.05	301.96	357.99	613.95	450.01	331	427.92
112.95	401.02	467.02	460.03	301.94	357.98	613.94	450.01	331	427.92
113.06	401.03	467	460.01	301.97	357.99	613.99	450	331	427.92
112.9	401	467.01	460	301.97	358	614	450.01	331	427.92
112.76	401.01	466.98	460	301.97	357.99	613.98	450	331	427.92
112.8	401.01	466.97	460	301.99	357.98	613.98	450	331	427.92
112.89	401.02	466.98	460	301.99	357.98	613.98	450	331	427.92
113.01	401.02	466.94	460.01	302	357.99	613.92	450.01	331	427.92
113.04	401	467	460	302	357.99	613.92	450.01	331	427.92
112.9	401.02	466.99	460.03	302	357.98	613.94	450.02	331	427.92
112.95	401.05	466.99	460.06	301.99	357.99	613.93	450.01	331	427.92
112.99	401	466.99	460.02	302	358	613.96	450.01	331	427.92
112.99	401.03	466.97	460.01	301.98	357.99	613.95	450.01	331	427.92
112.91	401.16	466.95	460.02	301.98	358	613.95	450.01	331	427.92
112.89	400.98	466.96	460.01	301.95	357.99	613.96	450.01	331	427.92
112.92	401	467.01	460.03	301.95	357.99	614	449.99	331	427.92
112.79	400.88	467.07	460.03	301.98	358	614	449.99	331	427.92
112.85	400.99	467.03	460.02	301.98	358	614.01	449.99	331	427.92
112.99	401.1	467.06	460.02	301.98	357.98	613.95	450.01	331	427.92
112.86	401.06	466.97	460.01	301.99	357.98	614.02	449.99	331	427.92
112.93	401.09	467	460.03	301.96	357.99	613.97	449.99	331	427.92
112.96	401.01	466.99	459.99	301.96	358	613.97	449.99	331	427.92
112.91	401.03	466.99	459.99	301.98	357.99	613.97	449.99	331	427.92
112.82	401.11	467.04	460.01	301.97	357.99	613.94	450	331	427.92
113.14	400.99	467.03	460.01	301.97	357.99	613.96	450.01	331	427.92
113	401.06	466.97	460.02	301.98	357.98	613.96	450.01	331	427.92
113.03	401.15	466.88	460.01	301.96	358	613.95	450.01	331	427.92
112.84	400.97	466.98	459.99	301.98	358	613.94	450	331	427.92
113	401.01	466.96	459.95	302	358	613.95	450	331	427.92
113.05	401.06	466.97	459.98	302.01	357.99	613.94	450	331	427.92
113.02	401.02	467.07	460	302	358	613.94	450	331	427.92
112.94	401.08	467.06	460.01	301.98	357.99	613.93	450	331	427.92
112.94	400.94	467.06	459.97	301.98	357.99	613.98	449.98	331	427.92
112.92	400.98	467.02	459.99	301.98	357.99	613.95	450	331	427.92
112.93	401.08	466.99	460.01	301.96	358	613.96	450	331	427.92
112.86	401.21	467.06	460.01	301.98	357.98	613.96	450	331	427.92
112.9	401.14	467.03	460	301.98	357.99	613.96	450	331	427.92
112.86	401.09	467.03	460.01	301.97	357.99	613.96	450	331	427.92
112.92	401.16	467.07	460.02	301.96	357.99	613.96	450	331	427.92
112.87	401.09	467.07	460.02	301.98	357.98	613.96	450	331	427.92
112.9	401.09	467.04	460.03	301.97	357.98	613.95	450	331	427.92
112.99	401.03	467.05	460.02	302	357.98	613.96	450	331	427.92
112.99	401.14	467.05	460.01	301.99	357.99	613.96	450	331	427.92
112.84	401.02	467.01	460.01	302	357.99	613.96	450	331	427.92
112.82	400.97	467	460.01	301.99	357.99	613.95	450	331	427.92
112.82	400.92	467.01	460	301.98	357.98	613.96	450	331	427.92
113.01	401.2	467.02	459.97	301.99	357.97	613.94	450	331	427.92
112.97	401.32	467.02	459.9	302	357.99	613.93	450	331	427.92
113	401.09	467	460	302.01	357.98	613.97	450	331	427.92
112.91	401.04	467	460	302.02	357.99	613.97	450	331	427.92
112.99	400.89	467.01	460.03	302	357.99	614	449.98	331	427.92
112.83	400.9	467.05	460.01	302.01	357.99	614	449.99	331	427.92
112.73	401.04	467.03	460.03	302	357.99	614	449.99	331	427.92
112.8	401.04	467.03	460.03	302	357.98	613.99	449.99	331	427.92
112.59	400.9	466.93	460.04	302.01	358	613.99	449.99	331	427.92
112.63	401.04	466.97	460.03	302	357.99	613.99	449.99	331	427.92
112.92	401.1	467.06	459.97	302	357.99	613.97	450	331	427.92
112.99	401.04	467.06	460.01	301.99	357.99	614	450	331	427.92
113	400.97	467.05	460	302	357.99	613.99	450	331	427.92
112.92	401.06	467.05	460.01	302	357.98	613.98	450	331	427.92
112.9	400.96	467.03	460.02	302	358	613.98	450	331	427.92
112.92	401.09	467	460	302.02	357.99	613.98	450	331	427.92
112.99	401.05	467.01	460.02	302	357.97	613.98	450	331	427.92
112.95	401.02	466.93	460.04	302	357.98	613.98	450	331	427.92
112.93	400.89	466.93	460.05	301.99	357.98	613.98	450	331	427.92
112.99	401	466.96	460.03	301.99	357.98	613.98	450	331	427.92
113.12	400.98	466.97	460.03	301.99	357.99	613.98	450	331	427.92
112.98	401.03	466.96	460.05	302.01	358	613.99	450	331	427.92
112.91	401	467	460.06	301.99	358	613.99	450	331	427.92
112.84	401.01	467.07	460.05	302.01	357.99	613.98	450	331	427.92
112.85	401.04	467.07	460.05	302	358	613.98	450	331	427.92
112.89	400.96	467.05	460.05	301.99	357.99	613.98	450	331	427.92
112.91	401.16	467.11	460.03	301.99	357.99	613.97	449.99	331	427.92
112.98	401.08	467.04	460.04	301.99	357.99	613.97	449.99	331	427.92
113.13	400.99	467.04	460.01	302	357.99	613.95	450	331	427.92
112.99	400.88	466.98	460.01	301.98	357.99	613.94	450	331	427.92
112.8	400.86	467.03	460.05	301.99	357.97	614	449.99	331	427.92
113.02	401.14	467.02	460.01	301.98	357.98	613.91	450.02	331	427.92
112.99	401.06	467.03	460.02	301.98	357.98	614.02	450	331	427.92
112.94	401	467	460.05	301.96	357.99	613.94	450.01	331	427.92
112.92	400.99	467.02	460.04	301.98	357.98	613.95	450.01	331	427.92
112.99	401.09	466.98	460.03	302	357.98	613.95	450.01	331	427.92
113	401.14	466.96	460.02	302	357.97	613.94	450.01	331	427.92
112.95	401.16	466.95	460.03	301.98	357.98	613.93	450	331	427.92
112.88	401.09	466.99	460.03	301.97	357.98	613.93	450	331	427.92
112.81	401.05	467.01	460.02	301.98	357.99	613.94	450	331	427.92
112.97	400.8	467.01	460.04	301.98	357.97	613.94	450	331	427.92
112.97	400.93	466.97	460.04	301.99	357.99	613.93	450	331	427.92
112.87	401.16	467.08	460.01	301.98	357.98	613.95	450	331	427.92
112.86	400.95	466.98	460	301.99	357.99	613.95	450	331	427.92
112.94	401.05	466.97	460.02	301.97	357.99	613.95	450	331	427.92
112.87	400.97	466.95	460	301.96	358	613.95	450	331	427.92
112.9	401.11	466.93	460	301.97	357.99	613.91	450	331	427.92
112.8	401	467	460.02	301.99	357.98	613.95	450	331	427.92
112.92	400.96	467	460	301.99	358	613.96	450	331	427.92
113.06	400.96	467.03	460.02	302.01	357.99	613.96	450	331	427.92
112.99	401.01	466.92	460.03	301.98	358	613.96	450	331	427.92
112.92	401.05	466.94	459.99	301.98	358	613.96	450	331	427.92
113.02	401.03	466.94	460	301.99	358	613.95	450	331	427.92
112.68	401.19	466.95	460.02	301.99	358	613.96	450	331	427.92
112.74	400.98	466.93	459.98	302.01	357.99	613.96	450	331	427.92
112.87	400.95	466.96	460.01	301.99	357.99	613.96	450	331	427.92
113	400.97	467	460.01	301.97	357.99	613.99	450	331	427.92
112.94	401.07	467.02	460.04	301.98	357.99	613.99	450	331	427.92
112.97	401.03	467.04	460.02	301.99	357.99	613.98	450	331	427.92
112.98	401.08	467.04	460.03	301.99	357.99	613.98	450	331	427.92
112.85	400.92	467	460.02	301.96	358	613.98	450	331	427.92
112.85	400.94	466.95	460.02	301.97	357.99	613.98	450	331	427.92
112.99	401.16	466.95	460	301.98	358	613.97	450	331	427.92
113.04	401.17	466.99	460.01	301.95	358	613.97	450.01	331	427.92
112.88	401.18	466.98	460.01	301.97	357.98	613.98	450.01	331	427.92
112.81	401.15	467.07	460	301.98	357.98	613.97	450.01	331	427.92
112.87	401.17	466.96	460.03	301.98	357.99	613.97	450.01	331	427.92
112.83	400.99	467	460.03	301.98	357.98	613.95	450	331	427.92
112.72	400.89	467	459.99	301.99	357.98	613.95	450	331	427.92
112.9	401.16	467.01	460.02	301.98	357.99	613.96	450	331	427.92
112.84	401.08	467.03	460.03	301.98	357.98	613.97	450.01	331	427.92
112.96	401.08	467.02	460.04	301.97	357.99	613.97	450.01	331	427.92
112.93	401.12	467	460.05	301.97	357.99	613.96	450	331	427.92
112.94	401.1	467.04	460.03	301.98	357.99	613.97	450	331	427.92
112.92	401.15	467.02	460.05	301.98	357.99	613.97	450.01	331	427.92
112.98	401.2	467.02	460.06	301.98	357.99	613.97	450.01	331	427.92
112.98	401.25	467.04	460.05	301.98	357.99	613.97	450	331	427.92
112.85	401.17	467.1	460.03	301.99	358	613.98	450.01	331	427.92
112.85	401.05	467.03	460.03	302	357.98	613.97	450	331	427.92
112.95	401	466.98	460.02	301.99	358	613.96	450	331	427.92
112.93	401.26	467.01	460.03	302.02	357.99	613.98	450.01	331	427.92
112.82	401	467	460.05	301.98	357.98	613.96	450.01	331	427.92
112.86	401.12	466.97	460.03	301.99	357.99	613.93	450.02	331	427.92
112.9	401.09	466.99	460.01	301.97	357.99	613.92	450.02	331	427.92
112.84	401.2	467.01	460.01	301.99	358	613.96	450	331	427.92
112.82	401.05	466.98	460.02	301.98	358.01	613.97	450.01	331	427.92
112.96	401.08	466.91	459.99	301.95	358.01	613.97	450.01	331	427.92
112.86	400.91	466.89	460	301.97	358	613.96	450.01	331	427.92
112.95	401.02	466.91	460.01	301.95	357.99	614	450	331	427.92
112.72	401.02	466.95	460.01	301.98	357.99	613.96	450.01	331	427.92
112.69	400.97	466.92	460.02	301.98	358	613.95	450.01	331	427.92
112.85	400.93	467.01	459.97	301.96	358	613.96	450.01	331	427.92
112.98	400.89	466.98	460.03	301.99	358.01	613.95	450.01	331	427.92
112.87	400.97	467.03	459.99	301.96	358	613.96	450	331	427.92
112.94	401.02	467.02	459.99	301.97	357.99	613.96	450	331	427.92
112.98	401.1	467.04	459.99	301.98	357.99	613.95	450	331	427.92
113.02	401	466.94	459.97	301.98	357.97	613.95	450	331	427.92
113.03	401.11	466.96	459.98	301.99	357.97	613.95	450	331	427.92
113	401.12	466.97	459.98	301.98	357.97	613.97	450.01	331	427.92
112.9	400.95	467	460.01	301.98	357.98	613.97	450.01	331	427.92
112.96	400.96	466.96	460.04	301.96	357.97	613.97	450.01	331	427.92
113	401.06	466.93	460.03	302	357.98	613.96	450	331	427.92
112.96	401.16	466.98	460.01	301.98	357.98	613.97	450.01	331	427.92
113	401.1	466.99	460.02	301.99	357.97	613.97	450.01	331	427.92
113.04	401.07	466.99	460.02	302.02	357.98	613.97	450.01	331	427.92
112.76	400.82	466.98	460.03	301.97	357.99	613.97	450.01	331	427.92
112.88	400.97	466.98	460.02	302	357.97	613.97	450.01	331	427.92
112.86	400.87	466.96	459.98	301.99	357.97	613.97	450.01	331	427.92
112.85	401.01	466.98	460.04	301.99	357.98	613.97	450.01	331	427.92
113	401.15	466.97	460	302	357.99	613.97	450.01	331	427.92
113.04	401.34	466.94	459.95	302.01	357.98	613.97	450.01	331	427.92
112.93	401.02	466.87	459.98	302	357.98	613.97	450.01	331	427.92
112.89	401.21	466.97	459.96	301.99	357.99	613.94	450.01	331	427.92
112.91	401	466.98	459.97	301.97	358	613.95	450.01	331	427.92
112.98	401.2	466.99	459.99	301.98	358	613.95	450.01	331	427.92
112.98	401.25	467.01	460	301.98	357.99	613.95	450.01	331	427.92
112.99	401.07	467.02	459.98	301.97	358	613.99	450.01	331	427.92
112.96	401.16	466.96	459.99	301.96	357.99	613.97	450	331	427.92
112.97	401.07	466.97	460.01	301.99	357.99	613.98	450.01	331	427.92
112.97	401.04	466.95	459.98	301.96	358	613.97	450.01	331	427.92
112.99	401	466.97	460	301.98	358	613.98	450.01	331	427.92
112.95	400.97	466.99	460	301.99	358	613.97	450.01	331	427.92
112.88	400.97	466.97	460.04	301.98	358	613.97	450.01	331	427.92
112.9	401.01	466.97	460.06	301.98	358	613.98	450	331	427.92
112.97	401.56	466.98	460.07	301.98	358	613.98	450.01	331	427.92
113.01	401.01	466.97	460.06	301.98	357.99	613.97	450	331	427.92
112.87	400.99	466.99	460.07	301.97	357.98	613.96	450	331	427.92
112.71	400.95	467.06	460.04	301.96	357.98	613.97	450	331	427.92
112.88	400.98	466.95	460.05	301.95	358	613.98	450.01	331	427.92
112.91	401.06	466.99	460.04	301.97	358	613.98	450.01	331	427.92
112.94	401	466.95	460.01	301.98	358	613.99	450.01	331	427.92
113.01	401.08	466.95	460.02	301.95	358	613.97	450	331	427.92
112.9	401	467.01	459.99	301.96	357.99	613.98	450.01	331	427.92
112.84	401	466.99	459.98	301.97	357.98	613.97	450	331	427.92
113.02	401.07	466.97	460	301.96	357.99	613.97	450	331	427.92
112.91	400.94	466.93	460	301.98	357.98	613.96	450	331	427.92
112.84	401.09	466.96	460.02	301.99	357.98	613.96	450	331	427.92
112.9	401.08	466.96	460.02	301.97	357.99	613.97	450	331	427.92
112.76	401.03	466.94	460.04	301.97	357.99	613.97	450	331	427.92
112.87	400.95	466.94	460.05	301.98	357.99	613.97	450	331	427.92
112.97	401.22	466.99	459.98	301.98	357.99	613.95	450	331	427.92
112.89	401.37	466.95	459.99	301.98	357.98	613.91	450.01	331	427.92
112.87	401.27	466.93	459.97	301.99	357.99	613.95	450.01	331	427.92
112.91	401.25	466.93	459.97	302	357.98	613.95	450.01	331	427.92
113	401.12	466.93	459.97	302.02	357.97	613.94	450	331	427.92
112.89	400.94	466.92	459.96	302.01	357.97	613.94	450	331	427.92
113.01	401.02	466.91	460.02	302.01	357.97	613.96	450.01	331	427.92
112.98	400.97	466.97	460.03	302.02	357.97	613.95	450.01	331	427.92
112.75	400.98	467.01	459.95	302	357.97	613.97	450.02	331	427.92
112.88	400.97	466.97	459.96	301.99	357.97	613.97	450.02	331	427.92
112.9	401.03	467.01	459.97	301.99	357.98	613.98	450.02	331	427.92
112.93	401	467.04	460.01	302	357.99	613.96	450.01	331	427.92
112.93	400.94	467.04	460	302	357.99	613.95	450.01	331	427.92
112.94	400.98	467.01	460	302	357.99	613.95	450.01	331	427.92
112.84	401.19	466.94	459.99	301.98	357.99	613.95	450.01	331	427.92
112.96	401.01	466.94	460	301.97	357.99	613.95	450.01	331	427.92
112.85	400.95	466.94	459.99	301.98	357.99	613.96	450.02	331	427.92
112.81	401.1	466.96	459.99	301.98	357.99	613.95	450.01	331	427.92
112.92	401.05	466.98	460	301.98	357.99	613.99	450.01	331	427.92
112.72	401.04	466.99	460.01	301.98	357.99	613.95	450.01	331	427.92
112.8	400.98	466.97	459.98	301.99	357.99	613.95	450.01	331	427.92
112.92	401.08	466.98	459.99	301.98	357.99	613.95	450.01	331	427.92
112.86	401.05	467.04	459.97	301.95	358	613.94	450.01	331	427.92
112.9	400.99	467.09	459.98	301.98	357.99	613.95	450.01	331	427.92
112.97	401.02	467.07	460	301.99	358	613.95	450	331	427.92
112.96	401.05	467.06	460.01	301.98	358.01	613.96	450.01	331	427.92
112.82	401.02	467.03	460.01	301.95	358	613.96	450.01	331	427.92
112.6	401.05	467.05	460	301.95	357.99	613.96	450.01	331	427.92
112.43	401.02	467.03	459.98	301.99	357.99	613.96	450	331	427.92
112.82	401	466.92	460.01	302.01	357.99	613.96	450	331	427.92
113.01	401.1	466.99	460.03	301.98	357.99	613.98	450	331	427.92
112.87	400.98	466.99	460	302	357.99	614.01	449.99	331	427.92
112.97	401.09	466.98	460	301.99	357.98	614.01	449.99	331	427.92
112.91	401.09	466.91	460.01	301.99	357.99	613.95	450	331	427.92
112.92	401.03	466.92	460.01	301.99	357.97	613.96	450	331	427.92
112.9	401.17	466.94	460	301.99	357.99	613.96	450	331	427.92
112.86	401.11	466.94	460	301.96	358	613.96	450	331	427.92
112.97	401.1	467	460.01	301.98	357.99	613.92	450.01	331	427.92
112.92	401.01	467	460.03	301.98	358	613.92	450.01	331	427.92
112.93	401.13	467.01	460.01	301.98	357.99	614	450	331	427.92
112.89	400.96	467	460.03	301.98	357.99	614	450	331	427.92
112.96	400.78	466.97	459.98	301.99	358	613.98	450	331	427.92
112.88	401.06	466.97	460.02	301.99	358	613.99	450	331	427.92
112.87	401.03	466.97	460.01	301.98	357.99	613.95	450.01	331	427.92
112.98	401.05	467	460.03	301.98	357.99	613.96	450.01	331	427.92
112.93	401.16	466.99	460.01	301.96	357.99	613.96	450.01	331	427.92
113.01	401.03	467	459.98	301.96	357.99	613.96	450.01	331	427.92
112.91	401	466.94	459.99	301.94	358	613.96	450.01	331	427.92
112.89	401.11	466.97	460.02	301.98	358	613.96	450.01	331	427.92
112.9	401.13	467.01	460.02	301.98	357.99	614	450.01	331	427.92
112.87	401.18	466.98	460.03	301.98	357.98	613.96	450.01	331	427.92
112.91	401.16	466.97	460.04	301.99	357.98	613.96	450.01	331	427.92
112.92	401	467.01	460.02	301.99	357.99	613.96	450.01	331	427.92
112.89	401.02	467	459.98	302	357.99	613.96	450.01	331	427.92
112.86	401.01	467.01	459.98	302	357.98	613.96	450.01	331	427.92
113.07	401	467	460	302	358	614	450	331	427.92
113.01	400.98	466.96	460.05	301.98	357.99	613.98	450	331	427.92
113.07	400.96	466.97	460.07	301.99	358	613.92	450.02	331	427.92
113.02	401.12	467.02	460.06	301.99	358	613.98	450.01	331	427.92
112.95	401.08	466.99	460.02	301.99	357.99	613.98	450.01	331	427.92
112.89	400.97	466.98	460	301.98	357.99	613.97	450.01	331	427.92
112.98	400.8	466.94	459.99	301.98	357.98	613.98	450.01	331	427.92
112.76	400.89	466.89	460.02	302.01	357.97	613.98	450.01	331	427.92
112.96	400.98	466.87	460	301.98	357.97	613.98	450.01	331	427.92
112.91	400.99	466.94	460.01	301.95	357.97	613.99	450	331	427.92
112.96	401.04	466.92	460.06	301.96	357.98	613.98	450	331	427.92
112.97	401	466.93	460.05	301.96	357.97	613.98	450	331	427.92
112.97	400.94	466.93	460.06	301.99	357.99	613.95	450.01	331	427.92
112.92	401.12	466.93	460.06	301.98	357.99	613.96	450.01	331	427.92
112.86	401.09	466.91	460.06	301.99	357.99	613.95	450.01	331	427.92
113.07	400.96	466.94	460.08	301.98	358	613.99	450	331	427.92
112.93	400.96	466.93	460.07	302	357.99	614	449.99	331	427.92
112.92	401.41	466.96	460.08	301.97	358	614	449.99	331	427.92
112.62	401.28	466.98	460.09	301.99	357.99	614	450	331	427.92
112.64	400.91	466.97	460.07	301.98	357.98	613.99	450	331	427.92
112.88	401.11	466.93	460.06	301.98	357.99	614	450	331	427.92
112.91	401.14	466.93	460.06	301.99	357.99	614	450	331	427.92
113.04	401.15	466.94	460.04	301.99	357.99	613.99	450	331	427.92
113.04	401.03	466.97	460.05	302	357.98	614	450	331	427.92
113.08	401.21	466.95	460	301.98	357.99	613.99	450	331	427.92
113.01	401.02	466.94	459.99	301.98	358	614	450	331	427.92
113.01	401.06	466.94	459.99	301.98	358	614	450	331	427.92
112.99	401.11	466.94	459.99	301.99	357.98	614	450	331	427.92
113.01	401.08	466.93	460	302	357.99	614	450	331	427.92
112.95	400.99	466.94	459.99	302.04	357.98	613.99	450	331	427.92
113.07	401.1	466.86	459.98	302.01	357.99	613.99	449.99	331	427.92
112.95	401.08	466.89	459.95	301.99	357.99	613.97	449.99	331	427.92
113.02	400.97	466.93	460	302	358	613.98	449.99	331	427.92
112.98	400.97	466.93	460	301.99	357.99	613.98	449.99	331	427.92
112.93	401.08	466.93	460	301.98	358	613.98	449.99	331	427.92
112.98	401.11	466.92	459.95	302	358.01	613.98	450	331	427.92
112.72	400.96	466.92	459.97	301.99	357.99	613.98	450	331	427.92
112.77	401.07	467	459.97	302.01	358	613.98	450	331	427.92
112.83	401.03	466.94	459.99	301.97	358	613.98	450	331	427.92
112.81	401.11	466.95	460	302	358	613.97	450	331	427.92
112.85	401.01	466.95	460	301.98	358	614	449.99	331	427.92
112.93	401.04	466.96	460.01	301.99	358	613.99	450	331	427.92
113.03	401	466.96	460.07	302	358.01	613.99	450	331	427.92
112.95	401.02	466.93	460.06	301.98	357.99	613.98	450	331	427.92
112.97	401.02	466.92	460.04	301.97	357.99	614.01	450	331	427.92
112.98	401.02	466.97	460.02	301.99	357.99	613.96	450	331	427.92
112.99	401.05	466.97	460.01	302.01	357.99	614	450	331	427.92
112.96	400.98	466.97	460.01	302.01	357.99	613.99	450	331	427.92
112.86	400.97	466.92	460.03	301.99	358	613.99	450	331	427.92
112.82	401.03	466.9	460.03	302	357.99	614	450	331	427.92
113.01	401.15	466.92	460.03	302	357.99	614	450	331	427.92
113.08	401.04	466.92	460.03	301.97	357.98	614	450	331	427.92
112.86	401.24	466.92	460.04	301.97	357.98	614	450	331	427.92
112.92	401.1	466.92	460.03	301.98	357.98	613.96	450.01	331	427.92
112.89	401.01	466.9	460.03	302.01	357.98	613.98	450	331	427.92
112.89	401.08	466.91	460.06	301.97	357.99	613.98	450	331	427.92
112.85	401.06	466.97	460.03	301.99	357.97	613.98	450	331	427.92
112.95	401.12	467.02	460.01	302.01	357.98	613.97	450.01	331	427.92
112.9	401.33	466.9	460	302.03	357.98	613.97	450.01	331	427.92
112.95	401.3	466.97	460	302.01	357.99	613.92	450.01	331	427.92
113	401.03	466.95	459.99	302	357.99	613.97	450	331	427.92
112.96	400.96	466.94	460	301.99	357.99	613.97	450	331	427.92
112.93	401.07	466.96	460.02	302	357.99	613.97	450	331	427.92
112.99	400.98	466.99	460.02	302.02	358	613.98	450	331	427.92
112.99	401.17	467	460.03	302.03	357.98	613.96	450	331	427.92
112.99	400.97	466.93	460.01	302.01	357.99	613.98	450	331	427.92
112.95	401.05	466.91	460.02	302.02	357.98	613.96	449.99	331	427.92
113.18	400.93	466.92	460.03	302.03	357.98	613.99	450	331	427.92
113.04	401.09	466.92	460.02	301.99	357.98	613.98	449.99	331	427.92
112.99	400.95	466.94	459.99	301.98	357.99	613.98	449.99	331	427.92
112.84	400.97	466.93	459.99	301.98	357.98	613.99	450	331	427.92
112.94	400.91	466.95	460.02	301.98	357.99	613.99	450	331	427.92
113.06	400.88	466.99	460.01	301.99	357.99	613.99	450	331	427.92
112.95	400.78	466.99	460.01	301.98	357.99	613.96	450	331	427.92
112.83	401.14	466.97	459.99	301.98	357.99	613.99	450	331	427.92
112.93	401.05	466.94	460.01	301.98	357.98	614	450	331	427.92
112.95	401.05	466.97	460.01	301.99	357.99	614	450.01	331	427.92
112.94	400.98	466.99	460.02	301.98	357.99	613.99	450.01	331	427.92
112.92	400.83	466.98	460	302.02	357.99	613.99	450.01	331	427.92
112.96	400.82	467.01	460.02	301.99	357.99	613.96	450.01	331	427.92
112.87	400.93	467.01	460.02	301.99	358	613.96	450.01	331	427.92
112.9	400.91	467	460.01	302	357.99	613.96	450.01	331	427.92
112.69	400.95	467.06	460.03	302	357.99	613.99	449.99	331	427.92
112.94	401.01	467.1	460.04	302.01	357.99	614	450	331	427.92
112.92	401.03	466.97	460.01	302.01	357.99	613.98	450.01	331	427.92
110.86075	398.786938	467.02	460.05	301.99	357.97	613.97	450	331	427.92
110.93	399.06	467.06	460.02	301.98	357.98	613.97	450.01	331	427.92
110.98	399	467.06	460	301.97	357.98	613.97	450	331	427.92
110.93	398.92	467.02	460.02	301.99	357.97	613.97	450	331	427.92
110.92	398.93	467.13	460.04	301.96	357.98	613.97	450	331	427.92
110.91	398.97	467.03	460.06	301.96	357.97	613.96	450	331	427.92
110.9	399.04	467.04	460.05	301.98	357.97	613.96	450	331	427.92
110.97	399.04	467.03	460.06	301.96	357.97	613.96	450	331	427.92
110.97	399.03	467.06	460.05	301.99	357.97	613.99	449.99	331	427.92
110.89	399.05	467	460.06	301.98	357.97	613.94	450	331	427.92
110.88	398.98	466.99	460.07	301.99	357.98	613.94	450	331	427.92
110.85	399.15	466.98	460.07	301.97	357.99	613.95	450	331	427.92
110.88	399	466.94	460.08	301.98	357.99	613.95	450	331	427.92
110.68	399	466.92	460.03	301.98	357.99	613.94	450	331	427.92
110.79	399.03	466.89	460.08	301.99	357.98	613.95	450	331	427.92
110.86	399.22	466.96	460.07	301.99	357.99	613.95	450	331	427.92
110.9	399.17	466.96	460.02	301.96	358	613.95	450	331	427.92
110.95	399.22	466.95	460.03	301.97	357.99	613.95	450	331	427.92
110.92	399.1	466.97	460.05	301.96	357.99	613.95	450	331	427.92
110.8	399.02	466.94	460.03	301.95	357.99	613.96	450	331	427.92
110.94	398.94	466.96	460.01	301.96	357.98	613.95	450	331	427.92
110.93	398.93	466.92	460	301.97	357.97	613.94	450	331	427.92
110.99	398.99	466.93	460	301.97	357.99	613.98	449.99	331	427.92
110.93	399.05	466.94	460	302	357.99	613.95	450	331	427.92
110.96	399.01	466.95	460	301.98	358	613.95	450	331	427.92
110.91	399.11	466.98	460	301.97	358	614	449.99	331	427.92
110.96	399	466.94	459.99	301.97	358	613.99	449.99	331	427.92
111	398.92	466.94	460	301.96	357.98	614	449.99	331	427.92
110.94	398.91	467.06	460.04	301.98	357.99	613.99	450.01	331	427.92
110.98	398.91	467	460.01	301.99	357.99	613.98	450.01	331	427.92
111.02	398.83	466.97	460	301.99	358	613.97	450.01	331	427.92
110.99	398.98	466.96	460	301.99	357.98	613.97	450.01	331	427.92
111.01	399.05	466.97	459.99	301.99	357.98	613.96	450.01	331	427.92
110.95	398.77	466.9	460.02	302.01	357.99	613.97	450.01	331	427.92
110.92	399.08	467.09	460.03	302	357.99	613.98	450.01	331	427.92
110.89	398.97	466.97	460.06	302	357.98	613.96	450.01	331	427.92
110.92	399.04	466.94	460.05	301.99	358	613.98	450	331	427.92
110.92	399.04	466.99	460	302.01	357.98	613.99	450	331	427.92
110.92	399.04	466.98	460.02	302.02	358	613.99	450	331	427.92
110.92	399.04	466.9	460.01	302.01	357.99	613.98	450.01	331	427.92
110.92	399.04	466.94	460.01	302.02	357.99	613.95	450.02	331	427.92
110.92	399.04	466.99	460.05	301.99	357.99	613.95	450.02	331	427.92
110.92	399.04	466.93	459.99	301.98	357.99	613.95	450.01	331	427.92
110.92	399.04	466.94	459.99	301.98	358.01	613.95	450.01	331	427.92
110.92	399.04	467.01	460	301.96	358	613.96	450.02	331	427.92
110.92	399.04	467.07	459.96	302	358.01	613.95	450.02	331	427.92
110.92	399.04	467.04	460.03	302	357.99	614.02	450	331	427.92
110.92	399.04	466.98	460.02	301.99	357.99	614.02	450.01	331	427.92
110.92	399.04	467.02	460.03	302	357.98	614.02	450	331	427.92
110.92	399.04	467	460.04	302.02	357.98	614.02	450	331	427.92
110.92	399.04	467.01	460.02	302	357.98	614.01	450	331	427.92
110.92	399.04	466.96	460.04	302	357.98	614.01	450	331	427.92
110.92	399.04	466.98	460.05	301.96	357.99	613.96	450.01	331	427.92
110.92	399.04	466.97	460.03	301.96	358	613.97	450.02	331	427.92
110.92	399.04	467.01	460.04	301.95	357.99	613.97	450.02	331	427.92
110.92	399.04	466.99	460.05	301.97	357.99	613.98	450.02	331	427.92
110.92	399.04	467.02	460.02	302.01	358	613.95	450.01	331	427.92
110.92	399.04	466.91	460.01	302.01	358	613.96	450.01	331	427.92
110.92	399.04	467.02	460	301.97	357.99	613.96	450.01	331	427.92
110.92	399.04	467.02	460.01	301.96	357.99	613.96	450.01	331	427.92
110.92	399.04	467.01	460.01	301.97	357.99	613.96	450.01	331	427.92
110.92	399.04	467.01	460.04	301.97	357.99	613.96	450.01	331	427.92
110.92	399.04	466.94	460.04	302	357.98	613.95	450.01	331	427.92
110.92	399.04	466.97	460.02	302	357.98	613.94	450.01	331	427.92
110.92	399.04	466.95	460.03	301.98	357.99	613.94	450.01	331	427.92
110.92	399.04	466.99	460.03	302	357.99	613.94	450.01	331	427.92
110.92	399.04	467.01	460.01	302.01	357.99	613.95	450.01	331	427.92
110.92	399.04	467.01	460.03	302.01	357.99	613.94	450.01	331	427.92
110.92	399.04	467.02	460.03	302.01	357.98	613.95	450.01	331	427.92
110.92	399.04	466.99	459.98	301.99	357.98	613.94	450.01	331	427.92
110.92	399.04	466.95	459.97	302	357.99	614	450	331	427.92
110.92	399.04	466.99	459.98	302.01	357.99	613.96	450.01	331	427.92
110.92	399.04	467.11	459.99	301.99	357.99	613.96	450.01	331	427.92
110.92	399.04	467.03	460.02	301.99	357.99	613.96	450.01	331	427.92
110.92	399.04	467.02	460	302	358	613.97	450.01	331	427.92
110.92	399.04	467.01	460.02	302.01	357.98	613.97	450.01	331	427.92
110.92	399.04	467.01	460.01	301.99	357.99	613.96	450.01	331	427.92
110.92	399.04	466.99	460.03	302.01	357.99	613.97	450.01	331	427.92
110.92	399.04	467.04	460.03	302.01	357.99	613.97	450.01	331	427.92
110.92	399.04	466.98	460.04	302.01	357.98	613.95	450	331	427.92
110.92	399.04	467.05	459.98	301.99	357.99	613.96	450.01	331	427.92
110.92	399.04	467.05	460	302	357.99	613.96	450.01	331	427.92
110.92	399.04	467.02	460.01	301.99	358	613.96	450.01	331	427.92
110.92	399.04	467.01	460.01	301.98	358	613.96	450	331	427.92
110.92	399.04	466.96	459.99	302	357.99	613.92	450.01	331	427.92
110.92	399.04	467	460.04	302.08	358.01	613.94	450.01	331	427.92
110.92	399.04	467.03	460.02	302.04	358.01	613.93	450.01	331	427.92
110.92	399.04	467	460.02	302.07	358	613.93	450.01	331	427.92
110.92	399.04	466.95	460.06	302.06	357.99	613.94	450.01	331	427.92
110.92	399.04	466.99	460.06	302.01	357.98	613.98	450.01	331	427.92
110.92	399.04	466.98	460.05	301.98	357.99	613.95	450.01	331	427.92
110.92	399.04	467	460.02	302.01	357.99	613.94	450.01	331	427.92
110.92	399.04	466.95	460	302.01	357.98	613.95	450.01	331	427.92
110.92	399.04	466.95	459.99	302.04	357.97	613.95	450.01	331	427.92
110.92	399.04	466.99	460.01	302.02	357.98	613.95	450.01	331	427.92
110.92	399.04	467.04	460.01	302.01	357.98	613.95	450.01	331	427.92
110.92	399.04	467.05	460.01	301.99	357.97	613.95	450.01	331	427.92
110.92	399.04	466.98	460	302	357.98	613.95	450.01	331	427.92
110.92	399.04	467	460.03	302	357.98	613.95	450.01	331	427.92
110.92	399.04	467	460.01	302.03	357.98	613.95	450.01	331	427.92
110.92	399.04	467	460	302	357.98	613.95	450.01	331	427.92
110.92	399.04	467	460	302.01	357.98	613.95	450.01	331	427.92
110.92	399.04	466.99	460.02	302	358	613.95	450.01	331	427.92
110.92	399.04	466.99	460.02	301.99	357.98	613.95	450.01	331	427.92
110.92	399.04	466.99	460.04	301.98	357.97	613.95	450.01	331	427.92
110.92	399.04	466.99	460.04	301.99	357.97	613.95	450.01	331	427.92
110.92	399.04	466.92	460.02	301.98	357.98	613.95	450.01	331	427.92
110.92	399.04	466.98	459.99	301.97	357.99	613.95	450.01	331	427.92
110.92	399.04	466.97	459.98	301.97	357.97	613.95	450.01	331	427.92
110.92	399.04	466.93	460	301.99	357.98	613.95	450.01	331	427.92
110.92	399.04	466.91	460.03	301.99	357.98	613.95	450.01	331	427.92
110.92	399.04	466.92	460.04	301.98	357.99	613.95	450.01	331	427.92
110.92	399.04	467	459.99	302.01	358	613.95	450.01	331	427.92
110.92	399.04	467	460	301.98	358	613.95	450.01	331	427.92
110.92	399.04	466.94	459.98	301.99	357.98	613.95	450.01	331	427.92
110.92	399.04	466.99	459.99	302.01	357.98	613.95	450.01	331	427.92
110.92	399.04	466.96	459.98	301.99	357.99	613.95	450.01	331	427.92
110.92	399.04	467.01	460.02	301.99	357.99	613.95	450.01	331	427.92
110.92	399.04	467	460.02	302	358	613.95	450.01	331	427.92
110.92	399.04	467	460.02	301.97	357.99	613.95	450.01	331	427.92
110.92	399.04	467	460.02	302	357.99	613.95	450.01	331	427.92
110.92	399.04	467.01	460.04	302	357.99	613.95	450.01	331	427.92
110.92	399.04	467.02	460.02	301.97	358	613.95	450.01	331	427.92
110.92	399.04	467.02	460.03	301.99	357.99	613.95	450.01	331	427.92
110.92	399.04	467.02	460	301.99	357.99	613.95	450.01	331	427.92
110.92	399.04	466.96	459.98	301.99	357.98	613.95	450.01	331	427.92
110.92	399.04	466.92	459.99	301.97	357.99	613.95	450.01	331	427.92
110.92	399.04	466.91	459.96	301.98	357.99	613.95	450.01	331	427.92
110.92	399.04	466.89	459.97	301.99	357.99	613.95	450.01	331	427.92
110.92	399.04	467.01	460.02	301.97	357.99	613.95	450.01	331	427.92
110.92	399.04	467.04	460.01	301.98	357.99	613.95	450.01	331	427.92
110.92	399.04	467.01	460.01	301.99	357.98	613.95	450.01	331	427.92
110.92	399.04	467.04	460.01	301.98	358	613.95	450.01	331	427.92
110.92	399.04	467.02	460	301.98	358.01	613.95	450.01	331	427.92
110.92	399.04	467.01	459.97	301.97	357.99	613.95	450.01	331	427.92
110.92	399.04	467	460.01	301.98	358.01	613.95	450.01	331	427.92
110.92	399.04	467.07	459.98	301.99	357.99	613.95	450.01	331	427.92
110.92	399.04	467.04	460.01	301.99	358	613.95	450.01	331	427.92
110.92	399.04	467.02	460	301.99	358	613.95	450.01	331	427.92
110.92	399.04	467.06	460	301.97	358	613.95	450.01	331	427.92
110.92	399.04	467.02	459.97	301.98	358	613.95	450.01	331	427.92
110.92	399.04	467.02	460	302.01	358	613.95	450.01	331	427.92
110.92	399.04	467.03	459.98	302	357.99	613.95	450.01	331	427.92
110.92	399.04	467.03	459.98	301.98	357.99	613.95	450.01	331	427.92
110.92	399.04	467.03	459.98	301.98	358	613.95	450.01	331	427.92
110.92	399.04	467.06	459.98	301.98	357.99	613.95	450.01	331	427.92
110.92	399.04	466.97	459.97	301.97	358	613.95	450.01	331	427.92
110.92	399.04	467.02	459.94	301.98	357.99	613.95	450.01	331	427.92
110.92	399.04	467.06	459.96	301.98	357.99	613.95	450.01	331	427.92
110.92	399.04	466.9	459.94	301.99	357.98	613.95	450.01	331	427.92
110.92	399.04	466.98	460.01	302	357.99	613.95	450.01	331	427.92
110.92	399.04	466.99	460.01	301.98	357.98	613.95	450.01	331	427.92
110.92	399.04	466.96	460	301.97	357.99	613.95	450.01	331	427.92
110.92	399.04	466.93	460	301.98	357.98	613.95	450.01	331	427.92
110.92	399.04	466.99	460.02	301.97	357.98	613.95	450.01	331	427.92
110.92	399.04	466.94	460.02	301.96	357.98	613.95	450.01	331	427.92
110.92	399.04	466.91	460.02	301.98	357.98	613.95	450.01	331	427.92
110.92	399.04	467.01	460.02	301.98	357.98	613.95	450.01	331	427.92
110.92	399.04	467.05	460.02	301.97	357.98	613.95	450.01	331	427.92
110.92	399.04	467.03	459.99	301.97	357.98	613.95	450.01	331	427.92
110.92	399.04	467.01	460	301.98	357.98	613.95	450.01	331	427.92
110.92	399.04	466.99	460.02	301.96	357.98	613.95	450.01	331	427.92
110.92	399.04	466.94	459.98	302.01	357.99	613.95	450.01	331	427.92
110.92	399.04	466.99	459.97	301.99	357.99	613.95	450.01	331	427.92
110.92	399.04	466.92	459.97	302	357.98	613.95	450.01	331	427.92
110.92	399.04	466.97	460.01	302.02	357.98	613.95	450.01	331	427.92
110.92	399.04	466.96	460.01	302	357.98	613.95	450.01	331	427.92
110.92	399.04	466.96	460.01	302.01	357.98	613.95	450.01	331	427.92
110.92	399.04	467	460	301.99	358.01	613.95	450.01	331	427.92
110.92	399.04	467	460.02	301.99	358	613.95	450.01	331	427.92
110.92	399.04	467.01	460.01	301.99	358	613.95	450.01	331	427.92
110.92	399.04	467.01	460.01	302	358	613.95	450.01	331	427.92
110.92	399.04	466.98	460.02	302	358	613.95	450.01	331	427.92
110.92	399.04	467.03	460.05	302	357.99	613.95	450.01	331	427.92
110.92	399.04	466.97	460.05	302.01	357.99	613.95	450.01	331	427.92
110.92	399.04	466.97	460.05	302	357.99	613.95	450.01	331	427.92
110.92	399.04	466.98	460.04	302.01	357.99	613.95	450.01	331	427.92
110.92	399.04	467.02	460.03	302	357.99	613.95	450.01	331	427.92
110.92	399.04	467.02	460.03	301.99	357.99	613.95	450.01	331	427.92
110.92	399.04	466.99	460.05	301.97	358	613.95	450.01	331	427.92
110.92	399.04	466.93	460.03	301.97	357.98	613.95	450.01	331	427.92
110.92	399.04	466.94	460.03	301.98	357.98	613.95	450.01	331	427.92
110.92	399.04	466.99	460.06	302	358	613.95	450.01	331	427.92
110.92	399.04	466.96	460.06	302	358.01	613.95	450.01	331	427.92
110.92	399.04	467.01	460.05	301.97	358	613.95	450.01	331	427.92
110.92	399.04	466.97	460.03	301.99	358	613.95	450.01	331	427.92
110.92	399.04	466.98	460.05	302.01	357.99	613.95	450.01	331	427.92
110.92	399.04	466.97	460.06	302	357.98	613.95	450.01	331	427.92
110.92	399.04	467	460.05	301.99	357.99	613.95	450.01	331	427.92
110.92	399.04	466.95	460.02	301.99	357.98	613.95	450.01	331	427.92
110.92	399.04	466.95	460.02	302.01	357.97	613.95	450.01	331	427.92
110.92	399.04	467.04	459.98	302.01	357.98	613.95	450.01	331	427.92
110.92	399.04	467.04	460.01	302	357.98	613.95	450.01	331	427.92
110.92	399.04	467	460.06	302.02	357.98	613.95	450.01	331	427.92
110.92	399.04	467.02	460.03	301.99	357.99	613.95	450.01	331	427.92
110.92	399.04	467.01	460.04	302	357.99	613.95	450.01	331	427.92
110.92	399.04	467.02	460.05	301.99	357.96	613.95	450.01	331	427.92
110.92	399.04	467.03	460.06	301.98	357.98	613.95	450.01	331	427.92
110.92	399.04	467.06	460.13	301.97	357.98	613.95	450.01	331	427.92
110.92	399.04	467.06	460.14	301.96	357.99	613.95	450.01	331	427.92
110.92	399.04	467.09	460.17	301.98	357.98	613.95	450.01	331	427.92
110.92	399.04	467.01	460.19	301.99	357.99	613.95	450.01	331	427.92
110.92	399.04	467.03	460.05	301.99	357.97	613.95	450.01	331	427.92
110.92	399.04	466.91	460.02	301.99	357.98	613.95	450.01	331	427.92
110.92	399.04	466.94	460.02	301.99	357.98	613.95	450.01	331	427.92
110.92	399.04	466.99	460.04	301.95	357.98	613.95	450.01	331	427.92
110.92	399.04	466.98	460.01	301.97	357.99	613.95	450.01	331	427.92
110.92	399.04	466.97	460.04	301.97	357.99	613.95	450.01	331	427.92
110.92	399.04	466.96	459.99	301.96	358	613.95	450.01	331	427.92
110.92	399.04	466.95	460	301.99	358	613.95	450.01	331	427.92
110.92	399.04	467.04	459.97	301.99	358	613.95	450.01	331	427.92
110.92	399.04	466.98	460	301.97	357.99	613.95	450.01	331	427.92
110.92	399.04	467.05	459.99	301.99	357.99	613.95	450.01	331	427.92
110.92	399.04	467	459.97	302	358	613.95	450.01	331	427.92
110.92	399.04	466.98	460	301.98	357.99	613.95	450.01	331	427.92
110.92	399.04	466.85	460.01	301.99	357.99	613.95	450.01	331	427.92
110.92	399.04	466.95	460.03	302.02	357.99	613.95	450.01	331	427.92
110.92	399.04	466.91	460.03	302.01	357.99	613.95	450.01	331	427.92
110.92	399.04	466.94	460.02	301.99	358	613.95	450.01	331	427.92
110.92	399.04	466.95	460.01	301.99	358	613.95	450.01	331	427.92
110.92	399.04	467.02	460.02	302	358	613.95	450.01	331	427.92
110.92	399.04	466.96	460.02	301.99	357.99	613.95	450.01	331	427.92
110.92	399.04	466.98	460	302.01	357.99	613.95	450.01	331	427.92
110.92	399.04	466.96	459.98	302.01	358.01	613.95	450.01	331	427.92
110.92	399.04	467.04	460.01	302.01	357.98	613.95	450.01	331	427.92
110.92	399.04	466.89	459.95	301.97	357.99	613.95	450.01	331	427.92
110.92	399.04	466.9	459.96	302	357.98	613.95	450.01	331	427.92
110.92	399.04	466.94	459.97	302.01	357.98	613.95	450.01	331	427.92
110.92	399.04	466.94	459.97	302.01	357.98	613.95	450.01	331	427.92
110.92	399.04	466.97	459.98	302.01	357.97	613.95	450.01	331	427.92
110.92	399.04	466.97	459.99	301.99	357.98	613.95	450.01	331	427.92
110.92	399.04	466.95	459.97	301.99	357.98	613.95	450.01	331	427.92
110.92	399.04	467	460.01	301.98	357.99	613.95	450.01	331	427.92
110.92	399.04	467.01	459.98	302	357.98	613.95	450.01	331	427.92
110.92	399.04	467.11	460.02	302.01	357.98	613.95	450.01	331	427.92
110.92	399.04	467.12	460.02	302.01	357.98	613.95	450.01	331	427.92
110.92	399.04	467.12	460.03	301.99	357.97	613.95	450.01	331	427.92
110.92	399.04	467.07	460	302	357.98	613.95	450.01	331	427.92
110.92	399.04	467.01	460.05	301.99	357.99	613.95	450.01	331	427.92
110.92	399.04	466.98	460	301.99	357.99	613.95	450.01	331	427.92
110.92	399.04	467.07	460	302	357.99	613.95	450.01	331	427.92
110.92	399.04	467.05	460	301.99	357.99	613.95	450.01	331	427.92
110.92	399.04	467.05	460	301.99	357.99	613.95	450.01	331	427.92
110.92	399.04	467.02	460.01	301.97	357.99	613.95	450.01	331	427.92
110.92	399.04	466.99	460.03	301.97	357.99	613.95	450.01	331	427.92
110.92	399.04	467.01	460.03	301.98	357.99	613.95	450.01	331	427.92
110.92	399.04	467.06	460.05	301.99	357.98	613.95	450.01	331	427.92
110.92	399.04	467.02	460	302	357.99	613.95	450.01	331	427.92
110.92	399.04	467.11	460.05	302.02	357.98	613.95	450.01	331	427.92
110.92	399.04	467.11	460.05	302	357.98	613.95	450.01	331	427.92
110.92	399.04	467.11	460.05	301.97	357.98	613.95	450.01	331	427.92
110.92	399.04	467.09	460.04	301.98	357.99	613.95	450.01	331	427.92
110.92	399.04	466.93	460.05	301.97	357.99	613.95	450.01	331	427.92
110.92	399.04	466.96	460.05	301.97	357.99	613.95	450.01	331	427.92
110.92	399.04	467.04	460.04	301.96	358	613.95	450.01	331	427.92
110.92	399.04	467.04	460.04	301.96	358	613.95	450.01	331	427.92
110.92	399.04	466.94	460.02	301.98	357.98	613.95	450.01	331	427.92
110.92	399.04	466.96	460.03	301.96	357.99	613.95	450.01	331	427.92
110.92	399.04	466.91	460.06	301.98	357.98	613.95	450.01	331	427.92
110.92	399.04	466.93	460.05	301.98	357.97	613.95	450.01	331	427.92
110.92	399.04	466.94	460.05	301.99	357.97	613.95	450.01	331	427.92
110.92	399.04	466.88	460.05	301.98	357.98	613.95	450.01	331	427.92
110.92	399.04	466.87	460.05	301.94	357.99	613.95	450.01	331	427.92
110.92	399.04	466.89	460.05	301.96	357.99	613.95	450.01	331	427.92
110.92	399.04	466.94	460.02	301.95	357.99	613.95	450.01	331	427.92
110.92	399.04	466.98	460.02	301.95	357.99	613.95	450.01	331	427.92
110.92	399.04	466.99	460.04	301.96	357.98	613.95	450.01	331	427.92
110.92	399.04	466.99	460.05	301.96	357.99	613.95	450.01	331	427.92
110.92	399.04	467.02	460.05	301.98	357.98	613.95	450.01	331	427.92
110.92	399.04	467	460.04	302	357.98	613.95	450.01	331	427.92
110.92	399.04	467	460.09	302	357.98	613.95	450.01	331	427.92
110.92	399.04	466.99	460.08	302.03	358	613.95	450.01	331	427.92
110.92	399.04	467.07	460.09	301.99	358	613.95	450.01	331	427.92
110.92	399.04	467.07	460.09	302.01	358	613.95	450.01	331	427.92
110.92	399.04	467.03	460.03	301.99	358	613.95	450.01	331	427.92
110.92	399.04	466.97	460.07	301.99	357.99	613.95	450.01	331	427.92
110.92	399.04	466.97	460.08	301.99	357.99	613.95	450.01	331	427.92
110.92	399.04	466.96	460.05	301.99	357.98	613.95	450.01	331	427.92
110.92	399.04	466.98	460.06	302	357.97	613.95	450.01	331	427.92
110.92	399.04	466.98	460.06	302	357.97	613.95	450.01	331	427.92
110.92	399.04	466.94	459.98	301.98	357.99	613.95	450.01	331	427.92
110.92	399.04	466.93	460.01	301.97	358	613.95	450.01	331	427.92
110.92	399.04	467	460.02	301.98	357.99	613.95	450.01	331	427.92
110.92	399.04	467.01	460.02	301.97	357.99	613.95	450.01	331	427.92
110.92	399.04	467.01	460.01	301.98	357.98	613.95	450.01	331	427.92
110.92	399.04	467.02	460.03	301.98	357.99	613.95	450.01	331	427.92
110.92	399.04	466.97	460.03	301.98	357.97	613.95	450.01	331	427.92
110.92	399.04	466.96	460.02	301.98	357.98	613.95	450.01	331	427.92
110.92	399.04	466.9	460.02	301.96	357.98	613.95	450.01	331	427.92
110.92	399.04	466.95	460.02	301.99	357.98	613.95	450.01	331	427.92
110.92	399.04	466.94	460.03	301.99	357.99	613.95	450.01	331	427.92
110.92	399.04	466.95	460	301.99	357.98	613.95	450.01	331	427.92
110.92	399.04	466.96	460.03	301.98	357.98	613.95	450.01	331	427.92
110.92	399.04	466.96	460.04	301.98	357.97	613.95	450.01	331	427.92
110.92	399.04	466.96	460.04	301.99	357.98	613.95	450.01	331	427.92
110.92	399.04	467.07	460.03	301.98	357.96	613.95	450.01	331	427.92
110.92	399.04	466.99	460.04	302	357.98	613.95	450.01	331	427.92
110.92	399.04	466.99	460.07	302	357.98	613.95	450.01	331	427.92
110.92	399.04	466.98	460.05	301.99	357.98	613.95	450.01	331	427.92
110.92	399.04	466.97	460.04	302.01	357.98	613.95	450.01	331	427.92
110.92	399.04	466.97	460.04	301.98	357.98	613.95	450.01	331	427.92
110.92	399.04	466.98	460.09	301.97	357.98	613.95	450.01	331	427.92
110.92	399.04	466.97	460.05	302.01	357.98	613.95	450.01	331	427.92
110.92	399.04	466.97	460.09	302	357.99	613.95	450.01	331	427.92
110.92	399.04	466.98	460.05	301.99	357.99	613.95	450.01	331	427.92
110.92	399.04	467.03	460.06	301.99	357.99	613.95	450.01	331	427.92
110.92	399.04	466.98	460.04	301.99	357.99	613.95	450.01	331	427.92
110.92	399.04	466.99	460.04	302	357.99	613.95	450.01	331	427.92
110.92	399.04	466.98	459.9	301.99	358	613.95	450.01	331	427.92
110.92	399.04	466.98	459.85	302	357.99	613.95	450.01	331	427.92
110.92	399.04	467.01	459.91	301.99	357.99	613.95	450.01	331	427.92
110.92	399.04	466.95	459.92	302.01	357.99	613.95	450.01	331	427.92
110.92	399.04	466.92	459.93	301.99	358	613.95	450.01	331	427.92
110.92	399.04	466.93	459.96	301.98	358	613.95	450.01	331	427.92
110.92	399.04	467.04	459.94	302	358	613.95	450.01	331	427.92
110.92	399.04	467.02	459.94	301.99	357.99	613.95	450.01	331	427.92
110.92	399.04	466.96	459.95	302.01	357.99	613.95	450.01	331	427.92
110.92	399.04	466.97	459.93	302.01	357.99	613.95	450.01	331	427.92
110.92	399.04	466.98	459.93	302	358	613.95	450.01	331	427.92
110.92	399.04	466.96	459.95	301.99	358	613.95	450.01	331	427.92
110.92	399.04	466.97	459.91	301.98	357.99	613.95	450.01	331	427.92
110.92	399.04	466.98	459.92	301.98	358	613.95	450.01	331	427.92
110.92	399.04	466.98	459.95	301.98	358	613.95	450.01	331	427.92
110.92	399.04	466.98	459.93	301.98	358	613.95	450.01	331	427.92
110.92	399.04	466.99	459.95	301.99	358	613.95	450.01	331	427.92
110.92	399.04	466.99	459.96	302.01	358.01	613.95	450.01	331	427.92
110.92	399.04	466.92	459.95	301.99	357.99	613.95	450.01	331	427.92
110.92	399.04	466.94	459.98	302	357.99	613.95	450.01	331	427.92
110.92	399.04	466.95	459.97	301.99	357.99	613.95	450.01	331	427.92
110.92	399.04	466.92	459.96	302.02	357.98	613.95	450.01	331	427.92
110.92	399.04	466.97	459.93	302	357.99	613.95	450.01	331	427.92
110.92	399.04	467.03	459.95	302.01	357.99	613.95	450.01	331	427.92
110.92	399.04	466.98	459.98	302	357.98	613.95	450.01	331	427.92
110.92	399.04	467.07	459.95	302	357.98	613.95	450.01	331	427.92
110.92	399.04	466.99	459.96	302	357.99	613.95	450.01	331	427.92
110.92	399.04	466.98	459.95	302	357.99	613.95	450.01	331	427.92
110.92	399.04	466.96	459.99	302	357.98	613.95	450.01	331	427.92
110.92	399.04	466.98	460.02	302.02	357.98	613.95	450.01	331	427.92
110.92	399.04	467.13	459.98	302.01	358	613.95	450.01	331	427.92
110.92	399.04	467.12	459.97	302	357.99	613.95	450.01	331	427.92
110.92	399.04	467.13	459.97	302	357.98	613.95	450.01	331	427.92
110.92	399.04	467.07	459.95	302	357.99	613.95	450.01	331	427.92
110.92	399.04	467.09	459.97	302.01	357.98	613.95	450.01	331	427.92
110.92	399.04	466.95	459.95	302.02	357.99	613.95	450.01	331	427.92
110.92	399.04	467	459.96	302	357.99	613.95	450.01	331	427.92
110.92	399.04	467.03	459.98	302.01	358	613.95	450.01	331	427.92
110.92	399.04	467.02	459.97	302	358	613.95	450.01	331	427.92
110.92	399.04	467.03	459.99	301.99	358	613.95	450.01	331	427.92
110.92	399.04	466.99	459.99	302.01	358	613.95	450.01	331	427.92
110.92	399.04	467	460	302.01	357.98	613.95	450.01	331	427.92
110.92	399.04	466.97	459.99	301.99	357.99	613.95	450.01	331	427.92
110.92	399.04	466.95	459.99	302	357.97	613.95	450.01	331	427.92
110.92	399.04	467.01	459.97	302	357.98	613.95	450.01	331	427.92
110.92	399.04	467.03	459.99	302.01	357.99	613.95	450.01	331	427.92
110.92	399.04	467.04	460	302	357.99	613.95	450.01	331	427.92
110.92	399.04	467.01	459.99	302.02	357.97	613.95	450.01	331	427.92
110.92	399.04	467.03	460	302.01	357.98	613.95	450.01	331	427.92
110.92	399.04	467.01	459.97	302	357.98	613.95	450.01	331	427.92
110.92	399.04	466.95	459.98	301.99	357.98	613.95	450.01	331	427.92
110.92	399.04	466.97	459.98	302.03	357.99	613.95	450.01	331	427.92
110.92	399.04	466.97	459.98	302.02	357.99	613.95	450.01	331	427.92
110.92	399.04	467	459.98	302	357.99	613.95	450.01	331	427.92
110.92	399.04	466.96	459.97	302	358	613.95	450.01	331	427.92
110.92	399.04	467	459.97	302.02	357.99	613.95	450.01	331	427.92
110.92	399.04	466.88	460.06	301.99	357.99	613.95	450.01	331	427.92
110.92	399.04	466.94	460.06	301.99	357.99	613.95	450.01	331	427.92
110.92	399.04	466.92	460	302.02	357.99	613.95	450.01	331	427.92
110.92	399.04	466.92	460	302.01	357.99	613.95	450.01	331	427.92
110.92	399.04	466.92	460.04	301.99	357.99	613.95	450.01	331	427.92
110.92	399.04	466.95	460.03	301.98	357.98	613.95	450.01	331	427.92
110.92	399.04	466.95	460.03	301.97	357.98	613.95	450.01	331	427.92
110.92	399.04	467.04	460.03	301.98	357.98	613.95	450.01	331	427.92
110.92	399.04	466.93	459.97	301.99	357.99	613.95	450.01	331	427.92
110.92	399.04	466.96	460.02	301.99	357.99	613.95	450.01	331	427.92
110.92	399.04	467	460.05	301.98	357.99	613.95	450.01	331	427.92
110.92	399.04	466.98	460.05	301.98	357.99	613.95	450.01	331	427.92
110.92	399.04	467	460.03	301.98	357.97	613.95	450.01	331	427.92
110.92	399.04	466.98	460.08	301.98	357.98	613.95	450.01	331	427.92
110.92	399.04	466.99	460.07	301.97	357.98	613.95	450.01	331	427.92
110.92	399.04	466.95	460.04	301.98	357.97	613.95	450.01	331	427.92
110.92	399.04	466.96	460.04	301.98	357.97	613.95	450.01	331	427.92
110.92	399.04	466.97	460.06	301.99	357.98	613.95	450.01	331	427.92
110.92	399.04	466.97	460.05	301.99	357.98	613.95	450.01	331	427.92
110.92	399.04	466.95	460.04	302	357.99	613.95	450.01	331	427.92
110.92	399.04	467	460.07	301.99	357.99	613.95	450.01	331	427.92
110.92	399.04	466.95	460.09	301.99	358	613.95	450.01	331	427.92
110.92	399.04	467	460.04	301.98	358	613.95	450.01	331	427.92
110.92	399.04	466.94	460.04	301.98	358	613.95	450.01	331	427.92
110.92	399.04	466.97	460.03	301.98	357.99	613.95	450.01	331	427.92
110.92	399.04	466.95	460.04	301.96	357.99	613.95	450.01	331	427.92
110.92	399.04	466.94	460.05	301.98	357.99	613.95	450.01	331	427.92
110.92	399.04	466.99	459.98	301.98	357.99	613.95	450.01	331	427.92
110.92	399.04	466.99	460.01	301.97	358	613.95	450.01	331	427.92
110.92	399.04	467.09	460.04	302	357.99	613.95	450.01	331	427.92
110.92	399.04	466.98	460.03	301.99	357.99	613.95	450.01	331	427.92
110.92	399.04	466.98	460.02	301.98	358	613.95	450.01	331	427.92
110.92	399.04	466.98	460.02	301.97	357.99	613.95	450.01	331	427.92
110.92	399.04	466.97	460.03	301.96	357.99	613.95	450.01	331	427.92
110.92	399.04	467.01	460.03	301.96	357.99	613.95	450.01	331	427.92
110.92	399.04	467.02	460.06	301.97	357.99	613.95	450.01	331	427.92
110.92	399.04	467.03	460.05	301.95	357.99	613.95	450.01	331	427.92
110.92	399.04	467	460.04	301.97	357.99	613.95	450.01	331	427.92
110.92	399.04	467.03	460.01	301.97	358	613.95	450.01	331	427.92
110.92	399.04	467.01	460.02	301.96	358	613.95	450.01	331	427.92
110.92	399.04	466.94	460.01	301.98	357.99	613.95	450.01	331	427.92
110.92	399.04	466.98	460.06	301.96	358.01	613.95	450.01	331	427.92
110.92	399.04	467.01	460.06	301.99	358	613.95	450.01	331	427.92
110.92	399.04	466.96	460.06	301.98	358	613.95	450.01	331	427.92
110.92	399.04	466.99	460.08	301.99	358	613.95	450.01	331	427.92
110.92	399.04	467.01	460.04	302.01	357.99	613.95	450.01	331	427.92
110.92	399.04	466.93	460.03	302.01	357.99	613.95	450.01	331	427.92
110.92	399.04	466.95	460.04	302.01	357.99	613.95	450.01	331	427.92
110.92	399.04	466.9	460.01	302	358	613.95	450.01	331	427.92
110.92	399.04	466.96	460.04	302.01	357.99	613.95	450.01	331	427.92
110.92	399.04	466.97	460.03	301.98	357.99	613.95	450.01	331	427.92
110.92	399.04	466.97	460.04	301.99	358	613.95	450.01	331	427.92
110.92	399.04	466.9	460.05	301.99	358	613.95	450.01	331	427.92
110.92	399.04	466.9	460.08	301.98	357.99	613.95	450.01	331	427.92
110.92	399.04	466.94	460.08	301.97	357.99	613.95	450.01	331	427.92
110.92	399.04	466.94	460.07	301.98	357.98	613.95	450.01	331	427.92
110.92	399.04	467	460.03	302.01	358	613.95	450.01	331	427.92
110.92	399.04	466.96	460.03	302.05	357.99	613.95	450.01	331	427.92
110.92	399.04	466.96	460.04	302.03	357.99	613.95	450.01	331	427.92
110.92	399.04	466.96	460.04	302.02	357.99	613.95	450.01	331	427.92
110.92	399.04	466.99	460.04	302.01	357.99	613.95	450.01	331	427.92
110.92	399.04	466.99	460.03	301.96	357.99	613.95	450.01	331	427.92
110.92	399.04	467	460.01	301.96	357.98	613.95	450.01	331	427.92
110.92	399.04	466.99	460.02	301.97	357.99	613.95	450.01	331	427.92
110.92	399.04	466.99	460.01	301.96	358	613.95	450.01	331	427.92
110.92	399.04	467	460.01	301.96	357.99	613.95	450.01	331	427.92
110.92	399.04	467	459.99	301.94	357.99	613.95	450.01	331	427.92
110.92	399.04	466.89	460	301.95	357.99	613.95	450.01	331	427.92
110.92	399.04	466.96	460	304.545732	373.499417	613.95	450.01	331	427.92
110.92	399.04	466.93	459.99	304.95	373.01	613.95	450.01	331	427.92
110.92	399.04	466.9	460	305	373	613.95	450.01	331	427.92
110.92	399.04	467	460.02	305.01	373	613.95	450.01	331	427.92
110.92	399.04	466.95	459.97	305.01	373	613.95	450.01	331	427.92
110.92	399.04	466.96	459.97	305.01	373.01	613.95	450.01	331	427.92
110.92	399.04	466.99	459.98	305	373.01	613.95	450.01	331	427.92
110.92	399.04	466.92	460.04	305.01	373	613.95	450.01	331	427.92
110.92	399.04	466.92	459.98	305.02	373.01	613.95	450.01	331	427.92
110.92	399.04	466.97	460	305.02	373.01	613.95	450.01	331	427.92
110.92	399.04	467	460.01	305.03	373.01	613.95	450.01	331	427.92
110.92	399.04	466.98	460.01	305.02	373.01	613.95	450.01	331	427.92
110.92	399.04	466.98	460.02	305.03	373.01	613.95	450.01	331	427.92
110.92	399.04	466.97	460	305.03	373.01	613.95	450.01	331	427.92
110.92	399.04	466.98	459.98	305.03	373.01	613.95	450.01	331	427.92
110.92	399.04	466.95	460	305.03	373	613.95	450.01	331	427.92
110.92	399.04	467	459.99	305.02	373	613.95	450.01	331	427.92
110.92	399.04	466.98	460.01	305.02	373	613.95	450.01	331	427.92
110.92	399.04	467.03	460.01	305.01	373	613.95	450.01	331	427.92
110.92	399.04	467.05	460.01	305.01	373	613.95	450.01	331	427.92
110.92	399.04	467.06	460.01	305.03	372.99	613.95	450.01	331	427.92
110.92	399.04	467.02	459.99	305.02	372.99	613.95	450.01	331	427.92
110.92	399.04	467	459.99	305.03	372.99	613.95	450.01	331	427.92
110.92	399.04	467.02	459.96	305.03	372.99	613.95	450.01	331	427.92
110.92	399.04	467.01	460	305.02	373	613.95	450.01	331	427.92
110.92	399.04	467.03	459.99	305.02	373	613.95	450.01	331	427.92
110.92	399.04	467.01	459.99	305.01	372.99	613.95	450.01	331	427.92
110.92	399.04	467.03	460.03	305.03	372.99	613.95	450.01	331	427.92
110.92	399.04	467.04	460.03	305.03	373.01	613.95	450.01	331	427.92
110.92	399.04	467.04	460.01	305.03	373.01	613.95	450.01	331	427.92
110.92	399.04	466.98	460.02	305.04	373.01	613.95	450.01	331	427.92
110.92	399.04	467	460.05	305.04	373.01	613.95	450.01	331	427.92
110.92	399.04	466.98	460.04	305.04	373.01	613.95	450.01	331	427.92
110.92	399.04	466.96	460.04	305.03	373.01	613.95	450.01	331	427.92
110.92	399.04	466.96	460.05	305.03	373.01	613.95	450.01	331	427.92
110.92	399.04	466.95	460.05	305.03	373	613.95	450.01	331	427.92
110.92	399.04	466.97	460.04	305.04	373.01	613.95	450.01	331	427.92
110.92	399.04	466.95	460.04	305.04	373.01	613.95	450.01	331	427.92
110.92	399.04	466.96	460.01	305.04	373.01	613.95	450.01	331	427.92
110.92	399.04	466.97	460.03	305.02	373.01	613.95	450.01	331	427.92
110.92	399.04	466.95	460.05	305.03	373.01	613.95	450.01	331	427.92
110.92	399.04	466.96	460.03	305.04	373.01	613.95	450.01	331	427.92
110.92	399.04	466.96	460.03	305.05	373.01	613.95	450.01	331	427.92
110.92	399.04	467.01	460.02	305.05	373.01	613.95	450.01	331	427.92
110.92	399.04	466.9	460.04	305.04	373.03	613.95	450.01	331	427.92
110.92	399.04	466.94	460.07	305.04	373.03	613.95	450.01	331	427.92
110.92	399.04	466.97	460.07	305.04	373.03	613.95	450.01	331	427.92
110.92	399.04	466.97	460.07	305.05	373.04	613.95	450.01	331	427.92
110.92	399.04	467	460.06	305.04	373.04	613.95	450.01	331	427.92
110.92	399.04	467.04	460.05	305.04	373.03	613.95	450.01	331	427.92
110.92	399.04	467	460.03	307.594672	372.715284	613.95	450.01	331	427.92
110.92	399.04	467.04	459.99	308.01	372.99	613.95	450.01	331	427.92
110.92	399.04	467.01	460	308	372.99	613.95	450.01	331	427.92
110.92	399.04	466.93	460.03	308	373	613.95	450.01	331	427.92
110.92	399.04	466.88	460.03	308	373	613.95	450.01	331	427.92
110.92	399.04	466.94	460.01	308	372.99	613.95	450.01	331	427.92
110.92	399.04	466.98	460.02	308	372.99	613.95	450.01	331	427.92
110.92	399.04	466.97	460.02	307.99	372.98	613.95	450.01	331	427.92
110.92	399.04	466.93	460.01	307.99	372.98	613.95	450.01	331	427.92
110.92	399.04	466.95	460	307.99	372.98	613.95	450.01	331	427.92
110.92	399.04	466.96	460.03	307.99	372.98	613.95	450.01	331	427.92
110.92	399.04	466.96	460.03	307.99	372.99	613.95	450.01	331	427.92
110.92	399.04	466.96	460.03	307.98	372.98	613.95	450.01	331	427.92
110.92	399.04	466.96	460.03	307.98	372.97	613.95	450.01	331	427.92
110.92	399.04	466.99	460.03	307.99	372.99	613.95	450.01	331	427.92
110.92	399.04	466.96	460.03	307.99	373	613.95	450.01	331	427.92
110.92	399.04	466.94	460.02	307.98	373.01	613.95	450.01	331	427.92
110.92	399.04	466.96	459.98	307.99	373	613.95	450.01	331	427.92
110.92	399.04	466.98	460.02	307.99	373	613.95	450.01	331	427.92
110.92	399.04	466.95	460.03	307.99	373	613.95	450.01	331	427.92
110.92	399.04	466.95	460.05	307.99	373	613.95	450.01	331	427.92
110.92	399.04	466.95	460.03	307.99	373	613.95	450.01	331	427.92
110.92	399.04	467.02	460.01	308.01	373	613.95	450.01	331	427.92
110.92	399.04	467.1	460.03	308	372.99	613.95	450.01	331	427.92
110.92	399.04	466.9	460.03	307.99	372.98	613.95	450.01	331	427.92
110.92	399.04	466.91	460.03	307.99	372.99	613.95	450.01	331	427.92
110.92	399.04	466.95	460.01	307.99	372.99	613.95	450.01	331	427.92
110.92	399.04	466.85	460.01	307.99	372.99	613.95	450.01	331	427.92
110.92	399.04	466.84	460.03	307.99	372.99	613.95	450.01	331	427.92
110.92	399.04	466.89	460.02	307.99	372.99	613.95	450.01	331	427.92
110.92	399.04	466.99	460	308	372.99	613.95	450.01	331	427.92
110.92	399.04	466.95	460.01	307.99	372.99	613.95	450.01	331	427.92
110.92	399.04	466.96	460.03	307.99	372.99	613.95	450.01	331	427.92
110.92	399.04	466.97	460.05	307.98	372.98	613.95	450.01	331	427.92
110.92	399.04	466.98	460.08	307.98	372.98	613.95	450.01	331	427.92
110.92	399.04	466.93	460.08	307.97	372.99	613.95	450.01	331	427.92
110.92	399.04	466.98	460.09	307.97	372.99	613.95	450.01	331	427.92
110.92	399.04	466.97	460.08	307.98	372.98	613.95	450.01	331	427.92
110.92	399.04	466.96	460	307.98	372.98	613.95	450.01	331	427.92
110.92	399.04	466.95	460	307.99	372.98	613.95	450.01	331	427.92
110.92	399.04	466.95	460.02	307.98	372.98	613.95	450.01	331	427.92
110.92	399.04	467	460	307.99	372.98	613.95	450.01	331	427.92
110.92	399.04	466.99	460.01	307.98	372.98	613.95	450.01	331	427.92
110.92	399.04	466.96	460.03	307.99	372.99	613.95	450.01	331	427.92
110.92	399.04	466.95	460.05	308	372.99	613.95	450.01	331	427.92
110.92	399.04	466.95	460.05	308	372.97	613.95	450.01	331	427.92
110.92	399.04	466.98	460.07	307.99	372.97	613.95	450.01	331	427.92
110.92	399.04	466.96	460.07	307.99	372.97	613.95	450.01	331	427.92
110.92	399.04	466.98	460.05	307.99	372.97	613.95	450.01	331	427.92
110.92	399.04	467.01	460.04	307.99	372.97	613.95	450.01	331	427.92
110.92	399.04	467.03	459.98	307.99	372.99	613.95	450.01	331	427.92
110.92	399.04	466.87	459.99	307.99	372.99	613.95	450.01	331	427.92
110.92	399.04	466.96	459.95	308	372.98	613.95	450.01	331	427.92
110.92	399.04	466.98	459.95	307.99	372.98	613.95	450.01	331	427.92
110.92	399.04	466.99	460	308	372.99	613.95	450.01	331	427.92
110.92	399.04	467.05	459.92	308	372.99	613.95	450.01	331	427.92
110.92	399.04	466.99	459.92	308	372.98	613.95	450.01	331	427.92
110.92	399.04	466.97	459.93	308	372.98	613.95	450.01	331	427.92
110.92	399.04	466.97	459.99	307.99	372.98	613.95	450.01	331	427.92
110.92	399.04	466.97	459.98	307.99	372.99	613.95	450.01	331	427.92
110.92	399.04	466.92	459.97	307.99	372.98	613.95	450.01	331	427.92
110.92	399.04	466.95	459.97	307.99	372.98	613.95	450.01	331	427.92
110.92	399.04	466.95	460	308	372.98	613.95	450.01	331	427.92
110.92	399.04	466.96	460	308.01	372.99	613.95	450.01	331	427.92
110.92	399.04	466.98	460	308	372.99	613.95	450.01	331	427.92
110.92	399.04	466.98	460.01	307.99	372.99	613.95	450.01	331	427.92
110.92	399.04	466.97	460.01	307.98	372.99	613.95	450.01	331	427.92
110.92	399.04	466.97	460.02	307.99	373	613.95	450.01	331	427.92
110.92	399.04	466.97	460.05	307.99	372.99	613.95	450.01	331	427.92
110.92	399.04	466.99	460.07	308	372.99	613.95	450.01	331	427.92
110.92	399.04	466.99	460.06	308	372.99	613.95	450.01	331	427.92
110.92	399.04	466.97	460.02	308	372.99	613.95	450.01	331	427.92
110.92	399.04	467.01	460.05	308	372.99	613.95	450.01	331	427.92
110.92	399.04	466.99	460.04	308	372.98	613.95	450.01	331	427.92
110.92	399.04	466.98	460.04	308	372.98	613.95	450.01	331	427.92
110.92	399.04	466.96	460.04	308	372.98	613.95	450.01	331	427.92
110.92	399.04	466.94	460	307.99	372.98	613.95	450.01	331	427.92
110.92	399.04	466.95	460.03	307.99	372.98	613.95	450.01	331	427.92
110.92	399.04	466.97	459.95	307.99	373	613.95	450.01	331	427.92
110.92	399.04	466.95	459.92	308	373.01	613.95	450.01	331	427.92
110.92	399.04	466.92	460	307.99	373	613.95	450.01	331	427.92
110.92	399.04	466.93	459.97	308	372.99	613.95	450.01	331	427.92
110.92	399.04	466.93	459.98	308	372.99	613.95	450.01	331	427.92
110.92	399.04	466.91	460.01	308	372.99	613.95	450.01	331	427.92
110.92	399.04	466.91	459.95	308	372.99	613.95	450.01	331	427.92
110.92	399.04	466.95	459.98	308.01	372.99	613.95	450.01	331	427.92
110.92	399.04	466.95	459.99	308.01	372.99	613.95	450.01	331	427.92
110.92	399.04	466.98	460.03	308	372.99	613.95	450.01	331	427.92
110.92	399.04	467	459.98	308.01	373	613.95	450.01	331	427.92
110.92	399.04	466.94	459.97	308.01	373	613.95	450.01	331	427.92
110.92	399.04	466.88	459.99	308.01	372.99	613.95	450.01	331	427.92
110.92	399.04	466.94	460.01	308.01	373	613.95	450.01	331	427.92
110.92	399.04	466.95	459.98	308.01	373	613.95	450.01	331	427.92
110.92	399.04	466.9	459.93	308.01	373	613.95	450.01	331	427.92
110.92	399.04	466.92	459.97	308.01	373	613.95	450.01	331	427.92
110.92	399.04	466.93	459.95	308.01	373	613.95	450.01	331	427.92
110.92	399.04	466.94	459.95	307.97	372.97	613.95	450.01	331	427.92
110.92	399.04	466.97	459.97	307.98	372.98	613.95	450.01	331	427.92
110.92	399.04	467.02	459.99	307.98	372.98	613.95	450.01	331	427.92
110.92	399.04	466.97	460.03	307.98	372.98	613.95	450.01	331	427.92
110.92	399.04	466.95	460.04	307.98	372.98	613.95	450.01	331	427.92
110.92	399.04	466.98	460.02	307.97	372.98	613.95	450.01	331	427.92
110.92	399.04	466.95	460.01	307.97	372.98	613.95	450.01	331	427.92
110.92	399.04	466.94	460.01	307.98	372.98	613.95	450.01	331	427.92
110.92	399.04	466.94	460.01	307.99	372.98	613.95	450.01	331	427.92
110.92	399.04	466.9	460.1	307.99	372.98	613.95	450.01	331	427.92
110.92	399.04	466.97	460.02	307.98	372.99	613.95	450.01	331	427.92
110.92	399.04	466.9	460.03	308.01	372.98	613.95	450.01	331	427.92
110.92	399.04	466.92	460.03	308	372.99	613.95	450.01	331	427.92
110.92	399.04	466.92	460.03	308	372.98	613.95	450.01	331	427.92
110.92	399.04	467	460.03	308	372.98	613.95	450.01	331	427.92
110.92	399.04	467.02	460.02	308	372.98	613.95	450.01	331	427.92
110.92	399.04	466.99	460.03	308	372.98	613.95	450.01	331	427.92
110.92	399.04	467.02	460.05	307.99	372.98	613.95	450.01	331	427.92
110.92	399.04	467.01	460.04	308	372.98	613.95	450.01	331	427.92
110.92	399.04	467	460.03	307.99	372.97	613.95	450.01	331	427.92
110.92	399.04	466.98	460.03	307.99	372.97	613.95	450.01	331	427.92
110.92	399.04	467.02	460.01	307.98	372.97	613.95	450.01	331	427.92
110.92	399.04	467.01	460.03	307.98	372.98	613.95	450.01	331	427.92
110.92	399.04	467.02	460.03	307.98	372.98	613.95	450.01	331	427.92
110.92	399.04	467.03	460.04	307.99	372.99	613.95	450.01	331	427.92
110.92	399.04	467	459.99	307.99	373	613.95	450.01	331	427.92
110.92	399.04	467	459.98	307.99	372.99	613.95	450.01	331	427.92
110.92	399.04	466.99	459.97	307.99	372.99	613.95	450.01	331	427.92
110.92	399.04	467	460	307.99	372.99	613.95	450.01	331	427.92
110.92	399.04	467	460.01	307.98	372.99	613.95	450.01	331	427.92
110.92	399.04	467	460.01	307.98	372.98	613.95	450.01	331	427.92
110.92	399.04	466.99	459.99	307.97	372.98	613.95	450.01	331	427.92
110.92	399.04	466.99	459.99	307.97	372.99	613.95	450.01	331	427.92
110.92	399.04	467.01	459.99	307.97	372.99	613.95	450.01	331	427.92
110.92	399.04	467	459.97	307.97	372.98	613.95	450.01	331	427.92
110.92	399.04	467.01	459.96	307.98	372.98	613.95	450.01	331	427.92
110.92	399.04	466.99	459.98	307.98	372.98	613.95	450.01	331	427.92
110.92	399.04	466.96	459.97	307.98	372.98	613.95	450.01	331	427.92
110.92	399.04	466.95	460.07	307.98	372.98	613.95	450.01	331	427.92
110.92	399.04	466.96	460.08	307.98	372.98	613.95	450.01	331	427.92
110.92	399.04	466.99	460.04	307.98	372.98	613.95	450.01	331	427.92
110.92	399.04	467	460.02	307.98	372.98	613.95	450.01	331	427.92
110.92	399.04	467.01	460	307.99	372.99	613.95	450.01	331	427.92
110.92	399.04	467.02	460.08	307.99	372.98	613.95	450.01	331	427.92
110.92	399.04	467	460.03	307.99	372.99	613.95	450.01	331	427.92
110.92	399.04	467.04	460.05	307.98	372.99	613.95	450.01	331	427.92
110.92	399.04	467.02	460.04	307.98	372.99	613.95	450.01	331	427.92
110.92	399.04	467.04	460.03	307.98	372.99	613.95	450.01	331	427.92
110.92	399.04	467.03	460.03	307.98	372.99	613.95	450.01	331	427.92
110.92	399.04	466.98	460.04	307.97	372.99	613.95	450.01	331	427.92
110.92	399.04	466.98	460.02	307.97	372.99	613.95	450.01	331	427.92
110.92	399.04	466.95	459.99	307.97	372.99	613.95	450.01	331	427.92
110.92	399.04	466.95	460	307.98	373	613.95	450.01	331	427.92
110.92	399.04	466.96	460	308	373	613.95	450.01	331	427.92
110.92	399.04	466.96	460	308	373	613.95	450.01	331	427.92
110.92	399.04	467.02	460.01	308	373	613.95	450.01	331	427.92
110.92	399.04	466.96	459.96	307.99	373	613.95	450.01	331	427.92
110.92	399.04	467.01	460.02	308	373	613.95	450.01	331	427.92
110.92	399.04	467.01	460.01	307.99	373	613.95	450.01	331	427.92
110.92	399.04	467	460.01	308	373	613.95	450.01	331	427.92
110.92	399.04	467.01	460.03	308.01	372.99	613.95	450.01	331	427.92
110.92	399.04	466.94	460.01	308	373	613.95	450.01	331	427.92
110.92	399.04	466.9	460.02	308	372.99	613.95	450.01	331	427.92
110.92	399.04	466.96	460.01	307.99	372.99	613.95	450.01	331	427.92
110.92	399.04	466.96	460.01	308	372.98	613.95	450.01	331	427.92
110.92	399.04	466.95	460.03	308	372.98	613.95	450.01	331	427.92
110.92	399.04	466.97	460	307.96	372.99	613.95	450.01	331	427.92
110.92	399.04	466.94	460.01	307.97	372.99	613.95	450.01	331	427.92
110.92	399.04	466.96	460.03	307.96	372.99	613.95	450.01	331	427.92
110.92	399.04	466.98	460.03	307.98	372.99	613.95	450.01	331	427.92
110.92	399.04	466.97	460.03	307.99	372.99	613.95	450.01	331	427.92
110.92	399.04	466.98	460.06	307.99	372.99	613.95	450.01	331	427.92
110.92	399.04	466.93	460.03	307.99	372.99	613.95	450.01	331	427.92
110.92	399.04	466.94	460.02	307.98	373	613.95	450.01	331	427.92
110.92	399.04	466.96	460.04	308	373	613.95	450.01	331	427.92
110.92	399.04	466.92	460.01	307.98	373	613.95	450.01	331	427.92
110.92	399.04	467	460.02	307.98	373	613.95	450.01	331	427.92
110.92	399.04	466.99	460.03	307.99	373	613.95	450.01	331	427.92
110.92	399.04	466.97	460.07	307.99	372.98	613.95	450.01	331	427.92
110.92	399.04	466.92	460.07	307.99	372.98	613.95	450.01	331	427.92
110.92	399.04	466.92	460.07	307.99	372.97	613.95	450.01	331	427.92
110.92	399.04	466.92	460.07	307.99	372.98	613.95	450.01	331	427.92
110.92	399.04	466.95	460.07	307.99	372.98	613.95	450.01	331	427.92
110.92	399.04	466.95	460.07	307.99	372.98	613.95	450.01	331	427.92
110.92	399.04	466.93	460.05	307.99	372.98	613.95	450.01	331	427.92
110.92	399.04	467.01	460.02	307.99	372.98	613.95	450.01	331	427.92
110.92	399.04	466.99	460.04	308	372.99	613.95	450.01	331	427.92
110.92	399.04	466.95	460.02	307.99	372.97	613.95	450.01	331	427.92
110.92	399.04	466.95	459.98	307.98	372.98	613.95	450.01	331	427.92
110.92	399.04	467	459.95	307.98	372.98	613.95	450.01	331	427.92
110.92	399.04	467.07	459.96	307.99	372.99	613.95	450.01	331	427.92
110.92	399.04	467.06	459.97	307.99	372.99	613.95	450.01	331	427.92
110.92	399.04	467.03	460	307.99	372.99	613.95	450.01	331	427.92
110.92	399.04	467.06	459.99	307.98	372.99	613.95	450.01	331	427.92
110.92	399.04	467	459.99	307.99	372.98	613.95	450.01	331	427.92
110.92	399.04	467.05	459.99	307.97	373	613.95	450.01	331	427.92
110.92	399.04	467.01	460.01	307.98	373	613.95	450.01	331	427.92
110.92	399.04	467	460.02	307.97	373	613.95	450.01	331	427.92
110.92	399.04	467	460.02	307.98	373	613.95	450.01	331	427.92
110.92	399.04	467.02	460.01	307.98	373	613.95	450.01	331	427.92
110.92	399.04	467.1	459.99	307.98	373	613.95	450.01	331	427.92
110.92	399.04	466.94	460.03	307.98	373	613.95	450.01	331	427.92
110.92	399.04	466.97	460.02	307.98	373	613.95	450.01	331	427.92
110.92	399.04	467.04	459.98	307.98	373.01	613.95	450.01	331	427.92
110.92	399.04	467.03	459.99	307.98	372.99	613.95	450.01	331	427.92
110.92	399.04	467.02	459.99	307.99	373	613.95	450.01	331	427.92
110.92	399.04	467.06	460	307.98	373	613.95	450.01	331	427.92
110.92	399.04	467.02	460	307.98	372.99	613.95	450.01	331	427.92
110.92	399.04	467.02	459.96	307.99	372.98	613.95	450.01	331	427.92
110.92	399.04	467	460	307.99	372.99	613.95	450.01	331	427.92
110.92	399.04	467.03	460.02	307.99	372.99	613.95	450.01	331	427.92
110.92	399.04	467.05	460.03	307.99	372.99	613.95	450.01	331	427.92
110.92	399.04	467.06	460.04	307.99	372.99	613.95	450.01	331	427.92
110.92	399.04	467.03	460.04	307.99	372.99	613.95	450.01	331	427.92
110.92	399.04	467.03	460.06	308	372.99	613.95	450.01	331	427.92
110.92	399.04	467.03	460.05	308	372.99	613.95	450.01	331	427.92
110.92	399.04	467	460.04	307.99	372.99	613.95	450.01	331	427.92
110.92	399.04	467	460.05	307.99	372.97	613.95	450.01	331	427.92
110.92	399.04	467.01	460.04	308.01	372.96	613.95	450.01	331	427.92
110.92	399.04	467.04	460.05	308.02	372.97	613.95	450.01	331	427.92
110.92	399.04	467.01	460.04	308	372.97	613.95	450.01	331	427.92
110.92	399.04	467.01	460.05	308	372.99	613.95	450.01	331	427.92
110.92	399.04	466.97	460.06	308	372.98	613.95	450.01	331	427.92
110.92	399.04	467	460.02	308.01	372.98	613.95	450.01	331	427.92
110.92	399.04	467.03	460.02	308	372.98	613.95	450.01	331	427.92
110.92	399.04	467.03	460.04	308	372.98	613.95	450.01	331	427.92
110.92	399.04	467.03	460.04	307.99	372.99	613.95	450.01	331	427.92
110.92	399.04	467.03	460.04	308	372.99	613.95	450.01	331	427.92
110.92	399.04	466.95	460.02	308	372.99	613.95	450.01	331	427.92
110.92	399.04	466.98	459.99	308	372.98	613.95	450.01	331	427.92
110.92	399.04	466.99	460.01	308	372.98	613.95	450.01	331	427.92
110.92	399.04	467.06	460.01	308	372.98	613.95	450.01	331	427.92
110.92	399.04	467.04	460.02	308	372.99	613.95	450.01	331	427.92
110.92	399.04	467.02	460.02	308.01	372.99	613.95	450.01	331	427.92
110.92	399.04	466.98	460.02	308.01	372.99	613.95	450.01	331	427.92
110.92	399.04	467	460.01	308.01	373	613.95	450.01	331	427.92
110.92	399.04	467	460.02	308	372.99	613.95	450.01	331	427.92
110.92	399.04	467.04	460.03	308	372.99	613.95	450.01	331	427.92
110.92	399.04	466.94	460.03	308.01	373	613.95	450.01	331	427.92
110.92	399.04	466.99	460.03	308	373	613.95	450.01	331	427.92
110.92	399.04	466.98	460.03	308	372.99	613.95	450.01	331	427.92
110.92	399.04	467	460.03	308	372.99	613.95	450.01	331	427.92
110.92	399.04	467	460.03	308	372.99	613.95	450.01	331	427.92
110.92	399.04	467	460.04	308	372.99	613.95	450.01	331	427.92
110.92	399.04	467.02	460.05	308	372.99	613.95	450.01	331	427.92
110.92	399.04	467.01	460.08	308	372.99	613.95	450.01	331	427.92
110.92	399.04	467.07	460.06	308	372.99	613.95	450.01	331	427.92
110.92	399.04	467.08	460.04	308	372.99	613.95	450.01	331	427.92
110.92	399.04	467.03	460.03	308	373	613.95	450.01	331	427.92
110.92	399.04	466.96	460.05	308	373	613.95	450.01	331	427.92
110.92	399.04	466.94	460.04	308	372.99	613.95	450.01	331	427.92
110.92	399.04	467.03	460.1	307.97	372.99	613.95	450.01	331	427.92
110.92	399.04	467.02	460.09	308	372.99	613.95	450.01	331	427.92
110.92	399.04	467.02	460.13	308	372.99	613.95	450.01	331	427.92
110.92	399.04	467.07	460.13	308	372.99	613.95	450.01	331	427.92
110.92	399.04	467.07	460.14	308	372.99	613.95	450.01	331	427.92
110.92	399.04	467.03	460.09	307.99	372.99	613.95	450.01	331	427.92
110.92	399.04	466.94	460.03	307.99	372.99	613.95	450.01	331	427.92
110.92	399.04	467.01	460.01	307.99	372.99	613.95	450.01	331	427.92
110.92	399.04	466.99	460	307.99	372.99	613.95	450.01	331	427.92
110.92	399.04	466.99	460.02	307.99	372.99	613.95	450.01	331	427.92
110.92	399.04	467	460.02	308	372.99	613.95	450.01	331	427.92
110.92	399.04	467.02	460.01	308.01	372.99	613.95	450.01	331	427.92
110.92	399.04	467	460	308	372.99	613.95	450.01	331	427.92
110.92	399.04	466.99	460.01	307.99	372.99	613.95	450.01	331	427.92
110.92	399.04	467.01	460.03	307.99	373	613.95	450.01	331	427.92
110.92	399.04	466.99	460.06	307.99	372.99	613.95	450.01	331	427.92
110.92	399.04	466.99	460.03	307.99	372.99	613.95	450.01	331	427.92
110.92	399.04	466.94	460.05	307.99	372.99	613.95	450.01	331	427.92
110.92	399.04	466.98	460.02	308	372.99	613.95	450.01	331	427.92
110.92	399.04	466.93	460.02	308	372.99	613.95	450.01	331	427.92
110.92	399.04	466.99	460.04	308	372.99	613.95	450.01	331	427.92
110.92	399.04	467.06	460.07	308	372.99	613.95	450.01	331	427.92
110.92	399.04	467.01	460.07	308.01	372.98	613.95	450.01	331	427.92
110.92	399.04	467.04	460.07	308	372.98	613.95	450.01	331	427.92
110.92	399.04	467.06	460.02	308	372.99	613.95	450.01	331	427.92
110.92	399.04	467.06	460.04	307.98	372.98	613.95	450.01	331	427.92
110.92	399.04	467.02	460.05	307.98	372.97	613.95	450.01	331	427.92
110.92	399.04	466.93	460.02	307.99	372.99	613.95	450.01	331	427.92
110.92	399.04	467.01	460.05	307.99	372.98	613.95	450.01	331	427.92
110.92	399.04	467.02	459.98	307.99	372.98	613.95	450.01	331	427.92
110.92	399.04	466.95	459.98	307.99	372.99	613.95	450.01	331	427.92
110.92	399.04	466.96	459.98	308	372.98	613.95	450.01	331	427.92
110.92	399.04	466.91	460	308	372.98	613.95	450.01	331	427.92
110.92	399.04	466.98	460	308	372.98	613.95	450.01	331	427.92
110.92	399.04	467	459.99	307.99	372.98	613.95	450.01	331	427.92
110.92	399.04	467.01	459.99	307.99	372.98	613.95	450.01	331	427.92
110.92	399.04	466.97	459.99	307.99	372.98	613.95	450.01	331	427.92
110.92	399.04	466.95	460.02	308	372.98	613.95	450.01	331	427.92
110.92	399.04	466.96	460.03	307.99	372.97	613.95	450.01	331	427.92
110.92	399.04	466.97	460.04	308	372.97	613.95	450.01	331	427.92
110.92	399.04	466.97	460.01	308	372.96	613.95	450.01	331	427.92
110.92	399.04	466.98	460.02	307.99	372.96	613.95	450.01	331	427.92
110.92	399.04	466.96	460.01	307.99	372.96	613.95	450.01	331	427.92
110.92	399.04	466.94	460	308	372.97	613.95	450.01	331	427.92
110.92	399.04	466.96	460.03	308	372.97	613.95	450.01	331	427.92
110.92	399.04	466.93	460.01	308.01	372.97	613.95	450.01	331	427.92
110.92	399.04	466.97	460.01	308.01	372.98	613.95	450.01	331	427.92
110.92	399.04	466.93	460.01	308.01	372.97	613.95	450.01	331	427.92
110.92	399.04	466.93	460.03	308.01	372.97	613.95	450.01	331	427.92
110.92	399.04	466.92	460.05	308	372.97	613.95	450.01	331	427.92
110.92	399.04	466.91	460.01	308.01	372.97	613.95	450.01	331	427.92
110.92	399.04	466.97	460.02	308	372.97	613.95	450.01	331	427.92
110.92	399.04	466.97	460.01	308.01	372.97	613.95	450.01	331	427.92
110.92	399.04	466.95	460.01	308	372.97	613.95	450.01	331	427.92
110.92	399.04	466.95	460.01	308	372.97	613.95	450.01	331	427.92
110.92	399.04	466.94	460	308	372.97	613.95	450.01	331	427.92
110.92	399.04	466.98	460.01	308.01	372.97	613.95	450.01	331	427.92
110.92	399.04	467.08	460.01	308.01	372.98	613.95	450.01	331	427.92
110.92	399.04	467.03	459.98	308	372.98	613.95	450.01	331	427.92
110.92	399.04	467.03	459.96	308	372.98	613.95	450.01	331	427.92
110.92	399.04	467.03	459.96	308	372.98	613.95	450.01	331	427.92
110.92	399.04	467.03	459.97	308.01	372.98	613.95	450.01	331	427.92
110.92	399.04	467.06	459.97	308.01	372.98	613.95	450.01	331	427.92
110.92	399.04	467.07	460	308.01	372.97	613.95	450.01	331	427.92
110.92	399.04	466.98	460.01	308	372.97	613.95	450.01	331	427.92
110.92	399.04	466.89	460.02	308.01	372.98	613.95	450.01	331	427.92
110.92	399.04	466.89	460	308.01	372.98	613.95	450.01	331	427.92
110.92	399.04	466.93	460.02	308.01	372.98	613.95	450.01	331	427.92
110.92	399.04	466.99	460.07	308.01	372.98	613.95	450.01	331	427.92
110.92	399.04	466.97	460.07	308	372.98	613.95	450.01	331	427.92
110.92	399.04	466.95	460.06	308	372.97	613.95	450.01	331	427.92
110.92	399.04	466.97	460.07	307.99	372.98	613.95	450.01	331	427.92
110.92	399.04	467.02	460.08	307.99	372.98	613.95	450.01	331	427.92
110.92	399.04	467.05	460.04	306.948735	375.251028	613.95	450.01	331	427.92
110.92	399.04	467.05	460.04	307.01	375	613.95	450.01	331	427.92
110.92	399.04	467.03	460.03	307	375	613.95	450.01	331	427.92
110.92	399.04	466.99	460	306.99	374.99	613.95	450.01	331	427.92
110.92	399.04	467.04	460.01	306.99	375	613.95	450.01	331	427.92
110.92	399.04	466.99	460.02	306.99	375.01	613.95	450.01	331	427.92
110.92	399.04	466.94	459.99	306.98	375.01	613.95	450.01	331	427.92
110.92	399.04	466.94	459.99	306.98	374.99	613.95	450.01	331	427.92
110.92	399.04	466.96	460.07	306.98	374.99	613.95	450.01	331	427.92
110.92	399.04	467	460.03	306.99	375.01	613.95	450.01	331	427.92
110.92	399.04	467.01	460.03	306.99	375.01	613.95	450.01	331	427.92
110.92	399.04	467.02	460.06	306.98	375	613.95	450.01	331	427.92
110.92	399.04	467.01	460.01	306.99	375.01	613.95	450.01	331	427.92
110.92	399.04	466.94	460.01	306.99	375	613.95	450.01	331	427.92
110.92	399.04	466.94	460.04	307.01	375	613.95	450.01	331	427.92
110.92	399.04	466.96	460.03	307	375.01	613.95	450.01	331	427.92
110.92	399.04	467.06	460.02	306.99	375.01	613.95	450.01	331	427.92
110.92	399.04	467.01	460.04	306.98	375.01	613.95	450.01	331	427.92
110.92	399.04	467	460.03	306.98	375	613.95	450.01	331	427.92
110.92	399.04	466.99	460.04	306.99	375	613.95	450.01	331	427.92
110.92	399.04	467.01	460.03	306.98	375	613.95	450.01	331	427.92
110.92	399.04	467.03	460.04	306.98	375	613.95	450.01	331	427.92
110.92	399.04	467.03	460.05	306.99	375	613.95	450.01	331	427.92
110.92	399.04	467.02	460.05	306.96	375	613.95	450.01	331	427.92
110.92	399.04	466.99	460.04	306.97	375	613.95	450.01	331	427.92
110.92	399.04	467	460.03	306.96	374.99	613.95	450.01	331	427.92
110.92	399.04	467.01	460.03	306.96	375	613.95	450.01	331	427.92
110.92	399.04	467	460.02	306.98	375	613.95	450.01	331	427.92
110.92	399.04	467.02	460.03	306.98	375.01	613.95	450.01	331	427.92
110.92	399.04	467	460.02	306.99	375.01	613.95	450.01	331	427.92
110.92	399.04	467	460.02	306.99	375	613.95	450.01	331	427.92
110.92	399.04	466.96	460.04	306.99	375	613.95	450.01	331	427.92
110.92	399.04	467	460.04	306.98	375	613.95	450.01	331	427.92
110.92	399.04	467	460.04	306.98	375	613.95	450.01	331	427.92
110.92	399.04	467.06	460.02	306.97	375.01	613.95	450.01	331	427.92
110.92	399.04	467.04	460.03	306.97	375.01	613.95	450.01	331	427.92
110.92	399.04	467	460.06	306.97	375.01	613.95	450.01	331	427.92
110.92	399.04	467.03	460.03	306.96	375.01	613.95	450.01	331	427.92
110.92	399.04	466.97	460.07	306.97	375.01	613.95	450.01	331	427.92
110.92	399.04	467	459.97	306.98	375.02	613.95	450.01	331	427.92
110.92	399.04	467.08	460.06	306.98	375.02	613.95	450.01	331	427.92
110.92	399.04	466.94	460.04	306.99	375.02	613.95	450.01	331	427.92
110.92	399.04	466.93	460.05	306.98	375.01	613.95	450.01	331	427.92
110.92	399.04	466.97	460.02	306.98	375.01	613.95	450.01	331	427.92
110.92	399.04	466.97	460.01	306.98	375.02	613.95	450.01	331	427.92
110.92	399.04	466.94	460.06	306.98	375.02	613.95	450.01	331	427.92
110.92	399.04	466.98	460.06	306.98	375.02	613.95	450.01	331	427.92
110.92	399.04	467.06	460.09	306.99	375.02	613.95	450.01	331	427.92
110.92	399.04	466.95	460.08	306.99	375.02	613.95	450.01	331	427.92
110.92	399.04	466.95	460.08	306.99	375.02	613.95	450.01	331	427.92
110.92	399.04	466.97	460.1	307	375.02	613.95	450.01	331	427.92
110.92	399.04	466.98	460.03	307	375.02	613.95	450.01	331	427.92
110.92	399.04	466.98	460.03	307.01	375.02	613.95	450.01	331	427.92
110.92	399.04	466.98	459.98	307	375.01	613.95	450.01	331	427.92
110.92	399.04	466.93	460.01	306.99	375.02	613.95	450.01	331	427.92
110.92	399.04	466.95	460.01	306.99	375.01	613.95	450.01	331	427.92
110.92	399.04	466.98	460.07	306.99	375.02	613.95	450.01	331	427.92
110.92	399.04	466.97	460.07	306.99	375.02	613.95	450.01	331	427.92
110.92	399.04	466.92	460.04	306.98	375.02	613.95	450.01	331	427.92
110.92	399.04	466.92	460.04	306.98	375.02	613.95	450.01	331	427.92
110.92	399.04	466.94	460.06	306.97	375.01	613.95	450.01	331	427.92
110.92	399.04	466.99	460.07	306.98	375.01	613.95	450.01	331	427.92
110.92	399.04	467	460.09	306.98	375.01	613.95	450.01	331	427.92
110.92	399.04	466.95	460.06	306.98	375.01	613.95	450.01	331	427.92
110.92	399.04	467.02	460.07	306.98	375.02	613.95	450.01	331	427.92
110.92	399.04	467.03	460.06	306.99	375.01	613.95	450.01	331	427.92
110.92	399.04	467.03	460.04	306.98	375.01	613.95	450.01	331	427.92
110.92	399.04	466.96	460.03	307	375	613.95	450.01	331	427.92
110.92	399.04	466.93	460.01	307	375	613.95	450.01	331	427.92
110.92	399.04	466.99	460.01	307	375	613.95	450.01	331	427.92
110.92	399.04	467.03	460.01	307	375	613.95	450.01	331	427.92
110.92	399.04	467.02	460.01	306.99	375	613.95	450.01	331	427.92
110.92	399.04	466.96	460.05	306.98	375	613.95	450.01	331	427.92
110.92	399.04	466.96	460.01	307	375.01	613.95	450.01	331	427.92
110.92	399.04	466.93	460.06	307	375	613.95	450.01	331	427.92
110.92	399.04	466.92	460.07	307.01	375.01	613.95	450.01	331	427.92
110.92	399.04	466.95	460.04	307	375.01	613.95	450.01	331	427.92
110.92	399.04	466.93	460.05	306.99	375.02	613.95	450.01	331	427.92
110.92	399.04	467	460.01	306.99	375.01	613.95	450.01	331	427.92
110.92	399.04	466.99	460.02	306.98	375.01	613.95	450.01	331	427.92
110.92	399.04	466.98	460.02	306.99	375.01	613.95	450.01	331	427.92
110.92	399.04	467	460	307	375	613.95	450.01	331	427.92
110.92	399.04	466.98	459.99	307	374.99	613.95	450.01	331	427.92
110.92	399.04	466.96	459.99	307.01	374.99	613.95	450.01	331	427.92
110.92	399.04	466.97	460.01	307	375	613.95	450.01	331	427.92
110.92	399.04	466.97	460	307.01	374.99	613.95	450.01	331	427.92
110.92	399.04	467.01	460.02	306.99	374.99	613.95	450.01	331	427.92
110.92	399.04	467	460.03	306.99	374.98	613.95	450.01	331	427.92
110.92	399.04	467.01	460.03	306.99	374.98	613.95	450.01	331	427.92
110.92	399.04	466.99	460.03	307	374.99	613.95	450.01	331	427.92
110.92	399.04	467	460.02	307	374.98	613.95	450.01	331	427.92
110.92	399.04	467.01	460.02	307	374.98	613.95	450.01	331	427.92
110.92	399.04	466.99	459.99	307	374.98	613.95	450.01	331	427.92
110.92	399.04	466.97	460.02	307	374.99	613.95	450.01	331	427.92
110.92	399.04	466.98	460	306.99	375	613.95	450.01	331	427.92
110.92	399.04	467.01	460.03	307.01	375.02	613.95	450.01	331	427.92
110.92	399.04	467.07	460.05	307.01	375.03	613.95	450.01	331	427.92
110.92	399.04	466.99	460.03	307.01	375.02	613.95	450.01	331	427.92
110.92	399.04	466.99	460.03	307.02	375.02	613.95	450.01	331	427.92
110.92	399.04	466.89	460.06	307.01	375.02	613.95	450.01	331	427.92
110.92	399.04	466.95	460.04	307.02	375.01	613.95	450.01	331	427.92
110.92	399.04	466.95	460	307.03	375.01	613.95	450.01	331	427.92
110.92	399.04	466.96	460.02	307.03	375.02	613.95	450.01	331	427.92
110.92	399.04	467	460.03	307.02	375.02	613.95	450.01	331	427.92
110.92	399.04	467.01	460.03	307.01	375.02	613.95	450.01	331	427.92
110.92	399.04	467.02	460.03	307.01	375.01	613.95	450.01	331	427.92
110.92	399.04	467.05	460.03	307.01	375.02	613.95	450.01	331	427.92
110.92	399.04	467.01	460.05	307	375.01	613.95	450.01	331	427.92
110.92	399.04	467.03	460.05	306.99	375.02	613.95	450.01	331	427.92
110.92	399.04	467	460.05	306.99	375.01	613.95	450.01	331	427.92
110.92	399.04	467.04	460.02	306.98	375.02	613.95	450.01	331	427.92
110.92	399.04	466.99	460.08	306.98	375.01	613.95	450.01	331	427.92
110.92	399.04	466.93	460.09	306.98	375.02	613.95	450.01	331	427.92
110.92	399.04	466.89	460.1	306.98	375.03	613.95	450.01	331	427.92
110.92	399.04	466.92	460.1	306.99	375.02	613.95	450.01	331	427.92
110.92	399.04	466.95	460.11	306.99	375.02	613.95	450.01	331	427.92
110.92	399.04	466.97	460.07	306.98	375.02	613.95	450.01	331	427.92
110.92	399.04	466.95	460.03	306.98	375.02	613.95	450.01	331	427.92
110.92	399.04	466.96	460.06	306.98	375.02	613.95	450.01	331	427.92
110.92	399.04	467.02	460.01	306.97	375.01	613.95	450.01	331	427.92
110.92	399.04	467	460.03	306.97	375.01	613.95	450.01	331	427.92
110.92	399.04	467.03	460.08	306.97	375.01	613.95	450.01	331	427.92
110.92	399.04	467.04	460.08	306.97	375.01	613.95	450.01	331	427.92
110.92	399.04	467.05	460.02	306.99	375.01	613.95	450.01	331	427.92
110.92	399.04	467.01	459.98	306.97	375.01	613.95	450.01	331	427.92
110.92	399.04	466.99	460.01	306.98	375	613.95	450.01	331	427.92
110.92	399.04	466.98	459.98	306.99	375	613.95	450.01	331	427.92
110.92	399.04	466.98	459.98	306.99	375	613.95	450.01	331	427.92
110.92	399.04	467.03	460.02	307	375	613.95	450.01	331	427.92
110.92	399.04	467.07	460.01	307	375	613.95	450.01	331	427.92
110.92	399.04	466.99	460.01	307.01	375	613.95	450.01	331	427.92
110.92	399.04	466.99	460.07	307	375	613.95	450.01	331	427.92
110.92	399.04	466.99	460.03	306.99	375	613.95	450.01	331	427.92
110.92	399.04	467.03	460.04	306.99	375	613.95	450.01	331	427.92
110.92	399.04	466.95	460.03	306.99	375	613.95	450.01	331	427.92
110.92	399.04	467.01	460.02	306.98	375.01	613.95	450.01	331	427.92
110.92	399.04	466.98	460.01	306.99	375.02	613.95	450.01	331	427.92
110.92	399.04	466.92	459.98	306.99	375	613.95	450.01	331	427.92
110.92	399.04	466.99	460.06	306.99	375	613.95	450.01	331	427.92
110.92	399.04	466.99	460.05	306.98	375	613.95	450.01	331	427.92
110.92	399.04	466.99	460.01	306.99	375	613.95	450.01	331	427.92
110.92	399.04	466.98	460.02	306.98	375	613.95	450.01	331	427.92
110.92	399.04	466.97	460.01	306.97	375	613.95	450.01	331	427.92
110.92	399.04	467.02	460.02	306.98	375	613.95	450.01	331	427.92
110.92	399.04	467.02	460.04	306.98	375	613.95	450.01	331	427.92
110.92	399.04	467	460.04	306.97	375.01	613.95	450.01	331	427.92
110.92	399.04	467.01	460.05	306.98	375.01	613.95	450.01	331	427.92
110.92	399.04	466.97	460	306.97	375.01	613.95	450.01	331	427.92
110.92	399.04	467.01	460.03	306.97	375	613.95	450.01	331	427.92
110.92	399.04	467.01	460.03	306.97	375	613.95	450.01	331	427.92
110.92	399.04	467.03	460.02	306.98	374.99	613.95	450.01	331	427.92
110.92	399.04	467.04	460.04	306.99	375.01	613.95	450.01	331	427.92
110.92	399.04	467.06	460.04	307	375.01	613.95	450.01	331	427.92
110.92	399.04	467.02	460.04	307	375.01	613.95	450.01	331	427.92
110.92	399.04	467.02	460.04	307	375	613.95	450.01	331	427.92
110.92	399.04	467.02	460.05	306.99	375	613.95	450.01	331	427.92
110.92	399.04	467.01	460.04	306.99	375	613.95	450.01	331	427.92
110.92	399.04	466.98	460	307	375.01	613.95	450.01	331	427.92
110.92	399.04	466.98	460	306.98	375.01	613.95	450.01	331	427.92
110.92	399.04	466.98	460.03	306.98	375	613.95	450.01	331	427.92
110.92	399.04	467.02	460.01	306.98	375	613.95	450.01	331	427.92
110.92	399.04	467	460.03	306.98	375.01	613.95	450.01	331	427.92
110.92	399.04	467.01	460	306.99	375.01	613.95	450.01	331	427.92
110.92	399.04	466.96	460.02	306.98	375.01	613.95	450.01	331	427.92
110.92	399.04	466.95	460.03	306.98	375	613.95	450.01	331	427.92
110.92	399.04	467.01	460.02	306.98	375	613.95	450.01	331	427.92
110.92	399.04	467.01	460.06	306.98	375	613.95	450.01	331	427.92
110.92	399.04	467	460.06	306.98	375	613.95	450.01	331	427.92
110.92	399.04	466.96	460.02	306.98	375	613.95	450.01	331	427.92
110.92	399.04	466.96	460.01	306.99	375	613.95	450.01	331	427.92
110.92	399.04	466.96	460.02	306.99	375	613.95	450.01	331	427.92
110.92	399.04	467.02	460.02	306.99	375.01	613.95	450.01	331	427.92
110.92	399.04	467.03	460.02	306.99	375.01	613.95	450.01	331	427.92
110.92	399.04	467.05	460.01	306.98	375.01	613.95	450.01	331	427.92
110.92	399.04	467.03	460.01	306.98	375.01	613.95	450.01	331	427.92
110.92	399.04	466.99	460.05	306.98	375.01	613.95	450.01	331	427.92
110.92	399.04	466.97	459.99	306.98	375.01	613.95	450.01	331	427.92
110.92	399.04	466.99	459.98	306.99	375.02	613.95	450.01	331	427.92
110.92	399.04	466.98	460	307	375.01	613.95	450.01	331	427.92
110.92	399.04	467.07	460.04	306.98	375.01	613.95	450.01	331	427.92
110.92	399.04	466.95	459.97	306.98	375.01	613.95	450.01	331	427.92
110.92	399.04	466.95	460	306.98	375.02	613.95	450.01	331	427.92
110.92	399.04	466.93	460	306.98	375.01	613.95	450.01	331	427.92
110.92	399.04	466.92	460.01	306.98	375	613.95	450.01	331	427.92
110.92	399.04	466.92	460.01	306.97	375	613.95	450.01	331	427.92
110.92	399.04	466.96	460.02	306.97	375	613.95	450.01	331	427.92
110.92	399.04	466.98	460.01	306.98	375	613.95	450.01	331	427.92
110.92	399.04	467.06	460.02	306.96	375	613.95	450.01	331	427.92
110.92	399.04	467.01	460.03	306.96	375.01	613.95	450.01	331	427.92
110.92	399.04	467.03	460.01	306.96	375.01	613.95	450.01	331	427.92
110.92	399.04	467	460.02	306.96	375.01	613.95	450.01	331	427.92
110.92	399.04	466.99	460.01	306.96	375.01	613.95	450.01	331	427.92
110.92	399.04	467	460.05	306.96	375.01	613.95	450.01	331	427.92
110.92	399.04	467.03	460	306.96	375.01	613.95	450.01	331	427.92
110.92	399.04	467.02	460.01	306.97	375	613.95	450.01	331	427.92
110.92	399.04	467.05	459.99	306.97	375	613.95	450.01	331	427.92
110.92	399.04	466.95	460.02	306.97	375.01	613.95	450.01	331	427.92
110.92	399.04	466.97	460.02	306.98	375.01	613.95	450.01	331	427.92
110.92	399.04	466.96	460.05	306.98	375.01	613.95	450.01	331	427.92
110.92	399.04	466.94	460.03	306.98	375.01	613.95	450.01	331	427.92
110.92	399.04	466.93	460.02	306.98	375.01	613.95	450.01	331	427.92
110.92	399.04	466.94	460.03	306.98	375	613.95	450.01	331	427.92
110.92	399.04	466.99	460.05	306.98	375.01	613.95	450.01	331	427.92
110.92	399.04	466.99	460.04	306.98	375.01	613.95	450.01	331	427.92
110.92	399.04	466.99	460.04	306.99	375.01	613.95	450.01	331	427.92
110.92	399.04	466.98	460.05	307	375.01	613.95	450.01	331	427.92
110.92	399.04	466.94	460.06	307.02	375	613.95	450.01	331	427.92
110.92	399.04	466.98	459.98	306.95	375.01	613.95	450.01	331	427.92
110.92	399.04	467.1	460.04	306.96	375.01	613.95	450.01	331	427.92
110.92	399.04	466.97	459.98	306.96	375.01	613.95	450.01	331	427.92
110.92	399.04	466.97	459.99	306.96	375.02	613.95	450.01	331	427.92
110.92	399.04	466.92	460.02	306.96	375.01	613.95	450.01	331	427.92
110.92	399.04	466.91	460.03	306.95	375.01	613.95	450.01	331	427.92
110.92	399.04	466.95	460.03	306.95	375.01	613.95	450.01	331	427.92
110.92	399.04	466.91	460.04	306.96	375.01	613.95	450.01	331	427.92
110.92	399.04	466.91	460.03	306.96	375.01	613.95	450.01	331	427.92
110.92	399.04	466.98	460.05	306.96	375.01	613.95	450.01	331	427.92
110.92	399.04	467.01	460.04	306.96	375	613.95	450.01	331	427.92
110.92	399.04	466.99	460.05	306.96	375	613.95	450.01	331	427.92
110.92	399.04	466.95	460.05	306.97	375	613.95	450.01	331	427.92
110.92	399.04	466.94	460.04	306.98	375.01	613.95	450.01	331	427.92
110.92	399.04	466.96	460.03	306.97	375.01	613.95	450.01	331	427.92
110.92	399.04	466.93	460.04	306.97	375.01	613.95	450.01	331	427.92
110.92	399.04	466.96	459.98	306.96	375	613.95	450.01	331	427.92
110.92	399.04	466.96	460.02	306.98	375	613.95	450.01	331	427.92
110.92	399.04	466.97	460.01	306.98	375.02	613.95	450.01	331	427.92
110.92	399.04	466.92	459.99	306.99	375.01	613.95	450.01	331	427.92
110.92	399.04	466.95	460.02	306.98	375.01	613.95	450.01	331	427.92
110.92	399.04	467	460	306.99	375.01	613.95	450.01	331	427.92
110.92	399.04	466.98	460.01	306.99	375.01	613.95	450.01	331	427.92
110.92	399.04	466.95	460.01	306.99	375.01	613.95	450.01	331	427.92
110.92	399.04	466.95	460.02	306.98	375.01	613.95	450.01	331	427.92
110.92	399.04	466.94	460.01	306.98	375.01	613.95	450.01	331	427.92
110.92	399.04	466.94	460.02	306.99	375.01	613.95	450.01	331	427.92
110.92	399.04	466.93	460.04	306.99	375.01	613.95	450.01	331	427.92
110.92	399.04	466.94	460.02	307	375	613.95	450.01	331	427.92
110.92	399.04	466.91	459.98	307	375	613.95	450.01	331	427.92
110.92	399.04	466.99	459.98	306.99	375	613.95	450.01	331	427.92
110.92	399.04	466.98	459.97	307.01	375	613.95	450.01	331	427.92
110.92	399.04	466.98	459.98	307.01	375	613.95	450.01	331	427.92
110.92	399.04	466.94	459.98	307.01	375.01	613.95	450.01	331	427.92
110.92	399.04	466.91	459.97	307	375.01	613.95	450.01	331	427.92
110.92	399.04	466.97	460.01	306.99	375.01	613.95	450.01	331	427.92
110.92	399.04	467.02	459.98	306.99	375.01	613.95	450.01	331	427.92
110.92	399.04	467.01	460	306.99	375	613.95	450.01	331	427.92
110.92	399.04	466.94	460.05	306.99	375	613.95	450.01	331	427.92
110.92	399.04	467.09	459.99	307	375.01	613.95	450.01	331	427.92
110.92	399.04	466.98	460.04	307	375.01	613.95	450.01	331	427.92
110.92	399.04	466.98	460.02	307	375.01	613.95	450.01	331	427.92
110.92	399.04	466.99	460.02	305.086084	378.982511	613.95	450.01	331	427.92
110.92	399.04	467.04	460.03	304.97	378.97	613.95	450.01	331	427.92
110.92	399.04	467.01	460.01	305	378.99	613.95	450.01	331	427.92
110.92	399.04	466.97	460.02	305.01	379	613.95	450.01	331	427.92
110.92	399.04	466.95	460.01	305	379	613.95	450.01	331	427.92
110.92	399.04	466.98	460.06	305.02	379	613.95	450.01	331	427.92
110.92	399.04	466.95	460.08	305.02	379	613.95	450.01	331	427.92
110.92	399.04	466.99	460.07	305.01	379	613.95	450.01	331	427.92
110.92	399.04	466.99	460.05	305.01	379	613.95	450.01	331	427.92
110.92	399.04	467.02	460.03	305.02	379	613.95	450.01	331	427.92
110.92	399.04	467.03	459.98	305.02	378.99	613.95	450.01	331	427.92
110.92	399.04	466.97	460.01	305.02	379	613.95	450.01	331	427.92
110.92	399.04	466.93	460	305.01	378.99	613.95	450.01	331	427.92
110.92	399.04	466.94	460	305.01	379	613.95	450.01	331	427.92
110.92	399.04	467.02	460.06	304.99	379	613.95	450.01	331	427.92
110.92	399.04	467.01	460.03	305	379	613.95	450.01	331	427.92
110.92	399.04	467	460.07	305	379	613.95	450.01	331	427.92
110.92	399.04	466.99	460.08	304.98	379	613.95	450.01	331	427.92
110.92	399.04	467	460.07	304.97	379.01	613.95	450.01	331	427.92
110.92	399.04	467	460.05	304.96	379.01	613.95	450.01	331	427.92
110.92	399.04	467.03	460.06	304.98	379.01	613.95	450.01	331	427.92
110.92	399.04	467.03	460.04	305	379.01	613.95	450.01	331	427.92
110.92	399.04	467.02	460.04	304.98	378.99	613.95	450.01	331	427.92
110.92	399.04	467	460.04	304.98	379	613.95	450.01	331	427.92
110.92	399.04	466.99	460.02	304.98	378.99	613.95	450.01	331	427.92
110.92	399.04	467.02	460.02	304.99	378.99	613.95	450.01	331	427.92
110.92	399.04	466.99	460.03	305.01	378.99	613.95	450.01	331	427.92
110.92	399.04	467	460.04	305.02	378.98	613.95	450.01	331	427.92
110.92	399.04	466.98	460.03	305.03	378.99	613.95	450.01	331	427.92
110.92	399.04	467.01	460.05	304.99	379	613.95	450.01	331	427.92
110.92	399.04	467.02	460.04	304.99	378.99	613.95	450.01	331	427.92
110.92	399.04	467.03	460.05	304.99	379	613.95	450.01	331	427.92
110.92	399.04	466.96	460.08	304.98	378.99	613.95	450.01	331	427.92
110.92	399.04	466.99	460.06	304.99	378.99	613.95	450.01	331	427.92
110.92	399.04	466.97	460.04	304.99	378.99	613.95	450.01	331	427.92
110.92	399.04	466.94	460.01	304.99	378.99	613.95	450.01	331	427.92
110.92	399.04	466.94	460.01	304.98	379	613.95	450.01	331	427.92
110.92	399.04	466.94	460.02	304.99	379	613.95	450.01	331	427.92
110.92	399.04	466.99	460.05	304.99	378.99	613.95	450.01	331	427.92
110.92	399.04	466.99	460.02	305	379	613.95	450.01	331	427.92
110.92	399.04	466.99	460.02	305	379	613.95	450.01	331	427.92
110.92	399.04	466.96	460.02	304.99	379	613.95	450.01	331	427.92
110.92	399.04	467	459.95	305.01	379	613.95	450.01	331	427.92
110.92	399.04	466.91	459.97	304.99	379	613.95	450.01	331	427.92
110.92	399.04	466.94	459.97	305	378.99	613.95	450.01	331	427.92
110.92	399.04	466.94	459.97	305	379	613.95	450.01	331	427.92
110.92	399.04	466.93	459.98	305.02	379	613.95	450.01	331	427.92
110.92	399.04	466.99	460	305.02	378.99	613.95	450.01	331	427.92
110.92	399.04	466.99	460.02	305.02	378.99	613.95	450.01	331	427.92
110.92	399.04	466.94	459.99	305	378.99	613.95	450.01	331	427.92
110.92	399.04	466.93	459.99	305	379	613.95	450.01	331	427.92
110.92	399.04	466.95	460	305.01	379	613.95	450.01	331	427.92
110.92	399.04	466.97	460.01	305	379	613.95	450.01	331	427.92
[truncated: 23,397 more rows]
