# Supplementary material for: Female moths incorporate plant acoustic emissions into their oviposition decision-making process
Source: eLife. 2026 Jan 5;13:RP104700. doi: 10.7554/eLife.104700 (PMC12768406; doi:10.7554/eLife.104700)
Supplement: Source data 1. [file elife-104700-data1.zip › Codes_and_tables_V2/Location_fig_3/230624_030036-040057_xypts.csv]

pt1_cam1_X	pt1_cam1_Y	pt2_cam1_X	pt2_cam1_Y	pt3_cam1_X	pt3_cam1_Y	pt4_cam1_X	pt4_cam1_Y	pt5_cam1_X	pt5_cam1_Y
117.833333	404.90281	267.279334	238.229868	259.912964	345.400362	609.539963	439.59915	330.835477	427.274365
117.85	405.01	266.94	238.01	259.98	345.01	610.01	439.96	330.99	427.11
118.01	405.1	267.04	238.01	259.98	345.08	610.03	439.99	330.98	427.16
118.01	405.11	266.98	238.12	260.02	345.03	610	440	330.98	427.02
117.95	405.1	267.02	238.05	260.01	344.88	609.97	439.99	330.99	427.13
117.96	405.11	267.03	238.03	260.03	344.97	609.98	440.04	330.99	427.04
117.97	405.06	267.01	238.04	260.04	345.06	609.97	440.03	330.99	426.99
117.96	404.94	267.01	238.04	259.97	345.03	609.98	440.03	330.99	427.04
117.86	405.04	266.98	238.05	259.98	345.03	610.01	440.04	330.99	427.11
117.94	404.95	266.99	238.04	259.97	345	610.01	440.06	330.97	427
117.93	404.93	267	238.03	260.01	345	610.01	440.03	330.97	427.03
117.95	405.01	267	238.02	259.99	344.86	610.02	440.04	330.97	427
118.04	405.06	266.99	238.05	259.98	345.01	610.01	440.03	330.97	427.02
118	404.74	267	238	259.98	345.03	610.01	440.02	330.97	427.14
117.91	405	266.99	238	260	345.03	610.03	440.01	330.97	427.04
117.95	404.94	266.99	237.98	260.01	344.99	609.97	439.99	330.97	427.1
117.67	404.84	266.98	238.04	260.02	344.98	609.98	440.03	330.96	427.02
117.95	404.97	266.98	238.04	260.02	345.07	609.98	440.02	330.97	426.93
117.98	405.14	266.98	238.03	260.01	345.05	609.97	440.03	330.96	427.1
117.65	404.71	266.97	238.04	260.01	345.1	609.92	440.02	330.97	426.99
117.44	404.89	266.99	238.03	260.01	344.98	609.96	440.02	330.96	426.96
117.72	405.16	266.99	238.02	260.01	344.99	609.97	440.02	330.98	426.95
118.04	405.16	267	238.01	259.98	345.09	609.99	440.03	330.97	426.94
118.07	405.08	266.99	238.06	259.98	345.03	609.94	440.03	330.98	426.95
118.05	405.05	267.01	238.09	259.99	345.03	609.95	440.03	330.97	426.98
117.99	405	267.01	238.08	259.97	344.95	609.98	440.03	330.98	427.01
118	404.96	266.99	238.06	259.96	345.01	609.97	440	330.99	426.99
117.98	405.17	267	237.99	259.99	345.03	609.93	439.98	330.97	426.99
117.95	405.13	266.99	237.95	259.99	344.97	609.96	439.99	330.97	426.97
118.01	405.02	267.01	237.92	259.98	344.96	609.97	439.99	330.98	427
118.01	405.16	267	238	259.98	345.03	609.97	439.98	330.96	426.98
118.06	404.98	266.99	238.01	259.97	345	609.89	439.96	330.96	427.03
118.05	405.1	266.99	238.01	259.99	345.05	609.88	439.97	330.96	427.03
117.71	405.16	266.99	238.01	259.96	345.06	609.84	440.01	330.97	427.01
117.88	404.95	266.99	238.01	259.98	345.05	609.94	440.02	330.97	427.06
118	404.92	266.99	238.03	259.99	345	609.91	440.03	330.97	427.07
118.02	404.89	266.99	238.02	259.97	345.04	609.94	440.01	330.96	427.1
117.79	405.04	266.99	238.02	259.97	345.05	609.93	440.01	330.96	427.09
117.98	404.96	266.97	237.98	259.96	345.06	609.94	440.01	330.97	427.05
118.03	405	266.99	238.02	259.96	345.1	609.95	440.01	330.97	427.1
118	405.03	267	238.03	259.98	345.05	609.95	440	330.97	427.1
117.89	405.22	266.97	238.02	259.98	344.98	609.96	440.01	330.97	426.99
117.84	404.98	266.99	238.05	259.98	344.98	609.97	440.01	330.97	427
118.01	405.2	266.99	238.05	259.97	345.1	609.91	440	330.97	427.01
117.97	405.01	266.98	238.04	259.96	345.03	610	440.01	330.97	426.98
117.42	404.95	266.99	238.01	259.97	345.03	609.91	440	330.96	426.97
117.79	404.9	266.98	238.02	259.99	345.03	609.94	440	330.96	426.99
118.02	404.95	267	238.04	259.97	345.02	609.93	440.01	330.96	426.95
117.91	404.98	267.01	238.03	259.96	345.08	609.94	440.01	330.96	426.99
118.01	405.23	266.98	238.04	259.98	345.04	609.88	440.02	330.97	427.08
118.28	405.11	266.99	238.01	259.98	345.01	609.89	440.01	330.97	427.08
118.06	405.04	266.98	238.04	259.96	345.01	609.88	440.02	332.485085	412.721987
118.09	405.02	267	238.02	259.97	344.91	609.89	440.01	331.99	413.11
118.08	404.91	266.95	238.03	259.98	345.03	609.92	440.01	332	412.99
118	404.97	266.98	238.05	259.98	345.01	609.91	440.01	332	413.05
117.97	405.05	267	237.99	259.98	345	609.98	440.03	332.01	413
118	405.13	266.99	238.02	260	344.96	610	440.01	332.01	412.95
117.95	405.16	266.99	238.04	259.98	344.86	609.95	440.01	332.02	412.97
118	405.02	266.98	238.1	260	344.99	609.92	440.01	332.01	413.01
117.95	404.86	267.05	238.02	259.97	344.94	609.94	440	332	413.04
117.77	404.9	267.02	238.01	259.98	345	609.96	440	332.01	413.09
117.57	405	267.01	238.07	260	345.01	609.94	439.98	332	413
117.89	404.99	267.01	238.06	259.99	345	609.98	439.99	331.99	413.05
117.85	405	267	238.07	260	345.02	609.91	439.99	332	413.08
117.97	405.1	267.01	238	260.01	345.01	609.91	439.99	331.99	412.93
117.9	405.03	267	238.01	260.01	344.99	609.96	439.99	331.98	412.96
117.84	405.06	267	238.01	260	344.93	609.95	439.98	331.99	413.01
118	405.06	267.01	238.01	260	344.94	609.96	440.01	332	413.05
118	405.49	267.01	238.04	260.01	345.02	609.94	439.99	332.01	412.88
117.82	405.02	267.02	238.05	260.01	345.07	609.95	439.98	332.01	412.89
118.14	405.34	267.02	238.04	259.98	344.96	609.93	440	332	412.97
117.96	405.05	267.02	238.04	260.01	344.88	609.94	440	332	412.97
117.71	404.98	266.99	238.03	260.01	344.91	609.93	440.01	332.01	412.95
117.85	405.02	267.03	238.06	260.02	344.97	609.95	440.01	332.02	413.02
118.17	405.31	267.01	238.05	260.02	344.99	609.97	440	332.01	413.03
118.09	405.29	267.02	238.02	259.99	345.12	609.97	440.01	331.99	413.01
118.23	404.98	267.03	238.02	260	345.03	609.97	440.01	331.99	412.95
117.97	405.04	267.02	238.04	260.01	344.95	609.96	440.01	332	412.99
117.98	404.94	267.02	238.05	260.01	344.94	609.98	440	331.99	412.99
117.97	404.92	266.99	238.02	259.99	344.97	609.98	440	331.98	413.08
118.01	405.02	267	238.08	260.01	345.01	609.93	439.99	331.99	413.11
118.01	405.01	267	238.03	259.99	345.03	609.95	439.99	332	413.13
118.06	405.23	267.01	238.04	259.96	345.06	609.95	439.99	332.01	412.96
118.55	404.94	266.99	238	259.98	344.96	609.93	440.01	331.98	412.98
117.19	404.93	267.09	237.97	260	344.99	609.93	440.01	331.99	413.05
117.79	404.86	267.02	238.03	259.97	344.99	609.93	440.01	331.99	413.06
117.96	404.99	267.01	238.02	259.98	344.97	609.93	440.01	331.98	413.13
117.96	405.14	267.02	238.02	259.99	344.95	609.93	440.01	331.98	413.13
118	405.2	267	238.03	260.01	344.95	609.93	440.01	331.98	412.98
117.82	405.14	266.99	238.03	226.23769	393.198667	609.93	440.01	331.98	413
117.97	405.27	266.99	238.05	192.39	414.56	609.93	440.01	331.99	413.01
118.18	404.99	266.97	238.05	226.23769	393.198667	609.93	440.01	332	412.94
118.18	404.99	266.98	238.05	227.3	394.52	609.93	440.01	332	412.99
118.18	404.99	266.98	238.04	226.02	393	609.93	440.01	332	412.96
118.18	404.99	266.99	238.06	226	392.98	609.93	440.01	332.01	413
118.18	404.99	266.99	238.08	226.01	393	609.93	440.01	332	413.13
118.18	404.99	267.01	238.02	226.01	393	609.93	440.01	332	413.05
118.18	404.99	267	238.05	226.01	393	609.93	440.01	331.99	412.97
118.18	404.99	267.01	238.05	226.01	393	609.93	440.01	332	412.99
118.18	404.99	267	238.04	226.01	393	609.93	440.01	331.98	412.99
118.18	404.99	267.02	238.09	226.01	393	609.93	440.01	332.01	412.99
118.18	404.99	266.99	238.12	226	393	609.93	440.01	331.98	413
118.18	404.99	267	238.07	226	393	609.93	440.01	331.98	413
118.18	404.99	267	238.05	226	393	609.93	440.01	332.01	413
118.18	404.99	267	238.04	226	393	609.93	440.01	332	412.95
118.18	404.99	266.98	238.07	226	393	609.93	440.01	332	412.98
118.18	404.99	266.98	238.11	226.01	393	609.93	440.01	332	412.99
118.18	404.99	267	238.04	226.01	393	609.93	440.01	332	413.03
118.18	404.99	266.99	238.05	226.01	393	609.93	440.01	332	413.1
118.18	404.99	266.99	238.04	226.01	393	609.93	440.01	331.99	412.96
118.18	404.99	266.99	237.98	226.01	393	609.93	440.01	331.99	413
118.18	404.99	266.99	238.04	226	393.01	609.93	440.01	332	412.98
118.18	404.99	266.92	238.03	226	393.01	609.93	440.01	332	413.08
118.18	404.99	267	238.02	226	393.01	609.93	440.01	332	412.95
118.18	404.99	266.98	238.03	226	393.02	609.93	440.01	331.99	413.02
118.18	404.99	267.05	238.03	226	393.01	609.93	440.01	331.99	413.05
118.18	404.99	267.01	238.03	226.01	393.01	609.93	440.01	332	413.04
118.18	404.99	267	238.02	226.01	393.01	609.93	440.01	331.99	413.02
118.18	404.99	267.01	238	226.01	393.01	609.93	440.01	332	413.05
118.18	404.99	266.99	238.01	226.01	393.01	609.93	440.01	332	413.01
118.18	404.99	266.98	238.02	226	393.01	609.93	440.01	332	413.02
118.18	404.99	267.03	238.07	226	393.01	609.93	440.01	332	413.06
118.18	404.99	267	238.04	226.01	393.01	609.93	440.01	332	413.08
118.18	404.99	266.99	238.03	226.01	393.01	609.93	440.01	332	413.08
118.18	404.99	266.99	238.01	226.01	393.02	609.93	440.01	332	413.23
118.18	404.99	266.98	238.03	226.01	393.02	609.93	440.01	332.02	413.12
118.18	404.99	267	238.04	226.01	393.02	609.93	440.01	331.98	412.99
118.18	404.99	267.01	238.04	226.01	393.02	609.93	440.01	331.99	413.05
118.18	404.99	267	238.04	226.01	393.02	609.93	440.01	331.99	413.07
118.18	404.99	266.99	238.03	226.01	393.01	609.93	440.01	331.98	413.06
118.18	404.99	267.01	238.05	226.01	393.01	609.93	440.01	331.98	413.06
118.18	404.99	266.99	238.05	226.01	393.01	609.93	440.01	331.98	413.02
118.18	404.99	267	238.02	226.01	393.01	609.93	440.01	331.99	412.94
118.18	404.99	266.99	238.03	226.01	393.01	609.93	440.01	332	412.98
118.18	404.99	267	238.02	226.01	393.01	609.93	440.01	332	413.14
118.18	404.99	267	238.05	226.01	393.01	609.93	440.01	332	413.08
118.18	404.99	267	238.04	226.01	393.01	609.93	440.01	331.99	413.05
118.18	404.99	266.98	237.99	226.01	393.01	609.93	440.01	332	412.94
118.18	404.99	266.97	238.01	226.01	393.01	609.93	440.01	332	412.99
118.18	404.99	266.98	238.04	226	393.01	609.93	440.01	331.99	412.86
118.18	404.99	266.98	238	226	393	609.93	440.01	331.98	412.99
118.18	404.99	266.99	238.05	226	393	609.93	440.01	332	412.94
118.18	404.99	266.98	238.04	226	393	609.93	440.01	332	413.04
118.18	404.99	267	238.02	226	393.01	609.93	440.01	332	412.96
118.18	404.99	267	238	226	393	609.93	440.01	332.01	413.01
118.18	404.99	267.01	238.02	226	393	609.93	440.01	332.01	412.99
118.18	404.99	266.99	238.03	226	393.01	609.93	440.01	332	413.07
118.18	404.99	266.97	238	226	393.01	609.93	440.01	332	413.06
118.18	404.99	267.01	238.02	226	393	609.93	440.01	332.01	412.95
118.18	404.99	267.05	238.02	226	393	609.93	440.01	332.01	413.01
118.18	404.99	267.03	238.04	226	393.01	609.93	440.01	332.01	412.95
118.18	404.99	267.03	238.04	226	393	609.93	440.01	332.01	412.96
118.18	404.99	267.01	238.03	226	393	609.93	440.01	332.01	413.03
118.18	404.99	267	238.02	226	393	609.93	440.01	331.99	413.07
118.18	404.99	267.01	238.07	226	393	609.93	440.01	332	413.08
118.18	404.99	266.99	238.1	226	393	609.93	440.01	331.99	413.02
118.18	404.99	266.99	238.11	226	393	609.93	440.01	331.99	412.98
118.18	404.99	266.99	238.11	226	393.01	609.93	440.01	331.98	412.94
118.18	404.99	266.98	238.07	226	393.01	609.93	440.01	331.97	413.03
118.18	404.99	266.99	238.05	226	393	609.93	440.01	331.99	412.93
118.18	404.99	266.97	238.06	226	393.01	609.93	440.01	331.99	412.98
118.18	404.99	266.98	238.04	226	393.01	609.93	440.01	331.98	413.09
118.18	404.99	267.02	238.04	226	393	609.93	440.01	332	412.97
118.18	404.99	267.02	238.03	226	393	609.93	440.01	332	412.99
118.18	404.99	267.01	238.03	226	393.01	609.93	440.01	331.99	412.99
118.18	404.99	266.99	237.98	226	393	609.93	440.01	331.98	413.04
118.18	404.99	267.01	237.99	226	393.01	609.93	440.01	331.98	413.05
118.18	404.99	266.98	238.05	226.01	393	609.93	440.01	332	412.96
118.18	404.99	267	238.08	226.01	393	609.93	440.01	332.01	412.81
118.18	404.99	266.94	238.02	226.01	393.01	609.93	440.01	332	412.96
118.18	404.99	266.95	238	226.01	393.01	609.93	440.01	331.99	412.91
118.18	404.99	266.96	238.02	226.01	393.01	609.93	440.01	331.99	412.87
118.18	404.99	266.98	238.02	226.01	393.02	609.93	440.01	332	412.95
118.18	404.99	267.03	238.05	226.01	393.02	609.93	440.01	332	412.99
118.18	404.99	267	238	226.01	393.02	609.93	440.01	332.01	413.01
118.18	404.99	267	237.99	226.01	393.02	609.93	440.01	331.99	413.01
118.18	404.99	266.98	237.99	226.01	393.01	609.93	440.01	331.98	413.03
118.18	404.99	267	238	259.578616	355.443573	609.93	440.01	331.98	413.07
118.18	404.99	267	238.01	258.934347	355.61756	609.93	440.01	331.99	413
118.18	404.99	267	238.03	259.02	356	609.93	440.01	331.99	413.02
118.18	404.99	267	238.01	259.02	356.01	609.93	440.01	332	413.04
118.18	404.99	266.98	238.02	259.01	356	609.93	440.01	332	412.94
118.18	404.99	266.98	238.01	259.02	356.02	609.93	440.01	332	413.01
118.18	404.99	266.98	238.06	259.01	356	609.93	440.01	332	413.02
118.18	404.99	266.98	238.02	259.03	356	609.93	440.01	331.99	412.99
118.18	404.99	267	237.98	259.1	356.03	609.93	440.01	331.99	412.98
118.18	404.99	266.99	238.03	259.02	356.01	609.93	440.01	331.98	413.07
118.18	404.99	267	238.04	259.04	356.01	609.93	440.01	331.98	413.05
118.18	404.99	267.03	238.08	259.04	355.98	609.93	440.01	331.99	413.05
118.18	404.99	267	238.03	259.01	355.97	609.93	440.01	331.99	412.99
118.18	404.99	267	238.01	259.04	355.99	609.93	440.01	332	413.03
118.18	404.99	266.99	238.01	259.03	355.89	609.93	440.01	332.01	413.03
118.18	404.99	267	238.01	259.03	355.99	609.93	440.01	332	413.03
118.18	404.99	267.03	238.02	259.03	356	609.93	440.01	332	413.05
118.18	404.99	267.02	238.02	259.06	356	609.93	440.01	332	413.05
118.18	404.99	266.98	238.04	259.05	355.99	609.93	440.01	331.97	413.03
118.18	404.99	267.01	237.98	258.98	356.01	609.93	440.01	331.96	413.09
118.18	404.99	267.02	238	259.04	356.01	609.93	440.01	331.97	413.07
118.18	404.99	266.99	238.01	258.99	356.03	609.93	440.01	331.96	412.95
118.18	404.99	266.97	238.01	259.01	355.99	609.93	440.01	331.96	413.12
118.18	404.99	266.97	238.03	259.01	356	609.93	440.01	331.97	413.03
118.18	404.99	266.97	238.03	259.02	355.99	609.93	440.01	331.98	412.99
118.18	404.99	266.99	238.04	259.06	356.03	609.93	440.01	331.98	413.01
118.18	404.99	267	238.05	259.05	356	609.93	440.01	331.99	413
118.18	404.99	266.98	238.07	259.02	355.99	609.93	440.01	331.99	412.98
118.18	404.99	267	238.06	258.99	356	609.93	440.01	331.99	413.05
118.18	404.99	266.98	238.05	259.06	355.99	609.93	440.01	331.98	413.06
118.18	404.99	266.98	238.05	259.04	355.99	609.93	440.01	331.99	413.06
118.18	404.99	266.98	238.05	259.04	355.95	609.93	440.01	331.98	413.03
118.18	404.99	266.99	238.05	258.99	355.98	609.93	440.01	331.99	412.97
118.18	404.99	266.98	238.02	258.97	355.98	609.93	440.01	331.97	412.97
118.18	404.99	267.01	238.03	259.01	355.98	609.93	440.01	331.97	412.93
118.18	404.99	267.02	238.03	259	355.98	609.93	440.01	331.97	412.98
118.18	404.99	267	238.04	259	355.99	609.93	440.01	331.97	412.96
118.18	404.99	267.01	238.03	259.01	355.99	609.93	440.01	331.97	412.98
118.18	404.99	267.01	238.04	259.01	356.02	609.93	440.01	331.99	413.03
118.18	404.99	267.01	238.04	259	355.98	609.93	440.01	331.99	413
118.18	404.99	266.99	238.02	259.01	355.99	609.93	440.01	332	413.01
118.18	404.99	266.99	238.02	258.99	356.04	609.93	440.01	332	412.99
118.18	404.99	267	238.06	259.02	356.01	609.93	440.01	332	413.05
118.18	404.99	266.99	238.06	259.01	356.01	609.93	440.01	332	412.99
118.18	404.99	267	238.03	259.02	355.97	609.93	440.01	332	413.04
118.18	404.99	267	238.01	259.05	356.01	609.93	440.01	332	413.03
118.18	404.99	266.99	238.01	259.02	356.02	609.93	440.01	332.02	412.92
118.18	404.99	266.95	238.01	258.97	355.98	609.93	440.01	332.01	413.01
118.18	404.99	267	238.04	259.01	356	609.93	440.01	332.01	412.91
118.18	404.99	266.94	238.05	258.97	356.01	609.93	440.01	332	413.02
118.18	404.99	266.98	238.08	259.01	355.98	609.93	440.01	332	413.02
118.18	404.99	266.98	238.06	259.03	356	609.93	440.01	332.02	412.96
118.18	404.99	266.98	238.02	259.03	356	609.93	440.01	332.01	412.94
118.18	404.99	266.98	238.05	259.01	356.01	609.93	440.01	332.01	412.95
118.18	404.99	266.98	238.04	258.97	356.01	609.93	440.01	332	412.97
118.18	404.99	266.98	238.06	259.02	356	609.93	440.01	332.01	413.01
118.18	404.99	266.99	238.04	259.04	356	609.93	440.01	332.01	412.96
118.18	404.99	267	238.05	259	356	609.93	440.01	332	413.01
118.18	404.99	266.98	238.03	259.03	356.01	609.93	440.01	332	413
118.18	404.99	267.01	238.05	259.03	356	609.93	440.01	332	412.97
118.18	404.99	267	238.03	259.01	356.01	609.93	440.01	332	413.08
118.18	404.99	267.01	238.02	259.02	356.01	609.93	440.01	332	413.05
118.18	404.99	266.97	238.03	259.02	356	609.93	440.01	332	413.08
118.18	404.99	266.98	238.05	259.03	356.02	609.93	440.01	331.98	413.06
118.18	404.99	266.99	238.04	259.03	356.01	609.93	440.01	331.98	413.06
118.18	404.99	267	238.03	259.04	356.03	609.93	440.01	331.98	413.06
118.18	404.99	266.99	238.05	259.05	356.04	609.93	440.01	331.98	413.04
118.18	404.99	267	238.03	225.754488	383.629404	609.93	440.01	331.99	413.08
118.18	404.99	266.99	238.05	224.627017	384.151364	609.93	440.01	331.98	413.05
118.18	404.99	266.99	238.03	226.33	385.7	609.93	440.01	331.99	413.01
118.18	404.99	266.99	238.03	226.33	385.69	609.93	440.01	331.99	413.02
118.18	404.99	266.99	238.06	226.33	385.66	609.93	440.01	331.99	413.04
118.18	404.99	267	238.05	226.33	385.66	609.93	440.01	331.99	413.02
118.18	404.99	266.99	238.02	226.33	385.66	609.93	440.01	331.99	413.02
118.18	404.99	267	238	226.31	385.67	609.93	440.01	332.02	413.03
118.18	404.99	267	237.97	226.31	385.67	609.93	440.01	332.03	412.98
118.18	404.99	267.01	238	226.31	385.67	609.93	440.01	332.01	413.04
118.18	404.99	266.98	237.99	226.31	385.67	609.93	440.01	332.01	412.97
118.18	404.99	266.99	238.02	226.31	385.68	609.93	440.01	332.01	412.98
118.18	404.99	267.02	238.07	226.31	385.68	609.93	440.01	332	412.99
118.18	404.99	267.02	238.06	226.31	385.68	609.93	440.01	331.98	413.03
118.18	404.99	267.01	238.05	226.31	385.67	609.93	440.01	331.98	413.02
118.18	404.99	267	238.05	226.31	385.66	609.93	440.01	331.99	413.05
118.18	404.99	267	238.04	226.31	385.66	609.93	440.01	331.99	412.96
118.18	404.99	267	238.05	226.31	385.67	609.93	440.01	332	413
118.18	404.99	267.01	237.99	226.31	385.67	609.93	440.01	331.99	412.96
118.18	404.99	266.99	238	226.31	385.67	609.93	440.01	331.99	412.98
118.18	404.99	266.99	238.04	226.31	385.66	609.93	440.01	331.98	412.99
118.18	404.99	267.03	238.06	226.31	385.66	609.93	440.01	331.99	413.1
118.18	404.99	267.01	238.05	226.31	385.66	609.93	440.01	331.99	413.01
118.18	404.99	267.02	238.09	226.31	385.66	609.93	440.01	331.98	413.03
118.18	404.99	267.01	238.08	226.31	385.66	609.93	440.01	331.99	412.95
118.18	404.99	267.02	238.05	226.31	385.66	609.93	440.01	331.99	412.94
118.18	404.99	267.02	238.07	226.31	385.66	609.93	440.01	331.98	413.01
118.18	404.99	267.03	238.03	226.31	385.67	609.93	440.01	332	412.97
118.18	404.99	267.02	238.01	226.31	385.66	609.93	440.01	332	412.96
118.18	404.99	267.02	238.01	226.31	385.67	609.93	440.01	332.01	412.99
118.18	404.99	267.02	238.05	226.31	385.66	609.93	440.01	332	413.11
118.18	404.99	266.99	238.02	226.31	385.66	609.93	440.01	332	413.11
118.18	404.99	267.01	238.02	226.3	385.66	609.93	440.01	332	413.04
118.18	404.99	267.02	238.06	226.3	385.66	609.93	440.01	331.99	413.08
118.18	404.99	267.02	238.02	226.3	385.66	609.93	440.01	331.99	413.04
118.18	404.99	266.99	238.02	226.32	385.69	609.93	440.01	332	412.97
118.18	404.99	266.94	238.03	226.32	385.69	609.93	440.01	332	412.9
118.18	404.99	266.97	238.02	226.32	385.69	609.93	440.01	332	412.85
118.18	404.99	267.01	238.01	226.32	385.69	609.93	440.01	332	412.93
118.18	404.99	267	238.01	226.32	385.69	609.93	440.01	332.01	412.93
118.18	404.99	267.02	238.01	226.32	385.7	609.93	440.01	332.01	413.02
118.18	404.99	267.01	238.02	226.32	385.69	609.93	440.01	331.99	412.95
118.18	404.99	266.99	238.05	226.32	385.69	609.93	440.01	332	413.06
118.18	404.99	266.99	238.06	226.32	385.69	609.93	440.01	332	413.05
118.18	404.99	266.98	238.06	226.32	385.69	609.93	440.01	331.99	413.05
118.18	404.99	266.98	238.06	226.32	385.69	609.93	440.01	332	412.97
118.18	404.99	266.99	238.09	226.32	385.69	609.93	440.01	332.02	412.9
118.18	404.99	266.97	238.05	226.32	385.69	609.93	440.01	332.02	412.94
118.18	404.99	267	238.05	226.32	385.69	609.93	440.01	331.98	412.94
118.18	404.99	266.99	238.04	226.32	385.69	609.93	440.01	331.99	412.97
118.18	404.99	267	238.05	226.32	385.69	609.93	440.01	332	413.03
118.18	404.99	267.01	238.03	226.32	385.69	609.93	440.01	331.99	413
118.18	404.99	267.01	238.01	226.32	385.69	609.93	440.01	332.01	413.03
118.18	404.99	266.98	238.01	226.32	385.69	609.93	440.01	332	412.97
118.18	404.99	267	238.02	226.32	385.69	609.93	440.01	332	412.99
118.18	404.99	267.01	238.03	226.32	385.69	609.93	440.01	332	412.99
118.18	404.99	267.01	237.99	226.32	385.69	609.93	440.01	332.02	413.06
118.18	404.99	266.99	238.01	226.32	385.69	609.93	440.01	332.02	413.05
118.18	404.99	266.98	238.03	226.32	385.69	609.93	440.01	332.01	413
118.18	404.99	266.98	238.02	226.32	385.69	609.93	440.01	332.01	412.93
118.18	404.99	266.96	237.99	226.32	385.69	609.93	440.01	332.02	413.06
118.18	404.99	266.97	238.02	226.32	385.69	609.93	440.01	332.01	413.14
118.18	404.99	267	238.03	226.32	385.69	609.93	440.01	332	412.96
118.18	404.99	266.99	238.01	226.31	385.67	609.93	440.01	332.02	412.96
118.18	404.99	267.05	238.02	226.31	385.67	609.93	440.01	332.02	413.08
118.18	404.99	267.01	238.07	226.31	385.67	609.93	440.01	332.02	412.99
118.18	404.99	267.02	238.08	226.31	385.68	609.93	440.01	332.02	412.96
118.18	404.99	267.02	238.06	226.31	385.69	609.93	440.01	332.02	412.99
118.18	404.99	267.01	238.02	226.31	385.69	609.93	440.01	332.03	413.01
118.18	404.99	267	238.02	226.32	385.7	609.93	440.01	332.02	412.98
118.18	404.99	267.01	238.03	226.31	385.7	609.93	440.01	332.02	413.05
118.18	404.99	267.01	238.01	226.31	385.7	609.93	440.01	332.02	413.13
118.18	404.99	266.99	238.02	226.31	385.69	609.93	440.01	332.02	413
118.18	404.99	267	238.04	226.31	385.69	609.93	440.01	332.02	413.04
118.18	404.99	267	238.01	226.31	385.69	609.93	440.01	332.01	412.98
118.18	404.99	267.01	238.04	226.31	385.7	609.93	440.01	332	413.04
118.18	404.99	267.01	238.03	226.31	385.7	609.93	440.01	332.01	413.07
118.18	404.99	266.97	238.06	226.31	385.68	609.93	440.01	332	413.04
118.18	404.99	267.05	237.99	226.31	385.68	609.93	440.01	332.01	412.93
118.18	404.99	267.02	238	226.31	385.68	609.93	440.01	332	413.04
118.18	404.99	267.03	238.01	226.31	385.68	609.93	440.01	332	413.02
118.18	404.99	267	238.06	226.31	385.69	609.93	440.01	332	413
118.18	404.99	266.99	238.08	226.31	385.68	609.93	440.01	332	412.95
118.18	404.99	266.99	238.03	226.31	385.68	609.93	440.01	332	412.95
118.18	404.99	267.01	238.02	226.31	385.69	609.93	440.01	332	412.8
118.18	404.99	266.99	238.03	226.31	385.69	609.93	440.01	331.99	412.84
118.18	404.99	266.98	238.03	226.31	385.69	609.93	440.01	332.01	412.88
118.18	404.99	267	238	226.31	385.68	609.93	440.01	332	412.94
118.18	404.99	267	238.02	226.31	385.69	609.93	440.01	331.99	412.95
118.18	404.99	267	238.02	226.31	385.68	609.93	440.01	331.99	412.95
118.18	404.99	267	238.01	226.31	385.68	609.93	440.01	331.99	412.95
118.18	404.99	267	238.03	226.32	385.7	609.93	440.01	332.03	413
118.18	404.99	267.01	238.06	226.32	385.7	609.93	440.01	332.02	412.93
118.18	404.99	267.01	238.05	226.32	385.7	609.93	440.01	331.99	412.99
118.18	404.99	267.03	238.07	226.32	385.7	609.93	440.01	331.98	413.06
118.18	404.99	267.02	238.06	226.31	385.68	609.93	440.01	331.98	413.06
118.18	404.99	267	237.98	226.31	385.68	609.93	440.01	331.99	413.13
118.18	404.99	267	238.04	226.31	385.68	609.93	440.01	332	412.97
118.18	404.99	267.01	238.05	226.31	385.68	609.93	440.01	331.99	413.04
118.18	404.99	266.97	238.05	226.31	385.68	609.93	440.01	332	413.05
118.18	404.99	267.01	238.06	226.31	385.68	609.93	440.01	332	413.04
118.18	404.99	267.01	238.05	226.31	385.68	609.93	440.01	331.99	413.04
118.18	404.99	267.02	238.02	226.31	385.68	609.93	440.01	331.99	413
118.18	404.99	267.03	238.03	226.31	385.68	609.93	440.01	331.99	413.04
118.18	404.99	267	238.05	226.31	385.68	609.93	440.01	331.99	413.01
118.18	404.99	266.99	238.05	226.31	385.68	609.93	440.01	331.99	413.01
118.18	404.99	267	238.04	226.31	385.68	609.93	440.01	331.99	413
118.18	404.99	267	238.05	226.31	385.68	609.93	440.01	332	413.02
118.18	404.99	267.04	238.02	226.31	385.69	609.93	440.01	331.98	413.03
118.18	404.99	266.98	238.07	226.31	385.68	609.93	440.01	332	413.09
118.18	404.99	266.99	238.07	226.31	385.68	609.93	440.01	331.99	412.96
118.18	404.99	266.99	238.06	226.31	385.68	609.93	440.01	332	412.98
118.18	404.99	267.01	238.03	226.31	385.67	609.93	440.01	332	412.99
118.18	404.99	266.97	238.02	226.31	385.67	609.93	440.01	332	412.99
118.18	404.99	266.97	238.04	226.31	385.67	609.93	440.01	331.99	413.02
118.18	404.99	266.99	238.04	226.31	385.67	609.93	440.01	331.98	412.97
118.18	404.99	267	238.04	226.31	385.67	609.93	440.01	331.98	412.98
118.18	404.99	267.01	238.04	226.31	385.67	609.93	440.01	331.99	413.03
118.18	404.99	267.02	238.05	226.31	385.67	609.93	440.01	331.99	412.95
118.18	404.99	267.02	238.06	226.31	385.66	609.93	440.01	331.96	412.97
118.18	404.99	267.04	238	226.31	385.66	609.93	440.01	331.98	413.07
118.18	404.99	267.04	238.07	226.31	385.66	609.93	440.01	332.02	412.96
118.18	404.99	267.04	238.07	226.31	385.67	609.93	440.01	332.02	412.84
118.18	404.99	266.99	238.04	226.31	385.67	609.93	440.01	332.01	413.01
118.18	404.99	266.98	238.01	226.31	385.67	609.93	440.01	332.01	413.06
118.18	404.99	266.98	238.03	226.31	385.67	609.93	440.01	332.03	413.04
118.18	404.99	267.01	238.04	226.31	385.67	609.93	440.01	332	413.03
118.18	404.99	267.02	238.02	226.31	385.67	609.93	440.01	332	412.92
118.18	404.99	267.02	238.04	226.31	385.67	609.93	440.01	332.03	413.08
118.18	404.99	267.02	238.03	226.3	385.66	609.93	440.01	332.02	413.05
118.18	404.99	267.01	238.04	226.3	385.66	609.93	440.01	332	413.01
118.18	404.99	267.02	238.01	226.3	385.66	609.93	440.01	331.99	412.97
118.18	404.99	267	238.03	226.3	385.66	609.93	440.01	332.01	413.08
118.18	404.99	267	238.02	226.3	385.66	609.93	440.01	332.01	413.08
118.18	404.99	266.99	238.02	226.31	385.68	609.93	440.01	332.05	412.99
118.18	404.99	267.02	238.04	226.31	385.67	609.93	440.01	332.02	413.01
118.18	404.99	267.01	238.02	226.31	385.67	609.93	440.01	332.01	413.01
118.18	404.99	267	238.03	226.31	385.68	609.93	440.01	331.99	413
118.18	404.99	267	238.04	226.31	385.68	609.93	440.01	332	413.13
118.18	404.99	266.99	238.06	226.31	385.68	609.93	440.01	331.99	412.95
118.18	404.99	267	238.07	226.31	385.68	609.93	440.01	332.02	413.02
118.18	404.99	267.01	238.07	226.31	385.68	609.93	440.01	332.03	413.08
118.18	404.99	266.99	238.09	226.31	385.68	609.93	440.01	332.01	413.02
118.18	404.99	267.01	238.05	226.32	385.69	609.93	440.01	331.99	413.04
118.18	404.99	267.02	238.03	226.32	385.69	609.93	440.01	332.01	413.04
118.18	404.99	267.01	238.03	226.32	385.69	609.93	440.01	332.02	413.11
118.18	404.99	267	238.04	226.32	385.69	609.93	440.01	332.02	413
118.18	404.99	267.02	238.04	226.31	385.7	609.93	440.01	331.98	412.9
118.18	404.99	266.99	238.04	226.31	385.7	609.93	440.01	331.98	413.03
118.18	404.99	267.02	238.08	226.31	385.7	609.93	440.01	332	413
118.18	404.99	267.05	238.08	226.31	385.7	609.93	440.01	332	413.08
118.18	404.99	267.01	238.04	226.31	385.7	609.93	440.01	332	413.01
118.18	404.99	267.02	238.04	226.31	385.7	609.93	440.01	332	413.01
118.18	404.99	267.01	238.04	226.31	385.7	609.93	440.01	331.99	413.01
118.18	404.99	267	238.05	226.31	385.7	609.93	440.01	331.99	413
118.18	404.99	266.99	238.08	226.31	385.7	609.93	440.01	331.99	413.02
118.18	404.99	267.03	238.06	226.31	385.7	609.93	440.01	331.99	413
118.18	404.99	267.02	238.05	226.31	385.7	609.93	440.01	331.99	413
118.18	404.99	267.02	238.05	226.31	385.7	609.93	440.01	332	412.99
118.18	404.99	266.99	238.04	226.31	385.7	609.93	440.01	331.99	413.04
118.18	404.99	267	238.06	226.31	385.7	609.93	440.01	331.99	412.94
118.18	404.99	267.01	238.06	226.31	385.7	609.93	440.01	332.01	413
118.18	404.99	267.02	238.04	226.31	385.7	609.93	440.01	332	413.02
118.18	404.99	267.03	238.07	226.31	385.7	609.93	440.01	332.01	413.1
118.18	404.99	267	238.06	226.31	385.7	609.93	440.01	332.01	413.07
118.18	404.99	266.98	238.07	226.31	385.7	609.93	440.01	331.99	413.1
118.18	404.99	266.98	238.05	226.31	385.7	609.93	440.01	331.99	413.01
118.18	404.99	266.99	238.04	226.31	385.7	609.93	440.01	331.99	412.96
118.18	404.99	267.01	238.06	226.31	385.7	609.93	440.01	331.98	412.98
118.18	404.99	267.02	238.07	226.31	385.7	609.93	440.01	332	413.04
118.18	404.99	267.02	238.06	226.31	385.71	609.93	440.01	332	413.02
118.18	404.99	267.02	238.06	226.31	385.71	609.93	440.01	331.99	413.06
118.18	404.99	266.98	238.05	226.31	385.71	609.93	440.01	332.01	412.95
118.18	404.99	267	238.08	226.31	385.71	609.93	440.01	332	413.09
118.18	404.99	267.01	238.06	226.31	385.71	609.93	440.01	332	413.05
118.18	404.99	267.02	238.02	226.33	385.69	609.93	440.01	331.99	412.94
118.18	404.99	267.04	238.02	226.32	385.69	609.93	440.01	331.99	413.06
118.18	404.99	267.01	238.06	226.32	385.69	609.93	440.01	331.98	413.07
118.18	404.99	266.99	238.05	226.31	385.68	609.93	440.01	331.99	413.12
118.18	404.99	266.97	238.07	226.31	385.68	609.93	440.01	331.99	412.96
118.18	404.99	266.99	238.07	226.32	385.68	609.93	440.01	331.98	413.01
118.18	404.99	267	238.07	226.32	385.68	609.93	440.01	331.99	413
118.18	404.99	267	238.06	226.32	385.68	609.93	440.01	331.98	413.03
118.18	404.99	267.01	238.07	226.32	385.68	609.93	440.01	331.99	413.04
118.18	404.99	266.99	238.07	226.32	385.68	609.93	440.01	331.99	413.06
118.18	404.99	267.01	238.1	226.32	385.68	609.93	440.01	331.99	413.02
118.18	404.99	267.01	238.06	226.32	385.68	609.93	440.01	332	413.01
118.18	404.99	267.03	238.08	226.32	385.68	609.93	440.01	331.99	413.02
118.18	404.99	267.03	238.06	226.32	385.68	609.93	440.01	331.98	413
118.18	404.99	267.01	238.05	226.32	385.68	609.93	440.01	331.98	412.99
118.18	404.99	267.01	238.09	226.32	385.68	609.93	440.01	331.98	413.05
118.18	404.99	267.02	238.07	226.32	385.68	609.93	440.01	331.97	413.02
118.18	404.99	267.02	238.1	226.31	385.68	609.93	440.01	331.97	413.01
118.18	404.99	267.04	238.1	226.31	385.68	609.93	440.01	331.97	412.93
118.18	404.99	267.01	238.09	226.31	385.68	609.93	440.01	331.98	412.96
118.18	404.99	267.02	238.09	226.31	385.68	609.93	440.01	331.97	412.97
118.18	404.99	267.1	238.19	226.31	385.69	609.93	440.01	331.97	412.98
118.18	404.99	266.99	237.98	226.31	385.69	609.93	440.01	331.97	413.05
118.18	404.99	266.96	237.94	226.31	385.69	609.93	440.01	331.98	413.03
118.18	404.99	266.97	237.96	226.31	385.69	609.93	440.01	331.98	413.05
118.18	404.99	266.98	237.99	226.31	385.69	609.93	440.01	331.98	413.17
118.18	404.99	266.97	237.99	226.31	385.68	609.93	440.01	331.99	413.23
118.18	404.99	266.98	237.98	226.31	385.68	609.93	440.01	331.98	413.18
118.18	404.99	266.96	237.98	226.31	385.67	609.93	440.01	332	413
118.18	404.99	267.05	237.95	226.31	385.67	609.93	440.01	332	412.88
118.18	404.99	266.99	237.98	226.3	385.66	609.93	440.01	331.99	412.86
118.18	404.99	266.98	238.01	226.3	385.66	609.93	440.01	331.98	412.97
118.18	404.99	266.98	237.93	226.3	385.66	609.93	440.01	331.98	413.08
118.18	404.99	266.98	237.93	226.3	385.66	609.93	440.01	331.96	413.19
118.18	404.99	267.03	237.99	226.3	385.66	609.93	440.01	331.98	413.05
118.18	404.99	267.02	238.01	226.3	385.66	609.93	440.01	331.99	413.07
118.18	404.99	266.99	238.01	226.3	385.66	609.93	440.01	331.97	412.99
118.18	404.99	267	238.02	226.3	385.66	609.93	440.01	331.97	413.05
118.18	404.99	266.97	237.98	226.29	385.66	609.93	440.01	331.97	413.04
118.18	404.99	266.98	238	226.3	385.66	609.93	440.01	331.99	412.99
118.18	404.99	266.98	238.01	226.3	385.66	609.93	440.01	331.98	412.95
118.18	404.99	267	238.01	226.3	385.66	609.93	440.01	331.98	412.98
118.18	404.99	266.99	237.98	226.3	385.66	609.93	440.01	331.99	412.85
118.18	404.99	266.98	238.02	226.3	385.66	609.93	440.01	331.99	412.89
118.18	404.99	266.98	238.02	226.3	385.66	609.93	440.01	331.99	412.92
118.18	404.99	266.98	238.05	226.3	385.66	609.93	440.01	331.99	412.98
118.18	404.99	266.95	238.02	226.3	385.66	609.93	440.01	331.98	412.98
118.18	404.99	266.98	238.02	226.3	385.67	609.93	440.01	331.99	412.88
118.18	404.99	266.99	238.01	226.3	385.67	609.93	440.01	331.99	412.91
118.18	404.99	266.96	238.03	226.3	385.67	609.93	440.01	331.99	412.84
118.18	404.99	266.98	238.03	226.31	385.68	609.93	440.01	331.99	412.86
118.18	404.99	266.99	238	226.3	385.67	609.93	440.01	331.99	412.83
118.18	404.99	266.98	238.02	226.3	385.67	609.93	440.01	331.99	412.83
118.18	404.99	266.95	238.05	226.3	385.67	609.93	440.01	331.98	412.89
118.18	404.99	267.02	238.04	226.31	385.68	609.93	440.01	331.98	413.02
118.18	404.99	267.01	238.02	226.31	385.68	609.93	440.01	331.98	412.98
118.18	404.99	266.99	238	226.32	385.69	609.93	440.01	332	412.97
118.18	404.99	267.04	238	226.32	385.69	609.93	440.01	331.99	413.08
118.18	404.99	266.97	238.06	226.32	385.69	609.93	440.01	331.98	413
118.18	404.99	266.98	238.01	226.32	385.67	609.93	440.01	331.98	413.01
118.18	404.99	266.98	238	226.31	385.66	609.93	440.01	332	413
118.18	404.99	266.96	238.01	226.31	385.66	609.93	440.01	332.01	412.99
118.18	404.99	266.99	238.01	226.31	385.67	609.93	440.01	332.01	413.03
118.18	404.99	266.98	238.02	226.31	385.67	609.93	440.01	332.01	412.85
118.18	404.99	266.97	238.03	226.31	385.67	609.93	440.01	331.99	412.98
118.18	404.99	266.98	238.01	226.31	385.67	609.93	440.01	331.99	412.92
118.18	404.99	266.99	238.01	226.31	385.67	609.93	440.01	331.99	412.84
118.18	404.99	266.99	238.02	226.31	385.67	609.93	440.01	332.01	412.85
118.18	404.99	266.96	238.04	226.31	385.67	609.93	440.01	332	412.95
118.18	404.99	266.94	238.07	226.31	385.67	609.93	440.01	332	412.91
118.18	404.99	266.96	238.04	226.31	385.67	609.93	440.01	331.99	412.92
118.18	404.99	266.96	238.05	226.31	385.66	609.93	440.01	331.99	412.9
118.18	404.99	266.96	238.04	226.31	385.66	609.93	440.01	331.99	412.88
118.18	404.99	266.99	237.95	226.32	385.67	609.93	440.01	331.99	412.93
118.18	404.99	266.99	237.98	226.32	385.67	609.93	440.01	331.98	412.98
118.18	404.99	267.01	238.01	226.32	385.67	609.93	440.01	331.99	412.92
118.18	404.99	267.01	238	226.32	385.67	609.93	440.01	331.99	412.94
118.18	404.99	267	237.96	226.32	385.67	609.93	440.01	331.99	412.93
118.18	404.99	267	237.96	226.32	385.67	609.93	440.01	332	413.01
118.18	404.99	266.99	237.97	226.32	385.67	609.93	440.01	332	412.96
118.18	404.99	266.98	238.01	226.32	385.67	609.93	440.01	331.98	413.02
118.18	404.99	267	238.05	226.32	385.67	609.93	440.01	331.99	413.08
118.18	404.99	267.01	238.05	226.32	385.67	609.93	440.01	332	412.99
118.18	404.99	267.03	238.01	226.32	385.68	609.93	440.01	332.01	412.98
118.18	404.99	266.99	238.02	226.32	385.69	609.93	440.01	332.02	412.94
118.18	404.99	266.98	237.99	226.31	385.69	609.93	440.01	332	413.08
118.18	404.99	267.04	237.99	226.32	385.7	609.93	440.01	331.99	412.94
118.18	404.99	267.01	237.96	226.32	385.7	609.93	440.01	331.99	412.97
118.18	404.99	266.99	237.99	224.627017	380.497645	609.93	440.01	331.98	412.94
118.18	404.99	266.98	237.99	223.69	378.36	609.93	440.01	331.99	412.87
118.18	404.99	267	237.99	223.68	378.34	609.93	440.01	331.99	412.89
118.18	404.99	267.05	238.01	223.68	378.34	609.93	440.01	331.99	412.93
118.18	404.99	267	237.97	223.69	378.35	609.93	440.01	331.99	412.9
118.18	404.99	266.99	238	223.69	378.36	609.93	440.01	332	412.95
118.18	404.99	266.97	238.02	223.68	378.35	609.93	440.01	331.99	412.94
118.18	404.99	266.99	238.01	223.68	378.35	609.93	440.01	332	413.06
118.18	404.99	266.99	238.02	223.69	378.35	609.93	440.01	332	412.97
118.18	404.99	267	238.03	223.69	378.35	609.93	440.01	331.99	412.92
118.18	404.99	267.01	238.01	223.69	378.36	609.93	440.01	332	412.97
118.18	404.99	267.01	238.05	223.69	378.35	609.93	440.01	332.01	412.97
118.18	404.99	266.99	238.01	223.69	378.36	609.93	440.01	332.02	413.02
118.18	404.99	267.02	238.03	223.69	378.35	609.93	440.01	332.01	412.97
118.18	404.99	267.03	238.05	223.69	378.35	609.93	440.01	332.01	412.91
118.18	404.99	267.07	238.18	223.69	378.35	609.93	440.01	332	412.94
118.18	404.99	267.03	238.09	223.69	378.35	609.93	440.01	331.98	412.92
118.18	404.99	266.95	238.05	223.69	378.35	609.93	440.01	331.98	413.05
118.18	404.99	267.01	238.04	223.69	378.35	609.93	440.01	332	412.94
118.18	404.99	267	238.05	223.69	378.35	609.93	440.01	332	412.91
118.18	404.99	267.01	238.03	223.69	378.35	609.93	440.01	331.98	412.95
118.18	404.99	267.01	238.06	223.69	378.35	609.93	440.01	331.99	412.94
118.18	404.99	267	238.06	223.69	378.35	609.93	440.01	331.99	412.98
118.18	404.99	267.06	238.03	223.69	378.35	609.93	440.01	332	412.91
118.18	404.99	267.02	238.04	223.71	378.35	609.93	440.01	332.03	413.01
118.18	404.99	267.02	238.04	223.71	378.35	609.93	440.01	332.01	413.07
118.18	404.99	267.02	238.05	223.7	378.33	609.93	440.01	332	412.99
118.18	404.99	267.03	238.06	223.7	378.34	609.93	440.01	332.01	412.97
118.18	404.99	267.05	238.05	223.7	378.34	609.93	440.01	332	412.94
118.18	404.99	267.08	238.05	223.7	378.34	609.93	440.01	331.99	412.94
118.18	404.99	267.03	238.06	223.7	378.35	609.93	440.01	331.99	412.94
118.18	404.99	267.02	238.06	223.7	378.35	609.93	440.01	332	412.93
118.18	404.99	267.02	238.04	223.7	378.34	609.93	440.01	332.01	412.93
118.18	404.99	267.02	238.02	223.7	378.34	609.93	440.01	332.01	413.01
118.18	404.99	267	238.05	223.7	378.34	609.93	440.01	332.01	412.98
118.18	404.99	267.03	238.02	223.7	378.34	609.93	440.01	332.01	413
118.18	404.99	267.02	238.03	223.7	378.34	609.93	440.01	332.02	413.08
118.18	404.99	267.01	238.03	223.7	378.34	609.93	440.01	332.02	413.01
118.18	404.99	267.02	238.05	223.7	378.34	609.93	440.01	332.01	412.97
118.18	404.99	267.04	238.03	223.71	378.34	609.93	440.01	332	412.93
118.18	404.99	267.03	238.06	223.71	378.34	609.93	440.01	332	412.93
118.18	404.99	267.04	238.02	223.71	378.34	609.93	440.01	332.01	412.93
118.18	404.99	267.05	238.01	223.71	378.34	609.93	440.01	332.01	412.93
118.18	404.99	267.04	238.02	223.71	378.34	609.93	440.01	332.02	412.98
118.18	404.99	267.05	238.04	223.71	378.35	609.93	440.01	332.02	412.95
118.18	404.99	267.04	238.08	223.71	378.35	609.93	440.01	332.01	412.96
118.18	404.99	267.03	238.06	223.71	378.35	609.93	440.01	332.01	413
118.18	404.99	267.03	238.05	223.71	378.35	609.93	440.01	332	412.91
118.18	404.99	267.03	238.07	223.71	378.35	609.93	440.01	331.99	413
118.18	404.99	267.01	238.04	223.71	378.35	609.93	440.01	331.99	413.02
118.18	404.99	267.02	238.07	223.71	378.35	609.93	440.01	331.99	413.06
118.18	404.99	267.04	238.08	223.71	378.35	609.93	440.01	331.98	413.03
118.18	404.99	267.07	238.09	223.72	378.34	609.93	440.01	332	413.05
118.18	404.99	267.11	238.09	223.72	378.35	609.93	440.01	332.03	413.04
118.18	404.99	267.05	238.04	223.72	378.34	609.93	440.01	332.02	412.97
118.18	404.99	267.02	238.05	223.72	378.34	609.93	440.01	332.02	412.96
118.18	404.99	267.04	238.09	223.72	378.34	609.93	440.01	332.02	412.95
118.18	404.99	267.02	238.03	223.72	378.34	609.93	440.01	332	413.03
118.18	404.99	267.03	238.06	223.72	378.35	609.93	440.01	332.01	413.02
118.18	404.99	267.03	238.08	223.72	378.34	609.93	440.01	332.01	412.96
118.18	404.99	267.03	238.09	223.72	378.35	609.93	440.01	332	413
118.18	404.99	267.03	238.07	225.593421	383.629404	609.93	440.01	332.01	412.9
118.18	404.99	267.02	238.06	227.33	385.7	609.93	440.01	332.01	412.97
118.18	404.99	267.03	238.07	227.33	385.69	609.93	440.01	331.99	412.98
118.18	404.99	267.04	238.08	227.33	385.68	609.93	440.01	331.99	413.1
118.18	404.99	267.03	238.1	227.31	385.65	609.93	440.01	331.99	412.95
118.18	404.99	267.04	238.09	227.31	385.65	609.93	440.01	331.99	412.99
118.18	404.99	267.01	238.07	227.32	385.66	609.93	440.01	332	413.01
118.18	404.99	267.03	238.08	227.32	385.66	609.93	440.01	332.01	412.97
118.18	404.99	267.03	238.09	227.31	385.65	609.93	440.01	332	412.9
118.18	404.99	267.04	238.04	227.31	385.65	609.93	440.01	331.99	412.91
118.18	404.99	267.05	238.14	227.31	385.65	609.93	440.01	332	412.86
118.18	404.99	267.03	238.11	227.31	385.65	609.93	440.01	331.99	412.92
118.18	404.99	267.04	238.12	227.31	385.65	609.93	440.01	331.99	412.92
118.18	404.99	267.04	238.11	227.31	385.65	609.93	440.01	331.98	413.03
118.18	404.99	267.02	238.11	227.32	385.65	609.93	440.01	331.98	413.06
118.18	404.99	267.03	238.09	227.32	385.65	609.93	440.01	331.98	413.02
118.18	404.99	267.01	238.09	227.32	385.65	609.93	440.01	331.98	413
118.18	404.99	267.06	238.09	227.32	385.65	609.93	440.01	332.01	412.87
118.18	404.99	267.08	238.08	227.32	385.65	609.93	440.01	331.99	413.01
118.18	404.99	267.02	238.08	227.31	385.66	609.93	440.01	331.99	412.95
118.18	404.99	267.05	238.09	227.31	385.66	609.93	440.01	331.99	413.04
118.18	404.99	267.02	238.05	227.31	385.66	609.93	440.01	331.99	412.97
118.18	404.99	267.04	238.07	227.31	385.66	609.93	440.01	331.99	413.02
118.18	404.99	267.04	238.04	227.31	385.66	609.93	440.01	331.99	412.97
118.18	404.99	267.02	238.05	227.31	385.66	609.93	440.01	332.01	412.92
118.18	404.99	267.03	238.03	227.31	385.66	609.93	440.01	332	412.86
118.18	404.99	267.04	238.05	227.31	385.66	609.93	440.01	332	412.92
118.18	404.99	267.04	238.06	227.31	385.66	609.93	440.01	332	412.96
118.18	404.99	267.05	238.07	227.31	385.66	609.93	440.01	332	412.98
118.18	404.99	267.05	238.09	227.31	385.66	609.93	440.01	332	412.95
118.18	404.99	267.04	238.1	227.31	385.67	609.93	440.01	332	412.93
118.18	404.99	267.05	238.08	227.31	385.67	609.93	440.01	332	412.95
118.18	404.99	267.02	238.1	227.31	385.67	609.93	440.01	332	412.94
118.18	404.99	267.02	238.1	227.31	385.67	609.93	440.01	332	413.01
118.18	404.99	267.04	238.09	227.31	385.67	609.93	440.01	331.99	412.88
118.18	404.99	267.02	238.06	227.31	385.66	609.93	440.01	332	412.85
118.18	404.99	267.04	238.11	227.31	385.66	609.93	440.01	331.99	412.89
118.18	404.99	267.03	238.09	227.31	385.66	609.93	440.01	331.99	412.89
118.18	404.99	267.05	238.08	227.31	385.66	609.93	440.01	332	412.94
118.18	404.99	267.05	238.05	227.31	385.66	609.93	440.01	332	412.94
118.18	404.99	267.04	238.08	227.31	385.66	609.93	440.01	332	412.95
118.18	404.99	267.09	238.12	227.31	385.66	609.93	440.01	332	412.99
118.18	404.99	267.08	238.11	227.31	385.66	609.93	440.01	332.01	413
118.18	404.99	267.06	238.07	227.31	385.66	609.93	440.01	332.01	413.04
118.18	404.99	267.04	238.1	227.31	385.66	609.93	440.01	332	413
118.18	404.99	267.06	238.1	227.31	385.66	609.93	440.01	332	412.95
118.18	404.99	267.05	238.13	227.31	385.66	609.93	440.01	332	413
118.18	404.99	267.07	238.12	227.3	385.67	609.93	440.01	331.98	413.02
118.18	404.99	267.07	238.09	227.3	385.68	609.93	440.01	331.98	412.96
118.18	404.99	267.04	238.01	227.3	385.67	609.93	440.01	331.99	412.94
118.18	404.99	267.1	238.02	227.29	385.67	609.93	440.01	331.98	413.02
118.18	404.99	267.03	238.1	227.3	385.67	609.93	440.01	331.98	413
118.18	404.99	267.05	238.09	227.3	385.67	609.93	440.01	331.99	413.01
118.18	404.99	267.01	238.06	227.29	385.67	609.93	440.01	332	412.97
118.18	404.99	267.05	238.09	227.29	385.66	609.93	440.01	331.99	413.07
118.18	404.99	267.05	238.06	227.29	385.67	609.93	440.01	332	413
118.18	404.99	267.11	238.06	227.29	385.66	609.93	440.01	332	412.98
118.18	404.99	267.09	238.11	227.29	385.66	609.93	440.01	331.99	412.97
118.18	404.99	267.08	238.1	227.29	385.66	609.93	440.01	332	412.9
118.18	404.99	267.06	238.1	223.982748	379.801698	609.93	440.01	332	412.87
118.18	404.99	267.04	238.14	222.69	378.37	609.93	440.01	331.99	412.89
118.18	404.99	267.06	238.07	222.69	378.36	609.93	440.01	331.99	412.92
118.18	404.99	267.05	238.07	222.69	378.36	609.93	440.01	332	412.98
118.18	404.99	267.05	238.09	222.7	378.36	609.93	440.01	332	412.95
118.18	404.99	267.04	238.08	222.7	378.36	609.93	440.01	331.99	412.95
118.18	404.99	267.04	238.11	222.7	378.35	609.93	440.01	331.98	413
118.18	404.99	267.04	238.14	222.7	378.35	609.93	440.01	332	412.97
118.18	404.99	267.05	238.1	222.7	378.36	609.93	440.01	331.99	413
118.18	404.99	267.07	238.13	222.7	378.36	609.93	440.01	332	412.96
118.18	404.99	267.06	238.13	222.71	378.36	609.93	440.01	332.01	413.03
118.18	404.99	267.02	238.1	222.7	378.35	609.93	440.01	331.99	412.97
118.18	404.99	267.02	238.1	222.71	378.35	609.93	440.01	332	412.93
118.18	404.99	267.03	238.09	222.71	378.35	609.93	440.01	331.99	412.92
118.18	404.99	267.04	238.08	222.71	378.35	609.93	440.01	332.01	412.88
118.18	404.99	267.06	238.1	222.71	378.35	609.93	440.01	332.01	412.97
118.18	404.99	267.02	238.13	222.72	378.35	609.93	440.01	331.99	413.01
118.18	404.99	267	238.06	222.72	378.35	609.93	440.01	332.03	412.98
118.18	404.99	267.01	238.12	222.72	378.34	609.93	440.01	331.99	413.02
118.18	404.99	267.01	238.11	222.72	378.35	609.93	440.01	331.99	412.98
118.18	404.99	267.04	238.1	222.72	378.36	609.93	440.01	331.99	413.06
118.18	404.99	267.1	238.1	222.72	378.35	609.93	440.01	332	412.98
118.18	404.99	267.09	238.1	222.72	378.35	609.93	440.01	332.01	412.99
118.18	404.99	267.09	238.12	222.72	378.35	609.93	440.01	331.98	412.93
118.18	404.99	267.06	238.1	222.72	378.36	609.93	440.01	331.98	413.09
118.18	404.99	267.06	238.13	222.72	378.36	609.93	440.01	332	413.04
118.18	404.99	267.06	238.12	222.72	378.36	609.93	440.01	332	413.02
118.18	404.99	267.05	238.11	222.72	378.36	609.93	440.01	332	412.97
118.18	404.99	267.1	238.14	222.72	378.36	609.93	440.01	332.02	412.9
118.18	404.99	267.12	238.14	222.72	378.35	609.93	440.01	332.01	412.88
118.18	404.99	267.09	238.12	222.73	378.36	609.93	440.01	331.99	412.91
118.18	404.99	267.1	238.14	222.72	378.35	609.93	440.01	331.99	412.95
118.18	404.99	267.07	238.1	222.72	378.35	609.93	440.01	332.01	413.01
118.18	404.99	267.07	238.11	222.72	378.35	609.93	440.01	332.01	412.88
118.18	404.99	267.07	238.09	222.72	378.35	609.93	440.01	332.01	412.92
118.18	404.99	267.08	238.09	222.72	378.35	609.93	440.01	331.99	412.91
118.18	404.99	267.09	238.14	222.72	378.35	609.93	440.01	331.98	412.97
118.18	404.99	267.03	238.1	222.72	378.35	609.93	440.01	331.98	412.96
118.18	404.99	267.06	238.07	222.72	378.35	609.93	440.01	332.01	412.94
118.18	404.99	267.03	238.1	222.72	378.35	609.93	440.01	332	412.84
118.18	404.99	267.06	238.1	222.72	378.35	609.93	440.01	332	413.03
118.18	404.99	267.07	238.14	222.72	378.35	609.93	440.01	332.01	412.98
118.18	404.99	267.06	238.12	222.72	378.35	609.93	440.01	332.01	412.99
118.18	404.99	267.06	238.11	222.72	378.35	609.93	440.01	332	413.01
118.18	404.99	267.06	238.11	222.73	378.34	609.93	440.01	332.01	412.96
118.18	404.99	267.05	238.05	222.73	378.33	609.93	440.01	332	413.06
118.18	404.99	267.02	238.13	222.73	378.33	609.93	440.01	331.98	413.03
118.18	404.99	267.05	238.1	222.73	378.35	609.93	440.01	332.03	412.97
118.18	404.99	267.07	238.09	222.74	378.36	609.93	440.01	332	412.89
118.18	404.99	267.07	238.06	222.73	378.36	609.93	440.01	332	413.04
118.18	404.99	267.09	238.06	222.73	378.36	609.93	440.01	331.99	413.04
118.18	404.99	267.08	238.06	222.73	378.36	609.93	440.01	331.99	413.02
118.18	404.99	267.06	238.07	222.73	378.35	609.93	440.01	331.99	413.03
118.18	404.99	267.06	238.09	222.73	378.36	609.93	440.01	332	412.97
118.18	404.99	267.09	238.11	222.73	378.36	609.93	440.01	331.98	412.96
118.18	404.99	267.07	238.12	222.73	378.36	609.93	440.01	331.99	412.93
118.18	404.99	267.05	238.09	222.73	378.37	609.93	440.01	331.99	412.95
118.18	404.99	267.09	238.14	222.73	378.37	609.93	440.01	331.98	412.94
118.18	404.99	267.07	238.11	222.72	378.36	609.93	440.01	331.99	413.09
118.18	404.99	267.08	238.11	222.72	378.36	609.93	440.01	331.98	413.05
118.18	404.99	267.07	238.11	222.72	378.36	609.93	440.01	331.99	413.01
118.18	404.99	267.07	238.14	222.73	378.37	609.93	440.01	331.98	412.94
118.18	404.99	267.04	238.14	222.73	378.36	609.93	440.01	331.98	412.99
118.18	404.99	267.05	238.13	222.73	378.37	609.93	440.01	331.97	412.99
118.18	404.99	267.07	238.1	222.73	378.36	609.93	440.01	331.97	413.06
118.18	404.99	267.05	238.12	222.72	378.36	609.93	440.01	331.98	413.01
118.18	404.99	267.06	238.1	222.73	378.36	609.93	440.01	331.99	413
118.18	404.99	267.04	238.1	222.73	378.34	609.93	440.01	331.99	412.9
118.18	404.99	267.05	238.12	222.73	378.36	609.93	440.01	331.98	412.89
118.18	404.99	267.07	238.1	222.73	378.36	609.93	440.01	331.98	412.98
118.18	404.99	267.09	238.1	222.73	378.36	609.93	440.01	332	412.92
118.18	404.99	267.07	238.09	222.73	378.36	609.93	440.01	332	412.94
118.18	404.99	267.09	238.07	222.73	378.35	609.93	440.01	331.98	412.98
118.18	404.99	267.07	238.07	222.73	378.34	609.93	440.01	331.99	412.95
118.18	404.99	267.08	238.14	222.73	378.34	609.93	440.01	332.01	412.88
118.18	404.99	267.07	238.14	222.73	378.35	609.93	440.01	332	413
118.18	404.99	267.13	238.12	222.73	378.35	609.93	440.01	332.01	412.92
118.18	404.99	267.12	238.15	222.73	378.34	609.93	440.01	332	412.92
118.18	404.99	267.11	238.19	222.73	378.35	609.93	440.01	332	412.91
118.18	404.99	267.11	238.16	222.73	378.34	609.93	440.01	332	412.9
118.18	404.99	267.11	238.17	222.73	378.34	609.93	440.01	331.98	412.91
118.18	404.99	267.14	238.16	222.73	378.34	609.93	440.01	331.98	412.94
118.18	404.99	267.13	238.14	226.559824	382.585484	609.93	440.01	331.98	413.04
118.18	404.99	267.08	238.17	228.33	384.72	609.93	440.01	331.99	413.01
118.18	404.99	267.08	238.14	228.33	384.73	609.93	440.01	331.98	413.14
118.18	404.99	267.1	238.15	228.33	384.72	609.93	440.01	331.99	413.07
118.18	404.99	267.04	238.11	228.32	384.69	609.93	440.01	331.98	412.97
118.18	404.99	267.04	238.16	228.32	384.7	609.93	440.01	331.98	413
118.18	404.99	267.03	238.11	228.32	384.69	609.93	440.01	331.99	412.99
118.18	404.99	267.08	238.09	228.31	384.69	609.93	440.01	332	413.01
118.18	404.99	267.08	238.08	228.32	384.69	609.93	440.01	331.97	413.02
118.18	404.99	267.07	238.09	228.32	384.69	609.93	440.01	331.96	413.02
118.18	404.99	267.08	238.11	228.32	384.69	609.93	440.01	331.99	412.97
118.18	404.99	267.07	238.1	228.32	384.69	609.93	440.01	332	412.98
118.18	404.99	267.07	238.1	228.32	384.69	609.93	440.01	332	412.99
118.18	404.99	267.06	238.14	228.32	384.7	609.93	440.01	332	413.06
118.18	404.99	267.05	238.13	228.32	384.7	609.93	440.01	331.99	413.03
118.18	404.99	267.06	238.13	228.32	384.7	609.93	440.01	332.02	412.92
118.18	404.99	267.06	238.14	228.32	384.7	609.93	440.01	332.01	412.92
118.18	404.99	267.07	238.12	228.32	384.7	609.93	440.01	332.01	412.96
118.18	404.99	267.06	238.11	228.32	384.76	609.93	440.01	332.02	413.01
118.18	404.99	267.09	238.15	228.32	384.76	609.93	440.01	332.02	413.03
118.18	404.99	267.09	238.15	228.32	384.76	609.93	440.01	332.02	412.95
118.18	404.99	267.08	238.06	228.31	384.74	609.93	440.01	332.02	412.98
118.18	404.99	267.1	238.13	228.3	384.72	609.93	440.01	332.02	412.97
118.18	404.99	267.07	238.18	228.3	384.72	609.93	440.01	332.01	412.94
118.18	404.99	267.09	238.19	228.3	384.72	609.93	440.01	332.01	413.03
118.18	404.99	267.12	238.15	228.3	384.71	609.93	440.01	332	413.07
118.18	404.99	267.09	238.16	228.32	384.74	609.93	440.01	332.01	413.07
118.18	404.99	267.06	238.17	228.31	384.73	609.93	440.01	332.01	413.08
118.18	404.99	267.1	238.12	228.31	384.73	609.93	440.01	332	412.99
118.18	404.99	267.07	238.1	228.31	384.73	609.93	440.01	331.99	412.97
118.18	404.99	267.04	238.1	228.31	384.73	609.93	440.01	331.99	413.02
118.18	404.99	267.06	238.1	228.31	384.73	609.93	440.01	332	413.07
118.18	404.99	267.11	238.12	228.31	384.73	609.93	440.01	332	413.12
118.18	404.99	267.06	238.15	228.31	384.73	609.93	440.01	332.01	413.1
118.18	404.99	267.08	238.15	228.31	384.73	609.93	440.01	332.01	413.1
118.18	404.99	267.08	238.12	228.31	384.73	609.93	440.01	332	413.19
118.18	404.99	267.09	238.15	228.31	384.74	609.93	440.01	331.98	413.07
118.18	404.99	267.09	238.12	228.31	384.73	609.93	440.01	332	413.01
118.18	404.99	267.08	238.11	228.31	384.74	609.93	440.01	332	413.01
118.18	404.99	267.08	238.11	228.31	384.73	609.93	440.01	332	412.95
118.18	404.99	267.06	238.11	228.31	384.73	609.93	440.01	332	412.93
118.18	404.99	267.07	238.11	228.32	384.74	609.93	440.01	332	412.93
118.18	404.99	267.05	238.12	228.32	384.74	609.93	440.01	332	412.98
118.18	404.99	267.08	238.13	228.32	384.74	609.93	440.01	331.98	413.04
118.18	404.99	267.04	238.11	228.32	384.74	609.93	440.01	331.99	413
118.18	404.99	267.03	238.09	228.32	384.74	609.93	440.01	332.01	413.04
118.18	404.99	267.07	238.12	228.3	384.69	609.93	440.01	331.99	412.94
118.18	404.99	267.09	238.16	228.3	384.69	609.93	440.01	331.99	413.14
118.18	404.99	267.07	238.08	228.3	384.69	609.93	440.01	331.99	413.07
118.18	404.99	267.03	238.06	228.3	384.69	609.93	440.01	331.99	413.14
118.18	404.99	267.06	238.08	228.29	384.68	609.93	440.01	331.99	413.06
118.18	404.99	267.02	238.2	228.3	384.68	609.93	440.01	331.99	413.08
118.18	404.99	267.09	238.18	228.3	384.69	609.93	440.01	331.99	412.98
118.18	404.99	267.04	238.16	228.29	384.68	609.93	440.01	331.99	413.02
118.18	404.99	267.03	238.12	228.3	384.69	609.93	440.01	331.98	413.02
118.18	404.99	267.04	238.16	228.3	384.69	609.93	440.01	331.98	412.98
118.18	404.99	267.04	238.17	228.3	384.69	609.93	440.01	331.98	412.97
118.18	404.99	267.05	238.13	228.3	384.69	609.93	440.01	331.99	413
118.18	404.99	267.07	238.13	224.415944	381.754755	609.93	440.01	332	413.01
118.18	404.99	267.06	238.11	222.69	380.34	609.93	440.01	331.99	413
118.18	404.99	267.04	238.1	222.69	380.34	609.93	440.01	331.99	413.02
118.18	404.99	267.07	238.14	222.69	380.34	609.93	440.01	331.99	412.98
118.18	404.99	267.05	238.12	222.7	380.35	609.93	440.01	331.99	412.98
118.18	404.99	267.06	238.2	222.7	380.35	609.93	440.01	331.99	412.95
118.18	404.99	267.06	238.17	222.7	380.35	609.93	440.01	331.99	412.95
118.18	404.99	267.04	238.17	222.7	380.34	609.93	440.01	332.02	413.01
118.18	404.99	267.06	238.18	222.7	380.36	609.93	440.01	331.98	413.07
118.18	404.99	267.1	238.18	222.7	380.35	609.93	440.01	331.99	412.93
118.18	404.99	267.11	238.14	222.7	380.35	609.93	440.01	331.99	412.96
118.18	404.99	267.05	238.16	222.7	380.35	609.93	440.01	331.99	412.95
118.18	404.99	267.05	238.15	222.71	380.36	609.93	440.01	332	413.02
118.18	404.99	267.06	238.1	222.7	380.35	609.93	440.01	332.01	412.91
118.18	404.99	267.08	238.12	222.7	380.35	609.93	440.01	332.02	413
118.18	404.99	267.1	238.13	222.7	380.34	609.93	440.01	332.02	413
118.18	404.99	267.08	238.17	222.69	380.37	609.93	440.01	331.99	412.91
118.18	404.99	267.08	238.16	222.69	380.37	609.93	440.01	331.98	413.01
118.18	404.99	267.09	238.23	222.7	380.37	609.93	440.01	331.96	413.04
118.18	404.99	267.07	238.18	222.7	380.36	609.93	440.01	331.98	412.96
118.18	404.99	267.06	238.2	222.69	380.36	609.93	440.01	332.02	413.03
118.18	404.99	267.08	238.14	222.69	380.36	609.93	440.01	332.01	413.01
118.18	404.99	267.14	238.09	222.69	380.36	609.93	440.01	332.01	413.01
118.18	404.99	267.1	238.11	222.7	380.36	609.93	440.01	332	413.06
118.18	404.99	267.13	238.15	222.7	380.36	609.93	440.01	332	413.06
118.18	404.99	267.06	238.18	222.7	380.36	609.93	440.01	332	413.03
118.18	404.99	267.06	238.17	222.7	380.36	609.93	440.01	331.98	413.04
118.18	404.99	267.06	238.12	222.7	380.36	609.93	440.01	331.98	413.12
118.18	404.99	267.07	238.15	222.71	380.38	609.93	440.01	331.98	413.07
118.18	404.99	267.07	238.13	222.71	380.38	609.93	440.01	331.99	413.05
118.18	404.99	267.06	238.1	222.71	380.37	609.93	440.01	331.98	413.05
118.18	404.99	267.09	238.14	222.71	380.37	609.93	440.01	332	412.98
118.18	404.99	267.05	238.15	222.71	380.37	609.93	440.01	331.99	413.09
118.18	404.99	267.08	238.12	222.71	380.37	609.93	440.01	331.99	413.09
118.18	404.99	267.08	238.11	222.71	380.38	609.93	440.01	331.99	413.08
118.18	404.99	267.04	238.11	222.71	380.38	609.93	440.01	332	413.04
118.18	404.99	267.08	238.09	222.71	380.38	609.93	440.01	332	412.99
118.18	404.99	267.07	238.08	222.71	380.38	609.93	440.01	332	413
118.18	404.99	267.05	238.11	222.71	380.38	609.93	440.01	331.99	413.01
118.18	404.99	267.08	238.13	222.71	380.38	609.93	440.01	332.01	413.07
118.18	404.99	267.05	238.16	222.71	380.38	609.93	440.01	332.02	413
118.18	404.99	267.05	238.13	222.71	380.38	609.93	440.01	332.01	412.96
118.18	404.99	267.03	238.09	222.71	380.37	609.93	440.01	332.01	413.12
118.18	404.99	267.05	238.12	222.71	380.37	609.93	440.01	332	413.05
118.18	404.99	267.07	238.21	222.69	380.36	609.93	440.01	331.95	412.96
118.18	404.99	267.05	238.18	222.7	380.37	609.93	440.01	331.96	412.9
118.18	404.99	267.05	238.2	222.7	380.37	609.93	440.01	331.97	413.01
118.18	404.99	267.05	238.15	222.7	380.37	609.93	440.01	331.98	412.95
118.18	404.99	267.07	238.16	222.7	380.37	609.93	440.01	331.97	412.96
118.18	404.99	267.07	238.15	222.7	380.37	609.93	440.01	332.01	413.02
118.18	404.99	267.08	238.13	222.7	380.37	609.93	440.01	331.97	413
118.18	404.99	267.1	238.16	222.7	380.37	609.93	440.01	331.97	413.02
118.18	404.99	267.07	238.16	222.7	380.37	609.93	440.01	331.98	413.02
118.18	404.99	267.06	238.18	222.7	380.37	609.93	440.01	331.99	412.96
118.18	404.99	267.1	238.19	222.7	380.37	609.93	440.01	331.99	413
118.18	404.99	267.08	238.17	222.69	380.37	609.93	440.01	331.99	413.04
118.18	404.99	267.08	238.2	222.7	380.37	609.93	440.01	332.01	412.91
118.18	404.99	267.06	238.08	222.69	380.35	609.93	440.01	332.01	412.9
118.18	404.99	267.09	238.2	222.69	380.36	609.93	440.01	332	412.98
118.18	404.99	267.09	238.16	222.69	380.35	609.93	440.01	332	413.05
118.18	404.99	267.09	238.18	222.69	380.35	609.93	440.01	332.01	413
118.18	404.99	267.09	238.17	222.69	380.35	609.93	440.01	332.01	412.96
118.18	404.99	267.04	238.18	222.69	380.35	609.93	440.01	332.02	412.96
118.18	404.99	267.05	238.17	222.69	380.35	609.93	440.01	332.01	412.95
118.18	404.99	267.04	238.18	222.69	380.35	609.93	440.01	332.02	412.98
118.18	404.99	267.04	238.12	222.69	380.35	609.93	440.01	331.99	413.06
118.18	404.99	267.04	238.12	222.69	380.35	609.93	440.01	331.99	413.07
118.18	404.99	267.06	238.12	222.69	380.35	609.93	440.01	331.98	413.07
118.18	404.99	267.06	238.13	222.69	380.35	609.93	440.01	332.02	412.91
118.18	404.99	267.07	238.17	222.69	380.35	609.93	440.01	332.03	412.91
118.18	404.99	267.04	238.16	222.69	380.35	609.93	440.01	332.01	413.06
118.18	404.99	267.05	238.16	222.7	380.36	609.93	440.01	332.02	413.01
118.18	404.99	267.1	238.11	222.7	380.35	609.93	440.01	331.99	413.14
118.18	404.99	267.16	238.16	222.71	380.35	609.93	440.01	331.98	413
118.18	404.99	267.08	238.19	222.7	380.34	609.93	440.01	331.99	413.08
118.18	404.99	267.09	238.11	222.7	380.36	609.93	440.01	332.01	413.01
118.18	404.99	267.07	238.12	222.7	380.37	609.93	440.01	332.01	413.1
118.18	404.99	267.09	238.14	222.7	380.36	609.93	440.01	332.01	413.06
118.18	404.99	267.08	238.14	222.7	380.37	609.93	440.01	332.01	412.99
118.18	404.99	267.09	238.14	222.7	380.37	609.93	440.01	332.02	412.97
118.18	404.99	267.1	238.14	222.7	380.37	609.93	440.01	332	412.99
118.18	404.99	267.08	238.13	222.7	380.37	609.93	440.01	332.01	413.03
118.18	404.99	267.07	238.11	222.7	380.37	609.93	440.01	331.99	413.07
118.18	404.99	267.08	238.13	222.7	380.37	609.93	440.01	332	413
118.18	404.99	267.06	238.13	222.7	380.37	609.93	440.01	332	412.98
118.18	404.99	267.04	238.16	222.7	380.37	609.93	440.01	332.01	413.01
118.18	404.99	267.07	238.11	222.7	380.37	609.93	440.01	332	413.01
118.18	404.99	267.07	238.12	222.7	380.37	609.93	440.01	332	412.92
118.18	404.99	267.06	238.11	222.7	380.37	609.93	440.01	331.99	413
118.18	404.99	267.05	238.04	222.7	380.37	609.93	440.01	331.99	413.04
118.18	404.99	267.05	238.07	222.7	380.37	609.93	440.01	332	412.96
118.18	404.99	267.06	238.06	222.7	380.37	609.93	440.01	331.99	413
118.18	404.99	267.06	238.08	222.7	380.37	609.93	440.01	332	412.95
118.18	404.99	267.09	238.1	222.7	380.37	609.93	440.01	332.01	412.89
118.18	404.99	267.09	238.09	222.7	380.37	609.93	440.01	332	413.02
118.18	404.99	267.07	238.09	222.7	380.37	609.93	440.01	331.99	413.01
118.18	404.99	267.1	238.14	222.71	380.37	609.93	440.01	332	413.02
118.18	404.99	267.07	238.14	222.71	380.37	609.93	440.01	332	412.88
118.18	404.99	267.06	238.16	222.71	380.37	609.93	440.01	331.98	413.02
118.18	404.99	267.05	238.16	222.71	380.37	609.93	440.01	331.99	413.02
118.18	404.99	267.09	238.09	222.71	380.34	609.93	440.01	332	413.06
118.18	404.99	267.09	238.1	222.71	380.35	609.93	440.01	331.99	412.99
118.18	404.99	267.05	238.08	222.71	380.34	609.93	440.01	331.99	412.96
118.18	404.99	267.07	238.13	222.71	380.34	609.93	440.01	332.01	412.99
118.18	404.99	267.07	238.18	222.71	380.34	609.93	440.01	331.99	412.99
118.18	404.99	267.07	238.18	222.71	380.35	609.93	440.01	331.99	412.96
118.18	404.99	267.08	238.16	222.71	380.35	609.93	440.01	331.99	413.03
118.18	404.99	267.06	238.18	222.71	380.34	609.93	440.01	331.99	412.99
118.18	404.99	267.07	238.14	222.71	380.34	609.93	440.01	331.99	413.01
118.18	404.99	267.07	238.14	222.71	380.35	609.93	440.01	331.99	412.94
118.18	404.99	267.08	238.13	222.71	380.35	609.93	440.01	332	413.04
118.18	404.99	267.06	238.16	222.71	380.35	609.93	440.01	332	413
118.18	404.99	267.08	238.16	222.7	380.35	609.93	440.01	332.01	412.98
118.18	404.99	267.07	238.15	222.7	380.35	609.93	440.01	332	412.98
118.18	404.99	267.06	238.11	222.7	380.35	609.93	440.01	332.01	413
118.18	404.99	267.07	238.12	222.7	380.34	609.93	440.01	332	412.92
118.18	404.99	267.05	238.12	222.7	380.34	609.93	440.01	332.01	412.97
118.18	404.99	267.05	238.14	222.7	380.34	609.93	440.01	332.01	412.99
118.18	404.99	267.08	238.11	222.71	380.35	609.93	440.01	332.02	412.93
118.18	404.99	267.09	238.09	222.71	380.35	609.93	440.01	332	412.92
118.18	404.99	267.07	238.07	222.7	380.35	609.93	440.01	332	412.88
118.18	404.99	267.06	238.08	222.7	380.35	609.93	440.01	332	412.99
118.18	404.99	267.03	238.1	222.71	380.36	609.93	440.01	332	412.99
118.18	404.99	267.05	238.13	222.7	380.35	609.93	440.01	332	412.9
118.18	404.99	267.06	238.1	222.7	380.35	609.93	440.01	331.99	412.95
118.18	404.99	267.07	238.15	222.7	380.35	609.93	440.01	331.99	412.92
118.18	404.99	267.08	238.12	222.7	380.35	609.93	440.01	331.99	412.89
118.18	404.99	267.07	238.14	222.7	380.35	609.93	440.01	332	413.03
118.18	404.99	267.08	238.1	222.7	380.35	609.93	440.01	332.02	413.01
118.18	404.99	267.07	238.19	222.71	380.36	609.93	440.01	332.01	412.96
118.18	404.99	267.12	238.12	222.71	380.36	609.93	440.01	332.01	413.1
118.18	404.99	267.08	238.11	222.71	380.36	609.93	440.01	332.02	412.99
118.18	404.99	267.06	238.09	222.71	380.36	609.93	440.01	332.01	412.9
118.18	404.99	267.06	238.11	222.71	380.35	609.93	440.01	332.01	412.94
118.18	404.99	267.06	238.14	222.7	380.34	609.93	440.01	332.01	412.98
118.18	404.99	267.1	238.17	222.7	380.34	609.93	440.01	332.02	412.96
118.18	404.99	267.09	238.16	222.7	380.35	609.93	440.01	332.01	413.07
118.18	404.99	267.06	238.12	222.7	380.34	609.93	440.01	332.02	413.03
118.18	404.99	267.09	238.1	222.7	380.34	609.93	440.01	332.02	413.02
118.18	404.99	267.08	238.07	222.7	380.35	609.93	440.01	332.03	413.05
118.18	404.99	267.08	238.07	222.7	380.34	609.93	440.01	332.02	413.02
118.18	404.99	267.08	238.14	222.7	380.34	609.93	440.01	332.01	412.99
118.18	404.99	267.06	238.19	222.7	380.35	609.93	440.01	332.01	413
118.18	404.99	267.05	238.12	222.7	380.35	609.93	440.01	332	413.05
118.18	404.99	267.05	238.13	222.7	380.35	609.93	440.01	332.02	413.05
118.18	404.99	267.05	238.16	222.7	380.35	609.93	440.01	332.02	413.09
118.18	404.99	267.04	238.16	222.7	380.36	609.93	440.01	332.02	413.1
118.18	404.99	267.06	238.19	222.7	380.36	609.93	440.01	332.02	413.1
118.18	404.99	267.09	238.21	222.7	380.36	609.93	440.01	332.02	413.1
118.18	404.99	267.09	238.15	222.7	380.36	609.93	440.01	332.02	413.1
118.18	404.99	267.09	238.09	222.7	380.35	609.93	440.01	332.02	413.1
118.18	404.99	267.12	238.14	222.7	380.35	609.93	440.01	332.02	413.1
118.18	404.99	267.09	238.11	222.7	380.35	609.93	440.01	332.02	413.1
118.18	404.99	267.07	238.08	222.7	380.36	609.93	440.01	332.02	413.1
118.18	404.99	267.08	238.11	222.7	380.36	609.93	440.01	332.02	413.1
118.18	404.99	267.1	238.09	222.7	380.36	609.93	440.01	332.02	413.1
118.18	404.99	267.06	238.13	222.7	380.36	609.93	440.01	332.02	413.1
118.18	404.99	267.04	238.15	222.7	380.36	609.93	440.01	332.02	413.1
118.18	404.99	267.03	238.17	222.7	380.36	609.93	440.01	332.02	413.1
118.18	404.99	267.06	238.15	222.7	380.37	609.93	440.01	332.02	413.1
118.18	404.99	267.05	238.18	222.69	380.36	609.93	440.01	332.02	413.1
118.18	404.99	267.08	238.16	222.69	380.37	609.93	440.01	332.02	413.1
118.18	404.99	267.09	238.2	222.69	380.36	609.93	440.01	332.02	413.1
118.18	404.99	267.05	238.16	222.69	380.36	609.93	440.01	332.02	413.1
118.18	404.99	267.05	238.17	222.69	380.36	609.93	440.01	332.02	413.1
118.18	404.99	267.06	238.13	222.69	380.36	609.93	440.01	332.02	413.1
118.18	404.99	267.06	238.12	222.69	380.36	609.93	440.01	332.02	413.1
118.18	404.99	267.05	238.26	222.69	380.35	609.93	440.01	332.02	413.1
118.18	404.99	267.08	238.18	222.69	380.35	609.93	440.01	332.02	413.1
118.18	404.99	267.07	238.16	222.69	380.35	609.93	440.01	332.02	413.1
118.18	404.99	267.04	238.18	222.69	380.36	609.93	440.01	332.02	413.1
118.18	404.99	267.08	238.1	222.69	380.36	609.93	440.01	332.02	413.1
118.18	404.99	267.06	238.09	222.69	380.36	609.93	440.01	332.02	413.1
118.18	404.99	267.04	238.09	222.69	380.36	609.93	440.01	332.02	413.1
118.18	404.99	267.03	238.09	222.69	380.36	609.93	440.01	332.02	413.1
118.18	404.99	267.06	238.14	222.69	380.36	609.93	440.01	332.02	413.1
118.18	404.99	267.05	238.1	222.7	380.38	609.93	440.01	332.02	413.1
118.18	404.99	267.06	238.13	222.7	380.38	609.93	440.01	332.02	413.1
118.18	404.99	267.05	238.15	222.7	380.38	609.93	440.01	332.02	413.1
118.18	404.99	267.06	238.12	222.7	380.37	609.93	440.01	332.02	413.1
118.18	404.99	267.06	238.13	222.7	380.37	609.93	440.01	332.02	413.1
118.18	404.99	267.08	238.15	222.7	380.38	609.93	440.01	332.02	413.1
118.18	404.99	267.07	238.14	222.7	380.37	609.93	440.01	332.02	413.1
118.18	404.99	267.05	238.1	222.7	380.38	609.93	440.01	332.02	413.1
118.18	404.99	267.08	238.13	222.69	380.36	609.93	440.01	332.02	413.1
118.18	404.99	267.11	238.1	222.69	380.36	609.93	440.01	332.02	413.1
118.18	404.99	267.09	238.09	222.69	380.35	609.93	440.01	332.02	413.1
118.18	404.99	267.08	238.08	222.7	380.35	609.93	440.01	332.02	413.1
118.18	404.99	267.07	238.11	222.7	380.37	609.93	440.01	332.02	413.1
118.18	404.99	267.08	238.1	222.7	380.36	609.93	440.01	332.02	413.1
118.18	404.99	267.08	238.11	222.7	380.36	609.93	440.01	332.02	413.1
118.18	404.99	267.06	238.18	222.7	380.37	609.93	440.01	332.02	413.1
118.18	404.99	267.07	238.17	222.7	380.37	609.93	440.01	332.02	413.1
118.18	404.99	267.11	238.15	222.7	380.37	609.93	440.01	332.02	413.1
118.18	404.99	267.08	238.16	222.7	380.37	609.93	440.01	332.02	413.1
118.18	404.99	267.06	238.13	222.7	380.37	609.93	440.01	332.02	413.1
118.18	404.99	267.06	238.14	222.7	380.37	609.93	440.01	332.02	413.1
118.18	404.99	267.04	238.1	222.7	380.37	609.93	440.01	332.02	413.1
118.18	404.99	267.02	238.15	222.7	380.37	609.93	440.01	332.02	413.1
118.18	404.99	267.05	238.15	222.7	380.37	609.93	440.01	332.02	413.1
118.18	404.99	267.04	238.09	222.7	380.37	609.93	440.01	332.02	413.1
118.18	404.99	267.05	238.13	222.7	380.37	609.93	440.01	332.02	413.1
118.18	404.99	267.05	238.07	222.7	380.37	609.93	440.01	332.02	413.1
118.18	404.99	267.09	238.14	222.7	380.37	609.93	440.01	332.02	413.1
118.18	404.99	267.06	238.15	222.7	380.37	609.93	440.01	332.02	413.1
118.18	404.99	267.04	238.12	222.7	380.37	609.93	440.01	332.02	413.1
118.18	404.99	267.04	238.11	222.7	380.37	609.93	440.01	332.02	413.1
118.18	404.99	267.05	238.14	222.7	380.37	609.93	440.01	332.02	413.1
118.18	404.99	267.06	238.16	222.7	380.37	609.93	440.01	332.02	413.1
118.18	404.99	267.07	238.16	222.71	380.38	609.93	440.01	332.02	413.1
118.18	404.99	267.08	238.14	222.71	380.38	609.93	440.01	332.02	413.1
118.18	404.99	267.06	238.21	222.71	380.38	609.93	440.01	332.02	413.1
118.18	404.99	267.07	238.1	222.71	380.38	609.93	440.01	332.02	413.1
118.18	404.99	267.08	238.13	222.71	380.38	609.93	440.01	332.02	413.1
118.18	404.99	267.09	238.11	222.71	380.38	609.93	440.01	332.02	413.1
118.18	404.99	267.05	238.13	222.71	380.38	609.93	440.01	332.02	413.1
118.18	404.99	267.09	238.22	222.71	380.38	609.93	440.01	332.02	413.1
118.18	404.99	267.07	238.15	222.71	380.37	609.93	440.01	332.02	413.1
118.18	404.99	267.08	238.11	222.71	380.37	609.93	440.01	332.02	413.1
118.18	404.99	267.09	238.14	222.71	380.37	609.93	440.01	332.02	413.1
118.18	404.99	267.1	238.18	222.71	380.37	609.93	440.01	332.02	413.1
118.18	404.99	267.08	238.11	222.7	380.37	609.93	440.01	332.02	413.1
118.18	404.99	267.07	238.14	222.7	380.37	609.93	440.01	332.02	413.1
118.18	404.99	267.06	238.11	222.7	380.37	609.93	440.01	332.02	413.1
118.18	404.99	267.1	238.1	222.7	380.37	609.93	440.01	332.02	413.1
118.18	404.99	267.09	238.09	222.7	380.37	609.93	440.01	332.02	413.1
118.18	404.99	267.06	238.11	222.7	380.37	609.93	440.01	332.02	413.1
118.18	404.99	267.07	238.11	222.71	380.37	609.93	440.01	332.02	413.1
118.18	404.99	267.07	238.13	222.7	380.37	609.93	440.01	332.02	413.1
118.18	404.99	267.07	238.12	222.7	380.37	609.93	440.01	332.02	413.1
118.18	404.99	267.08	238.11	222.7	380.37	609.93	440.01	332.02	413.1
118.18	404.99	267.04	238.12	222.7	380.37	609.93	440.01	332.02	413.1
118.18	404.99	267.04	238.12	222.7	380.37	609.93	440.01	332.02	413.1
118.18	404.99	267.07	238.15	222.7	380.37	609.93	440.01	332.02	413.1
118.18	404.99	267.05	238.15	222.71	380.37	609.93	440.01	332.02	413.1
118.18	404.99	267.05	238.14	222.71	380.37	609.93	440.01	332.02	413.1
118.18	404.99	267.05	238.16	222.71	380.37	609.93	440.01	332.02	413.1
118.18	404.99	267.04	238.07	222.71	380.37	609.93	440.01	332.02	413.1
118.18	404.99	267.05	238.07	222.71	380.37	609.93	440.01	332.02	413.1
118.18	404.99	267.06	238.07	222.71	380.36	609.93	440.01	332.02	413.1
118.18	404.99	267.07	238.1	222.71	380.37	609.93	440.01	332.02	413.1
118.18	404.99	267.09	238.09	222.71	380.37	609.93	440.01	332.02	413.1
118.18	404.99	267.09	238.12	222.71	380.37	609.93	440.01	332.02	413.1
118.18	404.99	267.11	238.12	222.71	380.37	609.93	440.01	332.02	413.1
118.18	404.99	267.12	238.13	222.71	380.38	609.93	440.01	332.02	413.1
118.18	404.99	267.11	238.15	222.71	380.37	609.93	440.01	332.02	413.1
118.18	404.99	267.1	238.11	222.7	380.37	609.93	440.01	332.02	413.1
118.18	404.99	267.08	238.12	225.688574	383.679347	609.93	440.01	332.02	413.1
118.18	404.99	267.11	238.15	227.34	385.67	609.93	440.01	332.02	413.1
118.18	404.99	267.08	238.14	227.34	385.68	609.93	440.01	332.02	413.1
118.18	404.99	267.1	238.11	227.34	385.67	609.93	440.01	332.02	413.1
118.18	404.99	267.09	238.12	227.32	385.65	609.93	440.01	332.02	413.1
118.18	404.99	267.07	238.13	227.32	385.65	609.93	440.01	332.02	413.1
118.18	404.99	267.1	238.13	227.32	385.65	609.93	440.01	332.02	413.1
118.18	404.99	267.07	238.16	227.32	385.65	609.93	440.01	332.02	413.1
118.18	404.99	267.09	238.16	227.32	385.65	609.93	440.01	332.02	413.1
118.18	404.99	267.11	238.14	227.32	385.65	609.93	440.01	332.02	413.1
118.18	404.99	267.1	238.13	227.32	385.65	609.93	440.01	332.02	413.1
118.18	404.99	267.07	238.11	227.32	385.65	609.93	440.01	332.02	413.1
118.18	404.99	267.08	238.1	227.32	385.65	609.93	440.01	332.02	413.1
118.18	404.99	267.1	238.13	227.32	385.65	609.93	440.01	332.02	413.1
118.18	404.99	267.09	238.13	227.32	385.65	609.93	440.01	332.02	413.1
118.18	404.99	267.07	238.15	227.32	385.65	609.93	440.01	332.02	413.1
118.18	404.99	267.08	238.15	227.32	385.65	609.93	440.01	332.02	413.1
118.18	404.99	267.06	238.19	227.32	385.65	609.93	440.01	332.02	413.1
118.18	404.99	267.06	238.14	227.32	385.64	609.93	440.01	332.02	413.1
118.18	404.99	267.03	238.13	227.32	385.64	609.93	440.01	332.02	413.1
118.18	404.99	267.06	238.09	227.32	385.64	609.93	440.01	332.02	413.1
118.18	404.99	267.09	238.15	227.31	385.66	609.93	440.01	332.02	413.1
118.18	404.99	267.09	238.07	227.31	385.66	609.93	440.01	332.02	413.1
118.18	404.99	267.08	238.08	227.31	385.66	609.93	440.01	332.02	413.1
118.18	404.99	267.11	238.1	221.997946	378.730395	609.93	440.01	332.02	413.1
118.18	404.99	267.13	238.1	220.68	377.37	609.93	440.01	332.02	413.1
118.18	404.99	267.09	238.11	220.68	377.36	609.93	440.01	332.02	413.1
118.18	404.99	267.06	238.09	220.68	377.35	609.93	440.01	332.02	413.1
118.18	404.99	267.08	238.11	220.69	377.35	609.93	440.01	332.02	413.1
118.18	404.99	267.11	238.14	220.69	377.36	609.93	440.01	332.02	413.1
118.18	404.99	267.08	238.14	220.69	377.35	609.93	440.01	332.02	413.1
118.18	404.99	267.09	238.13	220.69	377.36	609.93	440.01	332.02	413.1
118.18	404.99	267.11	238.12	220.69	377.36	609.93	440.01	332.02	413.1
118.18	404.99	267.07	238.1	220.7	377.37	609.93	440.01	332.02	413.1
118.18	404.99	267.07	238.09	220.7	377.36	609.93	440.01	332.02	413.1
118.18	404.99	267.06	238.12	220.7	377.36	609.93	440.01	332.02	413.1
118.18	404.99	267.08	238.13	220.7	377.37	609.93	440.01	332.02	413.1
118.18	404.99	267.09	238.16	220.7	377.35	609.93	440.01	332.02	413.1
118.18	404.99	267.07	238.14	220.7	377.36	609.93	440.01	332.02	413.1
118.18	404.99	267.06	238.11	220.7	377.36	609.93	440.01	332.02	413.1
118.18	404.99	267.05	238.15	220.7	377.36	609.93	440.01	332.02	413.1
118.18	404.99	267.07	238.13	220.7	377.36	609.93	440.01	332.02	413.1
118.18	404.99	267.08	238.12	220.7	377.36	609.93	440.01	332.02	413.1
118.18	404.99	267.08	238.14	220.7	377.37	609.93	440.01	332.02	413.1
118.18	404.99	267.08	238.14	220.7	377.37	609.93	440.01	332.02	413.1
118.18	404.99	267.08	238.14	220.7	377.37	609.93	440.01	332.02	413.1
118.18	404.99	267.07	238.12	220.7	377.37	609.93	440.01	332.02	413.1
118.18	404.99	267.06	238.09	220.7	377.37	609.93	440.01	332.02	413.1
118.18	404.99	267.06	238.14	220.7	377.36	609.93	440.01	332.02	413.1
118.18	404.99	267.11	238.08	220.7	377.36	609.93	440.01	332.02	413.1
118.18	404.99	267.07	238.16	220.69	377.36	609.93	440.01	332.02	413.1
118.18	404.99	267.08	238.11	220.69	377.37	609.93	440.01	332.02	413.1
118.18	404.99	267.07	238.12	220.7	377.37	609.93	440.01	332.02	413.1
118.18	404.99	267.05	238.16	220.7	377.37	609.93	440.01	332.02	413.1
118.18	404.99	267.05	238.14	220.7	377.36	609.93	440.01	332.02	413.1
118.18	404.99	267.04	238.16	220.69	377.36	609.93	440.01	332.02	413.1
118.18	404.99	267.04	238.12	220.69	377.36	609.93	440.01	332.02	413.1
118.18	404.99	267.07	238.14	220.69	377.36	609.93	440.01	332.02	413.1
118.18	404.99	267.05	238.1	220.69	377.36	609.93	440.01	332.02	413.1
118.18	404.99	267.09	238.1	220.7	377.36	609.93	440.01	332.02	413.1
118.18	404.99	267.09	238.1	220.7	377.36	609.93	440.01	332.02	413.1
118.18	404.99	267.1	238.19	220.7	377.37	609.93	440.01	332.02	413.1
118.18	404.99	267.1	238.16	220.7	377.37	609.93	440.01	332.02	413.1
118.18	404.99	267.08	238.15	220.7	377.36	609.93	440.01	332.02	413.1
118.18	404.99	267.06	238.16	220.7	377.37	609.93	440.01	332.02	413.1
118.18	404.99	267.04	238.13	220.7	377.37	609.93	440.01	332.02	413.1
118.18	404.99	267.05	238.14	220.69	377.37	609.93	440.01	332.02	413.1
118.18	404.99	267.09	238.17	220.69	377.38	609.93	440.01	332.02	413.1
118.18	404.99	267.04	238.1	220.7	377.38	609.93	440.01	332.02	413.1
118.18	404.99	267.04	238.09	220.7	377.38	609.93	440.01	332.02	413.1
118.18	404.99	267.03	238.1	220.7	377.38	609.93	440.01	332.02	413.1
118.18	404.99	267.04	238.13	220.7	377.37	609.93	440.01	332.02	413.1
118.18	404.99	267.05	238.13	220.7	377.37	609.93	440.01	332.02	413.1
118.18	404.99	267.12	238.1	220.7	377.37	609.93	440.01	332.02	413.1
118.18	404.99	267.06	238.1	220.7	377.37	609.93	440.01	332.02	413.1
118.18	404.99	267.08	238.09	220.7	377.37	609.93	440.01	332.02	413.1
118.18	404.99	267.09	238.14	226.961204	383.266934	609.93	440.01	332.02	413.1
118.18	404.99	267.09	238.18	227.73	384.24	609.93	440.01	332.02	413.1
118.18	404.99	267.07	238.22	228.33	384.73	609.93	440.01	332.02	413.1
118.18	404.99	267.06	238.18	228.33	384.72	609.93	440.01	332.02	413.1
118.18	404.99	267.08	238.14	228.32	384.7	609.93	440.01	332.02	413.1
118.18	404.99	267.06	238.15	228.32	384.7	609.93	440.01	332.02	413.1
118.18	404.99	267.07	238.15	228.33	384.7	609.93	440.01	332.02	413.1
118.18	404.99	267.05	238.13	228.33	384.7	609.93	440.01	332.02	413.1
118.18	404.99	267.06	238.12	228.33	384.7	609.93	440.01	332.02	413.1
118.18	404.99	267.09	238.15	228.32	384.69	609.93	440.01	332.02	413.1
118.18	404.99	267.08	238.21	228.32	384.7	609.93	440.01	332.02	413.1
118.18	404.99	267.07	238.23	228.32	384.7	609.93	440.01	332.02	413.1
118.18	404.99	267.1	238.19	228.32	384.7	609.93	440.01	332.02	413.1
118.18	404.99	267.09	238.17	228.32	384.71	609.93	440.01	332.02	413.1
118.18	404.99	267.07	238.14	228.32	384.7	609.93	440.01	332.02	413.1
118.18	404.99	267.07	238.13	228.32	384.7	609.93	440.01	332.02	413.1
118.18	404.99	267.06	238.13	228.32	384.7	609.93	440.01	332.02	413.1
118.18	404.99	267.09	238.1	228.32	384.7	609.93	440.01	332.02	413.1
118.18	404.99	267.09	238.11	228.32	384.7	609.93	440.01	332.02	413.1
118.18	404.99	267.06	238.14	228.32	384.7	609.93	440.01	332.02	413.1
118.18	404.99	267.07	238.14	228.32	384.7	609.93	440.01	332.02	413.1
118.18	404.99	267.05	238.13	228.32	384.71	609.93	440.01	332.02	413.1
118.18	404.99	267.06	238.13	228.32	384.7	609.93	440.01	332.02	413.1
118.18	404.99	267.06	238.12	228.32	384.7	609.93	440.01	332.02	413.1
118.18	404.99	267.06	238.11	228.32	384.7	609.93	440.01	332.02	413.1
118.18	404.99	267.03	238.12	228.32	384.7	609.93	440.01	332.02	413.1
118.18	404.99	267.06	238.13	228.32	384.69	609.93	440.01	332.02	413.1
118.18	404.99	267.07	238.15	228.32	384.69	609.93	440.01	332.02	413.1
118.18	404.99	267.06	238.13	224.924996	382.57958	609.93	440.01	332.02	413.1
118.18	404.99	267.07	238.08	223.7	381.36	609.93	440.01	332.02	413.1
118.18	404.99	267.07	238.07	223.69	381.34	609.93	440.01	332.02	413.1
118.18	404.99	267.08	238.1	223.69	381.35	609.93	440.01	332.02	413.1
118.18	404.99	267.09	238.09	223.7	381.36	609.93	440.01	332.02	413.1
118.18	404.99	267.1	238.1	223.7	381.36	609.93	440.01	332.02	413.1
118.18	404.99	267.08	238.11	223.7	381.36	609.93	440.01	332.02	413.1
118.18	404.99	267.07	238.11	223.7	381.36	609.93	440.01	332.02	413.1
118.18	404.99	267.07	238.12	223.7	381.36	609.93	440.01	332.02	413.1
118.18	404.99	267.05	238.14	223.71	381.36	609.93	440.01	332.02	413.1
118.18	404.99	267.07	238.13	223.71	381.36	609.93	440.01	332.02	413.1
118.18	404.99	267.09	238.13	223.71	381.37	609.93	440.01	332.02	413.1
118.18	404.99	267.08	238.09	223.71	381.37	609.93	440.01	332.02	413.1
118.18	404.99	267.11	238.1	223.71	381.37	609.93	440.01	332.02	413.1
118.18	404.99	267.12	238.09	223.71	381.37	609.93	440.01	332.02	413.1
118.18	404.99	267.1	238.1	223.71	381.37	609.93	440.01	332.02	413.1
118.18	404.99	267.09	238.1	223.71	381.37	609.93	440.01	332.02	413.1
118.18	404.99	267.09	238.13	223.71	381.37	609.93	440.01	332.02	413.1
118.18	404.99	267.07	238.12	223.72	381.37	609.93	440.01	332.02	413.1
118.18	404.99	267.07	238.22	223.71	381.37	609.93	440.01	332.02	413.1
118.18	404.99	267.07	238.15	223.71	381.37	609.93	440.01	332.02	413.1
118.18	404.99	267.07	238.15	223.71	381.37	609.93	440.01	332.02	413.1
118.18	404.99	267.08	238.12	223.71	381.37	609.93	440.01	332.02	413.1
118.18	404.99	267.06	238.09	223.71	381.37	609.93	440.01	332.02	413.1
118.18	404.99	267.11	238.22	223.71	381.36	609.93	440.01	332.02	413.1
118.18	404.99	267.1	238.18	223.71	381.36	609.93	440.01	332.02	413.1
118.18	404.99	267.09	238.15	223.71	381.36	609.93	440.01	332.02	413.1
118.18	404.99	267.1	238.15	223.71	381.36	609.93	440.01	332.02	413.1
118.18	404.99	267.09	238.14	223.71	381.36	609.93	440.01	332.02	413.1
118.18	404.99	267.07	238.1	223.72	381.35	609.93	440.01	332.02	413.1
118.18	404.99	267.07	238.12	223.72	381.35	609.93	440.01	332.02	413.1
118.18	404.99	267.08	238.1	223.72	381.35	609.93	440.01	332.02	413.1
118.18	404.99	267.06	238.09	223.72	381.35	609.93	440.01	332.02	413.1
118.18	404.99	267.07	238.09	223.72	381.36	609.93	440.01	332.02	413.1
118.18	404.99	267.06	238.1	223.72	381.36	609.93	440.01	332.02	413.1
118.18	404.99	267.04	238.11	223.72	381.35	609.93	440.01	332.02	413.1
118.18	404.99	267.04	238.14	223.72	381.36	609.93	440.01	332.02	413.1
118.18	404.99	267.11	238.11	223.73	381.37	609.93	440.01	332.02	413.1
118.18	404.99	267.1	238.08	223.72	381.36	609.93	440.01	332.02	413.1
118.18	404.99	267.11	238.09	223.72	381.36	609.93	440.01	332.02	413.1
118.18	404.99	267.12	238.14	223.72	381.36	609.93	440.01	332.02	413.1
118.18	404.99	267.08	238.15	223.72	381.35	609.93	440.01	332.02	413.1
118.18	404.99	267.1	238.12	223.72	381.35	609.93	440.01	332.02	413.1
118.18	404.99	267.07	238.14	223.71	381.35	609.93	440.01	332.02	413.1
118.18	404.99	267.06	238.13	223.71	381.35	609.93	440.01	332.02	413.1
118.18	404.99	267.07	238.15	223.71	381.35	609.93	440.01	332.02	413.1
118.18	404.99	267.08	238.15	223.71	381.35	609.93	440.01	332.02	413.1
118.18	404.99	267.04	238.15	223.71	381.35	609.93	440.01	332.02	413.1
118.18	404.99	267.06	238.15	223.71	381.35	609.93	440.01	332.02	413.1
118.18	404.99	267.08	238.15	223.71	381.35	609.93	440.01	332.02	413.1
118.18	404.99	267.06	238.16	223.71	381.35	609.93	440.01	332.02	413.1
118.18	404.99	267.08	238.17	223.71	381.36	609.93	440.01	332.02	413.1
118.18	404.99	267.07	238.13	223.71	381.35	609.93	440.01	332.02	413.1
118.18	404.99	267.04	238.13	223.71	381.35	609.93	440.01	332.02	413.1
118.18	404.99	267.05	238.16	223.71	381.35	609.93	440.01	332.02	413.1
118.18	404.99	267.13	238.09	223.71	381.35	609.93	440.01	332.02	413.1
118.18	404.99	267.06	238.18	223.71	381.35	609.93	440.01	332.02	413.1
118.18	404.99	267.04	238.16	223.71	381.37	609.93	440.01	332.02	413.1
118.18	404.99	267.12	238.16	223.71	381.36	609.93	440.01	332.02	413.1
118.18	404.99	267.06	238.14	223.7	381.37	609.93	440.01	332.02	413.1
118.18	404.99	267.13	238.13	223.7	381.36	609.93	440.01	332.02	413.1
118.18	404.99	267.1	238.1	223.7	381.36	609.93	440.01	332.02	413.1
118.18	404.99	267.12	238.14	223.71	381.36	609.93	440.01	332.02	413.1
118.18	404.99	267.12	238.11	223.71	381.35	609.93	440.01	332.02	413.1
118.18	404.99	267.08	238.12	223.71	381.35	609.93	440.01	332.02	413.1
118.18	404.99	267.06	238.12	223.72	381.36	609.93	440.01	332.02	413.1
118.18	404.99	267.05	238.16	223.72	381.36	609.93	440.01	332.02	413.1
118.18	404.99	267.07	238.16	223.72	381.36	609.93	440.01	332.02	413.1
118.18	404.99	267.05	238.15	223.72	381.37	609.93	440.01	332.02	413.1
118.18	404.99	267.06	238.18	223.72	381.37	609.93	440.01	332.02	413.1
118.18	404.99	267.07	238.17	223.72	381.37	609.93	440.01	332.02	413.1
118.18	404.99	267.09	238.14	223.72	381.37	609.93	440.01	332.02	413.1
118.18	404.99	267.08	238.15	223.71	381.36	609.93	440.01	332.02	413.1
118.18	404.99	267.09	238.17	223.72	381.36	609.93	440.01	332.02	413.1
118.18	404.99	267.1	238.16	223.72	381.36	609.93	440.01	332.02	413.1
118.18	404.99	267.08	238.15	223.72	381.36	609.93	440.01	332.02	413.1
118.18	404.99	267.08	238.18	223.72	381.36	609.93	440.01	332.02	413.1
118.18	404.99	267.06	238.17	223.71	381.36	609.93	440.01	332.02	413.1
118.18	404.99	267.09	238.17	223.71	381.36	609.93	440.01	332.02	413.1
118.18	404.99	267.08	238.07	223.71	381.36	609.93	440.01	332.02	413.1
118.18	404.99	267.09	238.12	223.71	381.36	609.93	440.01	332.02	413.1
118.18	404.99	267.07	238.12	223.71	381.36	609.93	440.01	332.02	413.1
118.18	404.99	267.07	238.11	223.71	381.36	609.93	440.01	332.02	413.1
118.18	404.99	267.13	238.13	223.71	381.36	609.93	440.01	332.02	413.1
118.18	404.99	267.08	238.14	223.71	381.36	609.93	440.01	332.02	413.1
118.18	404.99	267.08	238.08	223.72	381.37	609.93	440.01	332.02	413.1
118.18	404.99	267.09	238.06	223.72	381.37	609.93	440.01	332.02	413.1
118.18	404.99	267.05	238.15	223.71	381.36	609.93	440.01	332.02	413.1
118.18	404.99	267.04	238.09	223.72	381.36	609.93	440.01	332.02	413.1
118.18	404.99	267.04	238.11	223.72	381.36	609.93	440.01	332.02	413.1
118.18	404.99	267.06	238.13	223.72	381.35	609.93	440.01	332.02	413.1
118.18	404.99	267.08	238.14	223.72	381.36	609.93	440.01	332.02	413.1
118.18	404.99	267.07	238.13	223.72	381.36	609.93	440.01	332.02	413.1
118.18	404.99	267.03	238.12	223.72	381.36	609.93	440.01	332.02	413.1
118.18	404.99	267.04	238.08	223.72	381.37	609.93	440.01	332.02	413.1
118.18	404.99	267.07	238.12	223.72	381.36	609.93	440.01	332.02	413.1
118.18	404.99	267.07	238.1	223.72	381.37	609.93	440.01	332.02	413.1
118.18	404.99	267.08	238.11	223.72	381.38	609.93	440.01	332.02	413.1
118.18	404.99	267.08	238.21	223.71	381.37	609.93	440.01	332.02	413.1
118.18	404.99	267.08	238.12	223.71	381.37	609.93	440.01	332.02	413.1
118.18	404.99	267.05	238.12	223.71	381.37	609.93	440.01	332.02	413.1
118.18	404.99	267.08	238.11	223.71	381.37	609.93	440.01	332.02	413.1
118.18	404.99	267.08	238.11	223.72	381.38	609.93	440.01	332.02	413.1
118.18	404.99	267.09	238.15	223.71	381.37	609.93	440.01	332.02	413.1
118.18	404.99	267.08	238.11	223.71	381.37	609.93	440.01	332.02	413.1
118.18	404.99	267.05	238.11	223.71	381.36	609.93	440.01	332.02	413.1
118.18	404.99	267.05	238.12	223.71	381.36	609.93	440.01	332.02	413.1
118.18	404.99	267.04	238.1	223.71	381.36	609.93	440.01	332.02	413.1
118.18	404.99	267.06	238.12	223.71	381.36	609.93	440.01	332.02	413.1
118.18	404.99	267.07	238.12	223.71	381.36	609.93	440.01	332.02	413.1
118.18	404.99	267.06	238.13	223.71	381.36	609.93	440.01	332.02	413.1
118.18	404.99	267.05	238.1	223.71	381.36	609.93	440.01	332.02	413.1
118.18	404.99	267.05	238.13	223.71	381.36	609.93	440.01	332.02	413.1
118.18	404.99	267.09	238.13	223.71	381.37	609.93	440.01	332.02	413.1
118.18	404.99	267.06	238.08	223.71	381.37	609.93	440.01	332.02	413.1
118.18	404.99	267.05	238.1	223.71	381.36	609.93	440.01	332.02	413.1
118.18	404.99	267.05	238.11	223.71	381.37	609.93	440.01	332.02	413.1
118.18	404.99	267.03	238.11	223.72	381.37	609.93	440.01	332.02	413.1
118.18	404.99	267.07	238.11	223.71	381.37	609.93	440.01	332.02	413.1
118.18	404.99	267.08	238.13	223.71	381.36	609.93	440.01	332.02	413.1
118.18	404.99	267.1	238.13	223.71	381.37	609.93	440.01	332.02	413.1
118.18	404.99	267.1	238.14	223.71	381.37	609.93	440.01	332.02	413.1
118.18	404.99	267.08	238.14	223.7	381.38	609.93	440.01	332.02	413.1
118.18	404.99	267.1	238.14	223.71	381.37	609.93	440.01	332.02	413.1
118.18	404.99	267.09	238.14	223.72	381.38	609.93	440.01	332.02	413.1
118.18	404.99	267.1	238.16	223.72	381.38	609.93	440.01	332.02	413.1
118.18	404.99	267.07	238.17	223.72	381.37	609.93	440.01	332.02	413.1
118.18	404.99	267.09	238.16	223.72	381.37	609.93	440.01	332.02	413.1
118.18	404.99	267.08	238.16	223.72	381.37	609.93	440.01	332.02	413.1
118.18	404.99	267.07	238.16	223.72	381.37	609.93	440.01	332.02	413.1
118.18	404.99	267.09	238.15	223.72	381.37	609.93	440.01	332.02	413.1
118.18	404.99	267.08	238.13	223.72	381.37	609.93	440.01	332.02	413.1
118.18	404.99	267.07	238.13	223.72	381.38	609.93	440.01	332.02	413.1
118.18	404.99	267.05	238.14	223.72	381.38	609.93	440.01	332.02	413.1
118.18	404.99	267.06	238.12	223.72	381.38	609.93	440.01	332.02	413.1
118.18	404.99	267.08	238.14	223.72	381.39	609.93	440.01	332.02	413.1
118.18	404.99	267.05	238.14	226.833941	383.541876	609.93	440.01	332.02	413.1
118.18	404.99	267.06	238.15	228.3	385.64	609.93	440.01	332.02	413.1
118.18	404.99	267.09	238.17	228.32	385.68	609.93	440.01	332.02	413.1
118.18	404.99	267.06	238.11	228.32	385.67	609.93	440.01	332.02	413.1
118.18	404.99	267.09	238.12	228.32	385.67	609.93	440.01	332.02	413.1
118.18	404.99	267.08	238.15	228.3	385.66	609.93	440.01	332.02	413.1
118.18	404.99	267.09	238.18	228.3	385.66	609.93	440.01	332.02	413.1
118.18	404.99	267.07	238.2	228.3	385.66	609.93	440.01	332.02	413.1
118.18	404.99	267.07	238.15	228.3	385.66	609.93	440.01	332.02	413.1
118.18	404.99	267.07	238.24	228.3	385.66	609.93	440.01	332.02	413.1
118.18	404.99	267.1	238.14	228.3	385.66	609.93	440.01	332.02	413.1
118.18	404.99	267.1	238.12	228.3	385.66	609.93	440.01	332.02	413.1
118.18	404.99	267.12	238.14	228.31	385.65	609.93	440.01	332.02	413.1
118.18	404.99	267.1	238.13	228.31	385.65	609.93	440.01	332.02	413.1
118.18	404.99	267.06	238.11	228.31	385.65	609.93	440.01	332.02	413.1
118.18	404.99	267.06	238.11	228.3	385.64	609.93	440.01	332.02	413.1
118.18	404.99	267.06	238.11	228.3	385.64	609.93	440.01	332.02	413.1
118.18	404.99	267.06	238.11	228.3	385.64	609.93	440.01	332.02	413.1
118.18	404.99	267.08	238.12	228.3	385.64	609.93	440.01	332.02	413.1
118.18	404.99	267.05	238.11	228.3	385.64	609.93	440.01	332.02	413.1
118.18	404.99	267.05	238.09	228.31	385.65	609.93	440.01	332.02	413.1
118.18	404.99	267.08	238.14	228.31	385.65	609.93	440.01	332.02	413.1
118.18	404.99	267.11	238.12	228.31	385.65	609.93	440.01	332.02	413.1
118.18	404.99	267.07	238.16	228.31	385.64	609.93	440.01	332.02	413.1
118.18	404.99	267.06	238.14	228.31	385.64	609.93	440.01	332.02	413.1
118.18	404.99	267.05	238.1	228.31	385.64	609.93	440.01	332.02	413.1
118.18	404.99	267.08	238.1	228.31	385.64	609.93	440.01	332.02	413.1
118.18	404.99	267.07	238.12	228.31	385.64	609.93	440.01	332.02	413.1
118.18	404.99	267.08	238.14	228.31	385.64	609.93	440.01	332.02	413.1
118.18	404.99	267.09	238.09	228.31	385.64	609.93	440.01	332.02	413.1
118.18	404.99	267.09	238.09	228.31	385.64	609.93	440.01	332.02	413.1
118.18	404.99	267.07	238.14	228.31	385.64	609.93	440.01	332.02	413.1
118.18	404.99	267.07	238.17	228.3	385.63	609.93	440.01	332.02	413.1
118.18	404.99	267.06	238.12	228.31	385.66	609.93	440.01	332.02	413.1
118.18	404.99	267.06	238.11	228.3	385.65	609.93	440.01	332.02	413.1
118.18	404.99	267.06	238.13	228.3	385.64	609.93	440.01	332.02	413.1
118.18	404.99	267.06	238.18	228.3	385.65	609.93	440.01	332.02	413.1
118.18	404.99	267.07	238.06	228.31	385.66	609.93	440.01	332.02	413.1
118.18	404.99	267.1	238.14	228.31	385.66	609.93	440.01	332.02	413.1
118.18	404.99	267.06	238.14	228.31	385.66	609.93	440.01	332.02	413.1
118.18	404.99	267.07	238.18	228.31	385.66	609.93	440.01	332.02	413.1
118.18	404.99	267.07	238.16	228.3	385.66	609.93	440.01	332.02	413.1
118.18	404.99	267.08	238.15	228.31	385.67	609.93	440.01	332.02	413.1
118.18	404.99	267.09	238.11	228.31	385.66	609.93	440.01	332.02	413.1
118.18	404.99	267.1	238.1	228.31	385.66	609.93	440.01	332.02	413.1
118.18	404.99	267.11	238.1	228.31	385.66	609.93	440.01	332.02	413.1
118.18	404.99	267.07	238.17	222.634261	378.592924	609.93	440.01	332.02	413.1
118.18	404.99	267.08	238.16	221.67	377.36	609.93	440.01	332.02	413.1
118.18	404.99	267.08	238.18	221.67	377.36	609.93	440.01	332.02	413.1
118.18	404.99	267.09	238.1	221.68	377.35	609.93	440.01	332.02	413.1
118.18	404.99	267.09	238.19	221.69	377.36	609.93	440.01	332.02	413.1
118.18	404.99	267.09	238.18	221.69	377.36	609.93	440.01	332.02	413.1
118.18	404.99	267.08	238.14	221.69	377.36	609.93	440.01	332.02	413.1
118.18	404.99	267.07	238.12	221.69	377.36	609.93	440.01	332.02	413.1
118.18	404.99	267.06	238.1	221.69	377.36	609.93	440.01	332.02	413.1
118.18	404.99	267.1	238.17	221.69	377.36	609.93	440.01	332.02	413.1
118.18	404.99	267.07	238.11	221.69	377.37	609.93	440.01	332.02	413.1
118.18	404.99	267.08	238.1	221.69	377.37	609.93	440.01	332.02	413.1
118.18	404.99	267.08	238.09	221.69	377.37	609.93	440.01	332.02	413.1
118.18	404.99	267.08	238.09	221.69	377.38	609.93	440.01	332.02	413.1
118.18	404.99	267.1	238.11	221.69	377.38	609.93	440.01	332.02	413.1
118.18	404.99	267.05	238.15	221.71	377.37	609.93	440.01	332.02	413.1
118.18	404.99	267.13	238.18	221.71	377.37	609.93	440.01	332.02	413.1
118.18	404.99	267.12	238.12	221.71	377.37	609.93	440.01	332.02	413.1
118.18	404.99	267.06	238.16	221.71	377.37	609.93	440.01	332.02	413.1
118.18	404.99	267.08	238.12	221.71	377.38	609.93	440.01	332.02	413.1
118.18	404.99	267.06	238.06	221.71	377.37	609.93	440.01	332.02	413.1
118.18	404.99	267.15	238.09	221.71	377.37	609.93	440.01	332.02	413.1
118.18	404.99	267.12	238.1	221.71	377.38	609.93	440.01	332.02	413.1
118.18	404.99	267.1	238.08	221.7	377.37	609.93	440.01	332.02	413.1
118.18	404.99	267.09	238.12	221.7	377.37	609.93	440.01	332.02	413.1
118.18	404.99	267.09	238.14	221.7	377.36	609.93	440.01	332.02	413.1
118.18	404.99	267.08	238.13	221.7	377.36	609.93	440.01	332.02	413.1
118.18	404.99	267.05	238.15	221.7	377.36	609.93	440.01	332.02	413.1
118.18	404.99	267.06	238.15	221.7	377.36	609.93	440.01	332.02	413.1
118.18	404.99	267.08	238.15	221.7	377.37	609.93	440.01	332.02	413.1
118.18	404.99	267.08	238.11	221.71	377.38	609.93	440.01	332.02	413.1
118.18	404.99	267.07	238.09	221.71	377.38	609.93	440.01	332.02	413.1
118.18	404.99	267.07	238.06	221.71	377.38	609.93	440.01	332.02	413.1
118.18	404.99	267.11	238.1	221.71	377.38	609.93	440.01	332.02	413.1
118.18	404.99	267.08	238.09	221.71	377.38	609.93	440.01	332.02	413.1
118.18	404.99	267.06	238.06	221.71	377.38	609.93	440.01	332.02	413.1
118.18	404.99	267.07	238.11	221.71	377.38	609.93	440.01	332.02	413.1
118.18	404.99	267.06	238.06	224.034155	382.57958	609.93	440.01	332.02	413.1
118.18	404.99	267.05	238.07	225.33	384.71	609.93	440.01	332.02	413.1
118.18	404.99	267.07	238.13	225.33	384.71	609.93	440.01	332.02	413.1
118.18	404.99	267.11	238.12	225.33	384.68	609.93	440.01	332.02	413.1
118.18	404.99	267.1	238.12	225.33	384.68	609.93	440.01	332.02	413.1
118.18	404.99	267.11	238.1	225.33	384.68	609.93	440.01	332.02	413.1
118.18	404.99	267.07	238.14	225.32	384.66	609.93	440.01	332.02	413.1
118.18	404.99	267.07	238.14	225.32	384.66	609.93	440.01	332.02	413.1
118.18	404.99	267.08	238.14	225.33	384.67	609.93	440.01	332.02	413.1
118.18	404.99	267.09	238.11	225.32	384.66	609.93	440.01	332.02	413.1
118.18	404.99	267.06	238.1	225.33	384.67	609.93	440.01	332.02	413.1
118.18	404.99	267.06	238.1	225.33	384.68	609.93	440.01	332.02	413.1
118.18	404.99	267.09	238.15	225.33	384.68	609.93	440.01	332.02	413.1
118.18	404.99	267.09	238.13	225.32	384.67	609.93	440.01	332.02	413.1
118.18	404.99	267.09	238.08	225.32	384.67	609.93	440.01	332.02	413.1
118.18	404.99	267.1	238.09	225.32	384.66	609.93	440.01	332.02	413.1
118.18	404.99	267.1	238.07	225.32	384.66	609.93	440.01	332.02	413.1
118.18	404.99	267.08	238.09	225.32	384.66	609.93	440.01	332.02	413.1
118.18	404.99	267.08	238.09	225.32	384.66	609.93	440.01	332.02	413.1
118.18	404.99	267.08	238.13	225.32	384.66	609.93	440.01	332.02	413.1
118.18	404.99	267.03	238.14	225.32	384.66	609.93	440.01	332.02	413.1
118.18	404.99	267.05	238.17	225.32	384.66	609.93	440.01	332.02	413.1
118.18	404.99	267.06	238.14	225.32	384.67	609.93	440.01	332.02	413.1
118.18	404.99	267.09	238.14	225.32	384.67	609.93	440.01	332.02	413.1
118.18	404.99	267.07	238.21	225.32	384.67	609.93	440.01	332.02	413.1
118.18	404.99	267.09	238.21	225.32	384.67	609.93	440.01	332.02	413.1
118.18	404.99	267.07	238.21	225.32	384.66	609.93	440.01	332.02	413.1
118.18	404.99	267.09	238.14	225.32	384.66	609.93	440.01	332.02	413.1
118.18	404.99	267.07	238.11	225.32	384.66	609.93	440.01	332.02	413.1
118.18	404.99	267.08	238.1	225.32	384.66	609.93	440.01	332.02	413.1
118.18	404.99	267.07	238.09	225.32	384.66	609.93	440.01	332.02	413.1
118.18	404.99	267.08	238.05	225.32	384.66	609.93	440.01	332.02	413.1
118.18	404.99	267.05	238.15	225.32	384.66	609.93	440.01	332.02	413.1
118.18	404.99	267.05	238.18	225.32	384.66	609.93	440.01	332.02	413.1
118.18	404.99	267.09	238.18	225.31	384.66	609.93	440.01	332.02	413.1
118.18	404.99	267.14	238.16	225.31	384.66	609.93	440.01	332.02	413.1
118.18	404.99	267.11	238.15	225.31	384.66	609.93	440.01	332.02	413.1
118.18	404.99	267.08	238.12	225.32	384.67	609.93	440.01	332.02	413.1
118.18	404.99	267.08	238.14	225.31	384.67	609.93	440.01	332.02	413.1
118.18	404.99	267.07	238.18	225.32	384.68	609.93	440.01	332.02	413.1
118.18	404.99	267.06	238.11	225.31	384.67	609.93	440.01	332.02	413.1
118.18	404.99	267.09	238.17	225.31	384.67	609.93	440.01	332.02	413.1
118.18	404.99	267.07	238.12	225.31	384.67	609.93	440.01	332.02	413.1
118.18	404.99	267.07	238.13	225.31	384.68	609.93	440.01	332.02	413.1
118.18	404.99	267.1	238.15	225.31	384.68	609.93	440.01	332.02	413.1
118.18	404.99	267.06	238.12	225.31	384.68	609.93	440.01	332.02	413.1
118.18	404.99	267.06	238.12	225.31	384.68	609.93	440.01	332.02	413.1
118.18	404.99	267.07	238.1	225.31	384.68	609.93	440.01	332.02	413.1
118.18	404.99	267.09	238.11	225.31	384.69	609.93	440.01	332.02	413.1
118.18	404.99	267.06	238.11	225.31	384.69	609.93	440.01	332.02	413.1
118.18	404.99	267.06	238.12	225.31	384.69	609.93	440.01	332.02	413.1
118.18	404.99	267.07	238.12	225.31	384.69	609.93	440.01	332.02	413.1
118.18	404.99	267.07	238.26	225.31	384.69	609.93	440.01	332.02	413.1
118.18	404.99	267.09	238.13	225.31	384.69	609.93	440.01	332.02	413.1
118.18	404.99	267.08	238.15	225.31	384.69	609.93	440.01	332.02	413.1
118.18	404.99	267.09	238.13	225.31	384.69	609.93	440.01	332.02	413.1
118.18	404.99	267.08	238.11	225.31	384.68	609.93	440.01	332.02	413.1
118.18	404.99	267.08	238.09	225.31	384.68	609.93	440.01	332.02	413.1
118.18	404.99	267.1	238.13	225.31	384.68	609.93	440.01	332.02	413.1
118.18	404.99	267.07	238.12	225.31	384.68	609.93	440.01	332.02	413.1
118.18	404.99	267.06	238.12	225.31	384.68	609.93	440.01	332.02	413.1
118.18	404.99	267.07	238.12	225.31	384.68	609.93	440.01	332.02	413.1
118.18	404.99	267.1	238.13	225.31	384.68	609.93	440.01	332.02	413.1
118.18	404.99	267.05	238.15	225.31	384.68	609.93	440.01	332.02	413.1
118.18	404.99	267.05	238.07	225.31	384.68	609.93	440.01	332.02	413.1
118.18	404.99	267.07	238.11	225.31	384.68	609.93	440.01	332.02	413.1
118.18	404.99	267.14	238.14	225.31	384.69	609.93	440.01	332.02	413.1
118.18	404.99	267.08	238.11	225.31	384.68	609.93	440.01	332.02	413.1
118.18	404.99	267.08	238.15	225.31	384.69	609.93	440.01	332.02	413.1
118.18	404.99	267.05	238.14	225.31	384.69	609.93	440.01	332.02	413.1
118.18	404.99	267.06	238.14	225.31	384.69	609.93	440.01	332.02	413.1
118.18	404.99	267.12	238.13	225.31	384.69	609.93	440.01	332.02	413.1
118.18	404.99	267.05	238.12	225.31	384.69	609.93	440.01	332.02	413.1
118.18	404.99	267.05	238.11	225.31	384.69	609.93	440.01	332.02	413.1
118.18	404.99	267.07	238.11	225.31	384.69	609.93	440.01	332.02	413.1
118.18	404.99	267.05	238.13	225.31	384.69	609.93	440.01	332.02	413.1
118.18	404.99	267.07	238.17	225.31	384.69	609.93	440.01	332.02	413.1
118.18	404.99	267.07	238.14	225.31	384.69	609.93	440.01	332.02	413.1
118.18	404.99	267.05	238.12	225.31	384.69	609.93	440.01	332.02	413.1
118.18	404.99	267.06	238.14	225.31	384.68	609.93	440.01	332.02	413.1
118.18	404.99	267.06	238.14	225.32	384.68	609.93	440.01	332.02	413.1
118.18	404.99	267.06	238.11	225.32	384.68	609.93	440.01	332.02	413.1
118.18	404.99	267.07	238.12	225.31	384.67	609.93	440.01	332.02	413.1
118.18	404.99	267.09	238.09	225.31	384.67	609.93	440.01	332.02	413.1
118.18	404.99	267.08	238.14	225.31	384.68	609.93	440.01	332.02	413.1
118.18	404.99	267.08	238.1	225.31	384.68	609.93	440.01	332.02	413.1
118.18	404.99	267.11	238.11	225.31	384.68	609.93	440.01	332.02	413.1
118.18	404.99	267.09	238.09	225.31	384.68	609.93	440.01	332.02	413.1
118.18	404.99	267.11	238.07	225.31	384.68	609.93	440.01	332.02	413.1
118.18	404.99	267.11	238.09	225.31	384.68	609.93	440.01	332.02	413.1
118.18	404.99	267.07	238.16	225.31	384.68	609.93	440.01	332.02	413.1
118.18	404.99	267.04	238.15	225.31	384.68	609.93	440.01	332.02	413.1
118.18	404.99	267.14	238.13	225.31	384.68	609.93	440.01	332.02	413.1
118.18	404.99	267.1	238.15	225.31	384.68	609.93	440.01	332.02	413.1
118.18	404.99	267.1	238.13	225.31	384.68	609.93	440.01	332.02	413.1
118.18	404.99	267.1	238.16	225.31	384.68	609.93	440.01	332.02	413.1
118.18	404.99	267.06	238.12	225.31	384.68	609.93	440.01	332.02	413.1
118.18	404.99	267.07	238.13	225.31	384.68	609.93	440.01	332.02	413.1
118.18	404.99	267.06	238.23	225.31	384.68	609.93	440.01	332.02	413.1
118.18	404.99	267.08	238.18	225.31	384.68	609.93	440.01	332.02	413.1
118.18	404.99	267.08	238.14	225.31	384.68	609.93	440.01	332.02	413.1
118.18	404.99	267.08	238.16	225.31	384.67	609.93	440.01	332.02	413.1
118.18	404.99	267.07	238.11	225.31	384.67	609.93	440.01	332.02	413.1
118.18	404.99	267.1	238.15	225.31	384.67	609.93	440.01	332.02	413.1
118.18	404.99	267.1	238.15	225.31	384.67	609.93	440.01	332.02	413.1
118.18	404.99	267.09	238.12	225.31	384.67	609.93	440.01	332.02	413.1
118.18	404.99	267.07	238.16	225.31	384.67	609.93	440.01	332.02	413.1
118.18	404.99	267.07	238.13	225.31	384.67	609.93	440.01	332.02	413.1
118.18	404.99	267.1	238.17	225.31	384.66	609.93	440.01	332.02	413.1
118.18	404.99	267.08	238.17	225.31	384.66	609.93	440.01	332.02	413.1
118.18	404.99	267.1	238.12	225.31	384.66	609.93	440.01	332.02	413.1
118.18	404.99	267.08	238.09	225.31	384.66	609.93	440.01	332.02	413.1
118.18	404.99	267.08	238.11	225.31	384.66	609.93	440.01	332.02	413.1
118.18	404.99	267.07	238.12	225.31	384.66	609.93	440.01	332.02	413.1
118.18	404.99	267.08	238.08	225.32	384.66	609.93	440.01	332.02	413.1
118.18	404.99	267.07	238.09	225.32	384.66	609.93	440.01	332.02	413.1
118.18	404.99	267.07	238.1	225.32	384.66	609.93	440.01	332.02	413.1
118.18	404.99	267.05	238.11	225.32	384.66	609.93	440.01	332.02	413.1
118.18	404.99	267.15	238.14	225.31	384.69	609.93	440.01	332.02	413.1
118.18	404.99	267.02	238.13	225.32	384.71	609.93	440.01	332.02	413.1
118.18	404.99	267.13	238.18	225.32	384.71	609.93	440.01	332.02	413.1
118.18	404.99	267.12	238.2	225.32	384.71	609.93	440.01	332.02	413.1
118.18	404.99	267.11	238.18	225.32	384.69	609.93	440.01	332.02	413.1
118.18	404.99	267.06	238.15	225.32	384.69	609.93	440.01	332.02	413.1
118.18	404.99	267.08	238.17	225.32	384.69	609.93	440.01	332.02	413.1
118.18	404.99	267.06	238.12	225.31	384.67	609.93	440.01	332.02	413.1
118.18	404.99	267.09	238.16	225.31	384.67	609.93	440.01	332.02	413.1
118.18	404.99	267.06	238.19	225.31	384.67	609.93	440.01	332.02	413.1
118.18	404.99	267.08	238.17	225.31	384.67	609.93	440.01	332.02	413.1
118.18	404.99	267.1	238.07	225.31	384.67	609.93	440.01	332.02	413.1
118.18	404.99	267.1	238.08	225.31	384.67	609.93	440.01	332.02	413.1
118.18	404.99	267.09	238.08	225.31	384.67	609.93	440.01	332.02	413.1
118.18	404.99	267.05	238.06	225.31	384.67	609.93	440.01	332.02	413.1
118.18	404.99	267.05	238.07	225.31	384.67	609.93	440.01	332.02	413.1
118.18	404.99	267.07	238.08	225.31	384.67	609.93	440.01	332.02	413.1
118.18	404.99	267.11	238.12	225.31	384.67	609.93	440.01	332.02	413.1
118.18	404.99	267.08	238.12	225.31	384.67	609.93	440.01	332.02	413.1
118.18	404.99	267.08	238.12	225.31	384.66	609.93	440.01	332.02	413.1
118.18	404.99	267.08	238.13	225.31	384.66	609.93	440.01	332.02	413.1
118.18	404.99	267.11	238.12	225.31	384.67	609.93	440.01	332.02	413.1
118.18	404.99	267.09	238.12	225.31	384.67	609.93	440.01	332.02	413.1
118.18	404.99	267.1	238.14	225.31	384.67	609.93	440.01	332.02	413.1
118.18	404.99	267.05	238.14	225.31	384.67	609.93	440.01	332.02	413.1
118.18	404.99	267.06	238.14	225.31	384.67	609.93	440.01	332.02	413.1
118.18	404.99	267.08	238.09	225.31	384.67	609.93	440.01	332.02	413.1
118.18	404.99	267.09	238.14	225.31	384.67	609.93	440.01	332.02	413.1
118.18	404.99	267.09	238.12	225.32	384.67	609.93	440.01	332.02	413.1
118.18	404.99	267.11	238.07	225.32	384.67	609.93	440.01	332.02	413.1
118.18	404.99	267.07	238.08	225.31	384.66	609.93	440.01	332.02	413.1
118.18	404.99	267.05	238.11	225.32	384.67	609.93	440.01	332.02	413.1
118.18	404.99	267.09	238.17	225.32	384.67	609.93	440.01	332.02	413.1
118.18	404.99	267.09	238.17	225.32	384.68	609.93	440.01	332.02	413.1
118.18	404.99	267.08	238.18	225.32	384.68	609.93	440.01	332.02	413.1
118.18	404.99	267.08	238.19	225.32	384.67	609.93	440.01	332.02	413.1
118.18	404.99	267.11	238.16	225.32	384.67	609.93	440.01	332.02	413.1
118.18	404.99	267.08	238.1	225.32	384.67	609.93	440.01	332.02	413.1
118.18	404.99	267.06	238.11	225.32	384.67	609.93	440.01	332.02	413.1
118.18	404.99	267.05	238.12	225.32	384.67	609.93	440.01	332.02	413.1
118.18	404.99	267.05	238.12	225.32	384.67	609.93	440.01	332.02	413.1
118.18	404.99	267.04	238.09	225.32	384.67	609.93	440.01	332.02	413.1
118.18	404.99	267.07	238.14	225.32	384.67	609.93	440.01	332.02	413.1
118.18	404.99	267.05	238.08	225.32	384.67	609.93	440.01	332.02	413.1
118.18	404.99	267.04	238.19	225.32	384.67	609.93	440.01	332.02	413.1
118.18	404.99	267.04	238.13	225.32	384.67	609.93	440.01	332.02	413.1
118.18	404.99	267.04	238.17	225.32	384.67	609.93	440.01	332.02	413.1
118.18	404.99	267.03	238.18	225.32	384.67	609.93	440.01	332.02	413.1
118.18	404.99	267.07	238.15	225.32	384.67	609.93	440.01	332.02	413.1
118.18	404.99	267.07	238.16	225.32	384.67	609.93	440.01	332.02	413.1
118.18	404.99	267.04	238.07	225.31	384.67	609.93	440.01	332.02	413.1
118.18	404.99	267.05	238.19	225.31	384.67	609.93	440.01	332.02	413.1
118.18	404.99	267.06	238.13	225.31	384.66	609.93	440.01	332.02	413.1
118.18	404.99	267.04	238.09	225.31	384.66	609.93	440.01	332.02	413.1
118.18	404.99	267.07	238.1	225.31	384.66	609.93	440.01	332.02	413.1
118.18	404.99	267.09	238.14	225.31	384.66	609.93	440.01	332.02	413.1
118.18	404.99	267.04	238.12	225.31	384.64	609.93	440.01	332.02	413.1
118.18	404.99	267.05	238.13	225.31	384.65	609.93	440.01	332.02	413.1
118.18	404.99	267.08	238.15	225.31	384.65	609.93	440.01	332.02	413.1
118.18	404.99	267.08	238.15	225.31	384.65	609.93	440.01	332.02	413.1
118.18	404.99	267.08	238.16	225.31	384.65	609.93	440.01	332.02	413.1
118.18	404.99	267.05	238.14	225.31	384.65	609.93	440.01	332.02	413.1
118.18	404.99	267.09	238.12	225.31	384.65	609.93	440.01	332.02	413.1
118.18	404.99	267.14	238.12	225.31	384.65	609.93	440.01	332.02	413.1
118.18	404.99	267.09	238.11	225.31	384.65	609.93	440.01	332.02	413.1
118.18	404.99	267.04	238.12	225.32	384.66	609.93	440.01	332.02	413.1
118.18	404.99	267.03	238.05	225.32	384.66	609.93	440.01	332.02	413.1
118.18	404.99	267.03	238.09	225.32	384.66	609.93	440.01	332.02	413.1
118.18	404.99	267.09	238.08	225.32	384.66	609.93	440.01	332.02	413.1
118.18	404.99	267.07	238.1	225.32	384.66	609.93	440.01	332.02	413.1
118.18	404.99	267.06	238.12	225.32	384.66	609.93	440.01	332.02	413.1
118.18	404.99	267.08	238.12	225.32	384.66	609.93	440.01	332.02	413.1
118.18	404.99	267.1	238.13	225.32	384.66	609.93	440.01	332.02	413.1
118.18	404.99	267.1	238.11	225.32	384.66	609.93	440.01	332.02	413.1
118.18	404.99	267.08	238.14	225.32	384.66	609.93	440.01	332.02	413.1
118.18	404.99	267.07	238.17	225.32	384.66	609.93	440.01	332.02	413.1
118.18	404.99	267.14	238.13	225.32	384.66	609.93	440.01	332.02	413.1
118.18	404.99	267.08	238.12	225.32	384.66	609.93	440.01	332.02	413.1
118.18	404.99	267.08	238.16	225.32	384.66	609.93	440.01	332.02	413.1
118.18	404.99	267.07	238.14	225.32	384.66	609.93	440.01	332.02	413.1
118.18	404.99	267.09	238.13	225.32	384.66	609.93	440.01	332.02	413.1
118.18	404.99	267.09	238.13	225.32	384.66	609.93	440.01	332.02	413.1
118.18	404.99	267.07	238.2	225.32	384.66	609.93	440.01	332.02	413.1
118.18	404.99	267.07	238.22	225.32	384.66	609.93	440.01	332.02	413.1
118.18	404.99	267.08	238.11	225.32	384.66	609.93	440.01	332.02	413.1
118.18	404.99	267.13	238.16	225.32	384.66	609.93	440.01	332.02	413.1
118.18	404.99	267.05	238.16	225.32	384.66	609.93	440.01	332.02	413.1
118.18	404.99	267.04	238.19	225.32	384.66	609.93	440.01	332.02	413.1
118.18	404.99	267.11	238.16	225.32	384.66	609.93	440.01	332.02	413.1
118.18	404.99	267.11	238.21	225.33	384.67	609.93	440.01	332.02	413.1
118.18	404.99	267.1	238.23	225.33	384.67	609.93	440.01	332.02	413.1
118.18	404.99	267.08	238.16	225.32	384.66	609.93	440.01	332.02	413.1
118.18	404.99	267.07	238.18	225.32	384.66	609.93	440.01	332.02	413.1
118.18	404.99	267.07	238.12	225.32	384.66	609.93	440.01	332.02	413.1
118.18	404.99	267.07	238.12	225.32	384.66	609.93	440.01	332.02	413.1
118.18	404.99	267.09	238.1	225.33	384.67	609.93	440.01	332.02	413.1
118.18	404.99	267.08	238.15	225.32	384.66	609.93	440.01	332.02	413.1
118.18	404.99	267.09	238.15	225.32	384.66	609.93	440.01	332.02	413.1
118.18	404.99	267.06	238.18	225.32	384.66	609.93	440.01	332.02	413.1
118.18	404.99	267.06	238.16	225.32	384.66	609.93	440.01	332.02	413.1
118.18	404.99	267.07	238.15	225.32	384.66	609.93	440.01	332.02	413.1
118.18	404.99	267.07	238.16	225.32	384.65	609.93	440.01	332.02	413.1
118.18	404.99	267.06	238.13	225.32	384.65	609.93	440.01	332.02	413.1
118.18	404.99	267.06	238.14	225.31	384.65	609.93	440.01	332.02	413.1
118.18	404.99	267.09	238.15	225.31	384.65	609.93	440.01	332.02	413.1
118.18	404.99	267.08	238.15	225.31	384.65	609.93	440.01	332.02	413.1
118.18	404.99	267.12	238.16	225.31	384.65	609.93	440.01	332.02	413.1
118.18	404.99	267.09	238.12	225.31	384.66	609.93	440.01	332.02	413.1
118.18	404.99	267.11	238.15	225.31	384.66	609.93	440.01	332.02	413.1
118.18	404.99	267.08	238.12	225.31	384.67	609.93	440.01	332.02	413.1
118.18	404.99	267.06	238.1	225.31	384.66	609.93	440.01	332.02	413.1
118.18	404.99	267.05	238.11	225.31	384.66	609.93	440.01	332.02	413.1
118.18	404.99	267.02	238.12	225.31	384.67	609.93	440.01	332.02	413.1
118.18	404.99	267.06	238.07	225.32	384.68	609.93	440.01	332.02	413.1
118.18	404.99	267.05	238.07	225.31	384.67	609.93	440.01	332.02	413.1
118.18	404.99	267.06	238.05	225.31	384.67	609.93	440.01	332.02	413.1
118.18	404.99	267.06	238.08	225.32	384.68	609.93	440.01	332.02	413.1
118.18	404.99	267.08	238.12	225.32	384.68	609.93	440.01	332.02	413.1
118.18	404.99	267.06	238.09	225.32	384.68	609.93	440.01	332.02	413.1
118.18	404.99	267.08	238.12	225.32	384.68	609.93	440.01	332.02	413.1
118.18	404.99	267.06	238.1	225.32	384.68	609.93	440.01	332.02	413.1
118.18	404.99	267.05	238.11	225.32	384.68	609.93	440.01	332.02	413.1
118.18	404.99	267.05	238.09	225.32	384.68	609.93	440.01	332.02	413.1
118.18	404.99	267.05	238.1	225.32	384.68	609.93	440.01	332.02	413.1
118.18	404.99	267.07	238.13	225.32	384.67	609.93	440.01	332.02	413.1
118.18	404.99	267.08	238.17	225.32	384.67	609.93	440.01	332.02	413.1
118.18	404.99	267.07	238.13	225.32	384.67	609.93	440.01	332.02	413.1
118.18	404.99	267.06	238.12	225.32	384.68	609.93	440.01	332.02	413.1
118.18	404.99	267.11	238.15	225.32	384.68	609.93	440.01	332.02	413.1
118.18	404.99	267.11	238.13	225.32	384.68	609.93	440.01	332.02	413.1
118.18	404.99	267.08	238.11	225.32	384.68	609.93	440.01	332.02	413.1
118.18	404.99	267.1	238.13	225.32	384.68	609.93	440.01	332.02	413.1
118.18	404.99	267.11	238.14	225.32	384.68	609.93	440.01	332.02	413.1
118.18	404.99	267.13	238.11	225.31	384.67	609.93	440.01	332.02	413.1
118.18	404.99	267.16	238.1	225.31	384.67	609.93	440.01	332.02	413.1
118.18	404.99	267.12	238.16	225.31	384.67	609.93	440.01	332.02	413.1
118.18	404.99	267.16	238.12	225.31	384.67	609.93	440.01	332.02	413.1
118.18	404.99	267.13	238.13	225.31	384.67	609.93	440.01	332.02	413.1
118.18	404.99	267.13	238.1	225.31	384.67	609.93	440.01	332.02	413.1
118.18	404.99	267.09	238.09	225.31	384.67	609.93	440.01	332.02	413.1
118.18	404.99	267.1	238.12	225.31	384.67	609.93	440.01	332.02	413.1
118.18	404.99	267.07	238.13	225.31	384.65	609.93	440.01	332.02	413.1
118.18	404.99	267.05	238.17	225.31	384.65	609.93	440.01	332.02	413.1
118.18	404.99	267.08	238.16	225.31	384.65	609.93	440.01	332.02	413.1
118.18	404.99	267.07	238.16	225.31	384.65	609.93	440.01	332.02	413.1
118.18	404.99	267.07	238.12	225.31	384.65	609.93	440.01	332.02	413.1
118.18	404.99	267.06	238.14	225.31	384.65	609.93	440.01	332.02	413.1
118.18	404.99	267.1	238.18	225.31	384.65	609.93	440.01	332.02	413.1
118.18	404.99	267.09	238.11	225.31	384.65	609.93	440.01	332.02	413.1
118.18	404.99	267.09	238.11	225.32	384.66	609.93	440.01	332.02	413.1
118.18	404.99	267.08	238.11	225.32	384.66	609.93	440.01	332.02	413.1
118.18	404.99	267.06	238.13	225.32	384.65	609.93	440.01	332.02	413.1
118.18	404.99	267.1	238.1	225.32	384.65	609.93	440.01	332.02	413.1
118.18	404.99	267.08	238.11	225.31	384.66	609.93	440.01	332.02	413.1
118.18	404.99	267.07	238.11	225.32	384.66	609.93	440.01	332.02	413.1
118.18	404.99	267.1	238.22	225.32	384.66	609.93	440.01	332.02	413.1
118.18	404.99	267.07	238.15	225.32	384.66	609.93	440.01	332.02	413.1
118.18	404.99	267.1	238.13	225.31	384.66	609.93	440.01	332.02	413.1
118.18	404.99	267.07	238.14	225.31	384.66	609.93	440.01	332.02	413.1
118.18	404.99	267.1	238.11	225.32	384.67	609.93	440.01	332.02	413.1
118.18	404.99	267.07	238.14	225.32	384.67	609.93	440.01	332.02	413.1
118.18	404.99	267.06	238.13	225.32	384.67	609.93	440.01	332.02	413.1
118.18	404.99	267.09	238.14	225.32	384.66	609.93	440.01	332.02	413.1
118.18	404.99	267.07	238.08	225.32	384.66	609.93	440.01	332.02	413.1
118.18	404.99	267.06	238.1	225.32	384.66	609.93	440.01	332.02	413.1
118.18	404.99	267.06	238.12	225.31	384.65	609.93	440.01	332.02	413.1
118.18	404.99	267.07	238.15	225.31	384.65	609.93	440.01	332.02	413.1
118.18	404.99	267.07	238.15	225.31	384.65	609.93	440.01	332.02	413.1
118.18	404.99	267.11	238.14	225.31	384.65	609.93	440.01	332.02	413.1
118.18	404.99	267.11	238.1	225.31	384.67	609.93	440.01	332.02	413.1
118.18	404.99	267.06	238.11	225.31	384.67	609.93	440.01	332.02	413.1
118.18	404.99	267.11	238.13	225.32	384.68	609.93	440.01	332.02	413.1
118.18	404.99	267.1	238.11	225.31	384.68	609.93	440.01	332.02	413.1
118.18	404.99	267.11	238.12	225.32	384.68	609.93	440.01	332.02	413.1
118.18	404.99	267.05	238.15	225.32	384.68	609.93	440.01	332.02	413.1
118.18	404.99	267.07	238.13	225.32	384.68	609.93	440.01	332.02	413.1
118.18	404.99	267.1	238.14	225.32	384.68	609.93	440.01	332.02	413.1
118.18	404.99	267.07	238.15	225.32	384.68	609.93	440.01	332.02	413.1
118.18	404.99	267.07	238.16	225.32	384.67	609.93	440.01	332.02	413.1
118.18	404.99	267.05	238.15	225.32	384.67	609.93	440.01	332.02	413.1
118.18	404.99	267.05	238.17	225.32	384.67	609.93	440.01	332.02	413.1
118.18	404.99	267.07	238.16	225.32	384.67	609.93	440.01	332.02	413.1
118.18	404.99	267.07	238.18	225.32	384.68	609.93	440.01	332.02	413.1
118.18	404.99	267.07	238.16	225.32	384.68	609.93	440.01	332.02	413.1
118.18	404.99	267.06	238.11	225.32	384.68	609.93	440.01	332.02	413.1
118.18	404.99	267.06	238.11	225.32	384.68	609.93	440.01	332.02	413.1
118.18	404.99	267.04	238.09	225.32	384.68	609.93	440.01	332.02	413.1
118.18	404.99	267.05	238.17	225.32	384.68	609.93	440.01	332.02	413.1
118.18	404.99	267.06	238.13	225.32	384.68	609.93	440.01	332.02	413.1
118.18	404.99	267.08	238.16	225.32	384.68	609.93	440.01	332.02	413.1
118.18	404.99	267.08	238.16	225.32	384.68	609.93	440.01	332.02	413.1
118.18	404.99	267.07	238.14	225.32	384.68	609.93	440.01	332.02	413.1
118.18	404.99	267.04	238.14	225.32	384.68	609.93	440.01	332.02	413.1
118.18	404.99	267.1	238.13	225.32	384.68	609.93	440.01	332.02	413.1
118.18	404.99	267.1	238.16	225.32	384.69	609.93	440.01	332.02	413.1
118.18	404.99	267.14	238.17	225.32	384.69	609.93	440.01	332.02	413.1
118.18	404.99	267.09	238.14	225.32	384.69	609.93	440.01	332.02	413.1
118.18	404.99	267.08	238.13	225.32	384.66	609.93	440.01	332.02	413.1
118.18	404.99	267.07	238.12	225.32	384.66	609.93	440.01	332.02	413.1
118.18	404.99	267.06	238.08	225.32	384.66	609.93	440.01	332.02	413.1
118.18	404.99	267.06	238.1	225.32	384.66	609.93	440.01	332.02	413.1
118.18	404.99	267.07	238.12	225.32	384.67	609.93	440.01	332.02	413.1
118.18	404.99	267.11	238.14	225.32	384.67	609.93	440.01	332.02	413.1
118.18	404.99	267.12	238.09	225.32	384.67	609.93	440.01	332.02	413.1
118.18	404.99	267.14	238.09	225.32	384.67	609.93	440.01	332.02	413.1
118.18	404.99	267.09	238.09	225.32	384.67	609.93	440.01	332.02	413.1
118.18	404.99	267.11	238.13	225.32	384.67	609.93	440.01	332.02	413.1
118.18	404.99	267.05	238.12	225.32	384.67	609.93	440.01	332.02	413.1
118.18	404.99	267.06	238.11	225.32	384.67	609.93	440.01	332.02	413.1
118.18	404.99	267.09	238.11	225.31	384.67	609.93	440.01	332.02	413.1
118.18	404.99	267.1	238.15	225.31	384.67	609.93	440.01	332.02	413.1
118.18	404.99	267.11	238.17	225.31	384.67	609.93	440.01	332.02	413.1
118.18	404.99	267.05	238.11	225.32	384.67	609.93	440.01	332.02	413.1
118.18	404.99	267.05	238.1	225.32	384.67	609.93	440.01	332.02	413.1
118.18	404.99	267.03	238.12	225.31	384.66	609.93	440.01	332.02	413.1
118.18	404.99	267.04	238.09	225.32	384.67	609.93	440.01	332.02	413.1
118.18	404.99	267.04	238.07	225.31	384.65	609.93	440.01	332.02	413.1
118.18	404.99	267.05	238.07	225.31	384.65	609.93	440.01	332.02	413.1
118.18	404.99	267.05	238.06	225.31	384.65	609.93	440.01	332.02	413.1
118.18	404.99	267.06	238.11	225.31	384.65	609.93	440.01	332.02	413.1
118.18	404.99	267.04	238.11	225.32	384.64	609.93	440.01	332.02	413.1
118.18	404.99	267.06	238.1	225.32	384.65	609.93	440.01	332.02	413.1
118.18	404.99	267.03	238.1	225.32	384.65	609.93	440.01	332.02	413.1
118.18	404.99	267.05	238.13	225.32	384.65	609.93	440.01	332.02	413.1
118.18	404.99	267.04	238.08	225.32	384.65	609.93	440.01	332.02	413.1
118.18	404.99	267.06	238.13	225.31	384.66	609.93	440.01	332.02	413.1
118.18	404.99	267.12	238.05	225.31	384.66	609.93	440.01	332.02	413.1
118.18	404.99	267.07	238.07	225.31	384.65	609.93	440.01	332.02	413.1
118.18	404.99	267.09	238.1	225.31	384.65	609.93	440.01	332.02	413.1
118.18	404.99	267.1	238.19	225.31	384.66	609.93	440.01	332.02	413.1
118.18	404.99	267.09	238.14	225.31	384.66	609.93	440.01	332.02	413.1
118.18	404.99	267.09	238.12	225.31	384.66	609.93	440.01	332.02	413.1
118.18	404.99	267.07	238.08	225.31	384.66	609.93	440.01	332.02	413.1
118.18	404.99	267.09	238.16	225.31	384.66	609.93	440.01	332.02	413.1
118.18	404.99	267.07	238.11	225.31	384.66	609.93	440.01	332.02	413.1
118.18	404.99	267.06	238.1	225.31	384.66	609.93	440.01	332.02	413.1
118.18	404.99	267.06	238.08	225.31	384.66	609.93	440.01	332.02	413.1
118.18	404.99	267.08	238.09	225.31	384.66	609.93	440.01	332.02	413.1
118.18	404.99	267.1	238.12	225.31	384.66	609.93	440.01	332.02	413.1
118.18	404.99	267.11	238.17	225.31	384.66	609.93	440.01	332.02	413.1
118.18	404.99	267.07	238.15	225.31	384.66	609.93	440.01	332.02	413.1
118.18	404.99	267.06	238.11	225.31	384.65	609.93	440.01	332.02	413.1
118.18	404.99	267.06	238.13	225.31	384.65	609.93	440.01	332.02	413.1
118.18	404.99	267.07	238.11	225.31	384.65	609.93	440.01	332.02	413.1
118.18	404.99	267.07	238.1	225.31	384.65	609.93	440.01	332.02	413.1
118.18	404.99	267.07	238.11	225.31	384.65	609.93	440.01	332.02	413.1
118.18	404.99	267.04	238.09	225.31	384.65	609.93	440.01	332.02	413.1
118.18	404.99	267.04	238.11	225.31	384.65	609.93	440.01	332.02	413.1
118.18	404.99	267.05	238.12	225.31	384.65	609.93	440.01	332.02	413.1
118.18	404.99	267.05	238.11	225.31	384.65	609.93	440.01	332.02	413.1
118.18	404.99	267.08	238.21	225.31	384.65	609.93	440.01	332.02	413.1
118.18	404.99	267.07	238.19	225.32	384.66	609.93	440.01	332.02	413.1
118.18	404.99	267.09	238.17	225.31	384.65	609.93	440.01	332.02	413.1
118.18	404.99	267.11	238.12	225.33	384.67	609.93	440.01	332.02	413.1
118.18	404.99	267.1	238.15	225.33	384.67	609.93	440.01	332.02	413.1
118.18	404.99	267.11	238.1	225.33	384.67	609.93	440.01	332.02	413.1
118.18	404.99	267.08	238.13	225.33	384.67	609.93	440.01	332.02	413.1
118.18	404.99	267.06	238.12	225.33	384.67	609.93	440.01	332.02	413.1
118.18	404.99	267.07	238.12	225.33	384.67	609.93	440.01	332.02	413.1
118.18	404.99	267.07	238.18	225.32	384.67	609.93	440.01	332.02	413.1
118.18	404.99	267.09	238.11	225.32	384.67	609.93	440.01	332.02	413.1
118.18	404.99	267.08	238.07	225.32	384.67	609.93	440.01	332.02	413.1
118.18	404.99	267.08	238.07	225.33	384.67	609.93	440.01	332.02	413.1
118.18	404.99	267.06	238.07	225.32	384.67	609.93	440.01	332.02	413.1
118.18	404.99	267.09	238.14	225.32	384.67	609.93	440.01	332.02	413.1
118.18	404.99	267.09	238.13	225.32	384.67	609.93	440.01	332.02	413.1
118.18	404.99	267.06	238.11	225.32	384.68	609.93	440.01	332.02	413.1
118.18	404.99	267.07	238.1	225.32	384.68	609.93	440.01	332.02	413.1
118.18	404.99	267.05	238.12	225.32	384.68	609.93	440.01	332.02	413.1
118.18	404.99	267.07	238.12	225.32	384.68	609.93	440.01	332.02	413.1
118.18	404.99	267.08	238.13	225.32	384.68	609.93	440.01	332.02	413.1
118.18	404.99	267.06	238.1	225.32	384.68	609.93	440.01	332.02	413.1
118.18	404.99	267.07	238.09	225.32	384.68	609.93	440.01	332.02	413.1
118.18	404.99	267.06	238.08	225.32	384.68	609.93	440.01	332.02	413.1
118.18	404.99	267.1	238.1	225.32	384.68	609.93	440.01	332.02	413.1
118.18	404.99	267.1	238.12	225.32	384.67	609.93	440.01	332.02	413.1
118.18	404.99	267.09	238.11	225.32	384.67	609.93	440.01	332.02	413.1
118.18	404.99	267.1	238.11	225.32	384.68	609.93	440.01	332.02	413.1
118.18	404.99	267.09	238.11	225.32	384.68	609.93	440.01	332.02	413.1
118.18	404.99	267.07	238.09	225.32	384.68	609.93	440.01	332.02	413.1
118.18	404.99	267.08	238.1	225.32	384.68	609.93	440.01	332.02	413.1
118.18	404.99	267.1	238.16	225.32	384.68	609.93	440.01	332.02	413.1
118.18	404.99	267.08	238.1	225.32	384.68	609.93	440.01	332.02	413.1
118.18	404.99	267.04	238.13	225.32	384.68	609.93	440.01	332.02	413.1
118.18	404.99	267.04	238.11	225.32	384.68	609.93	440.01	332.02	413.1
118.18	404.99	267.06	238.09	225.32	384.67	609.93	440.01	332.02	413.1
118.18	404.99	267.1	238.12	225.32	384.67	609.93	440.01	332.02	413.1
118.18	404.99	267.08	238.11	225.32	384.67	609.93	440.01	332.02	413.1
118.18	404.99	267.06	238.16	225.32	384.67	609.93	440.01	332.02	413.1
118.18	404.99	267.06	238.15	225.32	384.67	609.93	440.01	332.02	413.1
118.18	404.99	267.07	238.15	225.32	384.67	609.93	440.01	332.02	413.1
118.18	404.99	267.07	238.15	225.32	384.67	609.93	440.01	332.02	413.1
118.18	404.99	267.09	238.12	225.32	384.67	609.93	440.01	332.02	413.1
118.18	404.99	267.07	238.12	225.32	384.67	609.93	440.01	332.02	413.1
118.18	404.99	267.08	238.16	225.32	384.67	609.93	440.01	332.02	413.1
118.18	404.99	267.08	238.14	225.32	384.67	609.93	440.01	332.02	413.1
118.18	404.99	267.06	238.12	225.32	384.67	609.93	440.01	332.02	413.1
118.18	404.99	267.1	238.15	225.32	384.67	609.93	440.01	332.02	413.1
118.18	404.99	267.08	238.16	225.32	384.67	609.93	440.01	332.02	413.1
118.18	404.99	267.07	238.12	225.32	384.67	609.93	440.01	332.02	413.1
118.18	404.99	267.08	238.14	225.32	384.67	609.93	440.01	332.02	413.1
118.18	404.99	267.07	238.17	225.32	384.67	609.93	440.01	332.02	413.1
118.18	404.99	267.1	238.13	225.32	384.67	609.93	440.01	332.02	413.1
118.18	404.99	267.09	238.1	225.32	384.67	609.93	440.01	332.02	413.1
118.18	404.99	267.1	238.11	225.32	384.67	609.93	440.01	332.02	413.1
118.18	404.99	267.07	238.07	225.31	384.66	609.93	440.01	332.02	413.1
118.18	404.99	267.09	238.11	225.32	384.67	609.93	440.01	332.02	413.1
118.18	404.99	267.07	238.1	225.32	384.67	609.93	440.01	332.02	413.1
118.18	404.99	267.08	238.13	225.32	384.67	609.93	440.01	332.02	413.1
118.18	404.99	267.11	238.07	225.32	384.67	609.93	440.01	332.02	413.1
118.18	404.99	267.11	238.1	225.31	384.67	609.93	440.01	332.02	413.1
118.18	404.99	267.1	238.13	225.31	384.67	609.93	440.01	332.02	413.1
118.18	404.99	267.03	238.1	225.32	384.67	609.93	440.01	332.02	413.1
118.18	404.99	267.04	238.08	225.32	384.67	609.93	440.01	332.02	413.1
118.18	404.99	267.07	238.11	225.32	384.68	609.93	440.01	332.02	413.1
118.18	404.99	267.08	238.1	225.32	384.68	609.93	440.01	332.02	413.1
118.18	404.99	267.06	238.09	225.32	384.68	609.93	440.01	332.02	413.1
118.18	404.99	267.06	238.1	225.32	384.68	609.93	440.01	332.02	413.1
118.18	404.99	267.03	238.1	225.32	384.68	609.93	440.01	332.02	413.1
118.18	404.99	267.04	238.1	225.32	384.68	609.93	440.01	332.02	413.1
118.18	404.99	267.03	238.1	225.32	384.68	609.93	440.01	332.02	413.1
118.18	404.99	267.05	238.15	225.32	384.68	609.93	440.01	332.02	413.1
118.18	404.99	267.05	238.16	225.32	384.68	609.93	440.01	332.02	413.1
118.18	404.99	267.05	238.15	225.32	384.67	609.93	440.01	332.02	413.1
118.18	404.99	267.07	238.17	225.32	384.67	609.93	440.01	332.02	413.1
118.18	404.99	267.08	238.17	225.32	384.67	609.93	440.01	332.02	413.1
118.18	404.99	267.08	238.15	225.32	384.68	609.93	440.01	332.02	413.1
118.18	404.99	267.08	238.15	225.32	384.67	609.93	440.01	332.02	413.1
118.18	404.99	267.06	238.13	225.32	384.67	609.93	440.01	332.02	413.1
118.18	404.99	267.08	238.13	225.32	384.67	609.93	440.01	332.02	413.1
118.18	404.99	267.07	238.11	225.32	384.67	609.93	440.01	332.02	413.1
118.18	404.99	267.05	238.13	225.32	384.67	609.93	440.01	332.02	413.1
118.18	404.99	267.08	238.1	225.32	384.67	609.93	440.01	332.02	413.1
118.18	404.99	267.07	238.1	225.32	384.67	609.93	440.01	332.02	413.1
118.18	404.99	267.09	238.21	225.32	384.68	609.93	440.01	332.02	413.1
118.18	404.99	267.09	238.16	225.32	384.68	609.93	440.01	332.02	413.1
118.18	404.99	267.07	238.14	225.32	384.68	609.93	440.01	332.02	413.1
118.18	404.99	267.07	238.09	225.3	384.66	609.93	440.01	332.02	413.1
118.18	404.99	267.09	238.06	225.3	384.66	609.93	440.01	332.02	413.1
118.18	404.99	267.04	238.1	225.31	384.67	609.93	440.01	332.02	413.1
118.18	404.99	267.04	238.11	225.31	384.67	609.93	440.01	332.02	413.1
118.18	404.99	267.04	238.1	225.31	384.67	609.93	440.01	332.02	413.1
118.18	404.99	267.05	238.09	225.31	384.67	609.93	440.01	332.02	413.1
118.18	404.99	267.03	238.12	225.31	384.66	609.93	440.01	332.02	413.1
118.18	404.99	267.05	238.14	225.31	384.66	609.93	440.01	332.02	413.1
118.18	404.99	267.06	238.13	225.31	384.65	609.93	440.01	332.02	413.1
118.18	404.99	267.07	238.16	225.31	384.67	609.93	440.01	332.02	413.1
118.18	404.99	267.06	238.16	225.31	384.67	609.93	440.01	332.02	413.1
118.18	404.99	267.04	238.16	225.31	384.67	609.93	440.01	332.02	413.1
118.18	404.99	267.04	238.12	225.31	384.67	609.93	440.01	332.02	413.1
118.18	404.99	267.04	238.1	225.31	384.67	609.93	440.01	332.02	413.1
118.18	404.99	267.08	238.13	225.31	384.67	609.93	440.01	332.02	413.1
118.18	404.99	267.1	238.14	225.31	384.67	609.93	440.01	332.02	413.1
118.18	404.99	267.08	238.14	225.31	384.67	609.93	440.01	332.02	413.1
118.18	404.99	267.07	238.17	225.31	384.67	609.93	440.01	332.02	413.1
118.18	404.99	267.09	238.16	225.31	384.67	609.93	440.01	332.02	413.1
118.18	404.99	267.09	238.19	225.31	384.67	609.93	440.01	332.02	413.1
118.18	404.99	267.07	238.18	225.31	384.66	609.93	440.01	332.02	413.1
118.18	404.99	267.1	238.19	225.31	384.66	609.93	440.01	332.02	413.1
118.18	404.99	267.06	238.15	225.31	384.67	609.93	440.01	332.02	413.1
118.18	404.99	267.09	238.16	225.31	384.67	609.93	440.01	332.02	413.1
118.18	404.99	267.08	238.15	225.31	384.67	609.93	440.01	332.02	413.1
118.18	404.99	267.09	238.15	225.31	384.67	609.93	440.01	332.02	413.1
118.18	404.99	267.15	238.15	225.31	384.67	609.93	440.01	332.02	413.1
118.18	404.99	267.14	238.13	225.31	384.67	609.93	440.01	332.02	413.1
118.18	404.99	267.1	238.08	225.31	384.65	609.93	440.01	332.02	413.1
118.18	404.99	267.06	238.16	225.31	384.66	609.93	440.01	332.02	413.1
118.18	404.99	267.08	238.07	225.31	384.66	609.93	440.01	332.02	413.1
118.18	404.99	267.09	238.17	225.31	384.66	609.93	440.01	332.02	413.1
118.18	404.99	267.12	238.2	225.31	384.65	609.93	440.01	332.02	413.1
118.18	404.99	267.13	238.2	225.31	384.65	609.93	440.01	332.02	413.1
118.18	404.99	267.08	238.18	225.31	384.65	609.93	440.01	332.02	413.1
118.18	404.99	267.09	238.19	225.31	384.65	609.93	440.01	332.02	413.1
118.18	404.99	267.06	238.15	225.31	384.65	609.93	440.01	332.02	413.1
118.18	404.99	267.03	238.16	225.32	384.65	609.93	440.01	332.02	413.1
118.18	404.99	267.08	238.18	225.32	384.65	609.93	440.01	332.02	413.1
118.18	404.99	267.1	238.23	225.32	384.65	609.93	440.01	332.02	413.1
118.18	404.99	267.09	238.18	225.32	384.65	609.93	440.01	332.02	413.1
118.18	404.99	267.09	238.15	225.32	384.65	609.93	440.01	332.02	413.1
118.18	404.99	267.11	238.14	225.32	384.65	609.93	440.01	332.02	413.1
118.18	404.99	267.11	238.15	225.32	384.65	609.93	440.01	332.02	413.1
118.18	404.99	267.09	238.19	225.32	384.66	609.93	440.01	332.02	413.1
118.18	404.99	267.1	238.18	225.32	384.66	609.93	440.01	332.02	413.1
118.18	404.99	267.09	238.18	225.31	384.65	609.93	440.01	332.02	413.1
118.18	404.99	267.09	238.19	225.31	384.65	609.93	440.01	332.02	413.1
118.18	404.99	267.13	238.18	225.31	384.65	609.93	440.01	332.02	413.1
118.18	404.99	267.11	238.16	225.31	384.65	609.93	440.01	332.02	413.1
118.18	404.99	267.11	238.16	225.32	384.65	609.93	440.01	332.02	413.1
118.18	404.99	267.08	238.15	225.32	384.65	609.93	440.01	332.02	413.1
118.18	404.99	267.06	238.16	225.32	384.65	609.93	440.01	332.02	413.1
118.18	404.99	267.06	238.17	225.32	384.65	609.93	440.01	332.02	413.1
118.18	404.99	267.06	238.15	225.32	384.65	609.93	440.01	332.02	413.1
118.18	404.99	267.1	238.13	225.32	384.65	609.93	440.01	332.02	413.1
118.18	404.99	267.15	238.14	225.33	384.68	609.93	440.01	332.02	413.1
118.18	404.99	267.08	238.13	225.33	384.68	609.93	440.01	332.02	413.1
118.18	404.99	267.07	238.14	225.33	384.68	609.93	440.01	332.02	413.1
118.18	404.99	267.05	238.12	225.33	384.68	609.93	440.01	332.02	413.1
118.18	404.99	267.07	238.14	225.33	384.68	609.93	440.01	332.02	413.1
118.18	404.99	267.09	238.15	225.32	384.67	609.93	440.01	332.02	413.1
118.18	404.99	267.06	238.16	225.32	384.67	609.93	440.01	332.02	413.1
118.18	404.99	267.09	238.11	225.32	384.66	609.93	440.01	332.02	413.1
118.18	404.99	267.07	238.13	225.32	384.66	609.93	440.01	332.02	413.1
118.18	404.99	267.1	238.15	225.32	384.66	609.93	440.01	332.02	413.1
118.18	404.99	267.09	238.15	225.32	384.66	609.93	440.01	332.02	413.1
118.18	404.99	267.09	238.16	225.32	384.66	609.93	440.01	332.02	413.1
118.18	404.99	267.07	238.17	225.32	384.66	609.93	440.01	332.02	413.1
118.18	404.99	267.08	238.15	225.32	384.66	609.93	440.01	332.02	413.1
118.18	404.99	267.07	238.13	225.32	384.66	609.93	440.01	332.02	413.1
118.18	404.99	267.08	238.12	225.32	384.66	609.93	440.01	332.02	413.1
118.18	404.99	267.11	238.14	225.32	384.66	609.93	440.01	332.02	413.1
118.18	404.99	267.06	238.18	225.32	384.66	609.93	440.01	332.02	413.1
118.18	404.99	267.08	238.11	225.32	384.66	609.93	440.01	332.02	413.1
118.18	404.99	267.09	238.13	225.32	384.67	609.93	440.01	332.02	413.1
118.18	404.99	267.09	238.2	225.32	384.67	609.93	440.01	332.02	413.1
118.18	404.99	267.07	238.15	225.32	384.67	609.93	440.01	332.02	413.1
118.18	404.99	267.04	238.14	225.32	384.67	609.93	440.01	332.02	413.1
118.18	404.99	267.06	238.16	225.32	384.67	609.93	440.01	332.02	413.1
118.18	404.99	267.07	238.15	225.32	384.67	609.93	440.01	332.02	413.1
118.18	404.99	267.07	238.13	225.32	384.67	609.93	440.01	332.02	413.1
118.18	404.99	267.05	238.14	225.32	384.67	609.93	440.01	332.02	413.1
118.18	404.99	267.06	238.13	225.32	384.67	609.93	440.01	332.02	413.1
118.18	404.99	267.03	238.13	225.32	384.67	609.93	440.01	332.02	413.1
118.18	404.99	267.07	238.19	225.32	384.67	609.93	440.01	332.02	413.1
118.18	404.99	267.08	238.12	225.32	384.68	609.93	440.01	332.02	413.1
118.18	404.99	267.06	238.12	225.32	384.68	609.93	440.01	332.02	413.1
118.18	404.99	267.05	238.14	225.32	384.68	609.93	440.01	332.02	413.1
118.18	404.99	267.05	238.16	225.32	384.68	609.93	440.01	332.02	413.1
118.18	404.99	267.12	238.14	225.32	384.68	609.93	440.01	332.02	413.1
118.18	404.99	267.07	238.15	225.32	384.68	609.93	440.01	332.02	413.1
118.18	404.99	267.09	238.12	225.32	384.68	609.93	440.01	332.02	413.1
118.18	404.99	267.09	238.11	225.32	384.68	609.93	440.01	332.02	413.1
118.18	404.99	267.09	238.18	225.32	384.68	609.93	440.01	332.02	413.1
118.18	404.99	267.1	238.16	225.32	384.68	609.93	440.01	332.02	413.1
118.18	404.99	267.09	238.14	225.32	384.68	609.93	440.01	332.02	413.1
118.18	404.99	267.09	238.15	225.32	384.68	609.93	440.01	332.02	413.1
118.18	404.99	267.09	238.11	225.31	384.66	609.93	440.01	332.02	413.1
118.18	404.99	267.08	238.11	225.31	384.66	609.93	440.01	332.02	413.1
118.18	404.99	267.08	238.12	225.31	384.66	609.93	440.01	332.02	413.1
118.18	404.99	267.08	238.14	225.32	384.68	609.93	440.01	332.02	413.1
118.18	404.99	267.05	238.14	225.32	384.68	609.93	440.01	332.02	413.1
118.18	404.99	267.07	238.13	225.32	384.68	609.93	440.01	332.02	413.1
118.18	404.99	267.11	238.2	225.32	384.68	609.93	440.01	332.02	413.1
118.18	404.99	267.08	238.25	225.31	384.67	609.93	440.01	332.02	413.1
118.18	404.99	267.07	238.2	225.31	384.67	609.93	440.01	332.02	413.1
118.18	404.99	267.12	238.25	225.31	384.67	609.93	440.01	332.02	413.1
118.18	404.99	267.07	238.18	225.31	384.66	609.93	440.01	332.02	413.1
118.18	404.99	267.07	238.16	225.31	384.66	609.93	440.01	332.02	413.1
118.18	404.99	267.09	238.17	225.31	384.66	609.93	440.01	332.02	413.1
118.18	404.99	267.07	238.17	225.31	384.66	609.93	440.01	332.02	413.1
118.18	404.99	267.09	238.18	225.31	384.69	609.93	440.01	332.02	413.1
118.18	404.99	267.05	238.17	225.31	384.69	609.93	440.01	332.02	413.1
118.18	404.99	267.08	238.14	225.31	384.69	609.93	440.01	332.02	413.1
118.18	404.99	267.05	238.11	225.31	384.69	609.93	440.01	332.02	413.1
118.18	404.99	267.05	238.11	225.31	384.68	609.93	440.01	332.02	413.1
118.18	404.99	267.09	238.14	225.31	384.68	609.93	440.01	332.02	413.1
118.18	404.99	267.11	238.28	225.31	384.68	609.93	440.01	332.02	413.1
118.18	404.99	267.11	238.29	225.32	384.68	609.93	440.01	332.02	413.1
118.18	404.99	267.07	238.22	225.32	384.67	609.93	440.01	332.02	413.1
118.18	404.99	267.09	238.17	225.32	384.67	609.93	440.01	332.02	413.1
118.18	404.99	267.08	238.16	225.32	384.67	609.93	440.01	332.02	413.1
118.18	404.99	267.06	238.16	225.32	384.67	609.93	440.01	332.02	413.1
118.18	404.99	267.05	238.14	225.31	384.67	609.93	440.01	332.02	413.1
118.18	404.99	267.12	238.09	225.31	384.67	609.93	440.01	332.02	413.1
118.18	404.99	267.1	238.12	225.31	384.67	609.93	440.01	332.02	413.1
118.18	404.99	267.09	238.12	225.31	384.67	609.93	440.01	332.02	413.1
118.18	404.99	267.1	238.11	225.31	384.67	609.93	440.01	332.02	413.1
118.18	404.99	267.08	238.09	225.31	384.67	609.93	440.01	332.02	413.1
118.18	404.99	267.07	238.13	225.31	384.67	609.93	440.01	332.02	413.1
118.18	404.99	267.08	238.13	225.31	384.67	609.93	440.01	332.02	413.1
118.18	404.99	267.07	238.13	225.31	384.67	609.93	440.01	332.02	413.1
118.18	404.99	267.05	238.13	225.31	384.67	609.93	440.01	332.02	413.1
118.18	404.99	267.12	238.1	225.31	384.67	609.93	440.01	332.02	413.1
118.18	404.99	267.06	238.12	225.31	384.67	609.93	440.01	332.02	413.1
118.18	404.99	267.06	238.12	225.31	384.67	609.93	440.01	332.02	413.1
118.18	404.99	267.06	238.14	225.32	384.67	609.93	440.01	332.02	413.1
118.18	404.99	267.07	238.15	225.32	384.67	609.93	440.01	332.02	413.1
118.18	404.99	267.08	238.13	225.31	384.67	609.93	440.01	332.02	413.1
118.18	404.99	267.08	238.11	225.32	384.66	609.93	440.01	332.02	413.1
118.18	404.99	267.06	238.14	225.32	384.66	609.93	440.01	332.02	413.1
118.18	404.99	267.08	238.11	225.32	384.66	609.93	440.01	332.02	413.1
118.18	404.99	267.11	238.15	225.32	384.66	609.93	440.01	332.02	413.1
118.18	404.99	267.07	238.12	225.32	384.67	609.93	440.01	332.02	413.1
118.18	404.99	267.13	238.1	225.32	384.67	609.93	440.01	332.02	413.1
118.18	404.99	267.1	238.11	225.32	384.67	609.93	440.01	332.02	413.1
118.18	404.99	267.09	238.11	225.32	384.67	609.93	440.01	332.02	413.1
118.18	404.99	267.07	238.09	225.31	384.67	609.93	440.01	332.02	413.1
118.18	404.99	267.05	238.13	225.31	384.67	609.93	440.01	332.02	413.1
118.18	404.99	267.1	238.1	225.32	384.67	609.93	440.01	332.02	413.1
118.18	404.99	267.13	238.14	225.32	384.67	609.93	440.01	332.02	413.1
118.18	404.99	267.11	238.17	225.32	384.67	609.93	440.01	332.02	413.1
118.18	404.99	267.09	238.11	225.32	384.67	609.93	440.01	332.02	413.1
118.18	404.99	267.07	238.09	225.32	384.67	609.93	440.01	332.02	413.1
118.18	404.99	267.06	238.1	225.32	384.67	609.93	440.01	332.02	413.1
118.18	404.99	267.07	238.13	225.32	384.67	609.93	440.01	332.02	413.1
118.18	404.99	267.07	238.12	225.32	384.67	609.93	440.01	332.02	413.1
118.18	404.99	267.08	238.12	225.32	384.67	609.93	440.01	332.02	413.1
118.18	404.99	267.06	238.13	225.32	384.67	609.93	440.01	332.02	413.1
118.18	404.99	267.06	238.13	225.32	384.67	609.93	440.01	332.02	413.1
118.18	404.99	267.08	238.11	225.32	384.67	609.93	440.01	332.02	413.1
118.18	404.99	267.07	238.16	225.32	384.66	609.93	440.01	332.02	413.1
118.18	404.99	267.07	238.22	225.32	384.66	609.93	440.01	332.02	413.1
118.18	404.99	267.08	238.15	225.32	384.66	609.93	440.01	332.02	413.1
118.18	404.99	267.08	238.15	225.32	384.66	609.93	440.01	332.02	413.1
118.18	404.99	267.07	238.15	225.32	384.66	609.93	440.01	332.02	413.1
118.18	404.99	267.05	238.16	225.32	384.66	609.93	440.01	332.02	413.1
118.18	404.99	267.02	238.21	225.32	384.66	609.93	440.01	332.02	413.1
118.18	404.99	267.06	238.08	225.32	384.66	609.93	440.01	332.02	413.1
118.18	404.99	267.05	238.12	225.32	384.65	609.93	440.01	332.02	413.1
118.18	404.99	267.04	238.11	225.32	384.65	609.93	440.01	332.02	413.1
118.18	404.99	267.05	238.15	225.32	384.65	609.93	440.01	332.02	413.1
118.18	404.99	267.07	238.23	225.32	384.65	609.93	440.01	332.02	413.1
118.18	404.99	267.05	238.17	225.32	384.66	609.93	440.01	332.02	413.1
118.18	404.99	267.06	238.14	225.32	384.66	609.93	440.01	332.02	413.1
118.18	404.99	267.05	238.16	225.32	384.66	609.93	440.01	332.02	413.1
118.18	404.99	267.06	238.14	225.32	384.67	609.93	440.01	332.02	413.1
118.18	404.99	267.08	238.16	225.32	384.67	609.93	440.01	332.02	413.1
118.18	404.99	267.07	238.14	225.32	384.67	609.93	440.01	332.02	413.1
118.18	404.99	267.07	238.13	225.32	384.67	609.93	440.01	332.02	413.1
118.18	404.99	267.07	238.15	225.32	384.67	609.93	440.01	332.02	413.1
118.18	404.99	267.1	238.11	225.32	384.67	609.93	440.01	332.02	413.1
118.18	404.99	267.1	238.12	225.32	384.67	609.93	440.01	332.02	413.1
118.18	404.99	267.08	238.14	225.32	384.67	609.93	440.01	332.02	413.1
118.18	404.99	267.06	238.17	225.32	384.67	609.93	440.01	332.02	413.1
118.18	404.99	267.07	238.15	225.32	384.67	609.93	440.01	332.02	413.1
118.18	404.99	267.08	238.13	225.32	384.67	609.93	440.01	332.02	413.1
118.18	404.99	267.06	238.09	225.32	384.67	609.93	440.01	332.02	413.1
118.18	404.99	267.05	238.13	225.32	384.67	609.93	440.01	332.02	413.1
118.18	404.99	267.05	238.11	225.32	384.67	609.93	440.01	332.02	413.1
118.18	404.99	267.06	238.17	225.32	384.67	609.93	440.01	332.02	413.1
118.18	404.99	267.05	238.13	225.32	384.67	609.93	440.01	332.02	413.1
118.18	404.99	267.05	238.13	225.32	384.67	609.93	440.01	332.02	413.1
118.18	404.99	267.08	238.14	225.32	384.67	609.93	440.01	332.02	413.1
118.18	404.99	267.11	238.15	225.32	384.67	609.93	440.01	332.02	413.1
118.18	404.99	267.04	238.17	225.32	384.67	609.93	440.01	332.02	413.1
118.18	404.99	267.05	238.31	225.32	384.68	609.93	440.01	332.02	413.1
118.18	404.99	267.06	238.22	225.33	384.67	609.93	440.01	332.02	413.1
118.18	404.99	267.08	238.15	225.33	384.67	609.93	440.01	332.02	413.1
118.18	404.99	267.08	238.19	225.33	384.67	609.93	440.01	332.02	413.1
118.18	404.99	267.06	238.15	225.33	384.67	609.93	440.01	332.02	413.1
118.18	404.99	267.07	238.17	225.33	384.67	609.93	440.01	332.02	413.1
118.18	404.99	267.06	238.14	225.33	384.67	609.93	440.01	332.02	413.1
118.18	404.99	267.06	238.15	225.33	384.67	609.93	440.01	332.02	413.1
118.18	404.99	267.06	238.15	225.33	384.67	609.93	440.01	332.02	413.1
118.18	404.99	267.08	238.12	225.33	384.67	609.93	440.01	332.02	413.1
[truncated: 23,397 more rows]
