# Supplementary material for: Female moths incorporate plant acoustic emissions into their oviposition decision-making process
Source: eLife. 2026 Jan 5;13:RP104700. doi: 10.7554/eLife.104700 (PMC12768406; doi:10.7554/eLife.104700)
Supplement: Source data 1. [file elife-104700-data1.zip › Codes_and_tables_V2/Location_fig_3/binerize.m]

function [new_vector,mat]=binerize(vector,bins_size)
%this function creats a matrix of bins_size by vector length-mod
%than it sums each bin
len=length(vector);
% [~,I]=min(mod(len,bins_size-20:bins_size+20));
% bin_min_size = bins_size-21+I;
mat=reshape(vector(1:len-mod(len,bins_size)),[bins_size,length(vector(1:len-mod(len,bins_size)))/bins_size]);
new_vector = sum(mat,1);
end
